# Supplementary material for: Identification and Characterization of lncRNAs Related to the Muscle Growth and Development of Japanese Flounder (Paralichthys olivaceus)
Source: Front Genet. 2020 Sep 9;11:1034. doi: 10.3389/fgene.2020.01034 (PMC7510837; doi:10.3389/fgene.2020.01034)
Supplement: Supplementary file 1 [file Data_Sheet_1.zip]

Archive with 22 entries (22 files):
- Suppl. files/Figure S1.docx
- Suppl. files/Figure S2.docx
- Suppl. files/Figure S3.docx
- Suppl. files/Table S1.xlsx
- Suppl. files/Table S10.xlsx
- Suppl. files/Table S11.xlsx
- Suppl. files/Table S12.xlsx
- Suppl. files/Table S13.xlsx
- Suppl. files/Table S14.xlsx
- Suppl. files/Table S15.xlsx
- Suppl. files/Table S16.xlsx
- Suppl. files/Table S17.xlsx
- Suppl. files/Table S18.xlsx
- Suppl. files/Table S19.xlsx
- Suppl. files/Table S2.xlsx
- Suppl. files/Table S3.xlsx
- Suppl. files/Table S4.xlsx
- Suppl. files/Table S5.xlsx
- Suppl. files/Table S6.xlsx
- Suppl. files/Table S7.xlsx
- Suppl. files/Table S8.xlsx
- Suppl. files/Table S9.xlsx
