# Supplementary material for: Identification and Characterization of lncRNAs Related to the Muscle Growth and Development of Japanese Flounder (Paralichthys olivaceus)
Source: Front Genet. 2020 Sep 9;11:1034. doi: 10.3389/fgene.2020.01034 (PMC7510837; doi:10.3389/fgene.2020.01034)
Supplement: Supplementary file 1 [file Data_Sheet_1.zip › Suppl. files/Table S1.xlsx]

## Sheet: lncRNA
Differential expression analysis of lncRNAs in A vs. B comparison
lncRNA_id	fpkm_Sample_JPA_1	fpkm_Sample_JPA_2	fpkm_Sample_JPA_3	fpkm_Sample_JPB_1	fpkm_Sample_JPB_2	fpkm_Sample_JPB_3	up_down	chrom	Start	End	strand
TCONS_00000014	1.62269	1.06749	2.15728	0	0	0	Down	Chr1	402047	404231	-
TCONS_00000486	2.72099	0	2.04299	0	0	0	Down	Chr1	5153297	5154031	-
TCONS_00002148	2.74199	1.16176	4.02272	0	0	0	Down	Chr1	22752247	22755877	-
TCONS_00003213	2.59889	1.9171	2.39438	0	0	0	Down	Chr1	5382526	5386333	-
TCONS_00005193	0	0	0	2.29798	1.67876	1.48291	Up	Chr1	25200992	25202273	-
TCONS_00005203	3.46428	3.88849	3.382	5.62592	5.21415	4.25781	Up	Chr1	25228930	25230582	-
TCONS_00005207	1.47151	1.72284	1.44325	3.36221	3.17464	2.51894	Up	Chr1	25232734	25234104	-
TCONS_00005288	0.17916	0.391675	0.255946	1.45927	1.07165	0.924097	Up	Chr1	26153068	26156427	-
TCONS_00005789	1.04992	0.733293	1.31567	1.65995	2.37498	1.35766	Up	Chr10	1265191	1266952	-
TCONS_00006235	4.59478	5.15582	4.92974	1.05855	0	1.09621	Down	Chr10	4625252	4627678	-
TCONS_00006616	0.0522249	0.164567	0.191826	1.70777	1.00601	1.1174	Up	Chr10	8142396	8144673	-
TCONS_00006684	0.369696	0.175579	0.694551	1.20205	1.65784	0.529746	Up	Chr10	9152707	9155125	-
TCONS_00006918	2.07799	1.54512	1.95616	0	0	0	Down	Chr10	10832520	10835600	-
TCONS_00007480	0.838003	1.37262	1.36311	0	0.0658199	0	Down	Chr10	15447992	15453607	-
TCONS_00008459	1.19958	1.65715	1.62696	0	0	0	Down	Chr10	2866898	2872781	-
TCONS_00008627	3.17866	2.52196	3.13278	0	0	0	Down	Chr10	4107822	4110189	-
TCONS_00009050	2.08897	2.52876	3.05815	0	0	0	Down	Chr10	6878224	6879060	-
TCONS_00010191	2.57445	2.14185	2.14311	0	0	0	Down	Chr10	17111794	17113139	-
TCONS_00010506	3.55469	3.94517	3.85651	1.25792	0.649429	0.377086	Down	Chr10	19694083	19695183	-
TCONS_00010581	5.61536	6.07329	5.78002	4.1418	2.9691	3.07472	Down	Chr10	20242289	20243712	-
TCONS_00010864	3.3997	3.47617	3.50033	0	0.0562338	0	Down	Chr11	646086	659408	-
TCONS_00010867	2.37157	1.8936	2.49334	0	2.76997e-07	0	Down	Chr11	646087	659408	-
TCONS_00011126	2.00572	2.63805	2.18719	0	0.168339	0	Down	Chr11	3040633	3043782	-
TCONS_00012908	0.926951	0.368424	0.897127	0	0	0	Down	Chr11	21143634	21145830	-
TCONS_00013303	2.58368	1.95053	2.77288	0.592372	0.574412	0	Down	Chr11	1940106	1941916	-
TCONS_00013770	1.7948	1.70538	2.27619	0.407023	0	0	Down	Chr11	6492593	6493755	-
TCONS_00013897	1.03501	0.728143	0.910042	0	0	0	Down	Chr11	8859563	8863247	-
TCONS_00013922	3.70828	2.82766e-12	2.885	0	0	0	Down	Chr11	9066832	9073832	-
TCONS_00015282	1.58019	2.42151	2.0368	0	0	0	Down	Chr11	22289785	22293626	-
TCONS_00015923	2.72706	2.56662	2.94811	0.680431	0.622497	0.157789	Down	Chr12	8216434	8232572	-
TCONS_00017053	4.23935	4.43109	4.60721	2.4071	1.19272	1.55998	Down	Chr12	24607440	24609717	-
TCONS_00017300	2.18297	1.12432	1.61098	0	0	0	Down	Chr12	3508404	3509962	-
TCONS_00018475	1.32685	0.637293	0.791406	0	0	0	Down	Chr12	16917049	16919248	-
TCONS_00019085	4.64862	4.86885	4.99561	5.15242	5.34574	5.0678	Up	Chr12	22525610	22527326	-
TCONS_00019173	3.07881	3.19452	2.71349	0	0	0	Down	Chr12	23934634	23940865	-
TCONS_00019634	2.94487	3.21226	2.49808	0	0	0	Down	Chr13	2112105	2113289	-
TCONS_00019700	2.91697	2.89258	3.02456	0.227862	0	0	Down	Chr13	2801296	2801984	-
TCONS_00020200	2.32241	2.34593	2.40201	1.22473	0.514372	0.248591	Down	Chr13	7774773	7778127	-
TCONS_00020358	1.64721	1.1228	1.40587	0	0	0	Down	Chr13	9305522	9306910	-
TCONS_00023116	0.654636	1.88714	2.17155	0	0	0	Down	Chr13	17320045	17320949	-
TCONS_00023654	2.80013	2.19664	2.84656	0.412351	0.442463	0.455103	Down	Chr14	1362500	1389840	-
TCONS_00023677	3.13439	3.66462	2.26757	0.796262	0	0.829625	Down	Chr14	1509919	1510770	-
TCONS_00023914	0	0	0	1.51483e-08	0.727642	1.2655	Up	Chr14	4831058	4838781	-
TCONS_00023918	0	0	0	0.65506	1.25768	0.933046	Up	Chr14	4834207	4838781	-
TCONS_00023919	0	0	0	0.136027	1.22872	0.736853	Up	Chr14	4838927	4841051	-
TCONS_00023920	0	0	0	0.181612	0.132694	0.53021	Up	Chr14	4838989	4841051	-
TCONS_00024125	0.0775075	0.107236	0.0494542	0.488446	0.907955	1.32687	Up	Chr14	6518044	6521841	-
TCONS_00024505	0.0014084	0.0522741	0.0143287	1.09737	0.613864	0.348807	Up	Chr14	10072340	10287220	-
TCONS_00024506	0.332304	0.0609866	0.143239	1.88094	2.05397	0.249721	Up	Chr14	10072340	10287220	-
TCONS_00025328	3.83095	4.87277	2.31064	0	0	0	Down	Chr14	5496996	5497373	-
TCONS_00025420	6.37079	6.82881	6.74566	2.06933	2.3978	1.26766	Down	Chr14	6503917	6505390	-
TCONS_00026772	0.632369	1.11974	0.962677	3.41865	3.12427	3.42907	Up	Chr15	9672366	9673928	-
TCONS_00027126	2.42333	2.20746	1.5848	0	0	0	Down	Chr15	12542780	12543880	-
TCONS_00028379	0.0784572	0.0881754	0.054881	0.520673	0.900397	0.562023	Up	Chr15	2328729	2333624	-
TCONS_00028990	0.0553355	0.114186	0.105664	0.578497	1.49758	1.12754	Up	Chr15	8679280	8683870	-
TCONS_00029631	3.33779	3.96326	3.7382	1.76323	1.42539	0.872687	Down	Chr15	15720423	15726580	-
TCONS_00030397	2.13759	2.24632	0.957742	7.55972e-07	0	0	Down	Chr16	623636	625455	-
TCONS_00031083	5.64456	6.17172	5.8835	6.01298	5.51901	6.00681	Up	Chr16	10774622	10776585	-
TCONS_00032350	4.01107	3.8168	3.98138	0.629344	0.968248	0.234607	Down	Chr16	7753169	7796970	-
TCONS_00032417	3.43063	2.6669	4.02838	1.76127	0.742674	0.543616	Down	Chr16	8395678	8399934	-
TCONS_00032857	1.45234	0.618898	1.18153	0	0	0.173207	Down	Chr16	11730778	11733016	-
TCONS_00033267	7.0577	7.2592	6.96785	2.14435	0.652487	3.8044	Down	Chr16	16946079	16946510	-
TCONS_00033417	0	0	0	2.19019	0.168689	1.21501	Up	Chr16	17590670	17591905	-
TCONS_00033978	3.23538	3.09931	2.89442	0	0.467483	0	Down	Chr17	5811333	5812004	-
TCONS_00034909	2.19685	2.41149	1.97318	0	0	0	Down	Chr17	16023072	16026251	-
TCONS_00035250	1.01793	0.95174	1.1629	0	0	0	Down	Chr17	19480812	19482409	-
TCONS_00035760	1.169	1.1941	1.54321	0.101249	0	0	Down	Chr17	22664716	22671014	-
TCONS_00036451	2.53454	2.2618	2.19649	0.463643	0.24894	0	Down	Chr17	3669825	3671967	-
TCONS_00036567	0.633301	0.164671	0.403603	1.06406	1.42497	0.824931	Up	Chr17	5387835	5389471	-
TCONS_00036568	6.51319	6.82124	6.7454	6.90279	6.27402	6.79016	Up	Chr17	5426242	5428830	-
TCONS_00036653	2.52831	1.85443	0.654206	0	0	0.344032	Down	Chr17	6150599	6151504	-
TCONS_00037389	5.00357	4.28916	4.15338	0	0	0	Down	Chr17	13114060	13139843	-
TCONS_00038291	1.2768	1.32114	1.23923	2.09408	1.01204	2.30929	Up	Chr17	20440453	20442464	-
TCONS_00038610	1.1023	2.06845	1.96099	0.372932	0	0	Down	Chr17	23535861	23537539	-
TCONS_00038957	1.73939	1.01731	1.895	0	0	0	Down	Chr18	2300977	2301971	-
TCONS_00039107	2.34323	1.55711	1.85952	0	0	0	Down	Chr18	3346581	3347698	-
TCONS_00039347	0.756199	0.934673	0.442985	3.56813	1.6901	1.84048	Up	Chr18	5741082	5744599	-
TCONS_00039348	2.16399	3.77806	3.56401	6.03731	5.70433	5.04321	Up	Chr18	5741085	5744599	-
TCONS_00039359	0.894135	2.19172	2.17756	0	0	0	Down	Chr18	5804373	5805416	-
TCONS_00039967	1.86987	2.25392	2.31588	0	0	0	Down	Chr18	10275151	10276350	-
TCONS_00040534	1.89237	2.79007	1.87989	2.26225	3.30154	2.41126	Up	Chr18	17235348	17237044	-
TCONS_00041871	4.26301	4.78087	4.40676	2.35999	2.05834	1.19439	Down	Chr18	16046588	16047521	-
TCONS_00041956	2.83294	2.9463	2.7991	1.07469	1.10072	0.584523	Down	Chr18	16461133	16464427	-
TCONS_00042042	3.22807	3.35722	3.22676	1.08184	1.03394	0	Down	Chr18	17270937	17273892	-
TCONS_00042169	2.40078	2.15052	1.88355	0	0	0	Down	Chr18	18989867	18990587	-
TCONS_00042675	0.791249	1.02706	1.36537	2.87175	2.38953	2.37516	Up	Chr19	2589719	2590906	-
TCONS_00043425	1.63992	1.82446	1.9914	0	0	0	Down	Chr19	10391931	10398688	-
TCONS_00044024	2.23462	2.85145	0	0	0	0	Down	Chr19	16436795	16437944	-
TCONS_00044060	1.70269	1.34696	2.17524	0	0	0	Down	Chr19	17394641	17398726	-
TCONS_00044615	0	0.0228103	0	2.14358	1.93017	1.93406	Up	Chr19	23317151	23320392	-
TCONS_00044617	0	0.025374	0	0.802865	0.170271	2.18526	Up	Chr19	23317350	23320392	-
TCONS_00044760	2.54292	1.47324	2.45965	0	0	0	Down	Chr19	25739784	25791848	-
TCONS_00044778	1.07783	2.36293	1.59814	0	0	0	Down	Chr19	25790686	25791848	-
TCONS_00045238	9.54936	9.78846	9.61443	4.82801	4.22577	2.86059	Down	Chr19	3706107	3707074	-
TCONS_00045574	1.1477	1.19901	1.60201	1.66267	2.61966	1.51256	Up	Chr19	7451316	7455373	-
TCONS_00048741	1.90952	2.84172	2.51186	3.4179	2.47231	3.48472	Up	Chr2	14794476	14795596	-
TCONS_00049535	3.64362	3.80428	4.01956	1.42553	1.15911	0.526962	Down	Chr2	506537	512367	-
TCONS_00049651	5.30058	5.91077	5.60837	3.58778	3.40622	2.41981	Down	Chr2	2478861	2480573	-
TCONS_00050093	3.76738	4.01514	3.91656	0.0817593	0.0784543	0	Down	Chr2	7831466	7842000	-
TCONS_00050507	1.21633	1.05099	0.951371	0.0461249	0.0909527	0.0242494	Down	Chr2	12079680	12084898	-
TCONS_00050809	1.93582	1.49103	2.01278	0.188297	0	0.0963868	Down	Chr2	15532391	15535051	-
TCONS_00050998	3.80218	4.20295	3.52261	4.19664	3.87809	3.84628	Up	Chr2	17681990	17684166	-
TCONS_00051054	4.01069e-06	0.807464	0.256231	2.98271	0.478011	3.62656	Up	Chr2	18557536	18558171	-
TCONS_00051056	0.942952	0.0479888	0.234787	5.02291	4.88295	5.22114	Up	Chr2	18557536	18558171	-
TCONS_00051855	4.92792	5.2121	4.93745	2.79218	1.38262	1.3316e-05	Down	Chr20	5548145	5587217	-
TCONS_00052059	2.25706	2.41301	2.43288	0	0	0	Down	Chr20	8561832	8572580	-
TCONS_00052140	2.45715	0.716759	3.64433	0.138189	0.268262	0	Down	Chr20	9552753	9556172	-
TCONS_00052141	1.92114	2.52838	0.837296	0.164694	0.389293	0	Down	Chr20	9553918	9556172	-
TCONS_00052686	0.618399	0.581457	0.703798	0.914173	1.38985	0.8141	Up	Chr20	13930266	13933740	-
TCONS_00052778	0.198487	0.111075	0	1.54473	1.46049	0.77735	Up	Chr20	15023018	15025941	-
TCONS_00053405	1.52161	2.04649	2.02519	0	0	0	Down	Chr20	23015712	23016966	-
TCONS_00053980	3.04468	2.88195	2.55534	0	0	0	Down	Chr20	3999576	4004955	-
TCONS_00054164	0	0	0	1.0669	1.31409	0	Up	Chr20	6955605	6957396	-
TCONS_00054404	2.29061	2.63281	2.43692	0.0366491	0	0	Down	Chr20	9220913	9228898	-
TCONS_00055784	3.05341	2.13594	2.95162	9.9831e-05	0.00209437	1.38515	Down	Chr20	20741087	20748010	-
TCONS_00056180	2.03195	1.97526	2.07257	0.345794	0.124712	0.259019	Down	Chr21	729008	736194	-
TCONS_00056200	1.23845	0	0.553103	2.56556	2.61501	2.98899	Up	Chr21	806063	807814	-
TCONS_00057084	7.38555	7.69724	7.67384	0.398968	0	0	Down	Chr21	10562651	10594884	-
TCONS_00057443	2.24041	2.17291	2.1447	0.574435	0.232414	0.243224	Down	Chr21	15024257	15029482	-
TCONS_00058197	1.98789	2.10296	2.34007	0	0.371482	0	Down	Chr21	24138932	24139711	-
TCONS_00058941	0.498195	1.34793	1.44962	4.14632	3.66712	3.12737	Up	Chr21	3959377	3962960	-
TCONS_00058942	2.18257	0.334734	0.834817	3.84413	4.16332	3.8942	Up	Chr21	3959377	3962960	-
TCONS_00059327	1.4929	1.62799	2.94653	0	0	0	Down	Chr21	8078832	8079357	-
TCONS_00059692	0.171171	0.324142	0.265776	0.840938	0.742517	0.271937	Up	Chr21	10995855	11004827	-
TCONS_00060244	0	0	0	0.83647	0.0891239	1.57938	Up	Chr21	16696131	16700419	-
TCONS_00060535	0.80911	0.990941	0.651545	0	0	0	Down	Chr21	19459854	19466076	-
TCONS_00061579	1.89245	1.14888	1.5847	0	0.36209	0	Down	Chr22	2186376	2187744	-
TCONS_00061947	0.129892	0	0	0.436286	1.30889	0.835923	Up	Chr22	5258462	5260362	-
TCONS_00062153	2.08899	2.86283	2.013	0	0	0	Down	Chr22	6746559	6749572	-
TCONS_00062231	0.769107	1.2909	0.0559112	0	0	0	Down	Chr22	7496853	7499300	-
TCONS_00062588	0.955051	0.858304	0.794397	0	0.0356719	0	Down	Chr22	10793871	10798581	-
TCONS_00062823	1.37858	1.05088	1.03867	0	0	0	Down	Chr22	13452780	13454767	-
TCONS_00063103	6.39553	6.81182	6.58336	8.32727	6.88615	8.48887	Up	Chr22	18244339	18246357	-
TCONS_00063106	6.83271	7.0517	6.73457	8.65608	7.471	7.1887	Up	Chr22	18244528	18246357	-
TCONS_00063548	2.63961	2.06311	2.19983	0	0	4.01069e-13	Down	Chr22	1275827	1327166	-
TCONS_00064423	0.296405	0.417574	0.521605	1.10789	1.14217	0.856075	Up	Chr22	11054731	11057226	-
TCONS_00064929	1.19001	0.712611	1.1302	0.110293	0.0527123	0.112296	Down	Chr22	17012554	17018599	-
TCONS_00066696	1.12249	5.52553e-11	1.69227	0	0	0	Down	Chr23	15819821	15822213	-
TCONS_00066820	1.65755	2.5041	2.53334	0.0979447	0.182446	0.10257	Down	Chr23	17322387	17336799	-
TCONS_00067614	4.87122	4.17636	3.39466	4.26142	4.72326	4.3256	Up	Chr23	26246513	26264067	-
TCONS_00067615	4.38248	4.76488	4.21189	5.47558	5.27787	5.24647	Up	Chr23	26246534	26263449	-
TCONS_00067616	5.08055	4.934	4.7462	5.47739	4.63128	4.59933	Up	Chr23	26246534	26263573	-
TCONS_00068009	3.71553	4.01209	3.62086	0	0	1.79809	Down	Chr23	29851714	29853131	-
TCONS_00068437	2.50995	2.64897	2.69988	2.82902	2.88151	2.1851	Up	Chr23	4295436	4304685	-
TCONS_00070027	1.32869	1.64188	2.09046	0	0	0	Down	Chr23	20301263	20312989	-
TCONS_00070436	0	0	0	3.29757	3.9708	0	Up	Chr23	26386257	26430317	-
TCONS_00070706	3.0319	4.03684	3.84834	0	0	0	Down	Chr23	29010737	29011643	-
TCONS_00070794	3.32679	2.79126	3.14608	0	0	0	Down	Chr23	29743827	29744796	-
TCONS_00070847	2.96341	2.81585	2.69017	0	0.524071	0	Down	Chr24	34738	37356	-
TCONS_00070995	3.72091	4.05406	3.60299	1.12926	2.19289e-06	1.0714	Down	Chr24	2694504	2695899	-
TCONS_00072760	0.115305	0.120216	0.313916	0.985515	1.43427	0.578224	Up	Chr24	22338063	22339001	-
TCONS_00072786	4.08692	3.72851	3.5439	0	0	0.49058	Down	Chr24	22419881	22420829	-
TCONS_00072888	1.34919	1.7724	0.661166	0	0	0	Down	Chr24	24519	25673	-
TCONS_00074783	1.77338	2.02156	1.83609	0	0	0	Down	Chr24	20920143	20935126	-
TCONS_00075035	2.24002	2.20247	1.72442	9.61028e-16	0	0	Down	Chr24	23127591	23129565	-
TCONS_00075233	1.20084	1.0825	1.02677	0.0900378	0	0	Down	Chr3	2560661	2662732	-
TCONS_00075239	0.695156	0.706582	1.34638	0	0	0	Down	Chr3	2590171	2628012	-
TCONS_00075506	0.514858	1.25495	1.17078	0	0	0	Down	Chr3	6268563	6270611	-
TCONS_00075691	2.44346	2.6048	2.75205	0	0	0	Down	Chr3	8475811	8478254	-
TCONS_00076052	3.1424	4.33969	3.27573	1.57256e-12	1.27544	0.81071	Down	Chr3	11718419	11719040	-
TCONS_00076216	1.83833	0.535727	1.75197	0	0	0	Down	Chr3	14043951	14047616	-
TCONS_00077118	2.25438	2.25448	2.17907	0	0	0.183517	Down	Chr3	22489292	22555055	-
TCONS_00077956	1.25204	0.549104	1.56057	0	0	0	Down	Chr3	8602868	8604024	-
TCONS_00078384	2.59493	2.65676	2.69709	0.16156	0	0	Down	Chr3	12904529	12906181	-
TCONS_00079388	1.3956	1.32022	1.22747	0.0865416	0	0	Down	Chr4	1444809	1452564	-
TCONS_00079914	3.76922	4.28705	3.99456	0.434563	0.505803	0.374998	Down	Chr4	6845109	6849079	-
TCONS_00079930	0.792961	2.76517	1.93718	0.339014	0	0	Down	Chr4	6902108	6903463	-
TCONS_00080263	2.78007	0.825097	2.27595	0	0	0	Down	Chr4	9475765	9476675	-
TCONS_00080287	1.46356	1.47805	1.21688	0.0925816	0	0	Down	Chr4	9603635	9607973	-
TCONS_00080460	3.68629	4.03277	3.73248	1.87042	1.25149	1.56914	Down	Chr4	11452385	11457114	-
TCONS_00080807	1.92131	2.01869	2.48814	4.51743	2.18044	3.32861	Up	Chr4	14466526	14467074	-
TCONS_00081347	2.1512	2.41954	1.64966	0.178429	0.267176	0.0546707	Down	Chr4	1092626	1094636	-
TCONS_00081348	1.07223	2.14625	1.25635	0.204611	0.016378	0.0570467	Down	Chr4	1092626	1094661	-
TCONS_00081912	1.82478	1.74056	2.51354	0	0	0	Down	Chr4	4873805	4874556	-
TCONS_00082190	2.1588	2.10112	2.3117	0	0	0	Down	Chr4	6925563	6933138	-
TCONS_00082552	3.08634	3.41559	2.83836	1.16258	0	0	Down	Chr4	10470726	10471943	-
TCONS_00084102	1.61301	0.988425	1.48854	0	0.0204231	0.0219245	Down	Chr5	10942061	10949056	-
TCONS_00084161	1.05756	2.24396	1.79776	0	0.0106431	0	Down	Chr5	11204150	11206754	-
TCONS_00085218	2.28163	1.86126	2.47523	3.18068	2.40665	2.52506	Up	Chr5	22699938	22701257	-
TCONS_00085654	1.13911	2.42688	1.40506	0	0.220377	0	Down	Chr5	26113104	26114269	-
TCONS_00086174	1.67242	1.25417	1.8832	0.379135	0.217739	0.398452	Down	Chr5	5568967	5572293	-
TCONS_00086468	1.04849	0.899208	1.18504	0	0	0	Down	Chr5	7985585	7988360	-
TCONS_00087218	3.55857	3.95567	4.04495	0	0.191132	0	Down	Chr5	16688904	16690380	-
TCONS_00087274	5.26927	5.02834	5.37829	5.11591	5.40531	5.69348	Up	Chr5	16932248	16935183	-
TCONS_00087641	2.03542	1.1657	1.16185	0	0	0	Down	Chr5	21620141	21622950	-
TCONS_00087939	3.07296	2.07708	2.21168	0.245582	0	0	Down	Chr5	24064439	24065810	-
TCONS_00089031	1.11864	1.3153	0.754732	0.0267162	0	0	Down	Chr6	5147581	5151168	-
TCONS_00089155	2.20537	2.36647	2.51421	0.337673	0.325939	0	Down	Chr6	5986225	5997729	-
TCONS_00089237	3.90634	4.10377	4.09117	0.6045	1.30305	0	Down	Chr6	6575971	6577355	-
TCONS_00089476	0.629245	1.32089	0.182173	2.339	2.02465	1.30884	Up	Chr6	7913556	7915445	-
TCONS_00089929	3.81173	3.89441	3.58789	1.09283	0.0115077	2.46701e-07	Down	Chr6	13403629	13404096	-
TCONS_00089950	0	0.112431	0.100813	1.55731	0.937527	1.73087	Up	Chr6	13667526	13670126	-
TCONS_00090349	1.63437	0.841518	0.995166	0	3.34705e-07	0.000589453	Down	Chr6	17831516	17834005	-
TCONS_00090921	1.77392	2.53655	2.41416	0	0	0	Down	Chr6	273224	275601	-
TCONS_00091129	2.9213	2.83169	3.05358	0.0699239	0	0	Down	Chr6	2091261	2101852	-
TCONS_00091318	0.301967	0.116317	0.422563	1.79856	1.33153	1.36368	Up	Chr6	4638866	4643104	-
TCONS_00091388	0	4.93401e-06	0	2.80917	2.20877	0.0680547	Up	Chr6	5223609	5228907	-
TCONS_00091391	4.69262	4.38959	4.19398	0	0	1.15704e-10	Down	Chr6	5223609	5231998	-
TCONS_00091476	1.81705	1.84757	2.31755	0	0	0	Down	Chr6	5912892	5914777	-
TCONS_00093412	0.134104	0.460286	0.250859	0.867827	0.914534	0.837184	Up	Chr7	6347231	6352118	-
TCONS_00093971	0	0	0.0628658	1.36558	0.536435	0.776893	Up	Chr7	13474244	13476689	-
TCONS_00094543	2.27729	2.10793	2.12796	0	0	0	Down	Chr7	22913744	22917804	-
TCONS_00094750	4.36544	4.69739	5.01116	0	0	0	Down	Chr7	25689218	25689947	-
TCONS_00094846	3.96043	3.90012	3.94791	0	0	0.787313	Down	Chr7	26220000	26220876	-
TCONS_00095000	2.02578	1.80133	1.95715	0	0	6.40685e-16	Down	Chr7	27740953	27754119	-
TCONS_00095702	1.97529	2.56237	2.14843	0	0	0	Down	Chr7	3357884	3360580	-
TCONS_00096557	4.89206	5.26787	5.10067	2.60021	1.98252	0.636522	Down	Chr7	15461850	15463444	-
TCONS_00096670	1.64927	1.57985	1.81829	0	0.489694	0	Down	Chr7	16767252	16769880	-
TCONS_00096817	0.270886	0.125212	0.100083	1.97624	1.10873	1.9313	Up	Chr7	18112657	18122699	-
TCONS_00096818	6.40542e-05	0	0	0.771691	0.0442627	0.659938	Up	Chr7	18112657	18122708	-
TCONS_00096960	0.930054	0.686465	1.07111	0	0	0	Down	Chr7	20062862	20066463	-
TCONS_00097110	2.5077	1.83261	2.4739	0	0	0	Down	Chr7	21205524	21208236	-
TCONS_00097112	3.39688	3.09856	2.18071	0	0	0	Down	Chr7	21210635	21211207	-
TCONS_00098586	0.188616	0	0.180544	2.5459	4.30369	0.254534	Up	Chr8	3698305	3699494	-
TCONS_00098725	1.51564	2.76452	1.51084	0.376852	0.130798	0.137429	Down	Chr8	5821576	5829132	-
TCONS_00099310	0.87374	0.645426	0.934329	0	0.0369146	0.0395262	Down	Chr8	14026193	14031142	-
TCONS_00099311	1.15103	1.07941	1.37288	0	0.0169232	0	Down	Chr8	14050129	14056357	-
TCONS_00101559	2.62935	3.14726	3.20828	0	0	0	Down	Chr9	4434102	4436493	-
TCONS_00101963	4.23561	5.05106	4.63814	4.96724	4.13386	4.65278	Up	Chr9	8783909	8788309	-
TCONS_00101964	4.83214	4.5479	4.8463	0.452881	1.00642	1.40107	Down	Chr9	8784013	8788309	-
TCONS_00101967	5.13234	4.82573	4.72417	2.08262	2.24083	2.18491	Down	Chr9	8786272	8788309	-
TCONS_00102699	1.22376	1.2017	1.43289	0	0	0	Down	Chr9	15286505	15288515	-
TCONS_00102702	1.91042	1.48154	1.30621	0	0	0	Down	Chr9	15290870	15291609	-
TCONS_00103127	4.46355	4.38891	4.44863	1.77038	1.96906	1.57673	Down	Chr9	6305297	6315283	-
TCONS_00104087	2.35244	2.64613	3.05063	0	0	0	Down	scaffold1020.1	8	838	-
TCONS_00104310	4.79914	3.84217	5.22882	0.4681	0.796189	0	Down	scaffold1728.1	13	664	-
TCONS_00105407	2.45742	1.95811	2.21208	0	0	0	Down	scaffold235.11	7020	8069	-
TCONS_00105694	1.83131	1.0771	1.37737	0	0.075488	0	Down	scaffold322.1	6	2610	-
TCONS_00105814	1.44657	0	0	4.28347	0	3.07756	Up	scaffold3744.1	2	394	-
TCONS_00105916	7.91148	8.16955	8.25437	0	2.31095	0	Down	scaffold4276.1	1	359	-
TCONS_00105976	0.921045	1.98969	1.33438	3.72466	4.4359	2.54707	Up	scaffold462.1	289	1504	-
TCONS_00106392	1.31784	0.804653	1.41726	0	0	1.60171e-13	Down	scaffold75.1	896343	897529	-

## Sheet: mRNA
Differential expression analysis of mRNAs in A vs. B comparison
mRNA_id	fpkm_Sample_JPA_1	fpkm_Sample_JPA_2	fpkm_Sample_JPA_3	fpkm_Sample_JPB_1	fpkm_Sample_JPB_2	fpkm_Sample_JPB_3	up_down	chrom	Start	End	strand
GS_000011	2.79506	2.59694	3.34213	0	0	0	Down	scaffold2276.1	220	484	-
GS_000021	1.25919	2.00049	1.82671	0.22723	0	0	Down	scaffold1125.1	79	788	+
GS_000032	6.60404	6.99757	6.5709	6.25389	6.25807	5.95138	Up	scaffold525.1	13	1306	-
GS_000037	0.556053	0.473356	0.609067	2.52976	2.89988	2.58328	Up	scaffold375.1	133	2060	-
GS_000041	0.331808	0.382481	1.51925	1.07436	0.650285	0.614291	Up	scaffold321.1	282	2310	-
GS_000044	1.67082	1.57851	2.38727	0.0957393	0	0	Down	scaffold289.1	257	2504	+
GS_000047	1.92619	1.58827	1.75211	0.00146492	0.00429484	0.0030556	Down	Chr10	5836344	5948363	-
GS_000057	1.49084	1.34261	1.64367	0.0362077	0.056522	0.00585794	Down	Chr10	5538682	5601941	-
GS_000058	1.87429	1.62507	1.42534	0	0	0	Down	Chr10	5513320	5527990	-
GS_000059	0.927335	1.07831	0.95734	1.34918	0.782349	1.11227	Up	Chr10	5487264	5499899	-
GS_000060	3.06324	2.91649	2.93289	2.6877	2.9681	2.70881	Up	Chr10	5443586	5465700	-
GS_000065	1.96984	1.97012	1.75901	0.232335	0.466342	0	Down	Chr10	5372125	5375456	+
GS_000067	0.12587	0.0666468	0.119793	2.4571	1.51378	1.92918	Up	Chr10	5358321	5361193	-
GS_000070	0.452211	0.705169	0.602766	0.022619	0	0	Down	Chr10	5324488	5331432	-
GS_000076	0.110562	0.100103	0.16326	0.00720371	0	0	Down	Chr10	5249857	5271872	-
GS_000078	1.82744	1.88938	1.7165	1.5612	1.49268	1.30612	Up	Chr10	5206496	5215670	+
GS_000081	1.46292	1.74613	1.80481	2.16894	1.65406	2.02217	Up	Chr18	10040042	10041150	+
GS_000088	1.18195	0.883705	1.02903	0.0023759	0.0185478	0.00251169	Down	Chr18	9850084	9926139	-
GS_000089	0.889237	0.732868	0.753066	0.774188	0.762305	0.45735	Up	Chr18	9809152	9827328	+
GS_000091	1.59114	1.52403	1.5446	0.289433	0.408868	0.310055	Down	Chr18	9609402	9634322	+
GS_000094	1.48653	1.34817	1.59777	0.282702	0.348323	0.183049	Down	Chr18	9509744	9580331	+
GS_000100	2.46378	2.38887	2.33741	1.93908	2.12986	2.14004	Up	Chr18	9386986	9389506	-
GS_000101	0.580876	0.36279	0.576388	0.0275912	0.0274595	0.0298739	Down	Chr18	9378088	9383414	-
GS_000106	1.51861	1.71004	1.57889	1.41566	1.40635	1.23272	Up	Chr18	9234995	9244884	-
GS_000111	2.49869	2.25102	2.52556	0.642455	0.667808	0.479904	Down	Chr18	9126812	9171713	-
GS_000117	1.7227	2.0694	1.91118	0.478056	0.365507	0.471805	Down	Chr18	8983218	8998076	-
GS_000118	2.11365	2.38226	2.35764	2.78118	2.66535	2.61654	Up	Chr18	8972742	8980860	+
GS_000119	2.61623	2.76353	2.43016	1.0083	0.50053	0.297711	Down	Chr18	8969323	8970681	+
GS_000120	0.726551	0.492188	0.750435	0	0	0.00685789	Down	Chr18	8897850	8958827	+
GS_000123	2.84468	2.87249	2.98733	0.117039	0.0598701	0.102001	Down	Chr18	8854769	8862677	+
GS_000126	2.91812	3.50594	2.95893	4.08281	3.44188	3.62506	Up	Chr18	8809292	8811187	+
GS_000127	2.16783	2.5773	2.25259	2.22102	1.83493	2.02747	Up	Chr18	8805347	8808401	-
GS_000128	1.19648	1.57834	1.40025	0	0.0694287	0	Down	Chr18	8801835	8803806	+
GS_000129	1.10395	1.28148	0.736959	0	0	0	Down	Chr18	8768024	8771755	-
GS_000130	1.54062	1.92933	1.81046	1.40041	1.41764	0.941334	Up	Chr18	8762736	8765195	-
GS_000131	2.23935	2.38632	2.24152	1.91362	1.44158	1.76846	Up	Chr18	8759207	8762227	+
GS_000132	4.30302	4.7491	4.51821	3.90592	4.02187	3.88713	Up	Chr18	8756031	8756982	+
GS_000133	2.00099	2.06161	1.75631	4.47089	4.32081	4.56939	Up	Chr18	8728772	8749919	-
GS_000134	0.997359	1.18304	1.1253	0.0179862	0	0	Down	Chr18	8712243	8719944	-
GS_000135	1.34261	1.66346	1.55058	0.151794	0.195316	0.0502069	Down	Chr18	8701528	8710608	+
GS_000138	2.16272	2.80232	2.18738	0.505222	0	0	Down	Chr18	8619295	8622070	+
GS_000139	1.33908	1.43079	1.49599	0.198045	0.152344	0.0378771	Down	Chr18	8596963	8605473	-
GS_000144	1.30286	1.31683	1.08756	2.98518	3.0039	3.27725	Up	Chr18	8543107	8547586	+
GS_000147	0.382592	0.657907	0.528031	0.0793047	0	0	Down	Chr18	8518727	8524601	-
GS_000148	1.72817	1.77975	1.73821	0.183587	0.172983	0.0735429	Down	Chr18	8460691	8492343	-
GS_000151	3.22547	3.14124	2.90648	3.07585	2.784	2.13114	Up	Chr18	8440432	8442134	+
GS_000153	1.61685	1.11964	1.41965	0.0117027	0.0114668	0.0244566	Down	Chr14	5876388	5945983	+
GS_000154	1.80846	1.64637	1.67383	0.03492	0	0	Down	Chr8	16928613	16961790	+
GS_000157	1.08202	1.27954	1.22108	0.753117	0.841418	0.849915	Up	Chr8	16362757	16381321	-
GS_000158	0.110471	0.119676	0	3.15827	3.32519	1.80155	Up	Chr8	16342771	16346525	-
GS_000159	1.47199	2.11494	1.03415	0.0420161	0.0819821	0	Down	Chr8	16328483	16337445	-
GS_000162	3.17632	3.31146	3.25892	0.070317	0	0	Down	Chr8	16246943	16248782	-
GS_000165	0.260576	0.249795	0.34475	0.0297273	0	0.00599136	Down	Chr8	16039325	16111159	-
GS_000167	1.93109	1.52292	1.7152	0.00783896	0.00777477	0	Down	Chr24	20669743	20712841	-
GS_000169	1.83278	1.83673	1.91598	0.0310158	0	0.0253022	Down	Chr24	20530109	20551694	-
GS_000170	0.370025	0.445224	0.362803	0.61895	0.266497	0.218048	Up	Chr24	20507326	20515088	-
GS_000172	3.433	4.99362	3.89832	0	0	0	Down	Chr24	20480427	20484234	-
GS_000173	1.65744	1.42339	1.58219	0.317222	0.292096	0.124812	Down	Chr24	20356823	20472838	-
GS_000174	1.62107	1.3121	1.57123	1.77356	0.827984	1.76342	Up	Chr24	20343890	20346860	-
GS_000175	2.78522	2.94343	2.68155	2.76175	3.10887	2.79322	Up	Chr24	20337639	20343468	+
GS_000176	2.34655	2.50666	2.54516	2.12267	2.1811	2.4254	Up	Chr24	20329098	20332668	+
GS_000178	2.18861	2.51363	2.11898	0.609799	0.587346	0.354089	Down	Chr24	20318447	20321681	+
GS_000179	3.51845	4.25296	3.42052	0.367799	0.265269	0.119396	Down	Chr24	20314905	20317089	+
GS_000180	0.705213	0.7867	0.917009	0.0588637	0.0198411	0	Down	Chr24	20298667	20306396	-
GS_000182	1.24077	0.926534	1.14767	0.214926	0.0953428	0.284116	Down	Chr24	20138450	20276030	-
GS_000184	1.11545	1.53342	1.28715	0	0	0	Down	Chr24	20119751	20122546	+
GS_000185	2.91663	2.95302	2.47743	0.743103	0.705928	0.315002	Down	Chr24	20112382	20114513	+
GS_000188	1.65292	1.78472	1.50317	2.56763	1.6433	1.52045	Up	Chr24	20001052	20005615	+
GS_000190	2.13069	1.57385	1.72403	0.0110704	0.0331879	0.012054	Down	Chr24	19973786	19988304	+
GS_000193	1.30966	1.07892	1.18692	0.026066	0.0350803	0.0283278	Down	Chr24	19915654	19936603	+
GS_000194	1.36064	1.95298	1.79114	1.92285	2.00841	1.73242	Up	Chr24	19909608	19912740	-
GS_000195	0.72194	0.530828	0.671429	0	0	0	Down	Chr24	19862141	19895945	-
GS_000198	0.195611	0.146094	0.13312	0.589282	0.278386	0.411867	Up	Chr24	19817921	19827405	-
GS_000200	2.00631	1.93449	1.93869	1.44269	1.37426	1.45437	Up	Chr24	19747977	19757198	-
GS_000202	0.47958	0.0845189	0.308535	0	0.0172919	0	Down	Chr11	15439719	15447987	+
GS_000204	1.24016	1.02177	0.988108	0.00900812	0.206452	0.0298046	Down	Chr11	15504804	15522048	-
GS_000207	2.27431	1.28801	1.56144	0	0	0	Down	Chr11	15572297	15574428	-
GS_000208	2.09074	1.67483	1.91976	0.0320423	0.031497	0.0263703	Down	Chr11	15581157	15613412	-
GS_000210	2.27217	2.09038	2.13044	1.89105	1.6073	1.69778	Up	Chr11	15659834	15727768	-
GS_000217	1.15261	1.19447	1.00897	0.0241646	0	0	Down	Chr7	24136668	24142980	+
GS_000222	2.56543	2.81871	2.55867	3.61035	3.39644	3.73022	Up	Chr7	24212702	24246222	+
GS_000224	0.821483	0.839045	0.846068	0.041247	0.192398	0	Down	Chr7	24478554	24487348	-
GS_000225	1.7552	1.32777	1.65996	0.270306	0.4312	0.027682	Down	Chr7	24489844	24496666	-
GS_000229	1.37229	1.41998	1.45151	0.180067	0.253668	0.11468	Down	Chr7	24573570	24584003	-
GS_000234	1.25949	1.4864	1.42026	1.51087	1.4002	1.27608	Up	Chr13	8743072	8754564	+
GS_000235	5.94634	6.4464	6.12616	5.77672	5.63302	5.37022	Up	Chr13	8737872	8741045	-
GS_000238	1.07332	1.01791	1.08825	0.890161	0.705579	0.771785	Up	Chr13	8725431	8728741	-
GS_000240	2.56716	2.76319	2.58194	0.960001	0.749552	0.278922	Down	Chr13	8716992	8718639	+
GS_000243	1.4921	1.89156	1.90674	0.359282	0.282786	0.139895	Down	Chr13	8688682	8695641	-
GS_000244	1.7484	1.39983	1.68895	0.0549767	0.0482267	0.0342665	Down	Chr13	8594876	8657287	+
GS_000246	0.144529	0.366475	0.40469	0	0	0	Down	Chr13	8522962	8555961	+
GS_000250	2.65254	2.71675	2.55822	2.16775	2.00896	2.34621	Up	Chr13	8445377	8449479	-
GS_000251	1.3403	1.45928	1.34016	1.32886	0.881628	0.945301	Up	Chr13	8435579	8440114	-
GS_000252	2.43156	3.12888	2.62438	0.957846	0.567058	0.277873	Down	Chr13	8431693	8433265	+
GS_000254	2.69027	2.80533	2.6055	2.46807	2.42398	2.06441	Up	Chr13	8386303	8415114	+
GS_000255	1.94111	1.89446	2.11785	0.520428	0.105713	0.0401148	Down	Chr13	8313379	8377236	+
GS_000257	1.19019	1.52626	1.5991	1.39932	1.38212	1.7305	Up	Chr13	8281736	8285746	-
GS_000258	0.279197	0.271748	0.306131	0	0	0.00819628	Down	Chr13	8253596	8277675	-
GS_000259	2.35798	2.18337	2.23424	0.0390445	0.0384492	0	Down	Chr13	8232922	8248978	+
GS_000260	2.10558	2.15587	2.26144	0.153233	0.132709	0.0840286	Down	Chr13	8191290	8229266	+
GS_000263	3.35022	4.25543	3.62923	3.34399	3.0452	2.72016	Up	Chr13	8168362	8169854	-
GS_000264	0.477234	0.96354	0.974202	0	0	0	Down	Chr13	8165071	8167226	-
GS_000267	3.32797	2.75984	3.25767	0.0478741	0.0462174	0	Down	Chr13	8126550	8138022	-
GS_000268	0.196579	0.236446	0.175485	0	0.00599476	0	Down	Chr13	8098668	8122064	-
GS_000269	3.31578	2.94903	3.19872	0.840948	0.943028	0.502349	Down	Chr13	8083137	8093459	+
GS_000273	1.01039	1.07958	1.06751	0	0	0.0391342	Down	Chr13	8056415	8059677	+
GS_000274	0.502606	0.361662	0.62981	0	0	0	Down	Chr13	8046648	8050036	+
GS_000277	1.52926	1.13622	1.30059	0.00684612	0	0	Down	Chr13	7970499	7995605	-
GS_000278	0.260811	0.189275	0.248657	0	0	0	Down	Chr13	7929290	7959988	-
GS_000279	1.97948	2.09824	2.01974	0.108246	0.0708739	0	Down	Chr13	7918121	7926567	+
GS_000282	2.38249	2.1337	2.23283	0	0.0159007	0	Down	Chr13	7865799	7878469	-
GS_000287	0.864364	0.975775	0.921987	0.66546	0.516622	0.694809	Up	Chr13	7752701	7762540	+
GS_000292	1.22289	1.10767	1.15034	0	0	0	Down	Chr17	13356350	13360536	-
GS_000295	2.11534	2.0264	2.01509	2.4475	2.18591	2.28853	Up	Chr17	13450204	13463093	+
GS_000296	2.89974	3.24807	2.96923	1.02783	0.973697	0.728948	Down	Chr17	13464796	13474156	-
GS_000298	1.98558	1.76357	1.80766	0.0100608	0.00658993	0.003508	Down	Chr17	13509447	13619814	+
GS_000301	0.745825	0.542845	0.480425	0	0.0430815	0.0228768	Down	Chr17	13640090	13648893	+
GS_000302	0.475096	1.13002	0.285112	0	0	0.0186368	Down	Chr17	13664921	13676202	+
GS_000303	2.49647	2.15602	2.44669	0.382469	0.534499	0.271746	Down	Chr17	13684188	13716136	+
GS_000305	0.502848	0.82074	0.402896	0.866818	0.641768	1.32425	Up	Chr17	13776360	13777161	+
GS_000307	0.142212	0.247493	0	0.686206	0.333644	1.06347	Up	Chr17	13782122	13784269	-
GS_000308	1.49994	1.77602	1.16259	0.224719	0.266092	0.280911	Down	Chr17	13789255	13792531	+
GS_000311	1.37316	1.47344	1.52012	0.138885	0.10971	0.0872302	Down	Chr17	13936318	13954623	+
GS_000318	0.935566	1.42992	1.18163	1.16461	1.64004	0.847441	Up	Chr17	14125987	14131715	+
GS_000319	1.32684	1.20564	1.38071	0.0232349	0.0254192	0.00676029	Down	Chr17	14136538	14202053	-
GS_000321	1.49312	1.51778	1.60128	0.0103846	0.0304628	0	Down	Chr17	14212521	14227447	+
GS_000322	1.88789	1.92773	1.85151	1.56519	1.205	1.78114	Up	Chr17	14236276	14240006	-
GS_000325	0.77983	0.898836	0.641687	0.0271715	0.0777936	0	Down	Chr17	14253916	14261426	-
GS_000326	1.3717	1.34911	1.49887	0	0	0	Down	Chr17	14266607	14273517	-
GS_000327	1.16929	1.26418	1.27349	0	0	0	Down	Chr17	14274339	14278865	-
GS_000328	4.43306	4.83454	4.51562	4.15075	3.71256	3.85431	Up	Chr17	14282483	14285987	-
GS_000329	2.46186	2.77355	2.60569	1.83618	2.03042	1.94792	Up	Chr17	14289136	14292772	-
GS_000335	2.1395	2.06955	2.40794	1.79443	1.73387	1.55184	Up	Chr17	14380055	14381835	+
GS_000336	2.94699	3.08916	3.13828	0.14395	0.268697	0.238228	Down	Chr17	14385170	14396582	-
GS_000341	0.962689	1.23866	1.075	2.80105	2.50041	3.08803	Up	Chr17	14440748	14448109	-
GS_000343	2.75727	2.55656	2.65215	0.0447034	0	0.0122833	Down	Chr17	14463435	14478615	+
GS_000345	1.05091	1.29042	1.24465	1.62106	0.875441	1.05021	Up	Chr17	14522475	14528753	+
GS_000348	1.93519	2.04727	2.03349	0	0	0	Down	Chr17	14549328	14549932	-
GS_000349	2.38298	2.81379	2.72489	0	0.587838	0	Down	Chr17	14554293	14554918	-
GS_000354	5.51803	5.99691	5.60659	6.62364	6.78755	6.32613	Up	Chr17	14656785	14665263	+
GS_000355	1.71369	2.00706	1.69287	0.0918356	0.374076	0.0322721	Down	Chr17	14667024	14677927	-
GS_000356	1.72142	1.82239	1.72816	0.00537064	0	0	Down	Chr17	14682266	14718267	-
GS_000359	0.406769	0.456891	0.493394	0.0182969	0.0230045	0	Down	Chr17	14749986	14782000	+
GS_000361	2.06365	2.0076	2.0169	0	0	0.012197	Down	Chr17	14812176	14827994	+
GS_000364	0.387884	0.808395	0.791863	0.0468762	0	0	Down	Chr17	14854712	14858895	-
GS_000367	1.5879	1.79174	1.69747	1.55478	1.63191	1.40363	Up	Chr17	14891994	14903292	+
GS_000369	4.05285	5.01802	4.04177	0	0.446164	0.444927	Down	Chr17	14912852	14913348	+
GS_000370	1.59682	1.52506	1.86189	0.100094	0.0911361	0.0305713	Down	Chr17	14917302	14940608	-
GS_000371	1.70569	1.17661	1.88028	0.0628287	0.0366082	0.00555066	Down	Chr17	15010605	15042109	-
GS_000372	1.81008	3.55518	0.918534	0	0	0	Down	Chr17	15157066	15159188	-
GS_000377	1.6635	1.64199	1.79089	1.29918	1.82259	1.40528	Up	Chr17	15356160	15428093	-
GS_000378	2.4609	2.32761	2.65505	0.308301	0.311075	0.163684	Down	Chr17	15445997	15458728	+
GS_000384	0.706915	0.56098	0.528262	0	0.0705945	0	Down	Chr17	15517652	15523156	+
GS_000385	0.0557426	0.0202316	0.0181127	0.462673	0.805842	0.164957	Up	Chr17	15523818	15529634	-
GS_000386	2.25741	2.15401	2.24401	0.0248613	0.138226	0	Down	Chr17	15532687	15549666	+
GS_000388	2.29889	1.78207	2.2312	0.177953	0.0912504	0.0608414	Down	Chr17	15571219	15611914	-
GS_000389	1.25171	1.51545	1.23878	0.960297	0.930388	0.967332	Up	Chr17	15681006	15686819	-
GS_000390	1.69935	1.5719	1.62348	0.0120001	0.0113528	0	Down	Chr17	15687858	15716148	+
GS_000392	1.17471	1.48213	0.901515	1.86501	2.27804	1.21254	Up	Chr17	15738412	15739327	-
GS_000394	0.399932	0.356348	0.408596	0	0	0	Down	Chr17	15744244	15750199	-
GS_000395	3.44075	3.44025	3.80405	0.785417	0.43146	0.242406	Down	Chr17	15758347	15759088	+
GS_000396	1.47395	1.60814	1.58257	0	0	0.00929755	Down	Chr17	15802092	15821727	+
GS_000397	1.22902	1.15628	1.20142	0.0112791	0.0107347	0.0170623	Down	Chr17	15828396	15901985	-
GS_000399	1.61646	1.61074	1.58488	0.00655057	0	0	Down	Chr17	16027095	16058358	+
GS_000400	1.92081	2.14233	2.00942	0.421337	0.486474	0.447517	Down	Chr17	16059595	16074455	+
GS_000402	1.33655	1.38566	1.80843	0	0	0	Down	Chr17	16084434	16085085	+
GS_000404	1.16014	1.18495	1.25323	0.196999	0.161127	0.135678	Down	Chr17	16108001	16113051	-
GS_000405	1.17516	1.15919	1.16433	0.877929	0.980171	0.884464	Up	Chr17	16115292	16155773	+
GS_000409	0.222091	0.5466	0.176257	0	0.0209895	0	Down	Chr12	10103869	10112343	-
GS_000410	0.313476	0.522839	0.474824	0	0	0	Down	Chr12	10090002	10100149	+
GS_000413	1.86241	1.64891	2.02869	0.0731341	0	0	Down	Chr12	10057647	10059305	-
GS_000416	1.29813	1.61513	1.65151	0.176737	0.368494	0.0871027	Down	Chr12	10037143	10044316	-
GS_000417	1.35342	1.41712	1.4056	0.285563	0.226409	0.172193	Down	Chr12	10028527	10036973	-
GS_000418	1.31456	1.73256	1.6485	0.273925	0	0	Down	Chr12	10014946	10016461	-
GS_000419	1.28556	1.37637	1.42461	0.304359	0.183255	0.224093	Down	Chr12	9963735	10012766	-
GS_000420	3.44886	3.49254	3.59894	1.22541	1.19185	0.528083	Down	Chr12	9845127	9846045	-
GS_000426	0.504611	0.724289	0.591247	0.0824165	0	0	Down	Chr12	9771890	9775593	+
GS_000428	2.21613	2.46943	2.13159	0.648094	0.526659	0.3547	Down	Chr12	9660821	9663115	+
GS_000429	1.50138	1.04133	1.19173	0	0	0	Down	Chr12	9650935	9658442	-
GS_000430	1.6285	1.34448	1.42102	0.185558	0.305556	0.165621	Down	Chr12	9637852	9648329	-
GS_000433	0.767715	0.927315	0.891595	0.197276	0.0443713	0	Down	Chr12	9555375	9563947	-
GS_000434	0.90805	1.11947	0.889422	0.120085	0.0628725	0.0487542	Down	Chr12	9515338	9548478	-
GS_000442	2.4981	2.59015	2.72119	0.564567	0.54255	0.276983	Down	Chr23	2012875	2045934	-
GS_000443	0	0.101671	0	0.111597	0.586951	0.232853	Up	Chr23	2071144	2072377	+
GS_000445	2.67445	2.42453	2.18554	0.311891	0.189384	0.278725	Down	Chr23	2123878	2143925	-
GS_000448	1.76375	1.78609	1.85544	0.0458694	0	0	Down	Chr23	2179293	2183927	+
GS_000450	0.618159	0.73024	0.761197	0	0	0	Down	Chr23	2197713	2204165	-
GS_000451	1.21655	1.82059	1.52766	1.47935	0.977005	1.07057	Up	Chr23	2209457	2213191	-
GS_000452	1.679	2.0676	1.84954	0	0	0	Down	Chr23	2219472	2226453	-
GS_000455	0.843245	1.39772	1.40011	0	0	0	Down	Chr23	2266263	2271077	+
GS_000456	0.966183	1.4528	1.11035	0.967703	1.09019	0.712385	Up	Chr23	2279808	2282962	+
GS_000461	1.10193	1.28405	1.21572	0	0	0	Down	Chr23	2414703	2422818	-
GS_000464	0.759833	0.666036	0.693189	0	0	0.00713216	Down	Chr23	2533241	2585365	+
GS_000465	0.68121	0.893227	0.794849	0	0.0247504	0.0528546	Down	Chr23	2606089	2612458	+
GS_000466	1.01959	1.18531	1.04383	0	0.118238	0.0424923	Down	Chr23	2616686	2622114	+
GS_000469	2.32653	2.27289	2.30203	0.342298	0.197552	0.0876465	Down	Chr23	2701378	2705200	+
GS_000470	1.70745	1.65293	1.56353	0.121577	0.136462	0.031352	Down	Chr23	2707879	2712479	+
GS_000471	1.54969	1.67669	1.93434	1.1943	1.22352	1.39495	Up	Chr23	2720395	2739227	+
GS_000472	0.943525	0.925173	1.04704	0.0711671	0.14989	0	Down	Chr23	2750860	2762404	+
GS_000474	1.64041	1.43646	1.61634	1.38275	1.2594	1.46683	Up	Chr23	2788462	2844417	+
GS_000477	3.39714	2.89875	3.20413	0.0180178	0.0200266	0.0158477	Down	Chr23	2923954	2994703	-
GS_000478	1.13106	1.03995	1.15114	0.0080349	0.0299006	0	Down	Chr23	3002531	3028454	+
GS_000479	0.90011	0.622543	0.8122	0.009669	0	0	Down	Chr23	3119879	3141542	+
GS_000481	0.628121	0.379817	0.637974	0.0274043	0	0.00946829	Down	Chr23	3228767	3248898	+
GS_000482	0.721516	0.812855	0.77517	0.075175	0.109576	0.114317	Down	Chr23	3260183	3272106	+
GS_000486	0.337095	0.592714	0.462315	0	0	0	Down	Chr23	3298400	3303487	-
GS_000495	0.261413	0.165931	0.222803	0.191281	0.207214	0.243687	Up	Chr23	3465967	3472226	-
GS_000498	5.51753	6.00926	5.63816	5.80464	5.58253	5.37854	Up	Chr23	3479404	3480892	-
GS_000504	2.3838	2.00929	2.34799	0.780267	0.491528	0.474462	Down	Chr23	3651672	3673092	+
GS_000506	1.73554	1.58311	1.6254	0.0932058	0.0792895	0.108492	Down	Chr23	3785978	3815050	-
GS_000508	1.31015	1.5397	1.53347	0.213626	0.28474	0.355202	Down	Chr23	3869011	3877918	-
GS_000510	1.29636	1.1892	1.4394	0.0702779	0.0352508	0.0830247	Down	Chr23	3912065	3930578	-
GS_000512	1.19483	1.07036	1.21568	0.0502865	0.107588	0.0522457	Down	Chr23	3952175	3966247	-
GS_000516	2.77352	2.67834	2.90816	2.58361	2.32272	2.22193	Up	Chr23	4022765	4024295	-
GS_000522	1.1566	1.07717	1.2259	0.0411088	0.0880344	0.0576773	Down	Chr23	4130386	4196563	-
GS_000526	1.03694	1.54535	1.18202	3.15183	3.08326	2.15348	Up	Chr23	4245101	4245873	-
GS_000527	0.149738	0.232819	0.217843	0.279496	0.301818	0.367796	Up	Chr23	4248361	4264906	+
GS_000529	1.65302	1.75948	1.76284	2.18647	1.75197	1.49758	Up	Chr23	4279909	4288604	-
GS_000532	1.84323	2.13793	1.73638	1.76367	1.75868	1.92193	Up	Chr23	4350012	4353088	-
GS_000535	2.43778	2.88416	2.68066	3.29015	2.99029	2.59227	Up	Chr23	4370549	4381751	+
GS_000538	1.78503	2.34812	1.35828	2.50438	1.17913	1.6549	Up	Chr23	4429159	4443022	-
GS_000540	2.36639	2.3588	2.23117	0.654412	0.267377	0.235187	Down	Chr23	4449030	4456066	+
GS_000541	1.71759	1.64259	1.62992	0	0	0	Down	Chr23	4464100	4465749	-
GS_000543	1.17959	1.29791	1.31236	1.38681	0.716339	0.939674	Up	Chr23	4509624	4514002	-
GS_000545	2.73495	3.12041	2.84259	1.04779	0.651076	0.406383	Down	Chr23	4539833	4541583	+
GS_000546	1.50023	1.74767	1.67302	0	0	0	Down	Chr23	4543863	4551427	-
GS_000548	0.35482	0.352476	0.439643	0.447786	0.466496	0.864602	Up	Chr23	4567108	4578539	-
GS_000549	2.50425	2.33263	2.61336	0.684541	0.413938	0.560589	Down	Chr23	4594365	4618500	+
GS_000550	0.43774	0.608057	0.791807	0.108571	0.0265972	0.0294716	Down	Chr23	4624011	4631995	-
GS_000552	0.288415	0.111314	0.214966	0	0.0152173	4.80514e-14	Down	Chr23	4652555	4662244	-
GS_000554	0.846991	0.838597	0.828115	0	0	0	Down	Chr23	4685570	4695583	-
GS_000556	2.44551	2.59529	2.46328	2.63938	2.20621	2.8528	Up	Chr23	4748566	4756862	-
GS_000559	1.73332	2.06522	1.85046	1.31611	1.84685	1.21663	Up	Chr23	4837708	4847466	-
GS_000563	1.40867	1.36362	1.4268	0.177599	0.16068	0.0810794	Down	Chr23	4981777	4993471	-
GS_000564	1.84475	2.71211	2.27121	1.99875	1.60386	1.99061	Up	Chr23	4999922	5005234	-
GS_000566	1.00505	1.44069	1.37943	1.19941	1.00896	0.913002	Up	Chr23	5042165	5047007	+
GS_000573	3.98526	4.40111	4.17372	4.63994	4.68061	4.49344	Up	Chr23	5117355	5119272	+
GS_000575	0.736875	1.2078	1.1302	0.0899251	0	0	Down	Chr23	5127086	5129320	+
GS_000578	5.3288	5.30762	5.25818	0.979738	0.818222	0.865283	Down	Chr23	5155962	5157723	+
GS_000580	0.964578	1.88931	0.963562	0	0	0	Down	Chr23	5206496	5208699	+
GS_000582	0.947226	0.772641	0.927381	0.0136456	0	0	Down	Chr23	5227071	5238258	-
GS_000583	0.784017	0.544293	0.674825	0.0234696	0	0	Down	Chr23	5241961	5248202	-
GS_000584	2.56627	2.56135	2.61353	2.16929	2.49282	2.76371	Up	Chr23	5260265	5276857	-
GS_000588	3.89038	4.24021	3.70582	5.03427	4.81209	4.71971	Up	Chr23	5326281	5330856	-
GS_000592	6.40953	6.82558	6.52527	6.41827	6.27968	6.12796	Up	Chr23	5348470	5351418	-
GS_000593	2.98173	3.59808	2.96781	3.98094	3.33239	2.87405	Up	Chr23	5353281	5356608	-
GS_000594	1.87288	2.22468	2.0724	2.15623	1.48924	1.12799	Up	Chr23	5357549	5359084	+
GS_000596	1.56682	1.89603	2.03028	1.7614	1.62346	1.62952	Up	Chr23	5361995	5364398	-
GS_000597	1.25041	1.33369	1.28007	1.01363	0.637465	0.943653	Up	Chr23	5365882	5373727	-
GS_000600	3.85281	3.8658	4.00837	1.18474	1.04455	0.37227	Down	Chr23	5418249	5418897	+
GS_000601	0.977446	0.701682	0.830132	0.118097	0.0903248	0	Down	Chr23	5429708	5435448	-
GS_000602	1.28023	1.70353	1.38677	0.21123	0	0.0812187	Down	Chr23	5440047	5442528	-
GS_000604	2.80665	3.19137	2.92586	2.77413	2.72057	2.49151	Up	Chr23	5470046	5478245	+
GS_000609	1.23346	1.45948	1.56389	0.108672	0.110914	0.0606124	Down	Chr14	2432037	2447776	+
GS_000612	3.21092	2.77914	3.09453	0.704777	0.825616	0.849266	Down	Chr14	2310044	2338140	-
GS_000613	2.7272	2.15754	2.70548	0	0	0.0761116	Down	Chr14	2306829	2308622	-
GS_000622	0.0262576	0.0575985	0.0383442	0.49952	1.79888	0.411328	Up	Chr10	10636275	10648047	+
GS_000623.1	0.0762004	0.0833469	0.277885	0.275274	0.64003	0.102151	Up	Chr10	10652377	10654374	+
GS_000623.2	0.670157	0.848471	0.722886	1.38987	1.13428	1.50591	Up	Chr10	10663624	10669758	+
GS_000625	0.767574	1.58537	0.629711	2.14369	2.09956	1.7245	Up	Chr10	10682442	10684227	+
GS_000627	2.81701	2.13249	2.62555	0.022617	0.0196863	0	Down	Chr10	10693190	10752831	-
GS_000628	3.6545	3.31838	3.25118	0	0	0	Down	Chr10	10769524	10773231	-
GS_000630	1.5095	1.89877	1.56716	0.0494327	0.0238903	0.0251015	Down	Chr10	10789902	10805572	+
GS_000632	2.47411	2.44021	2.63313	0.0357685	0	0	Down	Chr10	10859866	10863421	+
GS_000633	1.91746	2.29584	1.94528	0.50098	0.239792	0.323542	Down	Chr10	10907575	10913891	+
GS_000634	1.89451	2.14044	2.00119	0.412957	0.314707	0.279521	Down	Chr10	10916575	10923896	-
GS_000635	1.43474	1.39548	1.57654	2.81388	2.00344	2.10315	Up	Chr10	10930111	10930958	+
GS_000636	1.04521	0.902442	1.02528	0.00564225	0.00735681	0.00390232	Down	Chr10	10982574	11075896	+
GS_000639	2.21277	2.2173	2.33963	0.043836	0.0446106	0	Down	Chr10	11116537	11119213	+
GS_000640	5.54424	5.54032	5.42268	7.63042	7.87256	7.95049	Up	Chr10	11152956	11153988	-
GS_000641	0.0711825	0.0342983	0.0460845	0.103656	0.147222	0.0547367	Up	Chr10	11155579	11172521	-
GS_000643	1.36015	1.87325	1.40232	0.312272	0.201199	0.124991	Down	Chr10	11242691	11249322	-
GS_000644	0.889118	1.89301	0.866149	0	0	0	Down	Chr10	11253352	11254664	+
GS_000645	2.35002	3.52749	2.8065	0	0	0	Down	Chr10	11257077	11257932	+
GS_000659	1.8433	2.14983	2.1595	0.625481	0.399361	0.411103	Down	Chr10	11390047	11397504	+
GS_000661	1.6091	1.94237	1.77575	0.313157	0.363083	0.245481	Down	Chr10	11409041	11418394	+
GS_000664	1.38419	1.6062	1.46441	2.10676	3.50341	2.06713	Up	Chr10	11425882	11437402	+
GS_000665	1.01781	0.952045	1.16328	1.09778	2.11648	1.4604	Up	Chr10	11438649	11441585	+
GS_000667	1.19973	1.54691	1.42614	1.16421	1.26211	1.2504	Up	Chr10	11447783	11451528	+
GS_000668	2.81223	3.26366	2.92264	3.0018	3.77124	2.77449	Up	Chr10	11454862	11459470	-
GS_000669	1.96751	1.37025	2.21303	0.237752	0.0515687	0.054388	Down	Chr10	11472932	11476265	-
GS_000674	2.70496	2.16426	2.66156	0.142955	0.478906	0	Down	Chr10	11565466	11566429	+
GS_000676	0.0617444	0.068179	0	0.0843336	0.222517	0.0833627	Up	Chr10	11610931	11613756	-
GS_000681	1.59786	1.60901	1.63416	1.67582	1.22085	1.39996	Up	Chr10	11649755	11651356	+
GS_000682	1.27451	1.4509	1.34896	0.0786844	0.164317	0.0914097	Down	Chr10	11653272	11654772	-
GS_000684	0.792619	0.850197	0.718425	0.031554	0.0312803	0.0484101	Down	Chr10	11660755	11672605	-
GS_000685	0.43758	0.237026	0.670458	5.98717e-06	0	0	Down	Chr10	11707468	11718222	-
GS_000686	0.854268	0.684611	0.906227	0.0157335	0.0609967	0.0325419	Down	Chr10	11724699	11735729	-
GS_000688	2.84889	3.42834	2.97228	3.77013	3.74043	3.76017	Up	Chr10	11743149	11747015	-
GS_000690	0.605159	0.870513	1.09986	8.71264	7.96853	8.03532	Up	Chr10	11759342	11760399	-
GS_000691	5.45054	5.53049	5.00521	7.67577	8.6516	8.37625	Up	Chr10	11762877	11763896	-
GS_000696	1.0118	1.12503	1.12214	0	0	0	Down	Chr10	11856805	11864971	-
GS_000697	2.73337	2.537	2.67686	0.674357	0.417699	0.217287	Down	Chr23	12625646	12645491	+
GS_000698	1.88995	1.33889	1.78421	0	0	0.0538144	Down	Chr23	12573592	12577227	+
GS_000703	2.65066	2.16536	2.61303	0.398579	0.429871	0.623861	Down	Chr23	12401805	12444080	-
GS_000705	0.488603	0.720776	0.647952	0.741035	0.560983	0.478393	Up	Chr23	12352680	12373245	+
GS_000712	2.03768	2.13456	2.27108	0.348706	0.324178	0.322318	Down	Chr23	12117346	12164762	+
GS_000714	0.783197	0.832534	0.635763	1.59783	2.43141	0.660729	Up	Chr23	12064867	12072165	+
GS_000718	1.232	1.52731	1.25264	0.299501	0.137939	0.146248	Down	Chr23	11895727	11901300	-
GS_000719	0.450937	0.277751	0.475676	2.34587	1.8452	1.77526	Up	Chr23	11881148	11892309	+
GS_000720	1.3403	1.16976	1.38185	0.143095	0.0713976	0.0388803	Down	Chr23	11864863	11878583	+
GS_000721	1.58008	1.58597	1.51377	1.08499	0.932133	1.17754	Up	Chr23	11824521	11861547	+
GS_000723	1.75741	1.97299	1.83934	1.70653	2.5275	2.20554	Up	Chr23	11783517	11818604	-
GS_000724	7.37253	8.01541	7.57802	8.81188	8.33829	7.0558	Up	Chr23	11773878	11774827	+
GS_000726	1.37628	1.53698	1.45007	0.0393948	0	0.0405013	Down	Chr23	11752426	11756442	-
GS_000727	3.07274	3.27119	3.03467	3.13458	2.38709	3.24388	Up	Chr23	11745824	11748955	-
GS_000728	3.50354	3.14168	3.10328	3.51223	2.86706	3.64425	Up	Chr23	11740509	11741424	-
GS_000729	2.04758	1.67115	1.91236	0.312278	0.337871	0.185376	Down	Chr23	11547456	11565349	+
GS_000731	3.30144	2.92309	3.39897	1.18009	0.931744	0.719317	Down	Chr23	11472610	11475455	+
GS_000733	2.47195	3.03849	2.7031	3.76381	2.39547	2.9251	Up	Chr11	19343467	19352289	-
GS_000734	0.70931	0.920562	0.831962	1.50236	0.726625	1.17642	Up	Chr11	19361362	19367926	+
GS_000741	2.22919	1.96169	2.34009	0.322859	0.462161	0.356828	Down	Chr11	19439453	19495260	-
GS_000743	2.48833	2.51566	2.66494	1.93471	2.15797	2.11994	Up	Chr11	19577799	19578840	-
GS_000744	1.12562	1.66094	1.4571	0.212129	0.0506111	0.157813	Down	Chr11	19579427	19589110	+
GS_000746	1.56363	1.7281	1.90052	0	0	0	Down	Chr11	19600553	19604324	+
GS_000748	0.98677	1.00162	1.09731	0	0	0	Down	Chr11	19612356	19656008	-
GS_000749	0.434161	0.467829	0.450232	0	0	0	Down	Chr11	19662945	19674375	-
GS_000751	2.11938	1.98678	1.99338	1.99148	2.42769	2.5335	Up	Chr11	19703404	19719144	+
GS_000754	1.70971	1.69413	1.65345	1.45114	1.49109	1.46005	Up	Chr11	19743489	19765343	+
GS_000755	6.25741	6.16305	5.91683	6.54616	6.59495	6.23369	Up	Chr11	19766143	19767039	-
GS_000756	1.61792	1.75917	1.74669	0.188057	0.173926	0.0818538	Down	Chr11	19771413	19776742	+
GS_000757	2.86471	3.38688	3.0328	3.02506	3.24259	3.11322	Up	Chr11	19778493	19783829	+
GS_000758	0.697098	0.898852	0.922169	0	0	0	Down	Chr11	19790797	19792624	+
GS_000760	1.4668	1.50965	1.52685	0	0	0	Down	Chr11	19858744	19877304	+
GS_000762	1.64017	1.74009	1.89581	0	0	0	Down	Chr11	19900798	19916514	-
GS_000764	2.40374	1.88896	2.20976	0.54051	0.4523	0.338426	Down	Chr11	19964083	20074351	+
GS_000766	1.34951	1.8962	1.45416	4.37097	3.59352	3.97469	Up	Chr11	20086214	20090757	-
GS_000768	1.79088	1.54653	1.78559	0	0	0	Down	Chr11	20169455	20184723	+
GS_000771	3.49947	3.7195	3.39704	5.25183	5.04409	5.00644	Up	Chr11	20201051	20207596	+
GS_000772	2.97258	2.94959	2.71561	4.92752	4.81761	4.80744	Up	Chr11	20217028	20263706	+
GS_000773	4.06459	4.12097	3.68523	5.88843	6.0802	5.9316	Up	Chr11	20264897	20265940	+
GS_000774	2.09374	1.93294	2.16748	0.153848	0.554736	0.172715	Down	Chr11	20268649	20269741	-
GS_000777	0.539681	0.526302	0.456953	0.0150077	0.043954	0	Down	Chr11	20296592	20307968	-
GS_000780	1.59039	2.494	1.73998	2.0279	1.59617	1.725	Up	Chr11	20399928	20401714	+
GS_000781	2.59932	2.60521	2.29193	4.25129	3.52822	4.1579	Up	Chr11	20402197	20403890	-
GS_000786	0.975806	1.1244	1.01898	0	0	0	Down	Chr11	20448221	20459666	+
GS_000788	0.0472216	0.0982423	0.0900474	4.02687	2.63188	0.68269	Up	Chr11	20512427	20515078	+
GS_000789	1.17568	1.0727	1.14314	0.0267607	0.00653503	0	Down	Chr11	20520992	20550630	-
GS_000793	1.83238	1.83936	1.93155	1.93928	1.42907	1.61083	Up	Chr11	20626838	20631878	-
GS_000796	1.07812	1.11952	0.997869	0.0634054	0.123454	0.192821	Down	Chr11	20708910	20717902	-
GS_000798	2.15032	3.2496	1.90545	0.0496065	0.0952657	0.0527048	Down	Chr11	20796541	20800033	+
GS_000800	1.35708	1.44445	1.54111	0.273225	0.471924	0.132228	Down	Chr11	20828322	20846666	+
GS_000801	2.26148	2.36476	2.12324	1.67421	1.70257	1.58221	Up	Chr11	20853503	20862174	-
GS_000803	2.15721	2.18193	2.03009	0.065422	0	0	Down	Chr11	20913432	20926070	+
GS_000804	1.22612	2.08003	1.35181	0	0	0	Down	Chr11	20931921	20932923	+
GS_000805	1.24523	0.99157	1.04996	0	0	0	Down	Chr11	20934993	20936462	+
GS_000806	0.982273	1.18361	0.659086	0	0	0	Down	Chr11	20939221	20941100	+
GS_000808	1.65175	2.18327	1.78954	2.75715	3.06534	2.69633	Up	Chr11	20954922	20958237	+
GS_000814	1.37139	1.89782	1.39195	0.000707261	0	6.54984e-09	Down	Chr11	20999754	21001290	+
GS_000818	0.701991	0.662867	0.526342	0.0532066	0.0536817	0	Down	Chr11	21017861	21022926	-
GS_000820	0.400161	0.41263	0.413865	0	0	0	Down	Chr11	21080336	21088595	-
GS_000822	1.62711	1.13927	1.59401	0.0101078	0.0078485	0.0104806	Down	Chr11	21124542	21222751	+
GS_000824	0.210069	0.111237	0.327849	0	0	0	Down	Chr11	21233804	21243235	+
GS_000825	0.290862	0.247296	0.218212	0.490732	0.390722	0.114486	Up	Chr11	21252265	21254426	+
GS_000827	3.89698	3.9677	3.85668	4.06021	4.21769	3.73518	Up	Chr11	21265352	21266053	+
GS_000828	2.20397	2.03517	2.0604	0.18378	0.186979	0.197928	Down	Chr11	21268584	21269366	+
GS_000831	3.35933	3.78945	3.54719	5.03899	5.21165	5.01398	Up	Chr11	21281258	21287213	-
GS_000832	0.837958	0.596657	0.633439	0.0795983	0.0632687	0.0155579	Down	Chr11	21299652	21323661	+
GS_000833	2.21006	2.48654	2.42285	0.115386	0.0531262	0.0282774	Down	Chr11	21329066	21344182	-
GS_000834	2.39179	2.50989	2.35978	2.1504	2.38437	1.7028	Up	Chr11	21371209	21385613	-
GS_000837	2.83263	2.81035	2.95992	0	0	0	Down	Chr11	21403783	21404788	-
GS_000838	1.64901	1.54029	1.60492	0.0152693	0.00743632	0.0159289	Down	Chr11	21413095	21491370	-
GS_000839	3.09168	3.12463	2.99917	0.161223	0.110305	0.0886939	Down	Chr11	21493493	21498779	-
GS_000840	0.818068	0.688731	0.645131	0.0111593	0	0	Down	Chr11	21505392	21513483	-
GS_000842	1.34432	1.76173	1.56401	0	0	0.108696	Down	Chr11	21525410	21527182	-
GS_000848	1.82056	1.94966	1.87462	0.236952	0.450904	0.191471	Down	Chr13	4982201	4989050	-
GS_000849	1.08241	1.11561	1.14552	0	0.0752266	0	Down	Chr13	4963852	4973923	+
GS_000850	0.245738	0.228094	0.212955	0	0	0	Down	Chr13	4941405	4955487	+
GS_000857	2.29137	2.58774	2.35166	0.390923	0.298319	0.0542317	Down	Chr13	4676582	4683512	-
GS_000858	0.7475	1.05571	0.566866	0	0.0638293	0	Down	Chr13	4642953	4658205	-
GS_000859	1.85232	2.17648	1.93872	1.59809	1.23612	1.6974	Up	Chr13	4607010	4613015	+
GS_000860	0.641334	0.691364	0.613928	0	0	0	Down	Chr13	4593231	4598805	-
GS_000865	1.89917	1.70351	1.80469	0.436705	0.378388	0.264722	Down	Chr13	4494790	4507381	+
GS_000869	0.942642	1.1015	1.25559	0.13003	0	0	Down	Chr13	4447691	4449186	+
GS_000873	0.642903	0.614493	0.740772	0.0668075	0.0168175	0.0356669	Down	Chr13	4398344	4409304	-
GS_000874	0.354368	0.319634	0.326696	0.017216	0.052396	0.046709	Down	Chr4	341970	359926	+
GS_000877	2.87404	2.90786	3.02249	0.13259	0.174714	0.265999	Down	Chr4	305506	320015	-
GS_000878	2.05436	3.19514	2.18055	0.028453	0.0563938	0	Down	Chr4	297223	303783	+
GS_000879	1.62236	2.05478	1.70231	4.83637	3.41966	4.29534	Up	Chr4	257829	292748	-
GS_000880	1.16422	1.24656	0.832502	0.0432532	0	0	Down	Chr4	250166	255890	+
GS_000883	1.70222	1.81369	1.61621	0.301944	0.261667	0.31508	Down	Chr4	221457	223930	-
GS_000886	1.33613	1.60534	1.5917	1.37617	1.07155	1.12268	Up	Chr4	207953	211767	+
GS_000891	1.53623	1.6609	1.27799	0.121856	0.166671	0	Down	Chr4	173507	179731	-
GS_000892	2.10202	2.44055	2.45082	0.779065	0.159663	0.0449848	Down	Chr4	170072	172656	+
GS_000900	0.947559	0.633585	0.609498	0.0583129	0.0440361	0.0190514	Down	Chr4	65865	90550	+
GS_000902	1.14066	1.14737	1.04727	0.0141543	0.0288545	0.014871	Down	Chr4	35373	45702	-
GS_000903	1.76879	1.79689	1.82796	0.0782952	0.0209308	0.0222697	Down	Chr4	23341	31715	-
GS_000904	0.658891	0.383329	0.503492	0.0571284	0	0.0312683	Down	Chr4	13062	19066	-
GS_000907	1.71283	1.5027	1.56841	0.0314205	0.0125822	0.0131164	Down	Chr16	4626098	4653084	+
GS_000908	1.37858	1.64601	1.75746	1.4408	1.14704	1.47816	Up	Chr16	4618270	4623495	-
GS_000911	0.819515	0.698082	0.810177	0	0	0.0263303	Down	Chr16	4572328	4579265	-
GS_000913	0.660373	0.898224	0.5433	0	0	0	Down	Chr16	4552137	4566670	-
GS_000914	1.8339	2.1208	1.95126	1.91674	1.54247	2.34792	Up	Chr16	4537784	4549876	+
GS_000915	1.36252	1.46098	1.20576	0.887034	1.20117	1.02076	Up	Chr16	4523652	4535467	-
GS_000917	2.50511	2.4221	2.55482	0.893612	0.771577	0.519008	Down	Chr16	4214495	4265729	-
GS_000921	1.60565	1.62366	1.84968	0	0	0	Down	Chr16	4155488	4157619	-
GS_000925	2.34568	1.2697	2.04596	0	0	0	Down	Chr6	24624959	24625472	-
GS_000926	0.301473	0.238114	0.20205	0.278543	0.416414	0.302617	Up	Chr6	24528549	24595795	-
GS_000927	3.9971	2.94187	3.6635	0.0890329	0.160416	0.1632	Down	Chr6	24580801	24583015	+
GS_000933	1.24995	1.26469	1.3842	0.367264	0.171872	0.215466	Down	Chr6	24483832	24503574	-
GS_000936	6.22108	6.31876	6.44206	0.870412	1.20876	0.121622	Down	Chr6	24364362	24369402	-
GS_000940	4.30419	4.60819	4.29948	1.77956	1.99896	1.31879	Down	Chr6	24218949	24222123	-
GS_000942	2.25926	2.48128	2.20706	0.408006	0.508649	0.259433	Down	Chr6	24164204	24175820	+
GS_000943	0.0942453	0.275676	0.236826	0.0190551	0.0185716	0	Down	Chr6	24144881	24161473	-
GS_000950	2.13368	2.18654	2.00015	0.678507	0.242807	0	Down	Chr6	23825077	23826663	+
GS_000952	1.57129	1.91749	1.95405	0	0	0	Down	Chr6	23729537	23730977	+
GS_000953	0.248314	0.267038	0.276626	0.320169	0.301096	0.136563	Up	Chr6	23690217	23718281	-
GS_000954	1.36991	1.66164	1.38873	0.22771	0.180404	0.122953	Down	Chr6	23670055	23678518	+
GS_000955	1.2979	1.41557	1.2691	1.3554	2.16837	1.41289	Up	Chr6	23648969	23655285	+
GS_000957	2.26914	2.58003	2.22608	3.64643	3.12589	3.40306	Up	Chr6	23624591	23629751	+
GS_000959	0.486006	0.580554	0.802168	1.92362	1.43093	2.1153	Up	Chr6	23571460	23573894	-
GS_000960	1.44328	1.79325	1.4235	1.8704	1.29526	1.40637	Up	Chr6	23565904	23569530	+
GS_000962	1.76149	1.84775	1.84167	0.0578716	0.0206355	0.00544634	Down	Chr6	23512991	23548103	-
GS_000966	2.56752	2.84285	2.11755	0	0.0255235	0	Down	Chr6	23464616	23471902	-
GS_000968	0.53422	0.538543	0.683357	0.0401752	0.0387224	0.0601149	Down	Chr6	23285881	23304390	-
GS_000969	1.75887	1.35266	1.64564	0.0583212	0.0486827	0.0347644	Down	Chr6	23201606	23284129	+
GS_000971	1.15596	0.738634	1.2364	0	0	0	Down	Chr6	23096539	23100776	+
GS_000972	2.3155	1.89505	2.18366	0.051105	0.0335543	0.0396717	Down	Chr6	22965873	23094282	+
GS_000973	1.01988	1.29047	1.02955	0.854992	0.59946	0.74715	Up	Chr6	22951274	22962096	+
GS_000974	1.20788	1.60089	1.30621	1.0665	0.785427	1.03063	Up	Chr6	22943933	22947371	-
GS_000975	1.32951	1.63519	1.5946	0.472884	0.0791044	0	Down	Chr6	22938378	22942876	+
GS_000978	1.12293	1.15895	1.15498	0	0	0.0774099	Down	Chr6	22899014	22927768	-
GS_000979	0.61417	0.70334	0.734799	0.0364297	0.0434516	0.0277268	Down	Chr6	22877517	22897146	+
GS_000980	0.273291	0.323593	0.290604	0.409408	0.193066	0.259387	Up	Chr6	22830288	22874959	-
GS_000982	3.93553	3.07303	3.53983	0	0	0	Down	Chr6	22703869	22705032	-
GS_000985	1.43142	1.4977	1.31354	0.0281447	0	0	Down	Chr6	22637209	22651824	+
GS_000988	1.23686	1.55933	1.27312	1.3408	1.26255	1.8264	Up	Chr6	22575574	22577487	-
GS_000989	0.292812	0.691681	0.600237	0	0	0	Down	Chr6	22567821	22571443	-
GS_000990	0.95986	1.00958	1.14288	0	0	0	Down	Chr6	22556225	22561437	-
GS_000991	0.595951	0.772115	0.522949	0.527559	0.416771	0.428921	Up	Chr6	22425446	22506152	+
GS_000992	4.02745	4.39221	3.99989	2.50318	1.24795	1.10268	Down	Chr6	22401754	22403032	-
GS_000993	1.95478	1.84259	1.93108	0.365264	0.168859	0.234149	Down	Chr6	22319514	22397071	+
GS_000994	2.40438	1.86442	1.93418	1.41011	1.7471	1.50277	Up	Chr6	22295140	22312935	-
GS_000995	2.34568	1.2697	2.04596	0	0	0	Down	Chr6	22302186	22302699	+
GS_001001	1.93213	1.86463	1.96237	0.0243827	0.0848503	0.0267572	Down	Chr20	8299556	8311522	-
GS_001002	2.22243	2.09901	2.14544	0.440944	0.321898	0.257109	Down	Chr20	8255909	8290139	-
GS_001003	0.515149	0.438276	0.511736	0.0240167	0.023105	0	Down	Chr20	8202385	8250425	+
GS_001008	1.38121	1.18838	1.32315	0.0734179	0.0816283	2.7988e-05	Down	Chr20	7958610	8008392	+
GS_001010	0.752651	0.987088	0.986882	0.0130363	0.15514	0.0392524	Down	Chr20	7929939	7945533	-
GS_001011	2.3926	2.2784	2.41628	0.00543346	0.00528096	0.0111688	Down	Chr20	7798987	7834399	-
GS_001018	1.93483	2.00886	2.16338	2.80272	2.55611	2.73165	Up	Chr20	7451008	7454278	-
GS_001019	1.02862	1.1264	0.939821	0.0752091	0	0	Down	Chr20	7443887	7448891	-
GS_001024	2.50532	2.3872	2.49924	1.76829	2.04411	1.71527	Up	Chr20	7191836	7256433	+
GS_001026	1.40443	0.941616	1.33484	0.00284758	0	0	Down	Chr20	7087135	7150187	-
GS_001029	1.31855	1.44465	1.39737	1.23713	1.21129	1.25255	Up	Chr20	6930177	6949299	+
GS_001033	0.856094	0.922331	0.881456	0.719811	0.51342	0.491413	Up	Chr20	6881019	6896404	+
GS_001034	2.36343	1.72471	2.39858	0	0.0769636	0	Down	Chr20	6863639	6865031	-
GS_001035	2.82704	2.48915	2.76145	0.174562	0.18451	0.198631	Down	Chr20	6766928	6768379	+
GS_001036	0.518829	0.731351	0.658677	0.581689	0.831252	0.448109	Up	Chr8	6775451	6805386	+
GS_001040	0.706756	0.890533	0.857336	0.204923	0.126233	0.0854623	Down	Chr8	6628028	6660826	+
GS_001041	1.60372	1.69777	1.48527	3.98186e-13	0	0	Down	Chr8	6621966	6624865	+
GS_001043	2.92081	3.26178	3.06522	0.493562	0.391224	0	Down	Chr8	6612407	6614736	+
GS_001046	1.11478	0.741293	0.916313	0	0	0	Down	Chr8	6575553	6576873	-
GS_001054	1.33434	1.58387	1.50301	1.16429	1.19567	1.16504	Up	Chr8	6309013	6325093	-
GS_001059	2.67759	2.97077	2.59827	1.03374	1.0286	0.401038	Down	Chr8	6230540	6264402	+
GS_001062	1.71879	1.55772	1.6812	0	0	0.00789032	Down	Chr8	6108325	6149938	+
GS_001066	5.15073	5.05969	4.95249	2.53795	1.72565	1.66553	Down	Chr8	5862204	5863899	+
GS_001067	2.325	2.80043	2.37769	2.81694	2.58779	2.30454	Up	Chr8	5756532	5764417	+
GS_001070	0.954199	0.66134	0.863996	0.0201579	0.0586676	0.0415954	Down	Chr8	5666065	5674561	-
GS_001071	0.143633	0.156112	0.467653	0.735536	0.521252	0.509372	Up	Chr8	5652866	5656492	+
GS_001072	1.82871	1.58613	1.82167	1.36394	1.20993	1.64655	Up	Chr8	5601755	5637712	+
GS_001077	5.338	5.85177	5.46629	4.86949	5.32818	4.20877	Up	Chr8	5568920	5569825	-
GS_001082	0.681046	0.741006	0.761507	0.996058	1.16948	1.10514	Up	Chr8	5426892	5474689	-
GS_001093	2.6222	2.93432	2.66585	4.49754	4.6128	4.52288	Up	Chr8	5316188	5324517	-
GS_001098	1.99516	1.73869	2.10339	0.384981	0.291387	0.191568	Down	Chr8	5291688	5293440	+
GS_001099	1.63223	1.51076	1.44896	0.188778	0.242161	0.0662548	Down	Chr8	5285299	5287882	+
GS_001101	2.26637	2.48108	2.13785	0	0	0	Down	Chr8	5264807	5266268	-
GS_001104	1.42931	1.04868	1.83336	0	0	0	Down	Chr8	5047637	5049202	+
GS_001105	2.28532	2.09083	1.95278	0.257545	0.270777	0	Down	Chr8	5025695	5027218	+
GS_001108	2.8532	3.20314	2.73505	0	0	0	Down	Chr8	4886790	4887942	+
GS_001111	2.26603	2.3414	2.45001	0.188421	0.108729	0.0391075	Down	Chr8	4814482	4820114	-
GS_001113	1.63359	1.64343	1.72294	1.20893	1.27915	1.32898	Up	Chr8	4641744	4690019	-
GS_001116	0.782984	1.05863	0.958711	0.753131	0.539213	0.571964	Up	Chr8	4583978	4595117	-
GS_001118	2.027	2.28507	2.26398	3.12635	2.54246	1.82608	Up	Chr8	4524524	4573491	-
GS_001119	0.553852	0.459809	0.433725	0	0.0134939	0.0142726	Down	Chr8	4437963	4451963	+
GS_001121	1.31708	1.00971	1.2203	0.0142873	0.00349709	0.0110096	Down	Chr8	4229847	4292411	-
GS_001124	4.23146	4.36394	4.31602	0.99996	0.880409	0.491591	Down	Chr8	4149873	4153000	-
GS_001125	2.24713	1.86718	2.07512	0.470016	0.374246	0.259482	Down	Chr8	4095792	4113139	-
GS_001126	1.74171	1.39552	1.65893	0.267985	0.210519	0.183886	Down	Chr8	3943796	4002680	-
GS_001130	0.970253	1.03508	0.818865	0	0.0146888	0	Down	Chr8	3850549	3860055	+
GS_001131	2.44639	2.6505	2.6315	0.316516	0.656914	0.0652838	Down	Chr8	3839760	3841553	+
GS_001134	0	0.204001	0	2.98633	2.97971	3.15878	Up	Chr8	3774511	3776001	-
GS_001136	0.649145	1.5923	1.04924	1.16619	0.910211	0.986715	Up	Chr8	3766229	3768725	-
GS_001139	0.654224	1.06012	0.718764	0	0	0	Down	Chr8	3749115	3750629	-
GS_001145	0.702341	0.948813	0.72481	2.19199	1.64559	2.1032	Up	Chr8	3668678	3687562	-
GS_001149	0.833712	0.806506	0.996421	0.701546	1.01916	0.461202	Up	Chr18	12542187	12547312	+
GS_001150	1.34358	1.5948	1.4348	1.21545	0.859574	1.12286	Up	Chr18	12592506	12662544	+
GS_001153	2.22177	2.08936	2.26569	0.238952	0.285763	0.166103	Down	Chr18	12795136	12852547	-
GS_001154	1.21815	1.44924	1.3354	0	0.00819304	0	Down	Chr18	12860469	12880408	-
GS_001157	2.26181	3.22488	1.84879	0.0351826	0.0696987	0.108267	Down	Chr18	12990804	12994646	-
GS_001158	0.292417	0.215247	0.29552	0.00565897	0.00276983	0	Down	Chr18	12998590	13061531	+
GS_001159	1.41668	1.10688	1.33829	0.057325	0.0349629	0.0160481	Down	Chr18	13094812	13266430	+
GS_001160	2.04086	1.8443	1.87797	1.5474	1.72165	1.81593	Up	Chr18	13295727	13363467	+
GS_001161	0.89566	1.1747	1.23335	0.214539	0.178293	0.176344	Down	Chr18	13370474	13383705	+
GS_001162	1.26034	1.67289	0.860004	0	0.0635879	0	Down	Chr18	13374198	13376532	-
GS_001165	0.184712	0.473916	0.181104	0.951636	0.608471	0.198932	Up	Chr18	13492678	13496385	+
GS_001167	2.37843	2.13223	2.32636	0.0392492	0	0	Down	Chr18	13824212	13878268	+
GS_001170	1.73017	1.78921	1.69514	0.0412268	0.00405135	0	Down	Chr18	14296167	14340871	+
GS_001171	1.61099	1.63859	1.71846	0.167321	0.0834175	0.0700593	Down	Chr18	14348931	14370955	+
GS_001173	1.36558	1.13137	1.13688	0.0393799	0.0192346	2.71227e-10	Down	Chr18	14397346	14407607	+
GS_001180	0.41509	0.558855	0.42814	2.46701e-10	0.0459712	0	Down	Chr4	8776938	8780777	-
GS_001181	2.15098	2.62487	2.58276	1.03982	0.459361	0.178693	Down	Chr4	8782621	8784453	-
GS_001183	0.918014	1.00237	0.828382	0	0	0	Down	Chr4	8794584	8799899	-
GS_001184	0.690445	0.947169	0.890054	0.0418065	0	0	Down	Chr4	8801764	8809526	-
GS_001185	1.04586	1.06462	0.732007	1.18925	1.17416	0.708054	Up	Chr4	8810640	8812287	+
GS_001186	0.918844	0.861323	0.855892	0	0	0	Down	Chr4	8814292	8819687	+
GS_001189	2.65392	2.45324	2.60033	0.306989	0.263228	0.20084	Down	Chr4	8849356	8853278	-
GS_001190	6.80888	6.75772	6.50357	3.37804	1.74428	0.901208	Down	Chr4	8854867	8856729	-
GS_001192	0.601809	1.00332	0.612239	1.17035	1.08886	1.09449	Up	Chr4	8868859	8871666	-
GS_001196	2.26192	2.87979	2.65692	0	0	0	Down	Chr4	8893721	8907594	+
GS_001197	1.7198	1.89384	1.76396	0	0	0	Down	Chr4	8907682	8909589	+
GS_001200	3.59428	3.7249	3.47703	6.45647	6.75701	6.5118	Up	Chr4	8929910	8938401	+
GS_001205	1.13584	1.21828	0.998346	2.99951	2.73176	2.62008	Up	Chr4	8966903	8970543	-
GS_001206	0.719474	0.786214	0.684068	0	0	0	Down	Chr4	8988059	9003306	+
GS_001207	3.07816	3.19648	2.95076	0	0	0	Down	Chr4	9013531	9014572	-
GS_001210	2.85238	3.0221	2.83245	0.981275	0.898801	0.637532	Down	Chr4	9036393	9040247	-
GS_001213	1.05546	1.30338	1.16496	1.41227	1.63142	1.91877	Up	Chr4	9071633	9074077	+
GS_001216	3.89308	4.18473	3.91112	4.01939	3.99713	4.11059	Up	Chr4	9085619	9091715	-
GS_001220	4.27392	4.46072	4.2168	11.0373	9.75497	9.11693	Up	Chr4	9120991	9122824	-
GS_001221	4.20822	4.39452	4.19214	10.9704	9.66768	9.06146	Up	Chr4	9129247	9131080	-
GS_001223	0.148409	0.364805	0.131998	0.460865	0.371977	0.436848	Up	Chr4	9140140	9149319	+
GS_001226	1.92887	2.21563	1.91779	1.55834	1.66601	1.36858	Up	Chr4	9169100	9173201	+
GS_001227	0.811079	0.746972	0.81396	0	0.0423526	0	Down	Chr4	9184334	9188543	+
GS_001228	1.22965	1.37074	1.44488	0.0660489	0.159397	0.0917513	Down	Chr4	9189281	9204306	+
GS_001229	1.34479	1.50282	1.53681	0.189654	0.269779	0.293491	Down	Chr4	9205331	9208664	+
GS_001231	3.40757	3.72331	3.30749	4.45099	4.54492	5.17457	Up	Chr4	9221190	9223516	+
GS_001232	1.51753	2.51129	1.82857	0	0.010317	0.010799	Down	Chr4	9241741	9269620	-
GS_001233	1.91133	1.7995	1.9195	0	0	0	Down	Chr4	9273090	9273558	-
GS_001234	3.27826	3.28407	3.23851	1.12693	1.12015	0.919444	Down	Chr4	9285094	9289064	-
GS_001235	1.11905	1.39976	1.1671	0.0189417	0	0	Down	Chr4	9296725	9305137	+
GS_001238	1.08235	0.915034	1.05445	0.0022532	0.00216621	0	Down	Chr4	9509586	9587082	+
GS_001239	0.900378	0.892979	0.782139	0	0	0	Down	Chr4	9593966	9597841	+
GS_001241	1.71753	1.70769	1.80913	0.361598	0.220047	0.0786664	Down	Chr4	9608004	9668110	-
GS_001243	1.40329	1.62017	1.45586	0.0977712	0.165755	0.0207452	Down	Chr4	9698191	9706238	-
GS_001245	1.398	1.27334	1.32007	0.0143409	0	0	Down	Chr4	9728124	9738422	-
GS_001246	6.39216	6.75863	6.58904	1.10247	1.17064	0.10739	Down	Chr4	9742272	9743694	+
GS_001247	0.624804	0.88354	0.605174	0	0.0660287	0.0241381	Down	Chr4	9746987	9754223	-
GS_001248	1.54404	1.06493	1.37508	0	0	0	Down	Chr4	9785200	9824625	-
GS_001249	3.44892	3.27996	3.16002	0	0	0	Down	Chr4	9953612	9954572	-
GS_001250	0.564092	0.488949	0.467308	0	0	0	Down	Chr4	10028362	10043128	+
GS_001253	1.60164	1.58133	1.64077	0	0.0115194	0	Down	Chr4	10142125	10155937	-
GS_001255	2.0359	2.27941	2.26333	1.86015	1.75429	1.7014	Up	Chr19	13892634	13914857	-
GS_001256	2.86706	2.83296	2.71967	0	0	0	Down	Chr19	13934377	13935319	+
GS_001260	1.92703	1.81872	1.96899	0.191721	0.183241	0.0208824	Down	Chr19	13991943	14000105	-
GS_001264	1.85603	1.73575	1.83293	0.260714	0.22085	0.501066	Down	Chr19	14255097	14302744	+
GS_001265	6.22576	6.68657	6.43961	10.0729	10.0131	9.89107	Up	Chr19	14315979	14326320	+
GS_001267	1.63102	1.51571	1.54142	0.017006	0.00826288	0.0173992	Down	Chr19	14342705	14362350	+
GS_001268	1.84726	2.44455	1.90428	1.88743	1.63593	1.25207	Up	Chr19	14363832	14370466	-
GS_001269	1.5528	1.83771	1.95766	0	0	0	Down	Chr19	14372818	14376260	+
GS_001273	2.41841	2.69357	2.21641	2.99661	2.7626	2.87357	Up	Chr19	14448781	14450311	-
GS_001275	1.68084	1.97888	1.63646	1.5226	1.37759	1.55631	Up	Chr19	14456246	14459906	+
GS_001279	1.08829	2.01516	1.14088	0	0.0875369	0	Down	Chr19	14480661	14486082	+
GS_001280	3.21458	3.44192	3.13161	5.33033	4.13516	5.16125	Up	Chr19	14488204	14500692	-
GS_001284	1.07224	1.12531	1.03808	0	0	0	Down	Chr19	14589611	14610372	-
GS_001285	1.1619	1.1022	1.32176	0	0	0	Down	Chr19	14649115	14650702	+
GS_001286	2.10999	1.96396	1.84085	2.30149	2.25938	2.16294	Up	Chr19	14656717	14667130	+
GS_001287	3.44374	3.11494	3.3428	0.503637	0.415523	0.266546	Down	Chr19	14669123	14674345	-
GS_001288	1.77354	1.67667	1.68289	2.09729	1.67088	2.12853	Up	Chr19	14738943	14760098	+
GS_001289	1.21712	1.17269	1.30393	0.125481	0.0177734	0.0190812	Down	Chr19	14764217	14774694	+
GS_001290	0.791252	0.844377	0.978237	0.0711837	0.102415	0.0730232	Down	Chr19	14775615	14800801	-
GS_001292	0.58387	1.00753	0.794201	0.0768371	0.0757024	0	Down	Chr19	14832735	14837676	-
GS_001293	0.20278	0.315027	0.300107	3.20343e-16	0	0	Down	Chr19	14851827	14866456	-
GS_001294	2.66369	2.94504	2.42354	0.270759	0.267828	0	Down	Chr19	14893291	14894819	-
GS_001299	1.44635	1.85125	1.31177	1.87142	1.59989	1.9374	Up	Chr19	15099697	15100854	-
GS_001301	4.10415	4.35383	4.2633	0.934384	0.244896	0.477612	Down	Chr19	15282582	15286807	+
GS_001303	1.21826	1.13635	1.1693	0.046855	0.142791	0	Down	Chr19	15462974	15494451	-
GS_001304	1.91923	1.9669	2.02963	2.213	2.26774	2.19342	Up	Chr19	15501621	15536751	-
GS_001305	0.3643	0.497076	0.612864	0.552174	0.363323	0.585913	Up	Chr19	15589607	15596008	+
GS_001306	3.41703	3.38516	3.384	5.1047	3.52365	5.06231	Up	Chr19	15601587	15607118	-
GS_001307	0.420455	0.670237	0.288319	1.55124	0.705959	1.43768	Up	Chr19	15607793	15609887	+
GS_001309	1.43406	1.66423	1.60378	0	0	0	Down	Chr19	15703660	15706298	-
GS_001310	1.62159	1.65647	1.51501	0	0	0	Down	Chr19	15707870	15711700	-
GS_001311	0.66335	0.675757	0.681823	0	0.0155899	0	Down	Chr19	15715541	15727331	-
GS_001312	0.299172	0.493004	0.457092	1.26137	0.591157	0.24032	Up	Chr19	15732294	15750410	-
GS_001313	1.86335	2.05254	1.99861	0.312132	0.344921	0.167264	Down	Chr19	15754097	15760421	+
GS_001314	1.28357	1.45509	1.51604	0.264155	0.256682	0.0700965	Down	Chr19	15762566	15764900	-
GS_001316	0.202208	0.257203	0.177135	0.0202375	0.0223684	0.00591054	Down	Chr19	15777250	15838097	+
GS_001317	1.74047	1.45611	1.64512	0	0.00591422	0	Down	Chr19	15841687	15871406	-
GS_001323	1.45994	1.77697	1.61015	0	0	0	Down	Chr9	8366908	8368323	+
GS_001324	0.572237	0.703652	0.656486	0.0575429	0.0762635	0.0304298	Down	Chr9	8370631	8386868	-
GS_001326	0.463689	0.489603	0.469751	0	0	0	Down	Chr9	8401377	8407731	-
GS_001327	0.876365	0.984003	1.00768	0	0.012319	0	Down	Chr9	8408929	8419395	-
GS_001328	1.20274	1.27406	1.20172	0.0193889	0.084155	0	Down	Chr9	8421245	8462039	-
GS_001329	1.24302	1.38002	1.40272	0.0211107	0	0.0218222	Down	Chr9	8436219	8443921	+
GS_001330	3.37552	3.49293	3.26736	0.0335574	0	0	Down	Chr9	8476367	8481324	-
GS_001337	0.878261	1.15017	1.22034	0.21602	0.272985	0.0186795	Down	Chr9	8658101	8669348	+
GS_001338	4.01155	4.32541	4.18107	3.9589	3.94457	3.94745	Up	Chr9	8671289	8676117	-
GS_001339	0.79192	0.595916	0.585266	0	0.0667605	0	Down	Chr9	8678514	8682780	+
GS_001341	0.551254	0.642762	0.626158	0.0311362	0.0415181	0.0222168	Down	Chr9	8738745	8752138	-
GS_001343	1.16555	1.26207	1.53687	0.20256	0.0560675	0.059071	Down	Chr9	8771760	8774179	+
GS_001344	1.65251	2.46563	1.48513	0.045768	0.265929	0	Down	Chr9	8779898	8781709	+
GS_001345	0.99425	1.99325	1.54506	1.31403	1.39435	1.75931	Up	Chr9	8789222	8790898	-
GS_001348	1.8475	1.71951	1.69662	0.0406194	0.0230096	0.00618264	Down	Chr9	8807508	8836556	+
GS_001349	1.69947	1.37799	1.90236	0	0	0	Down	Chr9	8843187	8844848	+
GS_001350	0.502846	0.494747	0.496875	0	0	0	Down	Chr9	8847149	8862623	-
GS_001353	1.42729	1.03462	1.4202	0.246108	0.125991	0.159705	Down	Chr9	8925374	8963785	+
GS_001354	1.38933	1.29562	1.40442	0.284068	0.281996	0.191654	Down	Chr9	8979155	9023519	+
GS_001356	0.840705	0.843766	1.08189	0.237494	0	0	Down	Chr9	9045425	9049430	+
GS_001361	0.59813	0.744541	0.685554	0	0	0.0557794	Down	Chr9	9093978	9098115	+
GS_001364	2.18095	1.80505	2.13689	1.25306	1.62076	1.72072	Up	Chr9	9254457	9290583	+
GS_001365	0.674032	0.740333	0.84681	1.20386	1.30263	0.427099	Up	Chr9	9294702	9301329	+
GS_001366	3.58504	3.56708	3.21166	5.68565	5.58625	5.60323	Up	Chr9	9306159	9307574	+
GS_001367	0.846554	0.721951	0.698364	1.26691	0.513345	0.694986	Up	Chr9	9313694	9334489	+
GS_001368	1.56007	1.85042	1.59483	0.271885	0.311158	0.082414	Down	Chr9	9343052	9346387	+
GS_001370	2.10994	1.82061	1.99308	1.73053	1.4788	1.76461	Up	Chr20	8762038	8805682	-
GS_001373	0.714102	0.957425	0.688555	0	0.0185803	0.0201243	Down	Chr20	8719112	8727019	-
GS_001375	1.49118	1.41366	1.39993	0.05623	0.0546136	0	Down	Chr20	8696063	8710323	-
GS_001378	2.40937	1.94042	2.24934	0.011197	0.0133081	0.00708349	Down	Chr20	8574294	8657796	-
GS_001379	1.65413	2.75771	1.89217	0	0	0	Down	Chr20	8571291	8571633	+
GS_001381	1.33079	1.17661	1.4338	0.0623966	0.0408696	0.0146975	Down	Chr20	8493585	8543135	-
GS_001385	1.23867	1.8637	1.15932	0	0.0646779	0	Down	Chr20	8464780	8470856	+
GS_001386	0.474457	0.752622	0.67432	0	0.0535255	0	Down	Chr20	8460195	8464013	+
GS_001387	1.35914	2.01116	1.34896	0	0.258373	0	Down	Chr20	8448241	8456396	-
GS_001388	2.05738	2.32913	2.33847	0.198375	0.932932	0	Down	Chr20	8439854	8446324	+
GS_001391	0.824076	0.797321	0.928715	0.13946	0.021493	0.06606	Down	Chr1	5481466	5499837	+
GS_001394	1.6233	1.90449	1.86654	0.438932	0.212674	0	Down	Chr1	5545554	5549018	-
GS_001396	1.05098	0.821717	1.02294	0.0107773	0.0240149	0.0146399	Down	Chr1	5666209	5773904	+
GS_001398	1.11023	1.45433	1.33725	1.16066	1.27033	0.797524	Up	Chr1	5867446	5877683	-
GS_001400	1.71098	1.75189	1.48194	2.9143	2.98926	3.09465	Up	Chr1	5883709	5889643	-
GS_001402	0.472267	0.528245	0.594831	0.0126803	0.0248398	0	Down	Chr1	5897860	5908807	-
GS_001406	1.90503	2.02184	1.79918	1.86871	1.30565	0.867163	Up	Chr1	5945821	5957253	-
GS_001408	2.43724	2.46863	2.69432	0.551841	0.368899	0	Down	Chr1	6144050	6144878	-
GS_001409	0.925585	0.72266	0.926582	0.66134	1.15841	0.64842	Up	Chr1	6207632	6230961	+
GS_001412	5.40351	6.50201	4.68773	0	0	0	Down	Chr1	6344921	6345128	-
GS_001413	1.23294	1.40622	1.46718	0.0158707	0.119064	1.19744e-12	Down	Chr1	6383047	6394362	-
GS_001416	0.671434	1.05423	1.15168	0	0.0567628	0	Down	Chr1	6424467	6427650	+
GS_001420	1.36572	1.67138	1.69792	0.25483	0.369364	0.386464	Down	Chr1	6564565	6570520	-
GS_001423	2.86762	2.99179	2.88524	0.337861	0	0	Down	Chr1	6668760	6669537	-
GS_001424	1.56793	2.18757	1.43114	0.148863	0.182607	0.11489	Down	Chr1	6675179	6696220	-
GS_001427	0.895476	0.698836	0.868714	0.00919111	0.023983	0.0585407	Down	Chr1	6796430	6942306	-
GS_001428	3.09039	3.20193	3.0089	2.85785	2.59413	2.45373	Up	Chr1	6952045	6970612	-
GS_001429	0.762947	0.687343	0.690214	0.027365	0.0268588	0	Down	Chr1	6978153	6990350	+
GS_001433	1.65195	1.63508	1.68406	0.213634	0.142786	0.0487626	Down	Chr1	7038067	7075341	-
GS_001438	1.18009	0.889984	1.08584	0.0596999	0.0159169	0.0221241	Down	Chr19	3020018	3170400	-
GS_001447	1.3752	1.46195	1.37443	0.313874	0.285516	0.246847	Down	Chr19	3603342	3615098	+
GS_001449	0.918492	0.823606	1.16275	0	0	0	Down	Chr19	3628080	3633378	-
GS_001450	0.820882	1.42264	1.61926	0	0	0	Down	Chr19	3641645	3642744	-
GS_001453	1.96899	1.67927	1.85539	0.133869	0.0700414	0.197527	Down	Chr19	3677161	3698054	-
GS_001459	2.39953	2.73408	1.77954	0	0.183723	0	Down	Chr19	3734875	3739742	-
GS_001460	2.70713	2.98292	2.75808	3.61301	3.63305	3.59926	Up	Chr19	3744195	3753984	+
GS_001466	4.00209	4.29111	4.20428	1.18662	0.936814	0.383582	Down	Chr19	3987245	3988529	-
GS_001467	0.579541	0.682045	0.575223	1.28983	1.22253	0.8782	Up	Chr19	4004713	4026412	+
GS_001468	4.66271	4.84807	4.72462	0.146672	0.290529	0	Down	Chr19	4051920	4060366	+
GS_001469	1.06075	1.21524	1.20078	0.191737	0.213258	0.145648	Down	Chr19	4066993	4078901	-
GS_001471	0.99885	1.33109	1.21595	0.103159	0.137422	0.0275167	Down	Chr22	6240985	6266962	-
GS_001472	2.57793	2.90526	2.82791	2.69815	2.5385	2.10043	Up	Chr22	6268467	6274825	+
GS_001476	3.04642	3.45458	3.25035	0.953272	1.18098	0.945994	Down	Chr22	6308987	6311246	+
GS_001477	1.74704	1.80101	1.82045	0.0100447	0.11756	0.0109189	Down	Chr22	6318579	6332534	+
GS_001478	0.878286	1.02316	1.27335	0.227853	0.0525847	0	Down	Chr22	6345904	6353399	+
GS_001481	1.64904	1.39244	1.48724	1.32896	1.25579	1.53241	Up	Chr22	6380152	6382196	+
GS_001482	1.20009	1.25982	0.964583	0.0615123	0.227196	0	Down	Chr22	6383991	6386425	+
GS_001487	2.04823	2.24013	1.96031	0	0.419501	0	Down	Chr22	6424271	6425716	+
GS_001491	0.620368	1.27737	1.3639	0.129124	0.0609046	0.0657415	Down	Chr22	6468683	6471630	+
GS_001494	1.1043	1.47618	1.3229	0	0.334353	0.0442555	Down	Chr22	6510482	6513255	+
GS_001499	1.96384	2.21919	2.08074	1.64956	1.50616	1.87787	Up	Chr22	6608941	6611927	+
GS_001501	4.05882	4.30109	4.31242	1.6661	1.50126	1.27462	Down	Chr22	6624066	6624753	+
GS_001503	2.46868	2.68067	2.00069	0	0.113971	0	Down	Chr22	6632753	6635916	+
GS_001505	1.28206	1.86017	1.11939	1.66984	1.98534	1.94581	Up	Chr22	6697471	6698632	+
GS_001506	1.88403	2.35842	2.00032	1.94266	1.78465	1.89882	Up	Chr22	6699830	6702070	+
GS_001507	3.25329	3.78548	3.2852	4.32799	3.78096	3.61296	Up	Chr10	2771982	2773436	+
GS_001508	1.08711	0.760092	1.2209	1.58563	1.8659	2.0371	Up	Chr10	2645930	2739886	-
GS_001510	1.93058	2.28355	2.27426	2.17008	2.49534	2.55078	Up	Chr10	2628607	2630749	+
GS_001512	0.204096	0.284201	0.225407	0.975517	0.660159	0.196822	Up	Chr10	2604087	2608125	+
GS_001517	3.1034	3.28486	3.0257	3.41673	4.33279	3.1068	Up	Chr10	2526440	2531917	-
GS_001518	2.3067	2.23682	2.32993	0.599119	0.596986	0.35858	Down	Chr10	2517788	2521970	-
GS_001519	2.11333	2.1957	1.93984	0	0.234956	0.256673	Down	Chr10	2509906	2511590	+
GS_001520	2.57319	2.65062	2.50439	0.351628	0.196671	0.107974	Down	Chr10	2490547	2508730	+
GS_001521	0.754897	0.838326	0.81992	0	0	0	Down	Chr10	2464018	2476815	+
GS_001522	1.59164	1.90568	2.01654	1.71706	1.23471	1.38358	Up	Chr10	2456452	2460781	+
GS_001523	1.31996	1.26488	1.2162	0.0369558	0.0318275	0.00977052	Down	Chr10	2393654	2450568	+
GS_001526	0.352774	0.404987	0.427801	0	0	0	Down	Chr10	2353376	2361733	+
GS_001531	1.42637	1.21068	1.42491	0.121035	0.204443	0.122412	Down	Chr10	2318179	2321160	-
GS_001533	1.232	1.31543	1.24005	1.34081	0.686781	0.878336	Up	Chr10	2306872	2311940	-
GS_001534	1.14094	1.13081	0.890456	1.1185	1.07544	0.836421	Up	Chr10	2299776	2303422	-
GS_001537	1.61623	1.62135	1.96246	0.0281142	0.0545938	0.0859296	Down	Chr10	2233269	2241314	-
GS_001538	1.36451	1.12425	1.31882	0.00235797	0.0022871	0.00245981	Down	Chr10	2136446	2214765	-
GS_001542	2.59713	2.47399	2.53549	0.787314	0.585347	0.711639	Down	Chr10	2060071	2107458	-
GS_001543	1.96131	2.64193	2.32031	0	0	0	Down	Chr10	2055206	2055528	+
GS_001545	0.725076	0.676901	0.552666	0.173459	0	0	Down	Chr10	2037311	2043684	-
GS_001546	0	0	0	3.67003	0.427935	0	Up	Chr10	2031900	2032889	-
GS_001552	1.1474	0.960584	1.25205	0.199496	0.102575	0.11097	Down	Chr22	2683667	2686365	-
GS_001554	1.51624	1.71932	1.82789	0.474283	0.156482	0.112056	Down	Chr22	2706268	2710199	-
GS_001557	4.69982	4.94191	4.58405	7.82632	8.28032	7.9676	Up	Chr22	2736476	2740384	+
GS_001558	4.1633	4.51256	4.30995	3.89772	3.79481	3.2372	Up	Chr22	2742163	2744173	-
GS_001559	5.33323	5.22012	5.35865	1.43501	1.05666	0.5099	Down	Chr22	2748928	2752813	+
GS_001561	0.325265	0.517531	0.313811	6.15187	7.04351	6.98458	Up	Chr22	2764047	2767491	-
GS_001563	1.83235	1.93781	1.90185	0.469667	0.331941	0.299967	Down	Chr22	2781425	2785315	-
GS_001570	0.504708	0.457587	0.600939	0	0	0	Down	Chr22	2814558	2823894	-
GS_001571	2.20673	2.45198	2.13272	1.73097	1.92983	1.70723	Up	Chr22	2824937	2830250	+
GS_001576	3.03179	3.27883	3.34587	0.901158	0.776622	0.726882	Down	Chr12	26174168	26183707	+
GS_001577	1.08646	0.906814	0.9882	0	0.0642478	0	Down	Chr12	25982970	26004986	+
GS_001578	2.39646	2.68736	1.65935	0.437946	0.344596	0.218168	Down	Chr12	25946793	25955865	-
GS_001581	0.205024	0.541614	0.200233	0	0	0	Down	Chr12	25889344	25897221	+
GS_001585	1.45252	1.50968	1.34079	0.00649469	0.0187995	0	Down	Chr12	25763345	25793252	-
GS_001586	2.21522	2.59227	2.52993	0.768292	0.499167	0.545575	Down	Chr12	25667630	25682565	-
GS_001591	1.37713	1.81159	1.4222	0	0	0	Down	Chr12	25513469	25518959	-
GS_001597	1.52635	1.42561	1.84544	0.0207394	0.0189271	0.0139569	Down	Chr12	25387794	25417188	+
GS_001600	2.25645	2.51708	2.43166	3.44024	3.65026	3.39273	Up	Chr12	25319544	25327239	-
GS_001601	1.32357	1.19466	0.934186	1.48109	0.817241	1.10626	Up	Chr12	25311704	25316594	-
GS_001602	2.23352	2.59255	2.3	2.91894	2.69605	2.82345	Up	Chr12	25307096	25308648	+
GS_001607	1.25591	1.57419	1.45542	1.76082	1.54267	1.78257	Up	Chr12	25235319	25249994	-
GS_001611	0.698991	0.333678	0.309443	0.515828	0.787944	0.5125	Up	Chr12	25178926	25180705	-
GS_001617	4.31803	4.36678	4.22921	0.43312	0.550726	0.0951899	Down	Chr2	10681142	10684853	-
GS_001620	2.34425	2.54586	2.38573	0.0895069	0.0463098	0.0489208	Down	Chr2	10571871	10574721	+
GS_001621	0.83907	0.829835	0.983412	0	0.0348978	0	Down	Chr2	10562648	10569270	+
GS_001622	1.54959	1.65592	1.57077	1.6732	1.92842	2.54105	Up	Chr2	10544856	10550073	-
GS_001623	2.57432	2.43716	2.55737	0	0	0	Down	Chr2	10519057	10541038	-
GS_001624	2.46446	2.14444	2.205	0	0.00421396	0.00449801	Down	Chr2	10464467	10505662	+
GS_001625	0.561684	0.636939	0.610991	0.00642863	0	0.00675411	Down	Chr2	10411850	10440774	+
GS_001626	0.755924	1.13032	0.746702	0.0437877	0.124336	0	Down	Chr2	10395970	10404365	-
GS_001630	1.802	1.63695	1.80668	1.87212	1.5078	2.31459	Up	Chr2	10290621	10298368	-
GS_001636	2.7209	3.77418	3.4967	0	0.0500312	0.0184045	Down	Chr2	10194988	10210442	-
GS_001637	0.473031	1.49772	1.00197	0	0.0027277	0	Down	Chr2	10177319	10191623	-
GS_001638	8.17264	9.34717	8.03644	0.246376	0.0498988	0.134606	Down	Chr2	10158420	10172562	-
GS_001646	1.81319	1.76251	1.5376	0	0	0.056631	Down	Chr2	10096350	10097850	-
GS_001647	1.85407	1.99835	2.10614	1.56896	1.95437	1.33026	Up	Chr2	10070691	10079618	+
GS_001651	0.451549	0.415245	0.343855	1.69064	1.93779	2.35291	Up	Chr2	10039736	10048972	+
GS_001653	2.3358	2.37477	2.39154	0.0234415	0	0	Down	Chr2	10020589	10027607	+
GS_001655	2.95219	3.86126	3.08095	0.656634	0.657515	0.282657	Down	Chr2	9985353	10001819	-
GS_001659	1.05808	1.62454	0.604797	0	0.0176877	0.0380107	Down	Chr2	9949229	9960395	-
GS_001661	0.905563	1.22911	1.11547	1.12554	0.790706	0.828262	Up	Chr2	9941538	9943774	+
GS_001662	1.84302	2.0385	1.70507	2.7845	3.15952	2.92538	Up	Chr2	9939018	9939867	+
GS_001665	2.82716	2.5309	2.85186	0.0109066	0	0.0111796	Down	Chr2	9851458	9885981	-
GS_001666	2.19437	2.14723	2.19284	0.413474	0.40582	0.479644	Down	Chr2	9786777	9841401	+
GS_001668	1.13193	1.12782	1.21331	1.03051	0.890956	1.08527	Up	Chr2	9586095	9688909	-
GS_001669	1.06751	0.897444	0.943908	0.00356129	0	0	Down	Chr2	9533110	9581852	+
GS_001674	2.65851	1.77863	2.40459	0.00910091	0.0201883	0.0192043	Down	Chr10	16355538	16429871	-
GS_001675	1.189	1.06146	1.09066	0.0225392	0.0810862	0.0272246	Down	Chr10	16259765	16306637	-
GS_001678	1.29528	1.54865	1.36612	1.41531	1.02632	1.22014	Up	Chr10	16150068	16156199	+
GS_001682	1.2237	1.67447	1.6987	0.346413	0.0756197	0.0802039	Down	Chr10	16097816	16100113	-
GS_001683	0.686314	0.979889	0.803443	0.117623	0.023922	0	Down	Chr10	16083548	16091883	-
GS_001686	0.803807	0.71818	0.72026	0.00683759	0.00657088	2.35159e-09	Down	Chr10	16009773	16038081	+
GS_001690	0.658913	0.932975	0.780385	0.0656805	0.0332208	0.0699683	Down	Chr10	15920628	15926499	+
GS_001691	0.556441	0.820952	0.678093	0	0	0.0244758	Down	Chr10	15910017	15918391	-
GS_001695	2.66083	1.91134	2.49617	0	0.0143368	0.0106506	Down	Chr10	15780479	15837236	-
GS_001696	3.94989	4.23491	4.12352	5.50277	4.56274	4.06967	Up	Chr10	15750035	15757141	+
GS_001698	1.24524	1.39788	1.30361	0	0	0	Down	Chr10	15712556	15718205	-
GS_001699	1.2548	1.41713	1.35552	0.0425423	0.223441	0.0149478	Down	Chr10	15695475	15707864	+
GS_001700	0.273599	0.0773184	0.207439	1.09856	1.87903	1.04136	Up	Chr10	15677388	15683063	-
GS_001703	0.286122	0.248717	0.321754	0	0	0	Down	Chr10	15630290	15635244	+
GS_001704	1.99857	1.75947	2.25647	0	0	0	Down	Chr10	15605269	15606822	-
GS_001706	0.991996	1.11534	0.862506	0.111545	0.177858	0.0598125	Down	Chr10	15552211	15561465	-
GS_001709	2.16416	2.0896	1.84101	0.146924	0.775715	0.168259	Down	Chr10	15488844	15491072	-
GS_001712	2.29646	2.21057	2.13892	0.0749774	0.336029	0.0801206	Down	Chr10	15416354	15419177	-
GS_001716	2.63055	2.56957	2.4698	3.97075	4.33005	3.78124	Up	Chr10	15242615	15258944	+
GS_001720	3.91571	3.66497	3.95534	0.0464854	0.0209213	0.0179308	Down	Chr10	15122250	15169095	+
GS_001722	1.55644	1.54698	1.80267	0.0122544	0.125937	0.109688	Down	Chr10	15074222	15087387	+
GS_001723	1.50445	2.01756	1.79709	1.63003	1.4872	1.56233	Up	Chr10	15064056	15072492	+
GS_001730	1.15927	1.08992	1.28645	0.0683574	0.235141	0.162503	Down	Chr10	14963720	14971969	-
GS_001734	3.79497	3.99496	3.92571	3.55968	2.90657	3.66847	Up	Chr10	14914583	14915219	-
GS_001736	0.153427	0.154286	0.410754	0.470658	0.719583	0.353242	Up	Chr9	8285997	8287015	-
GS_001738	3.65838	4.61862	3.15147	0	0.0856486	0	Down	Chr9	8278739	8280326	+
GS_001741	1.06496	1.30484	1.14805	0.0306113	0	0	Down	Chr9	8252346	8257250	+
GS_001742	1.24571	1.37919	1.24919	0	0.0214691	0	Down	Chr9	8237643	8246590	+
GS_001743	1.11718	1.15025	1.10113	0.870118	1.132	1.30795	Up	Chr9	8218205	8232209	+
GS_001746	1.40967	1.59153	1.70945	1.4825	1.83748	1.41027	Up	Chr9	8087232	8102818	+
GS_001748	2.31325	1.80165	2.32765	0.138544	0.247428	0.221035	Down	Chr9	8025033	8029689	-
GS_001749	1.97168	1.49535	1.76994	0.0552074	0.105235	0.0532148	Down	Chr9	7904996	7997693	-
GS_001750	0.220317	0.208375	0.283251	3.05136	3.89701	2.01662	Up	Chr9	7891859	7898904	+
GS_001753	1.65985	2.18021	1.77936	2.85665	2.17047	2.38521	Up	Chr9	7865119	7865860	-
GS_001757	1.51155	1.62829	1.71476	1.50564	1.64977	1.6237	Up	Chr9	7819681	7830046	-
GS_001758	2.10636	1.75915	2.32622	0	0.120142	0	Down	Chr9	7806569	7807885	-
GS_001759	2.22388	1.65883	2.19803	0.0639078	0.118419	0.0159054	Down	Chr9	7735780	7777182	-
GS_001760	0.724562	0.783644	0.908155	0.118555	0.0995708	0.0586097	Down	Chr9	7603550	7621388	-
GS_001761	0.538703	0.291337	0.531604	0.0191251	0.018696	0	Down	Chr9	7591025	7601754	-
GS_001764	4.06715	4.18647	4.00701	1.85167	1.41607	1.56039	Down	Chr9	7294113	7307967	-
GS_001767	1.41908	1.1103	1.40898	0.157178	0.157177	0.0324078	Down	Chr24	21234453	21245968	+
GS_001770	2.10586	1.01952	1.58196	1.842	2.35331	3.2083	Up	Chr24	21320871	21321800	-
GS_001772	1.86344	2.02488	1.91404	1.53846	1.64931	1.11405	Up	Chr24	21375528	21380337	+
GS_001773	0.347669	0.346684	0.367654	0.00936387	0.0193365	0	Down	Chr24	21393138	21406773	+
GS_001776	1.65415	1.54379	1.60239	0.0150289	0.0050832	0	Down	Chr24	21434697	21462597	-
GS_001777	1.58819	1.69687	1.73747	0	0.0320389	0	Down	Chr24	21468004	21472370	-
GS_001781	1.65891	1.5765	1.51347	0.0355695	0.0176385	0	Down	Chr24	21502669	21510942	-
GS_001783	1.35059	2.03368	1.53195	0	0.116957	0	Down	Chr24	21535387	21539651	-
GS_001787	4.1917	4.23717	4.1739	0.148522	0.14538	0	Down	Chr24	21737450	21738419	-
GS_001789	2.16356	2.41119	2.43624	3.81038	3.73649	3.90779	Up	Chr24	21843423	21849439	-
GS_001792	1.46315	1.48709	1.43491	0.417425	0.242852	0.0789772	Down	Chr24	21930833	21971543	+
GS_001793	2.43545	2.41682	2.42538	0.754163	0.804863	0.0934253	Down	Chr24	21971580	21973178	+
GS_001800	2.37922	2.28314	2.25496	0.294969	0.420521	0.133218	Down	Chr20	756917	774551	-
GS_001801	1.46428	1.51403	1.26364	0	0	0	Down	Chr20	791660	792479	+
GS_001802	0.533424	0.587353	0.526037	0.674328	0.623424	0.578856	Up	Chr20	794999	828319	-
GS_001803	1.59558	1.9338	1.39344	0.212924	0.282508	0.0687741	Down	Chr20	863220	893272	-
GS_001805	2.04148	2.16279	2.04753	0	0	0	Down	Chr20	970619	973153	-
GS_001810	1.07469	1.2244	0.882027	0.0320322	0	0	Down	Chr20	1075564	1078807	-
GS_001816	0.897407	0.959491	0.92922	0.0328287	0.0134623	0.0435282	Down	Chr20	1177320	1209964	+
GS_001817	0.620304	0.746851	0.566853	0.0283662	0	0	Down	Chr20	1217594	1224484	-
GS_001822	1.66139	1.6483	1.63072	0	0.0277161	0.00978104	Down	Chr7	10287896	10308974	+
GS_001823	1.21348	1.08283	1.20011	0.11075	0	0	Down	Chr7	10323328	10328001	+
GS_001824	2.00447	2.22975	2.01733	0.203426	0.466986	0.0708596	Down	Chr7	10351261	10380346	-
GS_001826	1.04419	1.03807	1.02115	0.197781	0.151887	0.101486	Down	Chr7	10437316	10497482	-
GS_001828	1.73949	1.89258	1.55045	0.293104	0.336594	0.0982579	Down	Chr7	10498499	10523159	-
GS_001829	1.35252	1.50194	1.50577	0.0707086	0.0262882	0.0545289	Down	Chr7	10538803	10560857	+
GS_001833	1.2722	1.14547	1.1498	1.35666	1.23471	1.36673	Up	Chr7	10758144	10852746	+
GS_001836	2.15863	1.79836	2.00006	0.00457542	0	0	Down	Chr7	11343443	11430720	-
GS_001841	1.56741	1.75668	1.47451	0.281393	0.527359	0.163799	Down	Chr7	11629282	11637196	+
GS_001842	2.62622	2.44959	2.71674	0.261383	0.762892	0.374911	Down	Chr7	11643543	11646419	+
GS_001846	1.33585	1.47569	1.40934	1.37768	0.942089	1.54074	Up	Chr7	11690731	11716725	+
GS_001848	2.86478	3.09897	2.86758	3.3875	3.31176	3.43526	Up	Chr7	11772548	11791526	-
GS_001852	0.856614	0.572997	0.594646	0	0	0	Down	Chr7	11898977	11901172	+
GS_001856	2.04573	1.65792	2.5401	0	0	0	Down	Chr7	12062201	12063149	+
GS_001857	2.28062	1.89962	2.0648	0.025285	0.0197506	0.0161654	Down	Chr7	12081022	12171352	+
GS_001858	1.83309	1.94705	1.90898	1.52888	1.30254	1.27238	Up	Chr7	12291349	12383445	-
GS_001859	2.15487	2.31755	2.36193	0	0	0	Down	Chr7	12413526	12425552	+
GS_001861	0.109913	0.0348499	0.135434	0.26899	0.494965	0.0854988	Up	Chr7	12441036	12449313	-
GS_001862	1.44588	1.7238	1.46666	2.4122	2.09662	1.09426	Up	Chr7	12452213	12461438	-
GS_001872	7.56558	7.23606	7.60059	1.01675	0.941579	0.782828	Down	Chr7	12758951	12761266	+
GS_001875	1.56175	1.63351	1.20632	0	0	0	Down	Chr7	12854750	12858427	+
GS_001878	2.07461	2.31506	2.14939	1.77699	1.45249	1.52031	Up	Chr7	12883114	12900244	+
GS_001879	2.02249	1.99135	2.17559	0.341031	0.367539	0.139684	Down	Chr7	12904876	12910299	-
GS_001880	1.31451	1.2352	1.41144	0.00626584	0.0119277	0.0125816	Down	Chr7	12920054	12953772	+
GS_001881	0.592432	0.655415	0.665391	0.0715104	0.0689376	0.0930502	Down	Chr7	12961360	13003957	+
GS_001883	2.95723	2.95048	2.93639	0	0	0	Down	Chr7	13266860	13267889	+
GS_001884	1.48127	1.30821	1.57592	0.179756	0.176451	0.0923425	Down	Chr7	13297933	13320056	+
GS_001888	0.192819	0.278181	0.197799	3.53922	1.68475	1.55033	Up	Chr7	13462025	13472838	+
GS_001889	1.41694	1.49363	1.40302	0.263469	0.293769	0.216962	Down	Chr7	13484792	13510940	-
GS_001891	1.31942	2.19006	1.85316	0.28527	0.266199	0.276975	Down	Chr7	13517634	13519456	+
GS_001896	0.367931	0.39052	0.348924	0	0.0102617	0.0428744	Down	Chr7	13657099	13676977	+
GS_001897	1.84496	2.13656	1.99671	0.186566	0.118538	0.257197	Down	Chr7	13696629	13706197	+
GS_001900	3.16997	3.09531	3.24768	0.0157918	0.24786	0.231482	Down	Chr7	13846193	13856390	-
GS_001901	2.32664	2.16737	2.40011	0.121676	0.0676409	0.0409406	Down	Chr7	14084663	14124365	-
GS_001908	3.28723	3.47423	3.52397	0.900446	0.873999	0.585184	Down	Chr7	14577668	14584478	-
GS_001910	3.08784	3.27982	3.16602	0.789233	0.737889	0.405241	Down	Chr7	14782433	14785467	+
GS_001911	0.315035	0.334298	0.242406	0	0	0	Down	Chr7	14910155	14919930	+
GS_001914	1.04438	1.10485	0.972439	0.256409	0.0753117	0.0802046	Down	Chr7	15002730	15023720	+
GS_001917	1.71528	1.27122	1.62492	0	0	0	Down	Chr7	15072785	15077680	-
GS_001918	2.89993	3.21127	2.54069	0	0	0	Down	Chr7	15087309	15088128	-
GS_001919	2.44877	1.61824	2.14197	0.00601162	0.00145437	0	Down	Chr7	15145243	15269256	-
GS_001921	2.60882	2.65031	2.85029	0.00930404	0	0.0187095	Down	Chr7	15307795	15331712	-
GS_001922	3.03261	3.1181	3.06695	0.883659	1.18656	0.366741	Down	Chr7	15338039	15347036	+
GS_001923	1.60847	1.98563	1.9369	2.24973	1.72803	1.82924	Up	Chr7	15349234	15352992	-
GS_001924	1.19747	1.47535	0.865877	0	0	0	Down	Chr7	15355235	15358689	-
GS_001925	0.921825	0.82869	0.847366	0.00289374	0	0	Down	Chr7	15382149	15450879	-
GS_001927	3.21125	3.16317	3.36001	0.588743	0.533081	0.294301	Down	Chr7	15466890	15476868	-
GS_001928	1.55231	1.29855	1.33364	0	0	0	Down	Chr7	15486809	15494640	-
GS_001929	1.52704	1.54284	1.50323	0	0	0	Down	Chr7	15497055	15503366	+
GS_001930	2.9246	3.43491	3.61361	0	0	0	Down	Chr7	15505731	15507328	+
GS_001931	0.913928	1.05978	1.04201	0	0.0205254	0	Down	Chr7	15514075	15531751	-
GS_001933	2.09929	1.70435	1.99229	0.375453	0.353608	0.342621	Down	Chr7	15616186	15710899	+
GS_001934	0.895648	1.27312	1.08546	1.56015	1.58516	1.40029	Up	Chr7	15718889	15722986	-
GS_001936	2.2462	1.94998	2.0844	0.0583596	0.0202705	0.0256126	Down	Chr7	15866240	15909241	-
GS_001938	1.28547	1.13262	1.37512	0	0	0	Down	Chr7	16043250	16046894	-
GS_001939	1.26831	1.31042	1.30495	0.758637	0.871938	1.04714	Up	Chr7	16076144	16106522	+
GS_001940	2.24827	1.84544	2.13413	0.0167183	0.00920795	0.0121342	Down	Chr7	16147939	16231905	-
GS_001941	4.67401	4.68996	4.69466	0.10783	0.0565571	0.0588621	Down	Chr7	16241533	16244350	-
GS_001943	1.07668	1.10359	1.08846	0	0	0	Down	Chr7	16375752	16392686	+
GS_001946	2.37778	2.25994	2.35244	0.275747	0.284321	0.222958	Down	Chr7	16441509	16490075	+
GS_001947	2.44426	2.68001	2.68044	0.214506	0.212558	0.0454204	Down	Chr7	16495290	16511620	+
GS_001953	3.0865	3.76382	3.5406	1.09819	1.24025	0.66697	Down	Chr7	16633245	16634896	+
GS_001954	1.93343	1.6615	1.90419	1.75761	1.81113	1.54476	Up	Chr7	16645805	16676060	-
GS_001955	2.94194	2.73668	2.93485	0.977909	0.966402	0.561179	Down	Chr7	16737827	16746380	+
GS_001959	1.11133	1.15987	1.13941	0	0.00708698	0	Down	Chr7	16787224	16812329	+
GS_001960	1.61393	2.22896	1.47889	0	0	0	Down	Chr7	16813869	16814627	+
GS_001962	1.06535	0.846273	1.05394	0.0353237	0.0103153	0.00361578	Down	Chr7	16825761	16884396	-
GS_001967	1.42854	1.92091	1.98537	0	0	0	Down	Chr7	16927357	16931078	+
GS_001970	2.33147	2.36935	2.2103	0	0	0	Down	Chr7	17030593	17034339	-
GS_001971	1.1408	0.894739	0.999468	0.0125853	0.0120702	0	Down	Chr7	17048436	17078506	-
GS_001972	3.60921	4.16369	3.89118	1.29614	1.23871	1.01609	Down	Chr7	17090190	17105054	-
GS_001973	2.99495	3.18968	3.358	0	0.535205	0	Down	Chr7	17106366	17106999	-
GS_001976	1.63733	1.61432	1.58475	2.54075	2.73499	3.22153	Up	Chr7	17218820	17270808	+
GS_001977	2.45818	2.31228	2.50714	0.192714	0.511511	0.190717	Down	Chr7	17275844	17299762	-
GS_001979	2.17402	2.65696	2.43958	3.3789	3.49131	3.26218	Up	Chr7	17304155	17310076	+
GS_001983	1.65943	1.22605	1.56694	0.00316015	0.0418697	0	Down	Chr7	17540134	17661850	-
GS_001987	4.17243	4.18614	4.2292	0.100057	0	0	Down	Chr7	17789919	17790660	-
GS_001988	1.51203	1.84149	1.94583	0.443492	0.092416	0.102074	Down	Chr7	17811406	17815086	+
GS_001991	2.33458	2.70784	2.48786	3.00625	2.3513	3.13938	Up	Chr7	17839446	17854310	-
GS_001994	0.21915	0.34606	0.319337	0.054672	0.00917815	0.00971952	Down	Chr7	17921668	17937835	-
GS_001996	2.14785	1.84977	2.06255	0.164028	0.0140873	0.0294204	Down	Chr7	18193752	18254761	+
GS_001997	0.251824	0.185037	0.223931	0	0	0	Down	Chr7	18266663	18285974	+
GS_001999	2.93431	3.12811	3.31034	0	0	0	Down	Chr15	3206624	3208581	-
GS_002000	0.352087	0.300168	0.292285	0	0.00905866	0	Down	Chr15	3183249	3203176	-
GS_002002	0.28265	0.382796	0.337901	0.307367	0.19882	0.230709	Up	Chr15	3107744	3136587	+
GS_002003	2.24009	2.24953	2.18693	0.604532	0.373789	0.544919	Down	Chr15	3085192	3121940	-
GS_002006	0.48529	0.347283	0.379039	0.248295	0.566708	0.315061	Up	Chr15	3001329	3011963	+
GS_002008	1.4106	0.956471	1.25517	0.0473679	0.0711986	0.0257574	Down	Chr15	2985698	2992251	-
GS_002009	1.03445	0.928689	0.864156	0	0.0223963	0	Down	Chr15	2929240	2942882	-
GS_002010	0.940267	0.664042	0.852757	0	0.0103558	0	Down	Chr15	2915193	2929188	-
GS_002011	0.86613	1.10621	0.957588	1.4345	1.34875	1.45934	Up	Chr15	2905144	2911452	+
GS_002012	1.61826	1.96358	1.92591	1.30633	1.49212	1.34462	Up	Chr15	2899191	2901764	-
GS_002021	1.01189	0.833579	0.944092	0.039164	0.101374	0.0527142	Down	Chr15	2704001	2755527	+
GS_002022	1.22278	1.27649	1.37988	0.222459	0.145378	0.0811579	Down	Chr15	2680188	2692834	-
GS_002026	2.09087	2.37894	1.96359	2.0044	1.28275	1.91486	Up	Chr15	2654797	2657488	+
GS_002033	5.06139	5.07857	4.99915	0	0	4.80514e-15	Down	Chr15	2568183	2571768	+
GS_002034	3.90114	3.77298	3.61571	0.00354526	0	0.0772863	Down	Chr15	2517410	2560560	+
GS_002035	1.42603	1.47215	1.37102	0.107363	0.218884	0.0243174	Down	Chr15	2488359	2502708	-
GS_002037	2.19576	2.06989	1.89309	0.106399	0	0	Down	Chr1	13743345	13744461	+
GS_002041	0.503136	0.744466	0.6869	0.123371	0.105081	0	Down	Chr1	13476313	13489221	+
GS_002043	0.982442	1.13454	1.24269	0.16484	0.161596	0.0439541	Down	Chr1	13460928	13465574	+
GS_002045	2.07056	2.3055	2.22656	0.419601	0.386427	0.259865	Down	Chr1	13390173	13415476	-
GS_002047	0.946854	1.42381	0.97808	0.915791	0.847931	0.819402	Up	Chr1	13372050	13377290	-
GS_002049	4.01346	4.08958	4.17899	0.346517	0.619499	0.355502	Down	Chr1	13281033	13283187	-
GS_002051	0.82212	0.738778	0.911232	0.0689275	0.118471	0.0348472	Down	Chr1	13169559	13253503	-
GS_002052	2.41404	2.32682	2.19593	3.95121	5.74418	3.65761	Up	Chr1	13163428	13165817	-
GS_002053	1.21646	1.83979	1.33321	0.363904	0.192361	0.154743	Down	Chr1	13153126	13156885	-
GS_002056	2.08592	2.51878	2.23811	3.3836	2.88527	2.48976	Up	Chr1	13145488	13149438	-
GS_002057	1.60883	1.66749	1.71633	0.56331	0.26058	0.212213	Down	Chr1	13010267	13031405	-
GS_002058	1.17971	1.29357	1.33082	0	0	0	Down	Chr1	12989116	12998412	+
GS_002062	2.12727	2.03723	1.97781	0.0161429	0.0159165	1.18527e-14	Down	Chr1	12876066	12886696	+
GS_002065	2.24972	2.2179	2.42092	0.157438	0.224361	0.0420329	Down	Chr1	12847439	12851109	+
GS_002070	1.68898	2.36921	2.22681	2.28142	2.09691	2.08553	Up	Chr1	12798824	12805014	+
GS_002071	3.91137	4.1315	4.06441	0	0	0	Down	Chr1	12794530	12796608	+
GS_002072	1.06468	1.36348	1.44567	0	0	0	Down	Chr1	12784119	12787812	+
GS_002073	0.820081	0.89722	0.877392	0	0	0	Down	Chr1	12780070	12782107	+
GS_002083	1.56395	1.64036	1.52947	1.8839	2.03775	1.43231	Up	Chr1	12690036	12692781	-
GS_002084	2.78637	2.7597	2.72392	1.03223	0.663703	0.650558	Down	Chr1	12679757	12686021	+
GS_002085	1.34278	1.33165	1.29967	0.0292891	0.196366	0.0312145	Down	Chr1	12668920	12673964	+
GS_002086	1.36641	1.33579	1.72071	0	0	0	Down	Chr1	12661340	12664530	+
GS_002087	2.63364	2.76495	2.54822	0.384768	0.131632	0.139845	Down	Chr1	12659596	12660766	+
GS_002088	2.72944	3.09561	2.72071	1.27866	0.529942	0.493083	Down	Chr1	12654233	12656143	-
GS_002091	2.57928	2.67824	2.84624	0.391262	0.289649	0.154938	Down	Chr1	12579615	12606530	+
GS_002094	2.05854	1.7945	1.88069	0.231809	0.467844	0.18936	Down	Chr1	12503342	12512711	+
GS_002095	6.3038	6.36028	6.47267	3.70367	3.64031	2.36774	Down	Chr1	12436329	12436923	-
GS_002097	2.56929	2.66425	2.70424	0.553925	0.69006	0.469584	Down	Chr1	12378150	12390261	-
GS_002099	0.0651499	0.0353702	0.122498	0.350243	0.528242	0.0874478	Up	Chr1	12349947	12353869	+
GS_002102	2.56832	2.16765	2.42409	0.0574818	0.231676	0.0825035	Down	Chr1	12228279	12244801	-
GS_002103	1.36531	1.10221	1.25652	0.0678921	0.0519159	0.0275016	Down	Chr1	12043612	12121451	-
GS_002111	1.9153	2.27137	2.36796	0.554222	0.446978	0.294904	Down	Chr1	11936016	11938566	+
GS_002114	2.01414	2.06714	2.05345	2.95934	1.43609	2.48494	Up	Chr1	11897776	11913703	+
GS_002116	1.37131	1.31111	1.55528	0	0	0.0297074	Down	Chr1	11850438	11855592	-
GS_002117	1.07171	1.35548	0.851752	0.23778	0.131495	0.0750529	Down	Chr1	11844195	11848783	+
GS_002118	2.02197	2.54735	2.10672	1.70692	1.76175	1.53019	Up	Chr1	11831684	11842372	+
GS_002120	1.70838	1.49703	1.95167	0.0925646	0.0936953	0	Down	Chr1	11794507	11796049	+
GS_002125	3.27786	3.78945	3.27356	3.06589	2.78645	3.60595	Up	Chr1	11751062	11753548	+
GS_002128	0.879377	1.08184	1.03199	0.135496	0.0686445	0	Down	Chr1	11717874	11725479	-
GS_002130	0.61903	1.18076	0.527076	0.133892	0.0168314	0	Down	Chr1	11636138	11645656	+
GS_002133	1.27081	1.56743	1.47482	0.176164	0.159075	0.0862868	Down	Chr1	11605881	11619265	+
GS_002134	1.59806	1.69054	1.65954	0.236449	0.403793	0.0605921	Down	Chr1	11588868	11597412	+
GS_002136	1.97655	2.6329	2.35955	0.61499	0.544285	0.498761	Down	Chr1	11510703	11514977	-
GS_002139	1.02134	0.810087	0.904357	0.0495593	0.03356	0.0071688	Down	Chr1	11437404	11464369	-
GS_002140	1.95483	1.35614	1.74737	0.0171725	0.00733995	0.0308342	Down	Chr1	11309377	11408219	+
GS_002142	1.05022	1.09022	1.14802	0.0422882	0.0136343	0.0701015	Down	Chr1	11094179	11109227	+
GS_002144	2.02341	2.03049	2.11774	1.58607	1.74107	1.86671	Up	Chr1	10996814	11030594	-
GS_002147	2.64932	2.6213	2.74526	0.623422	0.47641	0.181984	Down	Chr1	10904138	10906748	-
GS_002148	2.80839	2.52908	2.75512	0.250176	0.204717	0.0727017	Down	Chr1	10775225	10848443	-
GS_002150	0.845827	0.972573	0.924418	0.184214	0.1262	0.0415048	Down	Chr1	10677983	10747010	-
GS_002153	3.10932	3.46954	3.20561	4.09361	4.18557	4.60972	Up	Chr1	10567146	10570729	-
GS_002157	0.633567	0.80768	0.686719	0.0120399	0.0118283	0	Down	Chr1	10508676	10525041	+
GS_002161	0.380481	0.261565	0.324714	0	0	0	Down	Chr1	10476787	10482066	-
GS_002162	1.35525	1.49781	1.72452	0	5.39569e-11	0	Down	Chr1	10473262	10473856	+
GS_002163	1.05566	1.37645	0.896567	0	0	0	Down	Chr1	10471093	10472476	-
GS_002165	1.13864	1.80077	1.17481	0.115146	0.111082	0.155641	Down	Chr1	10331590	10423882	+
GS_002169	2.85787	3.19305	2.93452	1.22782	0.727523	0.352985	Down	Chr1	10260995	10269701	+
GS_002173	2.47618	2.49963	2.49718	2.37392	2.25009	2.49305	Up	Chr1	10208833	10236198	+
GS_002174	2.1358	2.25157	2.22022	0.0140057	0	0.0142867	Down	Chr1	10183404	10195008	-
GS_002175	1.10187	1.39284	1.07956	1.18131	1.78747	0.955761	Up	Chr1	10176868	10178493	-
GS_002177	2.70515	2.96352	2.81885	3.10521	2.5262	2.18579	Up	Chr1	10152471	10153808	-
GS_002178	0.970639	1.06759	0.963785	0.809832	1.26351	0.825016	Up	Chr1	10126804	10148651	+
GS_002181	3.11411	3.3881	3.23595	3.64554	3.57791	3.20479	Up	Chr1	10107605	10114250	+
GS_002189	1.08048	1.2689	1.18526	0.134149	0	0.0704077	Down	Chr1	10040668	10043226	+
GS_002191	2.48928	1.9227	2.28808	0.011053	0	0	Down	Chr1	9934939	10018134	+
GS_002194	1.9496	2.42685	1.99578	3.42683	2.47689	2.7877	Up	Chr1	9672743	9679200	+
GS_002195	1.0264	1.11574	1.40835	0.147579	0.0732639	0	Down	Chr1	9663667	9668256	+
GS_002198	1.0608	0.784561	0.52467	2.03244	2.21303	1.91676	Up	Chr1	9615724	9616434	+
GS_002199	3.50215	3.34016	3.51517	0.430526	0.161566	0.515893	Down	Chr1	9588529	9611659	+
GS_002200	1.13708	1.28661	1.15356	0.141363	0.0686668	0.0740583	Down	Chr1	9574529	9579459	+
GS_002204	1.57136	1.56215	1.49066	0.0280394	0.0274384	0.0290845	Down	Chr1	9510589	9544263	-
GS_002206	1.8978	1.92079	2.08118	1.98848	2.1768	2.38558	Up	Chr1	9473329	9500942	-
GS_002208	7.12274	7.44274	7.06724	7.57208	7.12246	7.26368	Up	Chr1	9465383	9467743	-
GS_002211	2.31726	2.47052	2.47892	0.666375	0.633394	0.242188	Down	Chr1	9410743	9421319	+
GS_002213	1.55052	1.92314	1.85219	0	0	0	Down	Chr1	9386966	9390386	-
GS_002216	3.33081	3.36246	3.32828	0	0.395568	0	Down	Chr1	9306800	9307906	-
GS_002217	1.64975	1.57274	1.34837	1.51567	1.39295	0.726085	Up	Chr1	9297860	9299075	+
GS_002219	0.794492	0.747226	0.971764	0.879643	0.855206	0.656252	Up	Chr1	9278459	9285219	-
GS_002220	1.01435	1.24295	1.18876	0	0.0409448	0.164182	Down	Chr1	9273341	9276239	-
GS_002223	2.38152	1.96289	2.34118	0.442624	0.39321	0.341673	Down	Chr1	9015399	9159151	+
GS_002224	0.634817	0.497746	0.651732	0.77995	0.402971	0.773809	Up	Chr1	8883383	8937132	+
GS_002229	1.97165	1.94976	1.86717	0.0480871	0.0490185	0.104482	Down	Chr1	8842640	8847885	+
GS_002230	1.71575	1.60887	1.73211	0.261743	0.384863	0.122459	Down	Chr1	8810916	8836588	+
GS_002231	2.31143	2.49885	2.44355	0.654408	0.567249	0.569215	Down	Chr1	8669204	8686087	-
GS_002232	1.75367	1.98733	1.81962	0.720067	0.414328	0.131551	Down	Chr1	8653321	8660950	-
GS_002233	0.735486	0.738704	0.671367	0.0102618	0.0295769	0	Down	Chr1	8631524	8650955	+
GS_002234	7.10624	7.62085	7.45139	1.14058	3.3142	0.673599	Down	Chr1	8589813	8593249	+
GS_002235	3.09532	3.67393	3.40435	0.132824	0.232765	0	Down	Chr1	8568419	8573285	+
GS_002237	3.78615	4.09447	3.86615	4.56148	4.30524	4.51673	Up	Chr1	8544624	8553642	-
GS_002238	1.17837	1.07336	1.15417	1.78391	2.44211	1.66252	Up	Chr1	8514698	8539857	-
GS_002241	1.0327	1.11045	1.09402	0.849909	0.899448	0.837694	Up	Chr1	8394667	8449665	-
GS_002242	2.59374	2.84833	3.0329	0.27672	0.308376	0	Down	Chr1	8420900	8421470	+
GS_002244	0.836343	1.03334	0.957349	0	0.0711304	0.0505089	Down	Chr1	8384114	8390104	+
GS_002245	2.70901	2.3385	2.56752	0.0267845	0.0113254	0.0039674	Down	Chr1	8333813	8379482	-
GS_002248	2.13015	1.89386	2.12673	0.336934	0.317447	0.117734	Down	Chr1	8246530	8295789	+
GS_002250	1.40529	1.76712	1.5206	1.41673	1.22723	1.26057	Up	Chr1	8224130	8229197	+
GS_002251	1.8266	1.59895	1.90253	0.163109	0.168988	0	Down	Chr1	8209932	8210923	+
GS_002255	1.65145	1.81145	1.59927	1.23679	1.27378	1.51612	Up	Chr1	8177018	8186428	+
GS_002267	0.644216	0.44126	0.227309	0.73617	1.2274	0.558158	Up	Chr12	3024347	3025523	-
GS_002273	2.16177	1.84171	1.89747	0.291263	0.296798	0.196448	Down	Chr12	2894070	2930597	+
GS_002283	0.724309	0.97129	0.91909	0.879708	0.839032	0.299615	Up	Chr12	2539038	2564873	+
GS_002284	0.448626	0.322736	0.416887	0	0	0	Down	Chr12	2530883	2536442	+
GS_002290	2.42182	2.83707	2.08914	0.308045	0.544652	0.220919	Down	Chr12	2448326	2476505	-
GS_002291	2.25494	2.231	2.11934	0.239911	0.259433	0.0247681	Down	Chr12	2435677	2446982	-
GS_002294	2.88065	2.87245	2.77251	2.35661	2.10455	2.08386	Up	Chr12	2386911	2401552	-
GS_002295	2.64951	2.96753	2.80804	3.41567	2.40822	2.97354	Up	Chr12	2378637	2381432	+
GS_002296	1.57694	1.7828	1.54751	0	0.0416703	0	Down	Chr18	8057425	8064376	+
GS_002299	1.53103	1.36697	1.71288	0	0	0	Down	Chr18	8120813	8123380	-
GS_002300	3.60775	3.72326	3.14745	0.562226	1.0157	0.559188	Down	Chr18	8139539	8142355	-
GS_002301	0.877671	0.776789	0.880745	0	0	0	Down	Chr18	8165734	8169484	-
GS_002303	0.93904	0.955849	0.812664	0	0	0	Down	Chr18	8226649	8229575	+
GS_002304	1.4054	1.41515	1.30487	1.13676	1.32259	1.32864	Up	Chr18	8243438	8284158	+
GS_002305	2.01188	1.99456	2.2241	0.324427	0.408521	0.236332	Down	Chr18	8289014	8290649	-
GS_002306	2.20677	2.15032	2.17914	2.58965	1.57425	1.89393	Up	Chr18	8296648	8297290	+
GS_002308	2.88507	2.36825	3.01169	0.430816	0.715145	0.360651	Down	Chr18	8405834	8410271	+
GS_002310	1.81715	2.22349	1.7523	1.80652	1.34006	1.52138	Up	Chr2	17836584	17838054	-
GS_002311	0.641263	0.780456	0.650766	0.0272973	0	0.0319466	Down	Chr2	17840613	17844818	+
GS_002314	0.766613	0.430466	0.62657	0.00605635	0.00300567	0.00655171	Down	Chr2	17922746	18048183	+
GS_002316	1.11022	0.955522	1.00021	0	0.00534294	0.00576634	Down	Chr2	18080664	18111071	-
GS_002321	1.97893	2.02059	1.9642	2.61454	2.26571	2.95129	Up	Chr2	18140696	18158624	+
GS_002324	2.34743	3.65659	1.90067	0	0	0	Down	Chr2	18170473	18171419	-
GS_002325	3.83662	4.83445	3.19554	0	0.772325	0	Down	Chr2	18173455	18174328	-
GS_002327	1.51936	1.71438	1.49041	1.55278	1.11951	1.34772	Up	Chr2	18179705	18181383	-
GS_002328	0.740719	0.660702	0.717538	0.167606	0.0784332	0.107667	Down	Chr2	18182119	18229721	+
GS_002332	2.01406	1.70413	1.82674	0.446175	0.354119	0.333981	Down	Chr2	18332188	18416600	+
GS_002334	1.50617	1.2018	1.40836	0.0115748	0.0221697	0.00512196	Down	Chr2	18437908	18503940	+
GS_002335	1.47467	1.96083	1.85129	2.08928	2.44894	2.25107	Up	Chr2	18508839	18510253	+
GS_002337	0.673225	0.691803	0.888164	3.01874	2.93643	2.82789	Up	Chr2	18553638	18557628	-
GS_002341	1.11549	0.78555	0.944119	1.60067	0.930177	1.63394	Up	Chr2	18695294	18697392	+
GS_002342	1.16667	1.59018	0.950696	0	0.0193928	0	Down	Chr2	18712638	18719464	+
GS_002345	1.51884	1.57442	1.42023	1.43118	1.49674	1.654	Up	Chr2	18732750	18756560	-
GS_002347	0.353307	0.312846	0.398408	0.0186365	0.0377408	0	Down	Chr2	18763856	18771913	-
GS_002353	2.24603	2.34333	2.34764	0.829828	0.511122	0.14157	Down	Chr2	18842593	18846109	-
GS_002358	1.13558	0.975503	0.785321	0	0	0	Down	Chr2	18917797	18921119	+
GS_002365	2.30271	2.26529	2.01319	3.36378	3.1263	3.01962	Up	Chr9	3674677	3686414	+
GS_002367	3.32935	3.48442	2.88828	0	0.24296	0	Down	Chr9	3715799	3716411	+
GS_002370	2.86468	3.09842	2.90524	2.78272	2.27687	2.31274	Up	Chr9	3740116	3781463	+
GS_002371	1.37947	0.901358	2.4079	0	0	0	Down	Chr9	3785521	3786266	+
GS_002372	0.885418	0.694564	0.729138	1.05286	0.449739	0.926957	Up	Chr9	3788899	3791123	-
GS_002374	2.03493	2.45183	2.07688	1.89807	1.85955	1.50165	Up	Chr9	3798049	3800144	-
GS_002376	1.67965	1.2852	1.51924	0.0693238	0.15102	0.0239551	Down	Chr9	3928354	3944039	+
GS_002377	1.06278	0.866187	0.987266	0.085794	0.062994	0.047973	Down	Chr9	4025995	4082591	+
GS_002378	0.523835	0.492924	0.638054	0.933079	0.819044	1.43042	Up	Chr3	9860873	9888962	-
GS_002385	0.888173	1.389	0.815796	1.17308	1.30241	0.347401	Up	Chr3	9744109	9744997	+
GS_002386	0.949984	0.777901	0.849473	0.00419256	0	0.0136861	Down	Chr3	9693531	9727894	+
GS_002388	0	0	0	0.186928	0.0955231	0.28927	Up	Chr3	9618087	9621168	+
GS_002389	2.69405	2.58544	2.69427	0.120193	0.108526	0.0718122	Down	Chr4	11107543	11131026	+
GS_002394	2.88327	2.422	2.94678	1.12585	0.691793	0.243641	Down	Chr4	10980478	10982243	+
GS_002395	2.34774	2.50046	2.21865	0.419242	0.423579	0.118578	Down	Chr4	10887019	10937542	-
GS_002396	2.43682	2.39563	2.41389	1.99855	1.95268	1.57764	Up	Chr4	10819811	10865737	+
GS_002398	0.650991	1.04402	0.479244	0.0262106	0.0203785	0.0223525	Down	Chr4	10652884	10743342	-
GS_002403	1.73927	1.31345	1.51056	0.0651357	0.0484516	0.0711921	Down	Chr4	10537773	10611877	+
GS_002411	1.27244	1.31824	1.27193	0.318444	0.235664	0.162048	Down	Chr18	17118672	17155995	+
GS_002412	1.58176	1.65827	1.73487	2.63187	2.32931	2.63605	Up	Chr18	17159813	17160815	-
GS_002413	4.00236	4.41769	4.2537	3.56054	3.51682	3.45255	Up	Chr18	17162025	17167538	+
GS_002414	2.30466	2.03861	2.02899	0.0175673	0	0	Down	Chr18	17175818	17183524	+
GS_002420	1.06781	1.1864	1.25789	0.959145	1.04862	1.29421	Up	Chr21	20971207	21002238	+
GS_002424	1.38351	1.43738	1.44112	0	0	0	Down	Chr21	21057115	21070875	+
GS_002425	0.632417	0.5002	0.635572	0.0144607	0.00754425	0.00734625	Down	Chr21	21074507	21246977	-
GS_002426	5.00361	5.08938	5.13351	0.0809948	0	0	Down	Chr21	21126753	21127833	+
GS_002429	2.08581	2.28952	2.01487	0.147485	0.195276	0.114169	Down	Chr21	21289295	21307184	-
GS_002431	2.64088	2.73657	2.51099	0.0531625	0.160451	0.0578766	Down	Chr21	21322457	21324658	-
GS_002434	1.47015	1.23562	1.39398	0.155688	0.166017	0.135573	Down	Chr21	21417081	21442052	-
GS_002435	0.610458	0.513135	0.525212	0.0620649	0.041288	0.0223243	Down	Chr21	21474231	21484197	-
GS_002446	2.10376	2.45558	2.35381	0	0	0	Down	Chr21	21545003	21547357	-
GS_002447	1.12091	0.912172	1.26157	0	0	0	Down	Chr21	21549947	21551165	+
GS_002449	1.11581	1.24707	1.14187	0.0573503	0.0738794	0.0099789	Down	Chr21	21578489	21598577	+
GS_002451	2.50356	2.02623	2.23284	0.0774269	0.0653708	0.0677881	Down	Chr21	21737150	21875250	+
GS_002452	2.57124	2.06882	2.39468	0.225195	0.0966685	0.206361	Down	Chr21	21902805	22006817	-
GS_002453	1.98734	1.67601	2.04127	0.0740956	0.0734519	0.0263312	Down	Chr21	22030597	22037895	-
GS_002454	1.10859	1.1767	1.18112	0	0	0	Down	Chr21	22101364	22108024	-
GS_002456	1.25838	1.56813	1.20487	0.992406	0.776256	1.12416	Up	Chr21	22216477	22226992	-
GS_002461	0.811405	0.828137	1.02764	0	0	0	Down	Chr21	22284475	22288712	-
GS_002463	1.56937	1.89224	1.51124	0.328198	0	0.158958	Down	Chr21	22323958	22328780	-
GS_002464	2.10766	2.07941	1.93473	5.1503	5.59201	5.65562	Up	Chr21	22333296	22380890	-
GS_002469	1.99138	1.70945	1.80376	0.0304631	0	0.0310437	Down	Chr21	22467566	22473416	+
GS_002472	1.65088	1.09041	2.00942	0.093837	0	0	Down	Chr21	22511194	22512406	-
GS_002477	2.18025	3.00447	2.77628	3.30913	2.7722	2.99025	Up	Chr21	22544177	22547640	+
GS_002478	1.91451	1.9856	1.58234	0	0	0	Down	Chr21	22552576	22554859	+
GS_002480	1.84669	1.94698	1.98212	0.115361	0.34131	0.108469	Down	Chr21	22566522	22579361	-
GS_002490	2.18432	2.43334	2.22285	1.78247	1.86023	1.50601	Up	Chr21	22794420	22801965	+
GS_002491	1.08454	0.629935	1.07058	0.851922	0.651142	0.647987	Up	Chr21	22807264	22814657	+
GS_002492	1.71215	1.3753	1.66063	0.0234217	0.0442124	0.011935	Down	Chr21	22996755	23039082	-
GS_002493	2.62472	2.1065	2.43327	0.272538	0.301069	0.176252	Down	Chr21	23060339	23082681	-
GS_002494	0.60565	0.832539	0.813384	0.0334832	0.0947419	0.0172914	Down	Chr21	23187936	23199205	+
GS_002497	1.34354	1.09762	1.16945	0.00280245	0.0072257	0.00341984	Down	Chr21	23277020	23350356	+
GS_002498	0.840081	0.815361	0.989237	0.204064	0.130412	0.0562952	Down	Chr21	23371703	23433100	+
GS_002501	0.723079	0.553895	0.961595	0	0	0	Down	Chr21	23453995	23459078	+
GS_002505	1.64098	1.49697	1.60928	0.323179	0.227322	0.154742	Down	Chr21	23542049	23575572	-
GS_002507	2.32266	2.12759	2.29459	0.0490414	0.0775956	0.0683872	Down	Chr21	23599926	23721424	-
GS_002508	2.71229	3.00195	2.81777	0.20718	0.38432	0.409978	Down	Chr21	23850732	23851698	-
GS_002509	1.0103	1.22027	1.11366	0.893657	0.725972	0.799889	Up	Chr21	23856744	23868007	-
GS_002510	2.33669	2.80666	2.36384	0.848432	0.244231	0.0815663	Down	Chr21	23870394	23872486	-
GS_002511	2.18705	2.77512	2.28349	2.63454	1.95853	1.82274	Up	Chr21	23874985	23876963	+
GS_002512	2.71224	2.98048	3.37574	0	0	0	Down	Chr21	23877425	23877818	-
GS_002513	2.78798	3.02253	3.05046	0.308807	0.858848	0.114568	Down	Chr21	23879878	23888620	-
GS_002519	2.71309	3.63899	3.27416	0.712063	0.538411	1.10249	Down	Chr21	23986271	23987153	+
GS_002523	2.1296	2.01149	1.99745	1.52025	1.82002	1.5179	Up	Chr21	24113418	24136833	-
GS_002524	0.5904	0.567457	0.795238	0.0402407	0	0	Down	Chr21	24139395	24143492	+
GS_002525	0.872282	0.939666	0.759012	0	0.0423679	0.0472217	Down	Chr21	24145442	24149114	+
GS_002526	2.09268	1.95546	1.92873	0.0792524	0.05031	0.0598255	Down	Chr21	24152213	24173114	-
GS_002529	1.42552	1.15555	1.23276	0.00654617	0.0190166	0.0136329	Down	Chr21	24418987	24447695	+
GS_002532	2.09128	2.46544	2.41066	2.25009	2.64777	2.05752	Up	Chr21	24475827	24478576	+
GS_002533	0.97083	1.14616	1.14045	0	0.0809039	0.00898694	Down	Chr21	24485093	24507097	-
GS_002534	1.14499	1.90631	1.65494	0	0	0.148153	Down	Chr21	24510208	24511279	-
GS_002535	3.43278	3.28145	3.60034	0	0.322868	0	Down	Chr21	24513569	24514352	-
GS_002536	5.39932	5.55269	5.63284	0.715917	2.20531	0	Down	Chr21	24516004	24516880	-
GS_002538	1.53703	1.51818	1.74759	0.177554	0.259051	0.168083	Down	Chr21	24524073	24546213	-
GS_002542	1.96619	1.866	2.06341	0.402665	0.237683	0.117369	Down	Chr21	24632126	24703305	+
GS_002543	1.44081	1.59919	1.43002	0.246354	0.105821	0.076894	Down	Chr21	24729962	24734201	+
GS_002544	1.08275	1.0559	1.06488	0.136324	0.259502	0	Down	Chr21	24738779	24743837	+
GS_002545	3.57881	3.66599	3.64189	1.44533	1.33921	1.29381	Down	Chr21	24755860	24761580	+
GS_002546	2.48105	2.15997	2.39036	0.0703952	0.331453	0.118757	Down	Chr21	24765766	24822054	-
GS_002547	0.536657	0.616346	0.505144	0.0204413	0.0201183	0.031821	Down	Chr21	24836153	24846368	+
GS_002548	2.13334	2.01557	2.10974	2.57622	2.17443	1.82496	Up	Chr21	24851772	24862537	+
GS_002549	1.53074	2.07349	1.82229	0.30504	0.299786	0.400358	Down	Chr21	24888075	24891393	+
GS_002550	2.0972	2.04994	1.74627	2.68957	2.45337	2.87267	Up	Chr21	24895550	24896923	+
GS_002551	1.86802	1.97712	2.13292	0.19294	0	0	Down	Chr21	24904289	24904937	-
GS_002552	2.5214	3.28494	2.40113	0	0.473656	0	Down	Chr21	24906586	24907243	-
GS_002555	2.39919	2.79401	2.57219	0.538982	0.427105	0	Down	Chr21	24921549	24922185	+
GS_002556	4.02685	3.92027	4.02451	0.379046	1.03934	0.273558	Down	Chr21	24925432	24926188	+
GS_002557	6.47928	6.45746	6.62697	1.42715	3.26792	0.730121	Down	Chr21	24928266	24928899	+
GS_002561	1.38363	1.42482	1.44291	2.7335	3.06783	2.55156	Up	Chr21	24937785	24939504	-
GS_002563	0.721573	0.616298	0.700888	0	0.00689483	0	Down	Chr21	25003991	25054524	+
GS_002564	0.988267	1.07205	0.891872	0.0103774	0.0101436	0.0323491	Down	Chr21	25062944	25078479	-
GS_002565	1.94891	1.86854	1.76374	2.20661	1.85313	1.64105	Up	Chr21	25086573	25089722	-
GS_002567	1.54467	1.53795	1.55654	0.22295	0.180414	0.218241	Down	Chr21	25094711	25116806	+
GS_002568	1.02237	1.04835	1.01317	0.0837442	0.0818794	0.0437034	Down	Chr21	25141172	25159207	+
GS_002570	3.13819	2.47661	2.89193	0.277411	0.215811	0.152385	Down	Chr21	25194925	25205694	+
GS_002571	3.14092	2.50212	2.92079	0.318717	0.252299	0.0735404	Down	Chr21	25224161	25245399	+
GS_002573	2.94679	2.95114	2.80851	3.06961	3.08082	2.93693	Up	Chr21	25284089	25285577	+
GS_002574	2.42686	2.40989	2.65194	0.114435	0.181928	0	Down	Chr21	25295295	25296606	+
GS_002576	4.85405	5.03027	4.80161	7.36885	7.22455	7.07862	Up	Chr21	25354829	25400404	+
GS_002577	1.79307	1.21656	1.45613	0.271781	0.124917	0.119991	Down	Chr21	25406829	25416425	+
GS_002578	2.30001	2.32905	2.32785	0.461984	0.595909	0.192478	Down	Chr21	25423822	25435340	+
GS_002579	1.80904	1.87913	2.1105	0.11275	0.344778	0.371399	Down	Chr21	25439557	25440625	-
GS_002581	2.13206	2.13655	2.04796	0.06446	0.0510373	0.0518915	Down	Chr21	25463872	25511312	+
GS_002585	0.363326	0.796292	0.635361	0.495589	0.446449	0.61125	Up	Chr23	27139404	27152725	+
GS_002588	2.89347	3.1034	2.98032	0.277235	0.309726	0	Down	Chr23	27194964	27199624	-
GS_002589	0.578038	0.521142	0.732252	0	0	0	Down	Chr23	27201782	27205589	-
GS_002596	1.79207	1.37117	1.57316	2.00483	2.11968	2.68969	Up	Chr23	27390238	27395908	+
GS_002599	1.89084	1.81533	1.53117	2.36494	1.6348	2.64989	Up	Chr23	27436101	27441918	+
GS_002600	1.35394	1.29104	1.35146	1.46464	1.04667	1.34087	Up	Chr23	27444582	27447580	+
GS_002601	1.10748	1.17706	1.04122	0.0782363	0.0268239	0.0292203	Down	Chr23	27450400	27461874	-
GS_002603	1.75183	1.92847	1.41745	1.74403	2.11615	2.33962	Up	Chr23	27468256	27470009	-
GS_002605	0.55933	0.709086	0.807975	0	0	0	Down	Chr23	27480211	27482019	-
GS_002606	0.814692	0.988859	0.97863	1.21913	0.826018	1.1105	Up	Chr23	27483443	27489062	+
GS_002607	1.67304	1.66603	1.38749	1.36031	1.45314	1.1279	Up	Chr23	27490586	27493244	-
GS_002611	0.879285	0.751928	0.48358	0	0	0	Down	Chr23	27543164	27547067	-
GS_002612	0.857871	0.78992	0.849993	0.0394009	0.0394536	0	Down	Chr23	27550080	27558169	-
GS_002615	0.436949	0.446383	0.560032	0.437856	0.456961	0.308024	Up	Chr23	27661849	27667238	-
GS_002618	1.92688	1.66159	1.61199	1.27645	2.03426	1.42318	Up	Chr23	27681335	27698372	-
GS_002619	1.01757	1.00288	1.09767	0.0677899	0.207792	0	Down	Chr23	27725724	27728996	+
GS_002620	0.523834	0.340847	0.386766	2.86273	1.76144	1.63354	Up	Chr23	27730938	27739822	+
GS_002622	2.01175	1.86136	2.00935	0.432935	0.439566	0.28652	Down	Chr23	27751690	27803309	-
GS_002626	1.15267	1.53719	1.19271	0.122477	0.310773	0.252437	Down	Chr23	27870755	27877817	+
GS_002628	4.48454	4.90469	4.74255	4.79164	3.9766	4.30135	Up	Chr23	27899960	27900641	-
GS_002630	1.43178	1.7289	1.63359	0.252904	0.20524	0	Down	Chr23	27909913	27911586	-
GS_002634	1.32617	1.54647	1.15061	0.127491	0.126348	0.0700718	Down	Chr23	28007714	28009837	-
GS_002635	1.76749	1.33642	1.67576	0.193799	0.030485	0.0131788	Down	Chr5	4451850	4479862	+
GS_002636	4.10608	4.07043	4.10968	1.70851	1.18123	0.731271	Down	Chr5	4371070	4441111	+
GS_002642	5.10113	5.08652	5.05037	2.33355	1.87562	1.18838	Down	Chr5	4085226	4087312	+
GS_002643	0.730115	0.738018	0.853689	0.642552	0.553636	0.345979	Up	Chr5	4073087	4081004	+
GS_002647	0.122306	0.0964726	0.119435	0.104584	0.171685	0.0641527	Up	Chr5	4049090	4061283	+
GS_002648	1.55702	1.59863	1.50435	0.0949731	0.336174	0.130042	Down	Chr5	4033983	4046005	-
GS_002650	1.75843	1.64142	2.29126	0.301211	0	0	Down	Chr5	4011125	4012474	+
GS_002651	1.4851	1.35064	1.48955	0.060995	0.0893214	0.0486307	Down	Chr5	3978027	4000391	+
GS_002652	0.937806	0.931746	0.985954	0.0262469	0.0908759	0.048751	Down	Chr5	3941285	3973227	+
GS_002653	0.764467	1.08857	0.888631	0	0	0	Down	Chr5	3933784	3938652	-
GS_002654	1.46498	1.80656	1.66708	1.51077	1.53563	1.02263	Up	Chr5	3924867	3929741	-
GS_002655	1.03315	1.43601	1.35512	0.0775653	0.159153	0.0601905	Down	Chr5	3917857	3922682	+
GS_002659	2.70645	2.62254	2.70406	0.375247	0.393083	0.312424	Down	Chr5	3865639	3886510	-
GS_002660	0.193408	0.134706	0.225615	0.181234	0.168778	0.0549289	Up	Chr5	3837418	3859557	+
GS_002661	0.702529	0.451016	0.619411	0.04502	0	0	Down	Chr5	3822400	3825380	-
GS_002663	2.35083	2.09623	1.95773	0.023608	0	0.139675	Down	Chr5	3717775	3723258	+
GS_002668	0.361176	0.584116	0.535747	0	0	0	Down	Chr1	25238682	25243134	+
GS_002670	1.49027	2.29288	2.1764	0.384993	0.273603	0.294757	Down	Chr1	25223283	25224582	-
GS_002671	1.7506	1.81646	2.12984	0	0.051002	0	Down	Chr1	25218560	25222011	+
GS_002673	0.135228	0.207892	0.133387	0.601278	0.596426	0.351841	Up	Chr1	25208179	25210162	-
GS_002674	0	0	0	0.138697	0.191711	0.145833	Up	Chr1	25204135	25205837	-
GS_002675	0	0	0	1.25148	0.632207	0.848386	Up	Chr1	25199290	25200693	-
GS_002678	0.940111	0.711617	0.702253	0.00730494	0.0124893	0.0135608	Down	Chr4	528413	591451	-
GS_002681	0.198739	0.45166	0.184786	0	0.0294758	0	Down	Chr4	465434	476279	-
GS_002682	1.05307	1.16703	1.02703	1.14468	1.00439	1.02446	Up	Chr4	452650	463358	+
GS_002684	1.23338	0.963686	1.13443	1.41133	1.29501	1.03908	Up	Chr4	445201	446312	+
GS_002686	1.76851	1.99824	1.60067	0	0	0	Down	Chr4	435381	436005	+
GS_002691	0.37074	0.497224	0.265154	0.271184	0.508716	0.392633	Up	Chr17	4312643	4317208	+
GS_002695	1.83674	2.30211	1.78012	1.72904	1.02314	1.52379	Up	Chr17	4163549	4172306	+
GS_002696	0.279724	0.332286	0.335334	0.00911675	0.0174016	0.00910119	Down	Chr17	4077439	4146385	+
GS_002697	2.16982	1.9443	2.06046	0	0	0	Down	Chr17	4048358	4067532	-
GS_002699	1.07942	1.0293	1.10159	0.0947269	0.079919	0.110201	Down	Chr17	3980841	4017116	+
GS_002700	1.33003	1.83098	1.71304	0.0235473	0.435572	0.0171183	Down	Chr17	3940222	3951372	-
GS_002710	2.02732	2.08554	1.96619	0.443665	0.456772	0.315378	Down	Chr17	3690807	3713537	+
GS_002711	0	0.0352861	0	0.402617	0.660751	0.247038	Up	Chr17	3674735	3679277	+
GS_002712	1.09198	0.919505	0.957859	0.185977	0.0566456	0.135193	Down	Chr17	3661182	3670098	-
GS_002714	1.10801	1.62969	1.27885	0.0525638	0.315886	0	Down	Chr17	3512382	3516003	-
GS_002715	1.20795	0.863486	1.08879	0.0488485	0.0484077	0.0286669	Down	Chr17	3380022	3485391	+
GS_002718	1.93256	2.10987	1.93108	1.69427	1.46658	1.58632	Up	Chr17	3279900	3310919	+
GS_002721	1.03775	1.12588	1.08613	2.82194	1.60467	2.01793	Up	Chr17	3220089	3223084	-
GS_002722	2.18928	2.26502	2.17184	0.0665128	0.0375698	0	Down	Chr17	3177933	3218848	+
GS_002726	3.7607	3.64574	3.56725	7.13759	7.0246	7.14274	Up	Chr17	3119148	3120781	-
GS_002727	4.97195	5.44075	5.33057	4.28309	5.07448	4.33557	Up	Chr17	3117140	3117512	+
GS_002730	3.037	3.09037	3.05818	1.03944	0.869328	0.829544	Down	Chr17	3050623	3070969	-
GS_002731	2.15161	2.19344	2.07567	0.543261	0.401051	0.420354	Down	Chr17	3017308	3035792	-
GS_002735	0	0	0.0792218	2.91471	3.22765	2.65489	Up	Chr17	2945982	2947725	+
GS_002736	0	0.0445144	0	1.08609	1.06677	0.906652	Up	Chr17	2938382	2944632	+
GS_002737	3.55252	3.6654	3.61477	1.73495	1.1655	0.720563	Down	Chr17	2894481	2895894	-
GS_002738	1.18549	1.46998	1.21381	1.2496	1.56194	1.43837	Up	Chr17	2833165	2843658	-
GS_002739	1.1835	1.07286	1.34617	0.184533	0.27714	0.0904789	Down	Chr17	2823060	2827963	-
GS_002741	2.94115	3.10033	3.10168	0.0297341	0.0294351	0	Down	Chr17	2792819	2797013	+
GS_002742	0.396518	0.373905	0.318554	0	0.00466302	0	Down	Chr17	2677443	2721390	+
GS_002743	3.59593	4.00965	3.55096	3.59644	4.08708	3.06244	Up	Chr17	2639733	2646990	-
GS_002745	1.01302	0.971147	0.590979	0.710482	0.677979	0.609758	Up	Chr17	2603752	2615367	+
GS_002746	0.835745	0.928288	0.9926	0.775039	0.688436	0.309207	Up	Chr17	2577947	2586855	-
GS_002749	0.148015	0.187998	0.192582	0	0	0	Down	Chr17	2418225	2438315	+
GS_002750	1.309	2.01675	0.685856	0	0	0	Down	Chr17	2406549	2411835	-
GS_002751	1.27679	1.54745	1.56152	0.100537	0.352174	0.0269941	Down	Chr17	2351808	2363658	-
GS_002754	3.33003	3.22081	3.24322	0.494129	0.545455	0.182821	Down	Chr17	2303722	2306695	+
GS_002758	3.04415	2.98043	3.04707	0.0159783	0	0	Down	Chr17	2195266	2213004	+
GS_002762	1.11222	1.52116	1.56205	0.0739599	0.208437	0	Down	Chr17	2081948	2084189	-
GS_002767	3.91572	4.69087	3.95534	5.16808	5.47741	5.94107	Up	Chr17	2036700	2039764	-
GS_002768	1.55618	1.76613	1.53067	1.57876	1.56783	1.5649	Up	Chr17	2006893	2026600	-
GS_002769	2.51819	2.57879	2.44111	5.88111	5.53309	5.25858	Up	Chr17	2000489	2003808	-
GS_002770	0.277501	0.148217	0.183843	0.18323	0.244401	0.32216	Up	Chr17	1989870	1999691	+
GS_002773	2.48783	2.29544	2.39706	0	0	0	Down	Chr17	1932337	1968835	-
GS_002775	3.37376	3.69241	3.53951	4.00538	3.66348	3.88205	Up	Chr17	1914038	1915766	+
GS_002777	3.63732	4.27662	4.05657	4.23769	3.91582	4.46166	Up	Chr17	1908602	1909130	+
GS_002779	1.76235	1.7451	1.56312	1.47368	1.01473	1.31347	Up	Chr7	3246500	3255780	+
GS_002780	0.619233	0.377918	0.508041	0	0	0.0500062	Down	Chr7	3259156	3265105	-
GS_002783	0.436505	0.499145	0.335729	0.0471418	0	0	Down	Chr7	3315631	3326277	+
GS_002786	2.87714	2.92645	2.88219	0.851564	0.772272	0.687895	Down	Chr7	3342301	3356922	-
GS_002787	0.893217	0.958873	1.0188	0.12303	0.119827	0.103004	Down	Chr7	3357045	3365240	-
GS_002788	0.171349	0.120772	0.236784	0	0	0	Down	Chr7	3374141	3382775	+
GS_002789	2.55271	2.88609	2.79939	3.35862	2.85758	2.37776	Up	Chr7	3392366	3421425	-
GS_002793	8.1992	8.51901	8.34501	11.171	11.2424	11.2339	Up	Chr7	3512526	3515303	+
GS_002794	1.93048	2.04569	1.9927	0.449261	0.249526	0.20044	Down	Chr7	3518980	3521064	+
GS_002797	2.5076	3.03634	2.77958	2.92364	2.52177	3.19995	Up	Chr7	3540738	3542867	+
GS_002798	4.98064	5.41721	5.11228	5.65963	5.92868	6.35074	Up	Chr7	3544941	3546748	-
GS_002800	1.17539	1.51215	1.46249	2.16244	2.1292	2.07859	Up	Chr7	3554359	3558105	-
GS_002802	1.32956	1.19219	1.31742	0	0	0.00864768	Down	Chr11	4640664	4689109	+
GS_002804	0.435257	0.436748	0.391472	0.00952928	0.00910772	0	Down	Chr11	4770682	4791329	+
GS_002805	0.251139	0.0189135	0.11119	0.167855	0.283938	0.178318	Up	Chr11	4795214	4802566	+
GS_002807	0.450812	1.1274	0.414863	0	0	0	Down	Chr11	4812470	4816138	+
GS_002808	1.49933	1.76398	1.61599	1.19486	1.22962	0.948762	Up	Chr11	4818200	4826076	-
GS_002809	1.19925	1.66685	1.4225	0	0	0.0370108	Down	Chr11	4828493	4833889	-
GS_002810	2.09054	1.98365	2.15377	0.494795	0.24796	0.34158	Down	Chr11	4835535	4857358	+
GS_002811	1.93134	2.4944	2.33915	0.0560989	0.164978	0.0608396	Down	Chr11	4875149	4878850	+
GS_002813	1.02529	0.828313	0.983103	0.0125054	0.0121098	0	Down	Chr11	4895324	4957505	-
GS_002815	0.702833	1.07999	0.652626	0.00764911	0	0.0156739	Down	Chr11	4977007	4999396	+
GS_002817	0.677205	0.811044	0.910058	1.15661	1.43887	1.30149	Up	Chr11	5018644	5020821	-
GS_002822	1.00836	0.727469	0.884266	0	0.00303518	0.00640656	Down	Chr5	11021033	11146874	+
GS_002823	1.68337	1.53849	1.5583	0.215871	0.167001	0.129733	Down	Chr5	10774270	10836051	-
GS_002828	0.863778	1.07634	0.63957	0	0	0	Down	Chr5	10696261	10697971	+
GS_002830	2.10321	2.21765	1.85491	0.0204548	0.059795	0.0212961	Down	Chr5	10677885	10685965	+
GS_002831	1.81321	1.71615	1.98367	0.108581	0.385162	0.0578434	Down	Chr5	10670300	10673407	-
GS_002835	1.01667	1.10677	1.15184	0.0110547	0.10498	0.022799	Down	Chr19	17540485	17555885	+
GS_002837	2.41646	2.33674	2.35535	0.409344	0.281354	0.17193	Down	Chr19	17597598	17684003	+
GS_002839	2.39211	2.2704	2.52648	0.309578	0.158316	0.202592	Down	Chr19	17760286	17832529	+
GS_002840	0.935299	0.952211	0.973643	0	0.0223052	0	Down	Chr19	17847064	17855792	+
GS_002841	1.56626	1.95722	1.72246	3.94525	3.818	3.28252	Up	Chr19	17855795	17859547	-
GS_002842	3.62015	3.65976	3.52501	0.111798	0.48193	0	Down	Chr19	17870160	17871441	-
GS_002845	1.94589	2.30262	2.17984	0.0329623	0.0320395	0.0332863	Down	Chr19	17949137	17955315	-
GS_002849	1.62655	1.38085	1.68619	0.0058071	0	0	Down	Chr19	17984626	18017110	-
GS_002850	1.78641	1.87973	1.8249	2.62605	1.51818	1.81473	Up	Chr19	18037225	18059345	-
GS_002853	2.98491	3.0272	3.05002	0.98988	0.735442	0.422384	Down	Chr19	18094095	18096244	-
GS_002857	0.734327	0.774872	0.80496	0.432764	0.952415	0.644641	Up	Chr19	18159605	18174553	-
GS_002858	1.43032	1.822	1.41206	0	0.112519	0	Down	Chr19	18177851	18183391	-
GS_002861	0.491558	0.320886	0.41677	0.0238228	6.40685e-16	0	Down	Chr19	18236365	18243651	-
GS_002862	0.478851	0.668519	0.65132	0	0	0	Down	Chr19	18244979	18249699	+
GS_002863	1.31566	1.20334	1.28513	0.0964764	0.217364	0.115549	Down	Chr19	18253031	18273926	-
GS_002864	1.78669	2.13044	1.97062	1.60043	1.47328	1.47706	Up	Chr19	18276151	18287768	-
GS_002869	0.622999	1.10997	0.759823	0.0775827	0.0777666	0.0281468	Down	Chr19	18365609	18372903	-
GS_002870	1.8657	2.03642	1.97473	0.590039	0.272358	0.216445	Down	Chr19	18385999	18392949	-
GS_002872	1.06173	1.57636	1.06161	0.151107	0.149581	0.161232	Down	Chr19	18401940	18407868	+
GS_002875	0	0	0.112273	0.448853	0.160615	0.577367	Up	Chr19	18452769	18453757	+
GS_002877	0.297262	0.607344	0.391762	1.53757	1.05788	2.54541	Up	Chr19	18469705	18471148	+
GS_002878	2.54019	2.63907	2.67609	0.280441	0.0770165	0.712298	Down	Chr19	18476152	18477598	+
GS_002880	0.397463	0.731419	0.483625	0.0305688	0	0.0302846	Down	Chr19	18504042	18509011	-
GS_002881	0.329455	0.531814	0.56853	5.03805	3.15674	1.23641	Up	Chr19	18518541	18522422	+
GS_002886	1.91506	2.20543	2.02552	1.98873	1.24603	1.13387	Up	Chr19	18573503	18583007	-
GS_002889	2.03766	1.87104	2.0457	0.302528	0.327628	0.171053	Down	Chr19	18624770	18692932	+
GS_002890	1.27455	1.17555	1.3452	0.0649887	0.0359326	0.0153513	Down	Chr19	18745336	18768365	+
GS_002892	1.51735	1.3067	1.43584	0.191131	0.0757572	0.0218349	Down	Chr19	18827371	18897133	+
GS_002893	1.93243	2.13419	1.90724	1.82405	1.7107	1.29898	Up	Chr19	18941117	18947073	-
GS_002898	1.48358	1.46122	1.57048	0.219395	0.201656	0.15803	Down	Chr19	19066070	19153209	-
GS_002901	1.12792	1.35674	1.30899	0.184887	0.243738	0.144002	Down	Chr19	19201462	19222325	-
GS_002904	1.81119	1.55217	1.73533	0.010052	0	0.00773046	Down	Chr19	19272579	19351803	-
GS_002912	1.34197	1.24409	1.28858	0.231214	0.211359	0.235999	Down	Chr19	19501183	19528522	-
GS_002913	1.7495	1.65334	1.74373	0.23861	0.273636	0.178953	Down	Chr19	19536227	19578706	-
GS_002914	1.52562	0.945769	1.30683	0.0516596	0.0194864	0.0135958	Down	Chr7	26246564	26405144	+
GS_002919	2.09339	1.9488	1.88052	0	0	0.00787921	Down	Chr7	26687806	26710139	-
GS_002922	2.84488	3.031	3.06026	0.05836	0.0301417	0.0319568	Down	Chr7	26793417	26798781	-
GS_002928	1.58389	1.58351	1.62808	0	0	0	Down	Chr7	26960078	26966048	+
GS_002929	0.561498	0.631712	0.613537	1.95382	2.03607	0.745962	Up	Chr7	26970519	26973547	-
GS_002931	2.96492	2.75426	2.64359	0	0	0	Down	Chr7	27050165	27052013	+
GS_002935	0.430469	0.45769	0.446993	0.0742898	0.025038	0	Down	Chr7	27167754	27187646	-
GS_002937	0.265945	0.422822	0.234996	2.8277e-11	0	0	Down	Chr7	27193667	27228276	-
GS_002938	2.27214	2.27377	2.48139	0	0	0	Down	Chr7	27261246	27263094	-
GS_002939	1.71565	1.32338	1.58692	0.017275	0.0214903	0	Down	Chr7	27359236	27441113	+
GS_002940	0.855099	1.08007	0.997763	1.35119	1.19556	1.12532	Up	Chr6	7319453	7326041	-
GS_002941	0.652661	0.344632	0.486015	0	0	0	Down	Chr6	7297914	7300494	-
GS_002943	0.949143	1.11102	1.05926	0.211046	0.0933309	0.099812	Down	Chr6	7247300	7276696	+
GS_002946	2.82143	3.59123	3.22139	0.79539	0.999811	0.678569	Down	Chr6	7172987	7173611	-
GS_002947	4.05827	4.40151	4.34321	0.141628	0.636761	0	Down	Chr6	7164704	7165763	-
GS_002948	1.92668	1.60577	1.81225	0.264195	0.300876	0.140996	Down	Chr6	6916719	7030990	+
GS_002960	2.67	2.33675	2.57759	2.37748	2.18019	1.37514	Up	Chr6	6738118	6739261	+
GS_002961	0.792563	1.28908	0.647433	0.121292	0	0	Down	Chr6	6725387	6727377	-
GS_002968	1.94599	1.85263	1.93392	0.442745	0.457225	0.1984	Down	Chr6	6617186	6632430	+
GS_002969	1.97903	2.07197	2.15228	0.107231	0.235877	0.147967	Down	Chr6	6594669	6598652	+
GS_002972	2.16524	2.21198	2.03271	0.046852	0.110966	0.0243437	Down	Chr6	6530285	6558939	-
GS_002977	1.43653	1.4282	1.37721	0.167596	0.204279	0.136191	Down	Chr6	6454399	6457981	-
GS_002980	0.138401	0.215919	0	0.963589	1.15241	0.347116	Up	Chr6	6419356	6421252	-
GS_002981	2.70925	2.67296	2.57881	0	0	0	Down	Chr6	6415226	6416065	-
GS_002983	2.34579	2.333	2.3749	0.150461	0.160367	0	Down	Chr6	6399612	6400370	-
GS_002986	2.54545	2.46698	2.30544	0.204188	0.236523	0.0748809	Down	Chr6	6376180	6379748	-
GS_002989	1.20286	1.291	1.31641	1.12839	1.70652	1.05524	Up	Chr6	6307064	6310148	-
GS_002991	1.36341	1.3073	1.24761	0.014602	0.00470956	0	Down	Chr6	6248328	6280592	+
GS_002993	0.726425	1.18629	0.420178	0	0	0	Down	Chr6	6220172	6227236	-
GS_002994	1.12608	1.61438	2.04188	2.62747	2.72564	2.9646	Up	Chr6	6208389	6209473	+
GS_002996	1.04493	1.39639	1.24564	1.90901	1.83983	0.940322	Up	Chr6	6193433	6199762	+
GS_002998	2.45877	2.19859	2.24644	0.760225	0.664702	0.188065	Down	Chr6	6161881	6170798	+
GS_002999	1.57383	1.92705	1.65427	1.75908	1.23485	1.38067	Up	Chr6	6150257	6160388	+
GS_003001	0.618755	0.613958	0.726376	0.0156313	0	0	Down	Chr6	6126049	6137116	+
GS_003004	0.631773	0.855305	0.950817	1.50157	0.862001	0.711921	Up	Chr6	6098462	6099731	-
GS_003005	1.60233	1.67385	1.71306	1.38075	1.51594	1.05061	Up	Chr6	6064309	6097357	-
GS_003006	2.40643	2.66519	2.60038	5.51378	5.91945	5.36431	Up	Chr6	6055322	6059366	-
GS_003011	2.04044	2.48846	2.08743	0.211338	0.462141	0.140259	Down	Chr6	6018087	6021723	+
GS_003012	1.17455	1.39828	1.27437	0.0483585	0.0706774	0.0125463	Down	Chr6	6000458	6015535	+
GS_003014	0.62398	0.622384	0.765835	0.0175435	0	1.28137e-15	Down	Chr6	5967836	5977510	-
GS_003018	1.79957	1.92878	1.94293	0.0675761	0.0705402	0.217222	Down	Chr6	5915620	5917357	+
GS_003024	2.56857	2.9463	2.66903	3.08942	2.77361	2.67367	Up	Chr6	5863368	5875474	-
GS_003025	0.74589	0.869491	0.815716	0.136552	0.101633	0.106934	Down	Chr6	5848729	5861144	+
GS_003026	0.898452	0.972282	1.14738	0.211857	0.145293	0.114664	Down	Chr6	5805996	5837589	-
GS_003027	1.35564	1.85892	1.68122	1.57883	1.78081	1.48441	Up	Chr6	5798256	5802221	+
GS_003034	2.33084	2.10303	2.1025	2.83676	3.34335	3.89499	Up	Chr6	5689722	5710355	-
GS_003037	3.2291	3.50263	3.29395	0.174974	0.87083	0.558033	Down	Chr6	5662763	5663276	+
GS_003038	2.95967	3.06682	3.0174	0.741328	0.490805	0.355984	Down	Chr6	5644928	5647843	+
GS_003039	3.01391	3.51044	3.32628	0	0.640688	0.112493	Down	Chr6	5633723	5635013	+
GS_003040	0.454045	0.337696	0.394222	0	0	0	Down	Chr6	5549949	5586911	-
GS_003041	0.765482	1.02507	0.927772	1.17502	0.974585	0.395224	Up	Chr6	5528064	5544654	+
GS_003042	0.349044	0.273298	0.461136	0	0	0	Down	Chr6	5517394	5521146	+
GS_003044	0.786216	1.7408	0.675922	0.119334	0	9.99789e-12	Down	Chr6	5504257	5508418	+
GS_003046	1.2999	1.19823	1.39854	1.03923	1.14057	1.48143	Up	Chr6	5410257	5492625	-
GS_003047	2.99552	3.38122	2.94146	3.01116	3.18037	2.93621	Up	Chr6	5401749	5405961	+
GS_003048	1.71653	1.97635	2.04862	0	0.13889	0	Down	Chr6	5395759	5397464	-
GS_003049	0.173846	0.0727451	0.178078	1.08445	0.644066	0.454785	Up	Chr6	5377317	5391272	-
GS_003050	2.59547	2.68688	2.85459	0.0188627	0	0	Down	Chr6	5366745	5372281	-
GS_003054	2.51341	2.53619	2.52184	0.333009	0.375934	0.157493	Down	Chr6	5324272	5347945	+
GS_003055	1.45611	1.22673	1.25343	0.0860193	0.415413	0	Down	Chr6	5309857	5313253	-
GS_003060	0.641394	0.670889	0.683771	0.422388	0.370381	0.440111	Up	Chr6	5247201	5265956	+
GS_003062	1.82622	1.80429	1.92161	0.246421	0.112362	0.269694	Down	Chr6	5083356	5094841	-
GS_003063	1.62708	1.84195	1.78944	0.111951	0.568634	0.0839009	Down	Chr6	5064240	5079653	+
GS_003064	2.64927	2.51516	2.5442	0.819531	0.822578	0.479168	Down	Chr6	5026976	5036584	-
GS_003069	2.05899	1.4109	2.00693	4.83754	4.88063	3.99273	Up	Chr6	4976999	4977894	-
GS_003070	0.455153	0.337641	0.168474	0.547838	0.836924	0.225327	Up	Chr6	4975281	4976321	+
GS_003072	0.196012	0.389424	0	1.81009	2.34819	2.38413	Up	Chr6	4966868	4968490	+
GS_003073	0.805774	0.51581	0.876934	8.55299	8.7109	8.55049	Up	Chr6	4962958	4965956	+
GS_003077	1.53168	1.69564	1.78495	0.328977	0.318686	0.208378	Down	Chr6	4906872	4917549	+
GS_003078	0.34624	0.478096	0.312298	1.68823	1.63138	2.71488	Up	Chr6	4899969	4903399	+
GS_003079	1.59937	1.79806	1.72949	0.352832	0.444471	0.0996199	Down	Chr6	4882735	4892982	-
GS_003080	1.13966	1.01099	0.961939	0.139836	0.201666	0.0958328	Down	Chr6	4868274	4878334	-
GS_003081	1.97542	1.88081	1.99266	0.207003	0.530626	0.0353813	Down	Chr6	4846595	4857140	+
GS_003083	1.00311	1.22918	1.19205	0	0	0	Down	Chr6	4829351	4832012	+
GS_003084	0.989793	1.10708	1.02132	0	0.165916	0	Down	Chr6	4822439	4826495	-
GS_003085	0.299232	0.520689	0.598197	0.0308198	0	0	Down	Chr6	4816008	4821154	-
GS_003086	1.23775	1.11561	1.23932	0	0	0	Down	Chr6	4808951	4810326	-
GS_003087	2.12297	2.75435	1.81697	0.262924	0.198325	0.176319	Down	Chr6	4774063	4805737	-
GS_003088	2.45247	2.82867	2.71326	4.20157	3.51219	3.42153	Up	Chr6	4787083	4791189	+
GS_003093	1.37025	1.77235	1.1967	0.945087	0.936331	1.04466	Up	Chr6	4728802	4737449	-
GS_003094	1.38319	1.65998	1.48762	1.15424	1.33502	1.07052	Up	Chr6	4718106	4725361	+
GS_003100	1.27363	1.55903	1.32753	0.0586471	0.113129	0	Down	Chr6	4610091	4612595	-
GS_003101	2.58975	2.67768	2.63135	2.33342	2.08847	1.98965	Up	Chr6	4596411	4608410	-
GS_003104	0.758818	0.840347	0.729097	0.00991179	0	0	Down	Chr6	4492404	4511400	-
GS_003105	1.67554	1.20844	1.58903	0.0632719	0.105412	0.0439296	Down	Chr14	6710598	6759442	-
GS_003106	0.972095	1.0376	1.05811	0	0	0	Down	Chr14	6890241	6893011	-
GS_003107	1.27424	1.31891	1.33564	0.0126266	0.00827607	0.0131332	Down	Chr14	6899293	6940671	-
GS_003108	1.31877	1.65836	1.35144	1.02319	1.35772	0.948268	Up	Chr14	6957175	6968076	-
GS_003109	1.33574	1.39979	1.42384	0.939475	0.960897	0.892793	Up	Chr14	6971753	7028719	+
GS_003110	1.94045	1.65066	1.87908	0.420775	0.486959	0.231168	Down	Chr14	7078342	7099816	+
GS_003111	4.02558	3.71248	3.78129	0.306468	0.122717	0	Down	Chr14	7511039	7513667	-
GS_003112	4.2772	4.04224	4.25881	0.218721	0.774497	0.139596	Down	Chr14	7631069	7633598	+
GS_003113	4.1098	3.7335	4.03446	0	0	0	Down	Chr14	8009676	8011791	-
GS_003114	4.48909	4.8697	4.43888	0.679189	1.826	0.26175	Down	Chr10	3797727	3801438	+
GS_003118	1.49897	1.77531	1.59341	1.50329	1.141	1.47309	Up	Chr10	3851676	3857678	-
GS_003120	0.0869981	0.0911513	0	0.697306	0.701868	0	Up	Chr10	3865564	3866519	-
GS_003125	2.66433	2.31582	2.66072	0.73094	0.593174	0.583185	Down	Chr10	3914167	3951355	-
GS_003130	3.64571	3.5269	3.59664	1.62309	1.43601	0.971767	Down	Chr10	3986252	3994087	-
GS_003131	1.07221	0.703247	0.89533	0.00472787	0	0	Down	Chr10	4013641	4111662	-
GS_003132	0.796034	0.508824	0.686875	0.105983	0	0	Down	Chr10	4115225	4119162	+
GS_003133	1.39756	1.95452	1.68419	1.6055	0.841133	1.16418	Up	Chr10	4122158	4126188	-
GS_003137	1.47606	1.61697	1.53874	0.319695	0.296996	0.355909	Down	Chr10	4137740	4146860	+
GS_003138	3.29353	3.99	3.35719	3.46908	2.52508	2.48791	Up	Chr10	4147758	4148800	-
GS_003139	2.04355	2.37287	2.25045	0.343359	0.347152	0.144088	Down	Chr10	4150700	4156282	-
GS_003142	2.53884	2.66034	2.33086	0.240376	0.225135	0.21372	Down	Chr10	4173253	4185256	-
GS_003143	2.64577	3.00228	2.76646	3.51275	2.81588	2.65527	Up	Chr10	4187642	4193959	-
GS_003149	3.92879	4.17156	4.04633	0.788043	1.37962	0.499498	Down	Chr12	24649366	24658933	-
GS_003162	1.23594	1.01232	1.15333	0	0.050019	0	Down	Chr13	18536037	18541705	-
GS_003163	3.15774	2.77509	2.75393	0	0	0	Down	Chr13	18520010	18521387	-
GS_003164	2.56013	2.75455	2.52477	2.43447	2.46574	2.55646	Up	Chr13	18465582	18486533	+
GS_003165	1.82761	1.76902	1.6871	0.153555	0.389676	0.0558448	Down	Chr13	18447242	18457841	-
GS_003172	1.61274	1.32579	1.66493	0.260874	0.114464	0.201246	Down	Chr13	18203825	18208437	+
GS_003173	2.9608	2.57594	2.04999	2.34969	2.46726	3.17577	Up	Chr13	18175454	18176216	-
GS_003177	1.45676	1.39198	1.37557	0.34729	0.259561	0.077734	Down	Chr13	18129672	18149130	+
GS_003183	2.48441	2.59271	2.41531	3.03088	2.63771	2.66143	Up	Chr13	18041561	18044826	-
GS_003185	1.25398	1.07433	0.948286	1.48504	2.21042	0.87188	Up	Chr13	18028931	18035524	-
GS_003191	0.983666	0.660361	0.866705	0	0	0	Down	Chr13	17989373	17995123	-
GS_003193	0.265304	0.240152	0.405404	0.353634	0.31408	0.172965	Up	Chr13	17825304	17855883	+
GS_003194	0.655753	1.06163	1.32102	0	0	0	Down	Chr13	17817665	17818804	-
GS_003195	1.15585	0.879637	1.25185	0	0.0936877	0	Down	Chr13	17808287	17812975	-
GS_003196	1.31907	1.17285	1.34492	0.117388	0.118787	0.391727	Down	Chr4	1588222	1620562	+
GS_003197	1.86474	1.94688	1.81814	0.0366557	0	0	Down	Chr4	1569097	1574049	-
GS_003198	0.527494	0.819687	0.706884	0.0311671	0.0159591	0.0175849	Down	Chr4	1552404	1563363	-
GS_003199	1.69347	1.96401	1.78619	4.62764	4.68763	4.79408	Up	Chr4	1543307	1550944	+
GS_003202	0.871673	0.782037	0.748671	0.11856	0.0362809	0.0281052	Down	Chr4	1438704	1481246	+
GS_003203	3.45464	3.34988	3.40695	0.241535	0.201724	0.0769259	Down	Chr4	1424959	1431806	-
GS_003205	1.1986	1.30312	1.12162	1.8862	1.25717	1.64502	Up	Chr4	1404263	1411155	-
GS_003207	0.959292	0.901578	0.950718	0.134427	0.124932	0	Down	Chr4	1383655	1391351	-
GS_003208	1.68013	1.37657	1.35089	0.0998365	0.124401	0.108503	Down	Chr4	1320477	1350878	-
GS_003209	0.852947	1.05433	1.12282	0	0.030299	0	Down	Chr4	1296691	1310354	+
GS_003212	4.0383	4.64891	4.10215	1.52801	1.93178	1.09915	Down	Chr4	1278412	1280017	+
GS_003217	0.638986	0.756797	0.646583	0	0.0180853	0	Down	Chr4	1255580	1264155	-
GS_003219	0.360152	0.349535	0.482802	0	0	0	Down	Chr4	1244765	1248775	-
GS_003220	2.31155	2.93768	2.24391	3.93374	3.57723	3.84345	Up	Chr4	1237994	1242885	-
GS_003227	1.83073	1.95445	1.8392	0.0925006	0.266367	0	Down	Chr4	1142317	1143460	+
GS_003228	2.29304	2.68448	2.0223	0.259403	0.301368	0.103154	Down	Chr4	1094855	1097742	-
GS_003231	1.82992	1.71659	1.73985	2.12949	2.166	2.47666	Up	Chr4	1073110	1081187	-
GS_003233	0.415568	0.280014	0.305274	0.457773	0.641809	0.19063	Up	Chr4	1041642	1066462	-
GS_003235	2.0625	2.17743	2.10683	0.494492	0.388874	0.282131	Down	Chr4	1015826	1023421	-
GS_003237	1.43449	1.11923	1.28212	0.0345301	0.0450755	0.00541901	Down	Chr4	933511	968279	+
GS_003240	1.11497	1.08157	1.57595	1.06469	0.981343	1.11423	Up	Chr4	892174	894869	+
GS_003241	1.04189	1.60419	1.21529	1.25011	1.00648	0.608002	Up	Chr4	886631	891264	-
GS_003242	0.258545	0.499311	0.397138	0.482351	0.700832	0.324103	Up	Chr4	868151	883063	+
GS_003251	3.23188	3.18094	3.28479	2.6266	3.04791	2.46726	Up	Chr5	1709315	1714571	+
GS_003252	0.686884	0.86857	0.741265	0.0272412	0.052802	0.0429381	Down	Chr5	1716742	1728765	-
GS_003254	0.619092	0.858493	0.766986	0.0313114	0.0904084	0.016392	Down	Chr5	1754825	1764331	-
GS_003257	4.40021	4.8669	4.19599	0.98923	1.20258	0.210281	Down	Chr5	1858863	1863856	+
GS_003262	1.14913	1.66005	1.32651	1.5796	1.00677	1.49407	Up	Chr5	1917286	1919449	-
GS_003264	0.332675	0.716326	0.500262	0.511994	0.44553	0.250313	Up	Chr19	4557829	4576084	+
GS_003265	2.17856	1.75458	1.99355	0	0.00725001	0	Down	Chr6	3095255	3121743	+
GS_003266	0.665393	0.956648	0.804235	0.0242455	0.0237346	0	Down	Chr6	3133674	3151087	-
GS_003268	2.69728	3.57969	2.50241	0.128965	0.109486	0.0393821	Down	Chr6	3159854	3169556	+
GS_003270	1.28057	1.27563	0.840054	0.736242	1.14073	1.07105	Up	Chr6	3181455	3184212	-
GS_003275	1.38513	1.59988	1.43776	1.66551	2.0483	1.29319	Up	Chr6	3206698	3209693	+
GS_003278	0.82519	0.60633	0.716832	0	0	0	Down	Chr6	3308865	3316264	+
GS_003282	1.3892	1.02349	1.32754	0.030965	0.0246452	0	Down	Chr6	3393214	3424574	+
GS_003284	4.83025	6.97906	3.43611	0	0	0	Down	Chr6	3449405	3450711	+
GS_003285	1.94337	2.52398	1.3636	0.257497	0	0	Down	Chr6	3453519	3454746	+
GS_003288	0.598803	0.578795	0.599636	0.0575826	0.0742323	0.0595354	Down	Chr6	3462436	3471080	-
GS_003292	5.28118	5.57533	5.4447	0.163026	0.452683	0.0127507	Down	Chr6	3509145	3529588	-
GS_003293	6.37865	7.20195	6.65332	0.282359	0	0	Down	Chr6	3537263	3538260	-
GS_003294	6.51319	8.05276	6.74911	0.178927	0	0.100722	Down	Chr6	3541312	3542359	+
GS_003296	3.87138	4.95455	4.1485	0.124412	0.040305	0.0433553	Down	Chr6	3554706	3559232	+
GS_003297	3.4331	4.72273	3.81343	0	0.629795	0.298411	Down	Chr6	3560562	3561635	+
GS_003298	4.66578	5.47954	3.93953	0	0	0	Down	Chr6	3564619	3565116	+
GS_003299	0.775983	0.894152	0.722301	0	0	0	Down	Chr6	3566829	3569536	+
GS_003301	4.34662	4.81276	4.40691	3.89873	3.76578	3.5438	Up	Chr6	3653175	3656826	-
GS_003303	1.63602	1.00593	1.36725	0.21189	0.197695	0.163615	Down	Chr6	3667335	3701511	-
GS_003311	1.27394	0.975485	1.15471	0.0581014	0.133787	0.195385	Down	Chr6	3971599	4003215	-
GS_003312	2.09088	2.47755	2.19504	0.488331	0.108766	0.65466	Down	Chr6	4006518	4007947	-
GS_003313	1.87166	1.89898	1.79466	0.28555	0.498274	0.387383	Down	Chr6	4011049	4017782	+
GS_003319	1.1384	1.11602	1.06043	0.0244589	0.0242718	0	Down	Chr6	4047088	4054725	-
GS_003320	0.761283	0.662297	0.700295	0.0369891	0.0180856	0	Down	Chr6	4057934	4067949	+
GS_003326	1.81344	1.96717	1.58294	0.508131	0.348239	0.131052	Down	Chr6	4124922	4129002	-
GS_003327	2.22462	2.12813	2.24652	0.0579997	0	0	Down	Chr6	4273260	4310752	+
GS_003328	1.17279	0.933026	1.14687	0.0434972	0.0501973	0.0535491	Down	Chr11	22982700	23028879	-
GS_003330	2.94008	3.09686	2.82007	4.05877	3.69385	3.43772	Up	Chr11	22921399	22925519	-
GS_003340	2.6646	2.27688	2.56999	0.456715	0.377577	0.41257	Down	Chr11	22547159	22635725	-
GS_003341	2.01936	2.29533	2.45774	0	0	0	Down	Chr11	22531964	22532997	-
GS_003348	1.05241	0.861703	0.999682	0	0	0	Down	Chr11	22477365	22480012	+
GS_003357	1.48021	1.82642	1.65458	0	0	0	Down	Chr11	22357233	22361867	+
GS_003360	1.92258	1.77401	1.6473	0.108383	0	0	Down	Chr11	22336661	22340766	-
GS_003361	4.27959	5.00591	4.26241	5.15727	3.68572	4.11213	Up	Chr11	22329302	22331363	-
GS_003368	1.81001	1.68509	1.83	0.173005	0.138325	0.038321	Down	Chr11	22178599	22187050	-
GS_003369	2.0486	2.20588	2.19522	0.419147	0.443532	0.234219	Down	Chr11	22167363	22175010	+
GS_003370	2.74988	3.08178	2.7096	1.01892	0.627152	0.62401	Down	Chr11	22161373	22164505	-
GS_003371	0.261358	0.388909	0.334891	0	0	0	Down	Chr11	22140642	22146469	+
GS_003374	2.44026	3.23801	2.64119	0.348378	0.189365	0.198893	Down	Chr11	22071682	22072579	+
GS_003377	0.997043	0.890711	0.991632	0	0	0	Down	Chr11	22043688	22047620	+
GS_003378	1.65729	2.9326	0.670368	0	0.13956	0	Down	Chr11	22034658	22035943	-
GS_003379	3.14958	5.11715	2.21093	0	0	0	Down	Chr11	22031778	22032843	+
GS_003380	1.65811	1.66344	1.78665	0	0	0	Down	Chr11	22026612	22027904	-
GS_003381	6.04192	5.91445	6.26811	0.171611	0	0	Down	Chr11	22012519	22014498	-
GS_003382	0.803564	0.584281	0.706473	0	0	0	Down	Chr11	21961671	21980421	-
GS_003383	0.460686	0.540769	0.586809	0.0498768	0.0649002	0.0515382	Down	Chr11	21944286	21954932	-
GS_003385	0.798466	0.555295	0.969962	1.08833	1.24512	0.630754	Up	Chr11	21932322	21933438	+
GS_003388	1.14165	1.14508	1.49801	0	0	0	Down	Chr11	21890577	21897161	+
GS_003390	1.36644	1.73651	1.46102	1.34335	1.80476	1.24754	Up	Chr11	21849794	21861998	-
GS_003391	1.16216	1.21368	1.25412	0.00593628	0.0283662	0	Down	Chr11	21814815	21845358	+
GS_003394	1.75166	1.95554	2.12981	0	0.0392856	0	Down	Chr11	21769747	21772280	-
GS_003396	3.53679	3.78868	3.73812	0.11694	0	0	Down	Chr11	21728928	21739556	-
GS_003398	1.59113	1.87714	1.77923	2.33307	1.76834	1.58958	Up	Chr11	21620625	21634601	-
GS_003399	2.19051	2.90607	2.18377	0.385436	0.495905	0.238604	Down	Chr11	21601784	21616722	+
GS_003400	2.36584	2.47088	2.21689	5.92168	5.82167	6.07532	Up	Chr11	21583708	21596889	+
GS_003404	0.841996	0.4997	0.413791	0	0	0	Down	Chr11	21561806	21564934	+
GS_003408	1.94154	2.10632	2.06494	0	0	0	Down	Chr19	4476266	4490558	+
GS_003409	1.12861	1.23658	1.20458	0	0.0569986	0.0153078	Down	Chr19	4459846	4470457	+
GS_003410	0.243859	0.225533	0.227711	0	0.0129187	0	Down	Chr19	4408046	4459216	-
GS_003411	1.61414	1.27154	1.47036	0.00411402	0.00613449	0.00219153	Down	Chr19	4325809	4406526	-
GS_003418	3.28355	3.31163	3.15587	3.18128	2.64866	2.46678	Up	Chr9	9666780	9668824	+
GS_003420	1.13765	0.824732	1.11305	3.35155	3.26028	3.40737	Up	Chr9	9676857	9678538	-
GS_003427	2.83766	2.7465	3.00345	2.68397	3.12487	2.22283	Up	Chr9	9764911	9770392	+
GS_003430	1.0277	0.938329	0.933991	0.0118109	0.0368709	0.0394454	Down	Chr9	9799181	9809191	-
GS_003431	2.15409	2.25842	2.14859	0.127663	0.305356	0.0441649	Down	Chr9	9819995	9829090	+
GS_003435	2.15151	2.29406	2.21693	1.85309	1.79234	1.30496	Up	Chr9	9860221	9863517	-
GS_003439	2.32289	2.43952	2.50967	3.3903	3.6385	3.82661	Up	Chr9	9920720	9937395	+
GS_003443	3.041	3.22074	2.9817	3.16272	2.57728	2.27851	Up	Chr9	10006642	10017585	+
GS_003447	1.52731	1.70641	1.59512	1.74627	1.47415	0.845146	Up	Chr9	10044033	10057863	-
GS_003450	1.71339	1.61196	1.43424	1.64768	1.74147	1.44049	Up	Chr9	10084054	10100732	-
GS_003451	1.14312	1.32711	0.974821	1.04063	2.11665	1.33738	Up	Chr9	10104164	10111461	-
GS_003453	2.33466	2.30028	2.28664	0.167711	0.130029	0.047513	Down	Chr9	10138702	10141661	-
GS_003454	2.10043	1.70548	1.91549	0.1063	0.107305	0.0234341	Down	Chr9	10163196	10184109	-
GS_003455	0.587922	0.564191	0.552861	0.00599832	0.0175058	0.0188128	Down	Chr9	10188125	10216684	-
GS_003461	3.18914	2.6728	2.97368	0.141661	0.157022	0.0583955	Down	Chr9	10667891	10765587	-
GS_003464	0.856107	0.809056	0.797322	0	0.0137623	0.0287755	Down	Chr12	22614213	22626759	-
GS_003465	5.49858	5.33144	5.1375	0.104813	0	0.215932	Down	Chr12	22611667	22612667	+
GS_003466	2.94879	2.36707	2.63681	0	0	0	Down	Chr12	22607879	22609451	-
GS_003476	0.759688	1.35357	1.09205	2.08789	1.7597	1.85008	Up	Chr12	22503153	22507529	+
GS_003477	0.400084	0.622138	0.490179	0	0	0	Down	Chr12	22499214	22501787	-
GS_003478	1.95949	2.40875	2.19091	2.81416	2.38244	2.52972	Up	Chr12	22494450	22498898	-
GS_003482	0.369946	0.314805	0.688908	0.0648205	0	0	Down	Chr12	22417505	22423027	-
GS_003485	0.0583623	0.0371485	0.0563802	0.0795612	0.106885	0.0880378	Up	Chr12	22398468	22405388	+
GS_003488	3.22046	3.35731	3.15112	0.652201	0.48143	0.0489523	Down	Chr12	22370792	22379409	-
GS_003492	1.04242	0.953955	1.0786	1.27305	0.935174	0.978775	Up	Chr12	22331665	22336259	-
GS_003493	1.40381	1.13763	1.50932	0.327168	0.169378	0.244644	Down	Chr12	22320821	22326224	-
GS_003494	0.467353	0.658503	0.586748	0	0	0	Down	Chr12	22292176	22304324	-
GS_003495	0.610989	0.591727	0.551682	0	0	0	Down	Chr12	22266931	22288568	-
GS_003496	0.729229	1.01254	0.875006	0	0	0	Down	Chr12	22250243	22255793	-
GS_003498	0.351527	0.39782	0.398041	0.0488173	0.0883132	0.00339378	Down	Chr1	15186972	15238747	+
GS_003499	2.9762	3.21912	3.04212	0	0	0.0680136	Down	Chr1	15266638	15268336	+
GS_003500	1.956	2.15365	1.88266	3.5792	3.35127	2.8903	Up	Chr1	15287182	15288827	-
GS_003501	2.09265	2.16298	2.31608	3.98521	3.80869	3.76989	Up	Chr1	15290893	15292576	-
GS_003504	2.53153	2.98231	2.38031	0.605599	0.46572	0.745673	Down	Chr1	15327303	15332010	+
GS_003505	1.74056	1.9715	1.44696	0.111546	0.0556769	0.0582632	Down	Chr1	15335088	15341541	+
GS_003507	2.29398	2.40576	2.35254	3.17476	3.8336	4.15992	Up	Chr1	15359219	15388458	+
GS_003509	1.95616	2.16103	2.12933	3.20095	2.87748	2.90338	Up	Chr1	15375637	15378012	-
GS_003510	1.11035	1.27948	1.30901	0.0555711	0	0.0294149	Down	Chr1	15402656	15409408	+
GS_003517	1.1197	1.44599	1.32642	1.96915	1.84769	1.47922	Up	Chr1	15542463	15545610	-
GS_003524	6.92707	7.4029	7.06183	7.15213	6.82958	6.53598	Up	Chr1	15583185	15593553	-
GS_003525	2.36287	2.45839	2.11944	0.118969	0.538474	0.0745423	Down	Chr1	15595614	15611753	-
GS_003526	1.53787	1.74091	1.70032	0	0	0	Down	Chr1	15621811	15623627	-
GS_003527	5.24775	5.63596	5.42913	5.1429	4.99471	4.6066	Up	Chr1	15627298	15633704	+
GS_003532	2.12935	2.31369	2.20417	0	0	0	Down	Chr1	15690040	15692676	-
GS_003534	1.72283	2.03448	2.00585	0	0	0	Down	Chr1	15721335	15726530	-
GS_003537	3.58534	3.42726	3.64939	0	0.0680841	0.0711285	Down	Chr1	15762509	15763835	+
GS_003541	4.88106	4.87769	4.97278	0	0	0	Down	Chr1	15824373	15825372	-
GS_003544	2.03438	2.17225	2.25512	0.101272	0.0509368	0.0539153	Down	Chr1	15840332	15843529	+
GS_003545	0.954138	1.22722	1.07931	0.0524	0.062893	0.0421023	Down	Chr1	15848016	15857506	-
GS_003546	1.1793	1.36761	1.42572	0.0339795	0.0319948	0.0998629	Down	Chr1	15865977	15890304	-
GS_003547	0.0347979	0.0655286	0.0406826	5.85517	5.0378	4.41987	Up	Chr1	15915290	15926682	+
GS_003549	4.39376	5.08199	4.27744	4.73142	4.88539	4.27438	Up	Chr1	15951321	15958265	+
GS_003551	1.86395	1.81531	1.91913	0.422592	0.436963	0.312536	Down	Chr1	15970487	16006470	+
GS_003553	2.07017	2.69644	2.29552	4.56396	3.78944	4.27011	Up	Chr1	16016333	16021943	-
GS_003554	2.89208	2.79048	2.88836	0.755498	0.536462	0.421878	Down	Chr1	16033339	16078392	+
GS_003555	3.14581	3.68079	3.3109	0.620853	0.619362	0.184201	Down	Chr1	16090995	16092131	-
GS_003556	1.78853	1.63676	1.72598	0.00737636	0	0.0224872	Down	Chr1	16112942	16138294	-
GS_003558	4.00353	4.05934	4.03758	3.72911	4.62296	3.47927	Up	Chr1	16148496	16150691	-
GS_003560	0.663597	0.741006	0.665936	0.732107	0.743254	0.616492	Up	Chr1	16222209	16226821	+
GS_003561	3.6354	3.58806	3.48751	0.276961	0.0506083	0.151174	Down	Chr1	16228589	16230737	-
GS_003564	3.62404	4.05582	3.93763	3.91727	3.96548	3.2639	Up	Chr1	16277869	16280554	+
GS_003565	1.63306	1.74243	1.58687	1.37737	1.57777	0.858267	Up	Chr1	16283427	16308538	+
GS_003566	1.83633	1.58219	1.87936	2.12233	2.1024	1.90169	Up	Chr1	16310825	16388384	-
GS_003569	1.14313	1.31523	1.68014	0	0	0	Down	Chr1	16452308	16454747	-
GS_003570	4.5768	4.65495	4.3527	1.84939	1.24423	1.44036	Down	Chr1	16460643	16466515	-
GS_003571	1.99307	2.17916	2.55091	0.783353	0.551264	0	Down	Chr1	16495110	16498881	+
GS_003572	2.10162	2.10931	2.28498	0.65992	0.468794	0.437692	Down	Chr1	16501822	16514655	+
GS_003573	2.67903	2.83614	2.63578	6.45965	6.09796	6.02337	Up	Chr1	16520282	16522861	-
GS_003575	3.23886	3.34601	3.42576	0.823229	1.2463	0.282882	Down	Chr1	16556790	16567288	+
GS_003578	0.426238	0.526196	0.582248	0	0	0	Down	Chr1	16594158	16599336	+
GS_003579	2.02168	2.06263	2.03426	0.0105629	0.0104504	0	Down	Chr1	16603485	16619539	-
GS_003580	2.27387	2.61731	2.37664	0.671775	0.785755	0.155963	Down	Chr1	16623834	16627909	-
GS_003581	1.38938	1.52933	1.41315	0	0.0447408	0	Down	Chr1	16637687	16645341	+
GS_003583	0.813689	0.822607	0.807963	0	0	0	Down	Chr1	16668995	16674489	+
GS_003586	0.131467	0.192941	0.334961	0.467561	0.306643	0.201806	Up	Chr1	16695391	16699556	+
GS_003588	0.942528	0.950443	1.029	0.0337927	0	0.0726913	Down	Chr1	16718874	16727996	-
GS_003589	2.90626	3.25407	3.05521	0.0257165	0.0768614	0	Down	Chr1	16731547	16736299	-
GS_003590	4.6602	5.08551	4.98628	0.410918	0.603277	0.0733201	Down	Chr1	16745311	16750129	-
GS_003591	0.761594	1.2359	1.29096	0	0	0.110389	Down	Chr1	16756492	16759554	+
GS_003593	0.333243	0.554821	0.522752	0	0.0212373	0	Down	Chr1	16770316	16776994	+
GS_003595	0.747016	0.476113	0.722021	0.0100158	0.019585	0.0311929	Down	Chr1	16788094	16806302	+
GS_003602	1.49107	1.73994	1.36222	1.23828	1.37103	1.43348	Up	Chr1	16893282	16900028	-
GS_003609	1.89856	2.06571	1.819	2.21194	2.47334	1.7925	Up	Chr1	16958306	16977304	+
GS_003615	1.78507	2.78071	1.84098	0.191938	0.439168	0.118544	Down	Chr1	17019989	17025415	-
GS_003616	1.71948	2.44939	1.56572	0.155965	0.125717	0	Down	Chr5	8216630	8222135	+
GS_003617	0.258668	0.505104	0.337847	0.737004	0.906804	0.860993	Up	Chr5	8211848	8214918	+
GS_003621	0.687839	1.00607	1.12805	0	0	0	Down	Chr5	8126501	8128681	+
GS_003623	2.31254	2.95115	2.1683	0.0389896	0.074805	0	Down	Chr5	8114059	8117533	-
GS_003624	1.6519	1.98364	1.69974	2.02338	1.41969	2.15778	Up	Chr5	8107469	8111502	-
GS_003626	0.555446	0.583611	0.364261	0	0	0.00613325	Down	Chr5	8080034	8103490	-
GS_003627	3.17765	3.68997	3.64233	0.142919	0	0	Down	Chr5	8059856	8061279	-
GS_003628	1.11188	1.00969	1.14712	1.202	0.632213	0.826938	Up	Chr5	8052750	8055092	-
GS_003631	1.12909	1.08985	1.18138	0.0235059	0.0235678	0	Down	Chr5	7992228	8003252	-
GS_003632	1.77063	2.07792	1.75195	0.148426	0.286617	0.142708	Down	Chr5	7963286	7971796	-
GS_003635	1.40781	2.33199	0.864457	0.106843	0	0.0382592	Down	Chr5	7908366	7912934	-
GS_003636	1.12659	1.20833	0.916792	0	0	0	Down	Chr5	7898073	7901661	-
GS_003637	1.36966	1.42436	1.5354	0.0839372	0.125624	0	Down	Chr5	7893033	7896945	-
GS_003638	1.27098	1.21032	1.21993	0.0379524	0.0573688	0.0181694	Down	Chr5	7841809	7889713	+
GS_003640	0.775742	0.510475	0.755367	0	0	0.0480185	Down	Chr5	7817137	7820560	+
GS_003641	2.90723	3.02646	3.05593	0.72403	0.867002	0.729082	Down	Chr5	7793804	7812945	+
GS_003644	1.03376	0.610901	0.806323	0.0688079	0	0	Down	Chr5	7771972	7774649	-
GS_003645	1.76561	1.52216	1.64783	0.133332	0.0235528	0.0200639	Down	Chr5	7744052	7769649	-
GS_003647	0.373932	0.44215	0.49136	0.01517	0.0147609	0.0157493	Down	Chr5	7722943	7733669	+
GS_003651	2.3748	2.71321	2.3297	0.598096	0.599802	0.584631	Down	Chr5	7692787	7709301	-
GS_003652	3.09156	3.16889	3.04328	0.373725	0.213286	0.359875	Down	Chr5	7678085	7691005	-
GS_003655	1.98034	2.00873	2.22242	0.123897	0.0512988	0.117128	Down	Chr5	7629836	7647300	-
GS_003656	3.56113	4.2955	3.9204	0	0	0	Down	Chr5	7623512	7624097	-
GS_003657	2.17154	2.79987	2.54641	0.602056	0.180091	0	Down	Chr5	7619787	7620402	-
GS_003663	1.98822	2.14163	2.10934	0.149146	0.145232	0.105372	Down	Chr5	7532693	7543154	-
GS_003670	1.71227	1.57845	1.60932	1.308	1.28192	1.67372	Up	Chr14	8300739	8414587	-
GS_003676	2.59756	2.54963	2.6665	0.0721671	0.0644729	0	Down	Chr14	8546555	8574675	-
GS_003678	1.82492	2.60542	1.25508	0.0260528	0.0508403	0.0531039	Down	Chr14	8583392	8589903	-
GS_003681	1.216	1.02079	1.01861	0	0	0	Down	Chr14	8662475	8665275	+
GS_003687	1.31804	1.11987	1.25	0.0256546	0.0249225	0.022999	Down	Chr14	8700265	8748233	-
GS_003690	2.13158	1.70207	1.78802	0	0	0.0542676	Down	Chr14	8802298	8804554	-
GS_003691	1.09398	1.32713	1.46868	0	0	0	Down	Chr14	8867288	8875245	-
GS_003692	2.49916	2.20639	2.19271	0.10371	0.0535242	0.00906649	Down	Chr14	8885890	8906711	+
GS_003693	2.10343	2.24668	2.00583	0	0.0747622	0	Down	Chr14	8912588	8915775	-
GS_003694	2.64908	2.67728	2.49493	4.22582	4.06288	4.00892	Up	Chr14	8925233	8965917	+
GS_003695	2.97531	2.63741	2.83332	0.514126	0.459137	0.368086	Down	Chr14	9038140	9039118	+
GS_003696	1.40141	1.88268	1.36125	0.258717	0.244241	0.117575	Down	Chr14	9050898	9086401	-
GS_003697	5.10972	5.14121	4.87315	4.54741	5.14023	4.05785	Up	Chr14	9069858	9073238	+
GS_003698	1.33768	1.2999	1.2291	1.00927	1.06127	1.17004	Up	Chr14	9090895	9093726	+
GS_003700	3.99047	4.87056	3.92823	1.33536	1.21222	0.493606	Down	Chr14	9115519	9121604	-
GS_003703	1.62292	1.95539	1.77192	0.244747	0.301703	0.115285	Down	Chr14	9159233	9163128	-
GS_003709	1.23572	2.13793	1.07938	0	0.0411764	0	Down	Chr14	9215820	9219320	-
GS_003710	1.54513	1.46407	1.53155	0	0	0	Down	Chr14	9220302	9222822	-
GS_003715	1.0976	1.24143	1.53175	1.16664	1.36616	1.21813	Up	Chr14	9295781	9298859	+
GS_003717	1.69594	2.03902	1.27323	0.29409	0.156682	0.0889172	Down	Chr14	9318389	9335019	-
GS_003722	1.098	1.07695	1.27182	0.0636874	0.202007	0.00861486	Down	Chr14	9367083	9383160	+
GS_003723	4.64696	4.93626	4.59591	7.76828	7.8867	7.85779	Up	Chr14	9385751	9389152	+
GS_003724	0.407109	0.499233	0.643621	1.0143	0.454716	0.482436	Up	Chr14	9391182	9392175	+
GS_003725	1.31402	1.41453	1.29886	0.218309	0.170835	0.232279	Down	Chr14	9395880	9407569	-
GS_003729	2.20459	1.99675	2.27916	1.49237	2.08505	1.71399	Up	Chr14	9432040	9476861	+
GS_003730	1.57393	1.38952	1.64204	0.126057	0.151869	0.162156	Down	Chr14	9481582	9497222	+
GS_003731	1.38733	0.996142	1.39195	0	0.095822	0	Down	Chr14	9509400	9510468	+
GS_003732	1.79011	1.76574	1.80577	0.16799	0.419188	0.120508	Down	Chr14	9513274	9520661	+
GS_003734	1.92821	2.04238	1.96744	0.484847	0.184268	0.449628	Down	Chr14	9551703	9565136	+
GS_003735	0.472529	0.561944	0.436744	0.475031	0.484316	0.682524	Up	Chr14	9566678	9572403	-
GS_003737	1.2862	1.74095	1.0337	0	0	0	Down	Chr14	9578834	9579727	+
GS_003741	1.66072	1.79566	1.74613	0.0239241	0.00816932	0	Down	Chr14	9617899	9632489	-
GS_003742	1.04116	0.986712	1.11445	0.0891248	0.259973	0.0994849	Down	Chr14	9637044	9642009	+
GS_003743	1.23612	1.15436	1.22175	0.0251243	0.024282	0.00937422	Down	Chr14	9654938	9673270	+
GS_003744	6.40004	6.67188	6.62603	6.33938	6.13378	6.62547	Up	Chr14	9676953	9678900	-
GS_003746	2.08354	2.23212	2.08213	0.439043	0.501611	0.429069	Down	Chr14	9694101	9704691	+
GS_003747	2.58706	2.32856	2.26069	0	0	0	Down	Chr14	9713553	9718271	+
GS_003754	1.12074	1.33335	0.929815	0.0947346	0.0249935	0.0403035	Down	Chr14	9769204	9778834	+
GS_003756	1.90588	1.42116	1.65261	0	0	0	Down	Chr14	9791879	9806001	-
GS_003757	0.73754	0.661355	0.791635	0	0	0	Down	Chr14	9820043	9824096	+
GS_003759	6.63303	6.73268	6.30633	9.9266	9.97485	10.0624	Up	Chr14	9838114	9838859	+
GS_003760	11.2268	11.3995	11.1069	14.3396	14.5125	14.3846	Up	Chr14	9839064	9839358	+
GS_003761	1.95537	2.09452	2.03352	1.91272	2.20705	2.70555	Up	Chr14	9841049	9843039	+
GS_003762	1.12354	0.606755	0.893959	0	0.0439721	0	Down	Chr14	9857281	9861451	+
GS_003763	2.1645	1.47115	1.78509	0.086825	0.191641	0.0549032	Down	Chr14	9867445	9882769	+
GS_003764	1.93826	1.47902	1.66633	0.0247277	0.0055844	0.0655927	Down	Chr14	9885746	9928249	+
GS_003767	2.15119	1.91771	2.07509	0.173081	0.219653	0.0842261	Down	Chr14	9980031	10053039	+
GS_003769	1.92693	1.80753	1.49719	2.52686	2.35065	2.74682	Up	Chr14	10066871	10068589	+
GS_003772	2.36982	1.99545	2.3054	0.118893	0.105677	0.0746659	Down	Chr14	10313897	10326213	+
GS_003774	5.87141	5.79093	5.82391	1.37466	3.05432	0.518603	Down	Chr22	5018261	5020169	+
GS_003780	1.63106	1.6249	1.74297	0	0	0	Down	Chr22	4954683	4958491	+
GS_003783	2.5556	2.70368	2.68875	1.02511	0.620177	0.52488	Down	Chr22	4931565	4933746	+
GS_003785	0.824033	1.08435	0.915531	0.0309911	0.0903519	0	Down	Chr22	4906459	4919304	-
GS_003787	1.73893	2.30408	2.11692	2.05587	2.41781	2.42147	Up	Chr22	4895647	4897079	-
GS_003788	0.77919	0.8196	0.878124	0.0244583	0	0.0269511	Down	Chr22	4889230	4893506	+
GS_003789	2.17382	2.35618	2.30168	0	0	0	Down	Chr22	4880892	4888877	+
GS_003791	0.980823	0.825561	1.12827	0.832174	0.82887	0.869146	Up	Chr22	4845147	4869171	-
GS_003792	1.75136	1.52729	1.67579	0.190119	0.163969	0.147268	Down	Chr22	4813218	4837344	+
GS_003793	6.35123	6.96087	6.49121	6.43259	6.69527	7.36052	Up	Chr11	12182005	12182398	+
GS_003794	0.79281	0.948856	0.799968	0.0687067	0.06932	0.0247521	Down	Chr11	12184082	12192359	+
GS_003795	2.3024	2.58131	2.48614	0.112208	0.0798621	0.0288692	Down	Chr11	12209952	12235683	-
GS_003801	1.57917	1.30257	1.44997	0.00290708	0.00284163	0.00602793	Down	Chr11	12416605	12483670	-
GS_003802	2.18396	2.05646	2.09366	0.702784	0.447966	0.488656	Down	Chr11	12606797	12612874	-
GS_003803	1.58885	1.80109	1.61332	1.79376	1.33532	1.5839	Up	Chr11	12613970	12620679	-
GS_003805	1.86704	1.81166	1.91688	0	0	0.0237772	Down	Chr11	12642122	12659062	-
GS_003806	3.51395	3.50424	3.58182	0.0811778	0.0638459	0.0311161	Down	Chr11	12659676	12689115	-
GS_003807	3.036	3.80984	2.73773	0	0.113348	0	Down	Chr11	12692779	12695776	+
GS_003808	1.18173	1.38659	1.37621	1.36621	1.0455	0.838802	Up	Chr11	12697819	12699797	+
GS_003809	1.11373	1.45803	1.09266	0.0753418	0.145553	0	Down	Chr11	12701908	12706867	-
GS_003810	2.25189	2.30007	2.67555	0.897088	0.519855	0	Down	Chr11	12713381	12715426	+
GS_003811	0.601365	0.947995	1.09885	0.0901766	0.0468995	0.0961725	Down	Chr11	12717480	12720423	-
GS_003815	1.7581	1.8978	1.87197	0.0898566	0.0301111	0.122096	Down	Chr11	12750533	12756392	+
GS_003817	2.45135	2.39103	2.73039	0	0	0.277041	Down	Chr11	12785077	12787448	+
GS_003818	1.02523	0.7932	0.965906	0	0	0	Down	Chr11	12790679	12829504	-
GS_003822	1.52272	1.61323	1.38739	0.360162	0.169266	0.0969156	Down	Chr11	12869187	12883877	+
GS_003824	2.28609	2.31367	2.30987	0.287113	0.322232	0.133317	Down	Chr11	12892496	12896230	+
GS_003833	1.16973	0.900444	1.05296	0.00350359	0.00680686	0.0072805	Down	Chr11	13093435	13149020	-
GS_003835	2.00438	2.14554	2.05655	1.87669	1.37702	1.36392	Up	Chr11	13243551	13268168	+
GS_003838	2.55776	2.89078	2.72752	2.97791	2.43056	2.48711	Up	Chr11	13305566	13309122	-
GS_003840	1.61815	1.91296	1.9426	0.427011	0.420681	0.376175	Down	Chr11	13365927	13373011	+
GS_003841	0.548927	0.470403	0.563259	0.704377	0.651434	0.58417	Up	Chr11	13375167	13391576	-
GS_003843	1.3634	1.08632	1.1367	0.173511	0.113229	0.171603	Down	Chr11	13415207	13424067	-
GS_003844	1.90769	1.44107	1.91684	0.344394	0.28187	0.173879	Down	Chr11	13425714	13446135	-
GS_003845	2.5112	2.3627	2.59581	0.780996	0.534319	0.323605	Down	Chr11	13452097	13520494	-
GS_003846	2.70822	2.91922	2.81379	0.922354	0.931873	0.778248	Down	Chr11	13528712	13538088	-
GS_003847	1.61539	2.07002	1.88757	2.51659	2.51342	2.51167	Up	Chr11	13539474	13542579	+
GS_003848	0.9848	1.14898	1.18506	0.226289	0.0945879	0	Down	Chr11	13565446	13571951	-
GS_003849	1.32988	1.4441	1.27241	2.2201	3.31765	2.65149	Up	Chr11	13585003	13587894	-
GS_003850	3.08392	2.74191	3.1085	0.382369	0.435	0.503384	Down	Chr11	13676028	13735265	-
GS_003853	3.05979	3.18132	3.23327	0.0720546	0	0.03993	Down	Chr11	13855636	13859407	-
GS_003858	3.06363	3.57158	2.19968	0	0.128429	0	Down	Chr11	13968950	13969986	-
GS_003860	0.824286	0.78038	0.76869	0.0171045	0.0275287	0	Down	Chr11	13975808	14007213	-
GS_003862	1.73667	1.48949	1.6388	0.0461218	0.0362461	0.0622514	Down	Chr11	14024424	14065612	+
GS_003864	2.45145	3.31843	2.02814	0	0	0	Down	Chr11	14113263	14117772	-
GS_003865	0.912073	0.779747	0.974448	0	0	0	Down	Chr11	14127745	14132271	+
GS_003869	3.73467	3.55558	3.80801	0.133705	0.500463	0	Down	Chr11	14183776	14184607	+
GS_003870	0.869555	1.83368	1.40577	0	0	0	Down	Chr11	14186367	14188889	+
GS_003871	2.93909	3.14122	3.25966	1.20679	1.00731	0.148589	Down	Chr11	14194519	14195938	+
GS_003872	2.13332	2.20169	2.06942	0.0393336	0.0494681	0.0533245	Down	Chr16	8783166	8795727	-
GS_003878	3.19263	3.03374	3.36307	0	0	0	Down	Chr17	235655	236840	+
GS_003881	2.83507	3.31768	3.07374	0	0	0	Down	Chr17	294885	310806	+
GS_003883	3.08991	3.59451	3.25787	1.45853	0.525459	0.597097	Down	Chr17	343012	344305	+
GS_003884	1.74928	2.28051	1.94067	0.0333516	0.032007	0	Down	Chr17	354095	359510	+
GS_003886	1.9353	1.86459	2.21556	0.0404327	0.074085	0.0230498	Down	Chr17	418176	453887	+
GS_003889	1.41062	1.75034	1.39031	0	0	0	Down	Chr17	616445	617281	-
GS_003896	0.589798	0.650981	0.67505	0.564403	0.408472	0.324639	Up	Chr22	19967896	19974431	+
GS_003900	2.22568	2.34681	2.32353	1.9717	1.81704	1.62624	Up	Chr22	19904835	19915087	-
GS_003903	1.83074	1.91425	1.96511	0.459588	0.407395	0.421351	Down	Chr22	19739537	19841698	+
GS_003904	3.73729	3.70342	3.55654	0	0	0	Down	Chr22	19569096	19569759	+
GS_003905	1.93593	1.80581	1.85827	0.00490126	0.00743655	0.0124215	Down	Chr22	19439651	19511714	+
GS_003909	3.43107	3.16395	3.36534	3.32286	3.84542	3.28463	Up	Chr13	15259100	15270370	+
GS_003910	1.00022	1.16044	1.20907	0.130845	0.115074	0.0466204	Down	Chr13	15160406	15200397	+
GS_003917	3.07485	3.55051	3.30636	3.62068	3.15631	3.61521	Up	Chr13	14964073	14972097	-
GS_003921	2.81341	3.20628	2.69415	0	0	0	Down	Chr13	14842776	14843247	-
GS_003922	2.1818	3.02473	1.67508	0	0	0	Down	Chr21	20933406	20935051	+
GS_003926	1.07977	1.36681	1.4717	0.0575766	0.160307	0.169013	Down	Chr21	20892159	20895145	-
GS_003928	0.359336	0.278349	0.30938	0.019569	0.0188638	0	Down	Chr21	20874378	20885457	-
GS_003929	4.36741	4.44893	4.43552	0.532585	0.687013	0.881181	Down	Chr21	20863650	20867758	+
GS_003931	0.423756	0.836777	0.381957	0	0	0	Down	Chr21	20851166	20854417	+
GS_003932	1.81424	2.34105	2.17789	0.0569445	0.290846	0	Down	Chr21	20843431	20846383	+
GS_003934	2.87886	3.10217	2.77999	0.866432	0.720217	0.364317	Down	Chr21	20824706	20828282	+
GS_003936	3.13294	2.68577	2.99844	0.541097	0.464831	0.436528	Down	Chr21	20773231	20805225	-
GS_003938	2.96991	3.56824	3.53526	0.214995	0.422532	0	Down	Chr21	20706907	20707537	-
GS_003940	1.57963	1.86904	1.28164	0	0.297481	0	Down	Chr21	20642415	20654431	+
GS_003948	1.2323	0.98005	1.19157	0.0775075	0.0381513	0.0549099	Down	Chr21	20427228	20500135	-
GS_003950	1.16688	1.74721	1.36918	0.0511837	0.0254938	0	Down	Chr21	20379603	20386485	+
GS_003952	1.84261	2.72252	2.29484	0.113992	0	0	Down	Chr21	20357921	20360174	-
GS_003953	1.06764	1.18669	1.2454	0.1945	0.264896	0.177306	Down	Chr21	20332542	20355895	-
GS_003954	1.47128	1.54262	1.53974	0.205454	0.126677	0	Down	Chr21	20294051	20298269	+
GS_003958	2.11235	2.35021	2.57353	2.47267	2.61688	2.21984	Up	Chr21	20026162	20028361	+
GS_003959	1.95706	2.39346	2.09996	1.75019	1.23532	1.74417	Up	Chr21	20002599	20010120	+
GS_003961	3.16082	3.58989	3.37472	3.9268	3.9663	3.6131	Up	Chr21	19961083	19968892	-
GS_003965	1.91615	1.71585	1.89028	0.0988712	0.220685	0.229705	Down	Chr21	19777027	19781661	-
GS_003967	2.3469	2.16215	2.31434	0.457814	0.254903	0.041901	Down	Chr21	19755148	19764871	-
GS_003969	0.62222	0.542719	0.268848	0	0	0	Down	Chr21	19746660	19750524	+
GS_003970	0.842645	0.449499	0.640612	1.30218	2.07983	1.34882	Up	Chr21	19717642	19733690	+
GS_003971	2.71305	2.40621	2.59919	0.256632	0.191273	0.142145	Down	Chr21	19642606	19709454	+
GS_003972	1.17924	1.09289	1.14252	0.155727	0.147261	0.0387075	Down	Chr21	19475605	19517781	-
GS_003973	1.95161	2.07328	1.93899	0.0173725	0.00874259	0.0184723	Down	Chr21	19439303	19458095	+
GS_003974	1.61597	1.37429	1.50887	0.0236425	0.0139248	0.00978264	Down	Chr21	19383496	19421737	+
GS_003975	2.72117	2.91657	2.83487	0.595873	0.514043	0.270255	Down	Chr21	19341008	19356017	-
GS_003977	0.709753	0.657525	0.72412	0.0939797	0	0	Down	Chr21	19315783	19331983	+
GS_003978	1.01661	0.902814	1.11234	0.00540369	0	0	Down	Chr21	19236542	19271176	-
GS_003979	1.21471	0.584017	0.467769	0	0	0	Down	Chr21	19227230	19228999	-
GS_003981	1.57462	1.53132	1.59571	0.107368	0.113942	0	Down	Chr21	19200059	19216122	+
GS_003983	0.7344	0.943655	0.779518	0	0	0	Down	Chr21	19160090	19173500	-
GS_003984	2.0258	1.94111	2.01455	0.0858186	0.0984295	0.0213159	Down	Chr21	19090106	19128442	-
GS_003987	2.26248	2.46882	2.07497	0.0589886	0	0.031252	Down	Chr21	19055272	19060565	-
GS_003989	1.2821	1.52706	1.33609	0	0	0	Down	Chr21	19045483	19047199	+
GS_003991	1.16033	1.28539	1.12506	1.1999	1.29052	1.32793	Up	Chr21	19016332	19020366	-
GS_003992	1.90734	1.61697	2.01896	0.159816	0	0.293109	Down	Chr21	18985493	18986646	-
GS_003993	1.57083	1.71701	1.81194	0.101524	0.125407	0.0358221	Down	Chr21	18955555	18985415	-
GS_003994	0.48427	0.482948	0.516837	0	0	0	Down	Chr21	18940909	18952064	-
GS_003999	0.212625	0.209941	0.136004	0	0	0	Down	Chr21	18888891	18902484	+
GS_004000	0.0782748	0.0758042	0.133904	0	0	0	Down	Chr21	18865588	18888211	+
GS_004002	1.58519	1.93759	1.39308	1.16708	1.01988	1.3624	Up	Chr21	18788187	18833709	+
GS_004003	0.444601	0.573992	0.347256	0.0196881	0.0185043	0	Down	Chr21	18778686	18788099	-
GS_004007	2.35668	2.74073	2.75353	2.58829	2.90967	2.12649	Up	Chr21	18671943	18673005	+
GS_004008	1.39095	1.38647	1.41439	2.82951	2.16106	3.09854	Up	Chr21	18608723	18644153	+
GS_004010	1.71557	2.13738	1.86982	0.087052	0.220687	0.286889	Down	Chr21	18551853	18560233	+
GS_004011	2.45472	2.63964	2.49505	0.875429	0.981784	0.320527	Down	Chr21	18521578	18531965	-
GS_004013	0.504497	0.873959	0.581537	0	0	0	Down	Chr21	18501688	18505534	-
GS_004022	5.70497	6.20666	5.94163	5.66978	6.01292	5.28263	Up	Chr21	18183169	18194423	+
GS_004024	1.63472	1.51529	1.54847	1.27673	1.6584	1.6563	Up	Chr21	18121664	18174000	+
GS_004027	0.689851	0.995284	0.962388	0	0	0	Down	Chr21	18093421	18095405	-
GS_004033	2.00494	2.03218	2.12597	0.308464	0.719636	0.240105	Down	Chr21	17990931	18014212	+
GS_004036	2.19182	2.12337	2.15642	0.103703	0.30676	0	Down	Chr21	17916685	17917771	-
GS_004038	1.16652	1.45827	1.39554	1.21344	1.51141	1.30685	Up	Chr21	17885104	17887677	-
GS_004041	0.927354	1.13423	0.979615	0.859892	0.894712	0.67756	Up	Chr21	17862529	17874252	+
GS_004043	1.50404	1.41373	1.36865	1.54322	1.38456	1.38034	Up	Chr21	17835427	17843284	+
GS_004046	1.55487	1.42413	1.37134	0.046333	0.0114942	0.00617524	Down	Chr21	17731744	17758007	-
GS_004047	1.48514	1.32191	1.42008	0.0196839	0	0.0501074	Down	Chr21	17705655	17723126	+
GS_004049	1.48328	1.63849	1.39954	2.93172	2.18735	1.81195	Up	Chr21	17687944	17691332	+
GS_004050	1.68907	1.84852	2.04364	0.11989	0.118021	0.0479802	Down	Chr21	17663328	17674599	+
GS_004052	1.00004	0.959197	1.04304	0.168507	0.102739	0.112978	Down	Chr21	17585149	17628520	+
GS_004053	1.09856	1.65118	1.40266	0.0768548	0.152531	0	Down	Chr21	17579149	17581234	+
GS_004061	0.738157	1.2316	0.943603	0	0	0	Down	Chr21	17510984	17516932	+
GS_004070	2.38158	2.64719	2.61958	0	0	0	Down	Chr21	17320286	17331656	+
GS_004074	2.13459	2.18864	2.34616	0.801747	0.626099	0.367949	Down	Chr21	17171235	17192734	-
GS_004075	1.33161	1.26222	1.28449	0.01824	0.0175167	0.0125276	Down	Chr21	17099331	17128168	-
GS_004078	3.38032	3.50588	3.40752	2.70906	3.22316	2.08384	Up	Chr21	17046734	17053666	-
GS_004083	0.467083	0.424363	0.405398	0	0	0	Down	Chr21	16968242	16974549	+
GS_004085	2.08047	2.41434	2.25005	0	0	0	Down	Chr21	16935440	16938396	-
GS_004086	1.82832	1.5254	1.70968	0.0357812	0.102513	0.0115915	Down	Chr21	16800135	16927586	+
GS_004088	1.33771	1.70915	1.43176	0.222183	0.349241	0.0591243	Down	Chr21	16775008	16790869	-
GS_004089	0.722303	0.446888	0.357743	0.69677	0.809849	0.55478	Up	Chr21	16767266	16772286	+
GS_004091	1.0595	0.917569	0.975959	0	0	0	Down	Chr21	16757771	16759166	+
GS_004092	1.57282	1.49633	1.67505	0.296071	0.21806	0.385911	Down	Chr21	16712977	16752693	+
GS_004093	1.51557	1.4961	1.26097	0.0312938	0	0	Down	Chr21	16607198	16613419	+
GS_004096	1.36385	1.96849	1.81803	0.289112	0.335763	0.243827	Down	Chr21	16476544	16479326	+
GS_004100	0.580667	0.272146	0.485782	0	0	0	Down	Chr21	16390789	16393959	-
GS_004101	1.71249	2.44931	2.14631	0	0	0	Down	Chr21	16386497	16390081	+
GS_004104	1.03002	0.813866	0.898118	0	0.106682	0	Down	Chr21	16320369	16327367	-
GS_004105	1.59549	1.51755	1.48946	0.0121192	0	0.0123847	Down	Chr21	16285773	16301892	+
GS_004107	0.66934	0.83132	0.750246	0.018908	0	0.0201307	Down	Chr21	16165553	16172302	-
GS_004108	1.06697	0.972022	0.973632	0	0.0455539	0	Down	Chr21	16153746	16157829	-
GS_004109	0.483596	0.460925	0.524547	0	0	0	Down	Chr21	16142446	16147454	-
GS_004110	2.35241	1.79617	2.18988	0.301096	0.0906457	0.146893	Down	Chr21	16109384	16123359	-
GS_004111	1.60875	1.53863	1.90965	0.142527	0.141501	0	Down	Chr21	16103761	16105342	-
GS_004113	0.991831	0.645748	0.919196	0.00177883	0.0136167	0	Down	Chr21	15788160	15903332	-
GS_004114	1.58226	1.5866	1.62708	0.411348	0.383898	0.267974	Down	Chr4	3195938	3255389	-
GS_004115	1.51533	1.13021	1.13885	0.0772608	0.0444644	0.0121998	Down	Chr4	3157232	3183669	-
GS_004118	0.57054	0.407807	0.360716	0.00622872	0.0189611	0.00686707	Down	Chr4	3083400	3116681	+
GS_004119	1.39931	1.39631	1.51648	0.0219931	0	0	Down	Chr4	3056180	3062641	+
GS_004121	3.11351	3.25418	3.26822	0.79647	0.962876	0.728885	Down	Chr4	3035058	3037936	+
GS_004122	3.00029	3.18567	3.09603	3.16322	3.20493	4.0037	Up	Chr4	3028968	3030039	-
GS_004123	3.34378	3.50648	3.55923	0.179234	0.0383877	0.15531	Down	Chr4	3022507	3026614	-
GS_004126	1.52863	1.43296	1.41652	0.068906	0.0702273	0	Down	Chr4	2992520	2994452	+
GS_004127	1.40486	1.62843	1.49285	0	0	0	Down	Chr4	2989046	2991086	+
GS_004137	1.48407	1.89815	1.16621	0.192823	0	0.198488	Down	Chr4	2902891	2904177	+
GS_004140	0.53173	0.405039	0.455277	0	0.0162865	0	Down	Chr4	2856456	2873453	+
GS_004148	0.660075	0.777129	0.655067	0.996434	0.738839	0.828101	Up	Chr4	2567386	2574703	+
GS_004149	0.265292	0.356803	0.298738	0.201603	0.280213	0.214519	Up	Chr4	2498272	2560567	+
GS_004150	1.62358	1.61114	1.60944	0.0446175	0.0983199	0.0660505	Down	Chr4	2457007	2483305	+
GS_004151	1.83115	1.5301	1.59397	0.397267	0.10685	0	Down	Chr21	4563922	4567193	+
GS_004155	1.01784	0.807174	1.0136	0.0171276	0.0170573	0.0180645	Down	Chr21	4605580	4636168	-
GS_004159	1.32305	1.54236	1.23787	0.201501	0.293032	0.122191	Down	Chr21	4896267	4975080	+
GS_004160	0.800005	0.736261	0.96467	0	0	0	Down	Chr21	4981201	4984754	-
GS_004161	1.81901	1.3569	1.45366	0.0420533	0.0691489	0.0739853	Down	Chr21	4991765	5003127	-
GS_004162	1.21076	1.27178	1.05536	0	0.0212383	0.0778759	Down	Chr21	5005883	5021761	-
GS_004163	1.87717	1.69467	1.85178	1.3514	1.58687	1.55655	Up	Chr21	5029403	5060740	-
GS_004164	2.9037	3.27107	2.91721	3.06988	2.81587	3.13611	Up	Chr21	5063216	5071553	-
GS_004165	0.862354	1.30887	1.17677	0.884735	1.33814	0.634469	Up	Chr21	5072665	5082898	+
GS_004166	1.50669	1.25032	1.36729	2.56622	2.95809	2.36708	Up	Chr21	5087065	5092142	+
GS_004169	0.863349	1.30412	0.757934	0	0	0	Down	Chr21	5116360	5118086	+
GS_004170	3.47935	3.87352	3.73188	0.0347813	0	0	Down	Chr21	5118874	5120788	-
GS_004172	0.424825	0.469946	0.483031	0.0502533	0.0165722	0.0262305	Down	Chr21	5148989	5169913	-
GS_004173	1.20366	1.42552	1.23102	1.04605	0.989383	0.83062	Up	Chr21	5178832	5190393	+
GS_004174	4.50402	4.84534	4.59464	5.15845	5.32912	5.31728	Up	Chr21	5190918	5191578	+
GS_004177	1.71868	1.68885	1.88279	0.341727	0.397513	0.23886	Down	Chr21	5300625	5344194	+
GS_004181	1.43702	0.999533	1.27933	0.0216736	0.00111425	0.00117776	Down	Chr21	5622631	5782384	-
GS_004182	0	0.525936	0	0.446727	0.921605	0.242958	Up	Chr21	5891875	5892820	-
GS_004183	1.63756	2.84643	1.37415	0	0	0	Down	Chr21	5922570	5924675	+
GS_004185	1.81072	2.17412	1.94457	0.791858	0.229905	0.177752	Down	Chr21	5939139	5943660	-
GS_004186	1.81254	2.13706	1.96063	0	0	0	Down	Chr21	6005246	6006164	+
GS_004187	1.66783	1.69428	1.58793	0.464552	0.416125	0.224318	Down	Chr21	6044772	6067365	+
GS_004189	1.33069	1.29751	1.51538	0.0350024	0	0.0368168	Down	Chr21	6093649	6097462	-
GS_004192	2.12598	2.29578	1.9418	0.177688	0.0367919	0	Down	Chr21	6147933	6153489	+
GS_004194	1.47803	1.72633	1.59828	1.35805	0.951546	1.11565	Up	Chr21	6174597	6182679	-
GS_004195	2.10192	2.13807	2.02283	0	0	0	Down	Chr21	6208999	6231947	-
GS_004197	0.298437	0.250446	0.382456	0.404416	0.296275	0.289092	Up	Chr22	8464815	8478361	-
GS_004198	0.638037	0.457918	0.559909	0.27714	0.392331	0.373672	Up	Chr22	8479692	8551817	-
GS_004201	1.73389	1.93595	1.85184	0.437952	0.351232	0.292563	Down	Chr22	8654573	8679721	+
GS_004203	1.47218	1.88022	1.76349	0.0983509	0.268682	0.275382	Down	Chr22	8728074	8733046	+
GS_004208	5.96486	6.13103	6.04191	7.31483	7.65597	6.79832	Up	Chr22	8792329	8794319	+
GS_004216	2.53298	2.2295	2.41496	0.762787	0.738538	0.369861	Down	scaffold75.1	397322	408621	+
GS_004218	2.03353	2.197	1.98099	0.090257	0.692687	0.224683	Down	scaffold75.1	432494	436855	+
GS_004227	0.47239	0.835323	0.641117	0	0	0	Down	scaffold75.1	550683	556794	+
GS_004231	0.943994	0.969801	0.980175	0	0	0	Down	scaffold75.1	645496	658648	-
GS_004233	1.74532	2.00869	1.86036	1.72003	1.73518	1.89838	Up	scaffold75.1	672397	685520	+
GS_004234	1.54803	1.40757	1.6844	0	0.263006	0	Down	scaffold75.1	688135	691467	-
GS_004235	2.29209	1.91057	2.08516	0.643745	0.455866	0.330877	Down	scaffold75.1	697556	712743	-
GS_004236	3.63257	3.12326	3.4786	0.764543	0.887838	0.974077	Down	scaffold75.1	817563	920195	+
GS_004244	5.12845	5.14264	5.09986	0.690394	0.542097	0	Down	scaffold75.1	1212654	1214283	+
GS_004250	3.20855	2.97543	3.07404	0.658413	0.938754	0.292236	Down	scaffold75.1	1479430	1482820	+
GS_004251	1.65231	1.23132	1.30752	0.38837	0.187798	0	Down	scaffold75.1	1539451	1542720	+
GS_004252	2.35093	2.72772	2.33587	2.60885	2.37523	2.33691	Up	scaffold75.1	1555847	1560409	+
GS_004254	1.35153	1.78144	0.948442	0.0249398	0.024978	0.0265277	Down	scaffold75.1	1571421	1585683	+
GS_004257	3.55256	3.36948	3.39599	0.156614	0	0	Down	scaffold75.1	1612782	1613865	+
GS_004258	0.897824	0.719754	0.823642	0.0675875	0	0	Down	scaffold75.1	1621687	1623903	+
GS_004261	4.73004	4.94408	5.07244	0.479813	0.534756	0.0688319	Down	scaffold75.1	1656393	1658007	-
GS_004262	1.92814	1.67374	2.08831	0.178106	0.0616286	0.0648668	Down	scaffold75.1	1683776	1687245	+
GS_004263	2.35418	2.27266	2.25021	4.90414	5.12588	4.92051	Up	scaffold75.1	1693252	1711769	+
GS_004266	0.839496	0.598836	0.734266	0.14862	0	0.0324598	Down	scaffold75.1	1732831	1737990	-
GS_004267	2.80475	3.15017	2.93857	0.498712	0.827754	0.0862655	Down	scaffold75.1	1743819	1750641	-
GS_004268	2.10312	2.08484	2.13537	0.0272778	0.0823415	0.0396523	Down	scaffold75.1	1754402	1768358	-
GS_004271	3.96629	3.48499	3.74572	0	0	0.045883	Down	Chr12	530995	533581	-
GS_004281	2.11136	1.78329	2.10943	0.0885738	0	0	Down	Chr12	1320971	1323640	+
GS_004284	2.30341	2.28734	2.13074	2.58576	2.12486	2.39512	Up	Chr12	9104650	9128482	-
GS_004287	1.17775	1.48267	1.28651	1.48716	1.04311	0.550461	Up	Chr12	9071129	9074733	-
GS_004292	1.35679	1.13657	1.35168	2.91172	2.45911	2.95625	Up	Chr12	9017422	9034193	+
GS_004297	2.84988	3.065	3.19619	0.633815	0.265523	0.151135	Down	Chr22	833465	836020	+
GS_004304	0.923262	1.05955	1.11241	0.150833	0.108868	0.0602636	Down	Chr22	764731	767825	+
GS_004307	1.04155	1.26483	0.791375	0.0338826	0.0234868	0.0126091	Down	Chr22	719130	733303	+
GS_004309	0.3743	1.13348	1.02129	0	0	0	Down	Chr22	689407	691934	-
GS_004310	1.15318	1.22509	1.32982	0.0599374	0.163383	0.00290702	Down	Chr22	631237	682221	-
GS_004311	0.811392	0.465744	0.519826	0.607987	0.446693	0.339689	Up	Chr22	549125	554237	-
GS_004313	2.37677	2.53391	2.19496	3.98662	4.11607	3.58427	Up	Chr22	499932	504355	+
GS_004314	0.547735	0.455874	0.527497	0.0300335	0	0	Down	Chr22	493697	499154	+
GS_004315	0.349781	0.336042	0.394725	2.35052	1.99835	1.95122	Up	Chr22	475089	491287	+
GS_004321	2.1126	2.24396	2.08823	1.77557	1.83457	1.44198	Up	Chr22	411288	414565	+
GS_004322	2.95263	3.33494	3.26915	0.380493	0.270227	0.150522	Down	Chr22	396068	397573	-
GS_004323	6.0687	6.05798	5.90509	1.84226	3.05697	0.873667	Down	Chr22	393825	395036	-
GS_004329	2.39827	2.07936	2.18639	0.0590124	0.0431079	0.111613	Down	Chr22	330140	353298	+
GS_004332	2.0192	2.43896	2.13469	2.03667	2.14937	2.2261	Up	Chr22	318133	319963	+
GS_004333	3.0192	3.24348	3.01097	3.24585	3.75861	3.61189	Up	Chr22	312115	316048	+
GS_004334	1.42539	1.37273	1.36396	0.356599	0.183863	0.0411703	Down	Chr22	305915	310156	+
GS_004335	0.97715	1.07549	1.32403	1.25521	1.09161	1.45536	Up	Chr22	303239	303964	+
GS_004340	1.38272	1.76554	1.58421	2.62401	2.68653	2.78547	Up	Chr22	241639	257550	+
GS_004343	1.87851	1.60783	1.86668	0	0.0225611	0	Down	Chr22	171784	177193	-
GS_004344	2.6064	2.23634	2.43508	0.578209	0.603419	0.427547	Down	Chr22	155591	162530	+
GS_004351	4.78963	4.34617	4.69937	1.11545	1.0456	0.578468	Down	Chr12	23178393	23230370	-
GS_004353	0.735074	0.662362	0.831096	0.0509621	0.0403511	0.0131101	Down	Chr22	19286150	19300748	-
GS_004354	3.38801	3.44381	3.06079	2.91034	3.81377	2.25832	Up	Chr22	19278325	19278934	-
GS_004355	0.381117	0.4387	0.514251	1.68949	1.2603	1.15565	Up	Chr22	19200289	19212609	+
GS_004356	1.51447	1.60687	1.48615	1.18094	1.58743	0.960629	Up	Chr22	19160622	19190354	+
GS_004358	2.21298	2.38009	2.74466	0.145877	0.288028	0	Down	Chr22	19099693	19100476	+
GS_004361	1.5631	1.7437	1.64236	0.334903	0.27179	0.359652	Down	Chr22	19020297	19045586	-
GS_004362	1.13823	0.917146	1.1112	0.0788364	0.108134	0.0578222	Down	Chr22	18936318	19011975	+
GS_004363	1.41783	1.34888	1.52375	2.6121	2.13759	2.42721	Up	Chr22	18701205	18720028	-
GS_004364	2.53562	2.49196	2.13298	0.657768	0.723446	0.330684	Down	Chr22	18674146	18687948	+
GS_004365	6.9637	7.43498	7.23875	6.94049	6.89659	6.66069	Up	Chr22	18670223	18672584	+
GS_004369	1.79812	1.82469	1.78881	0	0.0414992	0	Down	Chr22	18556487	18564936	+
GS_004370	0.219602	0.253186	0.284519	0	0	0	Down	Chr22	18538965	18549708	-
GS_004372	1.30001	0.945336	1.23454	0.103121	0.172415	0.0453249	Down	Chr22	18457569	18498452	-
GS_004373	0.402353	0.496772	0.273352	0.0297317	0	0.0303944	Down	Chr22	18422776	18428693	-
GS_004376	3.05223	3.18508	3.16806	0.146979	0.0767384	0.0817341	Down	Chr22	18241717	18243715	-
GS_004379	1.57636	1.19885	1.5428	0.189074	0.124881	0.205513	Down	Chr22	17999155	18139785	-
GS_004380	3.62958	3.70948	3.73721	0.210744	0.0494996	0.105099	Down	Chr22	17774558	17777157	+
GS_004383	0.47823	0.418289	0.729138	0.0784653	9.78147e-11	1.2032e-05	Down	Chr22	17665587	17677485	-
GS_004384	2.91159	3.16624	2.83713	1.07281	0.947284	0.821705	Down	Chr22	17616989	17632400	-
GS_004385	0.940146	0.823082	0.851542	0	0.017561	0	Down	Chr22	17573433	17584317	+
GS_004386	2.82797	3.07249	2.9567	1.24924	0.810512	0.26232	Down	Chr22	17425346	17431805	+
GS_004387	1.07957	1.25077	1.14247	0.146791	0.0930269	0.0598403	Down	Chr22	17389002	17398272	+
GS_004388	1.24598	1.59403	1.20021	0.0361906	0.136819	0	Down	Chr22	17382997	17387047	-
GS_004391	0.873627	1.19017	1.27479	0	0	0	Down	Chr22	17360407	17363111	+
GS_004392	3.14422	2.72271	3.0785	0.888812	0.857872	0.934672	Down	Chr22	17270573	17322911	-
GS_004395	1.05381	1.00344	1.05322	0.136373	0.291852	0.0645274	Down	Chr22	17217611	17230717	-
GS_004398	1.01684	0.800087	1.00697	0.0228713	0.147664	0.0463638	Down	Chr22	16976882	17011115	-
GS_004399	0.96885	0.947322	0.938202	1.02359	0.467007	0.584877	Up	Chr22	16910839	16957363	-
GS_004400	2.40052	2.23495	2.27635	0	0	0	Down	Chr22	16887718	16906678	+
GS_004401	1.83466	1.88565	1.8902	0.0805881	0.0115068	0	Down	Chr22	16838049	16871962	-
GS_004402	1.54983	1.18179	1.46704	0.00727667	0	0	Down	Chr22	16680928	16736957	+
GS_004403	2.72117	2.73784	2.86366	0	0	0	Down	Chr22	16629881	16633828	+
GS_004404	0.960493	0.946427	0.873618	0.0264047	0.0987136	0.0268285	Down	Chr22	16505095	16529077	-
GS_004405	1.82688	2.17642	2.17179	2.05177	2.24963	2.04454	Up	Chr22	16484085	16494793	-
GS_004409	0.721394	0.829353	0.763236	0.0109477	0	0	Down	Chr22	16347163	16364996	-
GS_004411	1.17635	1.29289	1.22772	0	0	0	Down	Chr22	16287101	16290634	-
GS_004412	0	6.08651e-15	0	0.568894	1.21065	0.990759	Up	Chr22	16261078	16276084	-
GS_004413	1.82608	1.68852	1.55658	0.0477787	0	0.025371	Down	Chr22	16186027	16192897	-
GS_004414	2.00322	1.90878	2.0859	0.218154	0.183367	0.0993257	Down	Chr22	16176452	16181486	+
GS_004418	2.21919	2.27107	2.28758	0.136284	0.0683844	0.0188164	Down	Chr22	16124483	16133148	-
GS_004419	1.70752	2.12403	1.84164	1.83321	1.56194	1.50501	Up	Chr22	15888119	15893732	-
GS_004422	1.56654	1.84789	1.68352	0.305839	0.327496	0.212282	Down	Chr22	15861387	15865354	+
GS_004423	5.5616	5.67188	5.67775	0.922463	0.675199	0.380304	Down	Chr22	15856331	15857873	+
GS_004424	0.376549	0.548565	0.615417	0	0	0.0140438	Down	Chr22	15766286	15779224	-
GS_004425	1.64326	2.17621	1.80759	0.219808	0.272701	0.263544	Down	Chr22	15737110	15750521	+
GS_004428	1.02568	1.34167	1.35329	0.96889	1.25803	1.10542	Up	Chr22	15715707	15721265	-
GS_004431	1.45219	1.48007	1.6027	0.0298537	0.322095	0.0800008	Down	Chr22	15432835	15452074	+
GS_004434	0.713793	0.974354	0.712242	0	0	0	Down	Chr22	15416817	15419395	+
GS_004435	1.95898	2.15589	2.08989	0	0	0	Down	Chr22	15398120	15400992	+
GS_004437	3.4727	3.1279	3.20702	0.219153	0.0827851	0.0224189	Down	Chr22	15299749	15308579	-
GS_004442	0.605868	0.5082	0.68568	0.078536	0.0181906	0.0145748	Down	Chr22	15191923	15232422	-
GS_004446	2.49713	2.56656	2.50508	0.375559	0.418445	0.138789	Down	Chr22	15021093	15032035	-
GS_004448	1.03895	0.847401	0.75192	0.080892	0.0505459	0.0641659	Down	Chr22	14968065	14984898	-
GS_004449	3.51614	3.16796	3.34142	0.899364	0.703036	0.930264	Down	Chr22	14939411	14967364	-
GS_004451	1.80741	1.86521	1.88232	0.065748	0.0109846	0	Down	Chr22	14881826	14897565	+
GS_004452	1.0879	1.19918	1.14716	0.0494594	0	0	Down	Chr22	14871506	14878219	-
GS_004453	1.83006	2.26721	1.94003	1.92749	1.80941	1.783	Up	Chr22	14862522	14869701	+
GS_004455	1.60341	1.30388	1.636	0.538653	0.200892	0.209961	Down	Chr22	14838740	14845673	-
GS_004458	3.45817	3.55171	3.70538	0.25878	0.09741	0.138751	Down	Chr22	14782492	14800544	-
GS_004460	1.83319	1.58533	1.67584	1.53921	1.40475	1.16797	Up	Chr22	14729683	14734826	+
GS_004461	2.10271	2.12638	1.78715	0.616145	0.301993	0.0700567	Down	Chr22	14692622	14717643	-
GS_004463	1.31939	1.4955	1.36927	1.23282	0.773465	1.12097	Up	Chr22	14683638	14687540	-
GS_004465	0.993152	1.40915	1.30439	1.50233	0.704438	1.5512	Up	Chr22	14631626	14634907	-
GS_004469	1.0587	1.7825	0.833202	0	0	0	Down	Chr22	14592849	14597876	+
GS_004470	3.4427	4.29807	2.84062	0	0.0362437	0	Down	Chr22	14585782	14591086	+
GS_004471	1.39639	1.36759	1.35294	2.60074	2.06309	3.01287	Up	Chr22	14524284	14577071	-
GS_004474	2.90975	2.90161	2.76474	0.30587	1.23977	0.298813	Down	Chr22	14512700	14515438	-
GS_004480	1.71682	1.46607	1.51042	0.00890338	0	0	Down	Chr22	14446236	14462665	+
GS_004481	1.06303	1.21188	1.20019	1.29621	0.753868	0.878525	Up	Chr22	14332590	14339558	-
GS_004483	2.61073	2.80654	2.67367	0.745088	0.822155	0.392346	Down	Chr22	14316533	14323886	+
GS_004485	0.835241	0.741889	0.588926	0.0810164	0.0436356	0.00782537	Down	Chr22	14096573	14118884	+
GS_004486	1.66437	1.24892	1.462	0.0748405	0.0466081	0.0354179	Down	Chr22	13855081	14094847	-
GS_004487	1.02779	0.715546	1.24315	0	0	0	Down	Chr22	13843778	13847023	-
GS_004490	1.71235	2.09905	2.05379	0	0.0458542	0	Down	Chr22	13672132	13693690	-
GS_004491	1.08872	1.23648	1.32949	0.978985	0.996339	0.486308	Up	Chr22	13609409	13669130	+
GS_004492	2.16935	1.66492	2.14867	0.0230555	0.00394361	0.00139194	Down	Chr22	13415926	13555530	+
GS_004493	0	0.0602425	0.108822	3.80911	5.23548	2.17779	Up	Chr10	12313278	12315387	-
GS_004494	0	0	0	3.29913	4.6261	1.00864	Up	Chr10	12316801	12317540	+
GS_004496	0	0	0	0.634419	1.80309	0.668465	Up	Chr10	12324272	12324890	-
GS_004497	0	0	0	3.15384	4.81612	2.43392	Up	Chr10	12325800	12326572	+
GS_004507	0.687281	1.26559	0.84328	0	0	0	Down	Chr10	12470991	12472725	+
GS_004509	1.62938	0.555689	0.999183	0	0	0	Down	Chr10	12497580	12498645	-
GS_004510	4.24176	4.28131	4.13491	1.82629	1.32165	1.26156	Down	Chr10	12510153	12511155	-
GS_004511	0.951886	0.974468	1.13285	0.0101677	0	0	Down	Chr10	12549594	12567419	-
GS_004513	0.340506	0.363598	0.443039	1.52926e-07	0	0	Down	Chr10	12638976	12656399	-
GS_004514	2.19638	1.79661	2.13381	0.00628307	0	0.00322468	Down	Chr10	12711522	12779995	+
GS_004516	1.27314	1.74749	1.52796	1.5536	1.112	1.35455	Up	Chr10	12899560	12903344	+
GS_004518	2.3104	2.73807	2.67328	2.9807	2.88232	3.23988	Up	Chr10	12921556	12924039	+
GS_004521	0.200625	0.134807	0.231075	0.757247	0.40602	0.0620196	Up	Chr10	12941935	12945438	+
GS_004522	1.39383	1.70501	1.6474	0.173745	0.277606	0.191288	Down	Chr10	12963974	12980919	+
GS_004523	1.64592	1.76963	1.84738	2.15799	1.4524	1.18691	Up	Chr10	12990901	13017367	-
GS_004524	1.89163	1.7986	1.48511	0.140722	0	0	Down	Chr10	13024443	13027247	+
GS_004525	0.48254	0.818529	0.687273	0.111269	0.0168342	0	Down	Chr10	13109037	13119281	-
GS_004529	1.03092	1.48285	1.03171	0.0703642	0.142155	0.0120323	Down	Chr10	13170479	13189811	-
GS_004530	1.58331	2.22788	1.88775	2.11754	2.5719	2.31122	Up	Chr10	13192201	13193146	-
GS_004531	3.57772	3.47236	3.60539	0	0	0.0553515	Down	Chr10	13298558	13300862	+
GS_004536	2.89747	2.62743	2.9055	0.195516	0.239547	0.0504768	Down	Chr10	13434318	13440012	-
GS_004537	4.97766	5.37878	5.03679	4.56855	4.2629	4.18208	Up	Chr10	13470984	13473418	-
GS_004539	1.48912	1.742	1.67369	1.79586	1.6847	1.31543	Up	Chr10	13478398	13485506	-
GS_004542	1.71787	1.84925	1.73087	0.0342105	0.0999948	0	Down	Chr10	13539640	13543844	-
GS_004544	2.50036	2.12318	2.3508	0.0170803	0.00421247	0.0044614	Down	Chr10	13582767	13664797	+
GS_004545	0.258154	0.27408	0.351109	0.154583	0.323633	0.176116	Up	Chr10	13668872	13682394	-
GS_004546	1.60027	1.88211	1.73191	1.42265	1.30372	1.04594	Up	Chr10	13685148	13690115	+
GS_004550	0.642925	0.702831	0.643567	0.0267986	0.0130667	0.0206537	Down	Chr10	13748146	13773534	+
GS_004555	1.07033	0.898435	0.952085	0	0	0	Down	Chr10	13846829	13860271	+
GS_004557	0.611182	0.648061	0.814778	0	0	0	Down	Chr10	13939897	13941754	-
GS_004558	3.66302	3.7964	3.66996	1.21287	0.962741	0.848746	Down	Chr10	13945490	13947122	+
GS_004559	1.21645	1.77752	1.13567	0.127981	0.27278	0.0438937	Down	Chr10	13957401	13968965	+
GS_004565	1.56057	1.79372	1.74647	2.94484	2.66688	2.67085	Up	Chr10	14049226	14065095	+
GS_004566	3.27312	3.43269	3.25715	2.46601	2.7101	2.55171	Up	Chr10	14071486	14101655	+
GS_004567	1.32293	1.61047	1.40164	1.28353	1.60677	1.15023	Up	Chr10	14121335	14137141	+
GS_004570	0.421576	0.46605	0.544652	0.0109029	0.0107343	0	Down	Chr10	14218797	14236050	+
GS_004573	0.460522	0.361179	0.575281	0.302466	0.616013	0.268484	Up	Chr10	14264031	14267988	+
GS_004574	1.67351	1.38387	1.9713	0.20714	0.290805	0.0283769	Down	Chr10	14327311	14335398	+
GS_004576	1.75436	1.23623	1.64136	0.0786131	0.014248	0.0228291	Down	Chr10	14388432	14412421	+
[truncated: 7,551 more rows]
