# Supplementary material for: Identification and Characterization of lncRNAs Related to the Muscle Growth and Development of Japanese Flounder (Paralichthys olivaceus)
Source: Front Genet. 2020 Sep 9;11:1034. doi: 10.3389/fgene.2020.01034 (PMC7510837; doi:10.3389/fgene.2020.01034)
Supplement: Supplementary file 1 [file Data_Sheet_1.zip › Suppl. files/Table S10.xlsx]

## Sheet: GO
GO analysis of DE-lncRNAs targets in A vs. D
id	term	category	pval	Enrichment_score	Gene
GO:0071396	cellular response to lipid	biological_process	0	2.39792	GS_000047; GS_001352; GS_001538
GO:0007418	ventral midline development	biological_process	0	2.39792	GS_000094; GS_008492; GS_008559
GO:0007442	hindgut morphogenesis	biological_process	0	2.39792	GS_000094; GS_008492; GS_008559
GO:0009913	epidermal cell differentiation	biological_process	0	2.39792	GS_000094; GS_008492; GS_008559; GS_017041
GO:0021696	cerebellar cortex morphogenesis	biological_process	0	2.39792	GS_000094; GS_008492; GS_008559
GO:0021938	smoothened signaling pathway involved in regulation of cerebellar granule cell precursor cell proliferation	biological_process	0	2.39792	GS_000094; GS_008492; GS_008559
GO:0060032	notochord regression	biological_process	0	2.39792	GS_000094; GS_008492; GS_008559
GO:0086045	membrane depolarization during AV node cell action potential	biological_process	0	2.39792	GS_000148; GS_008413; GS_011259; GS_012626; GS_016207; GS_021230
GO:0098912	membrane depolarization during atrial cardiac muscle cell action potential	biological_process	0	2.39792	GS_000148; GS_008413; GS_011259; GS_012626; GS_021230
GO:0042249	establishment of planar polarity of embryonic epithelium	biological_process	0	2.39792	GS_000184; GS_003870; GS_007556
GO:0043190	ATP-binding cassette (ABC) transporter complex	cellular_component	0	2.39792	GS_000107; GS_013467; GS_013468; GS_017737
GO:0097449	astrocyte projection	cellular_component	0	2.39792	GS_001330; GS_002788; GS_005467; GS_005670; GS_007438; GS_019601
GO:0043083	synaptic cleft	cellular_component	0	2.39792	GS_001538; GS_001836; GS_004555; GS_005319; GS_008661; GS_008772; GS_011648; GS_016265; GS_016650; GS_019518
GO:0044305	calyx of Held	cellular_component	0	2.39792	GS_001940; GS_001941; GS_002788; GS_005104; GS_005467; GS_012280; GS_017396; GS_019601
GO:0035841	new growing cell tip	cellular_component	0	2.39792	GS_002062; GS_006022; GS_012353
GO:0034774	secretory granule lumen	cellular_component	0	2.39792	GS_002174; GS_012563; GS_018901
GO:0031232	extrinsic component of external side of plasma membrane	cellular_component	0	2.39792	GS_002342; GS_017865; GS_019915
GO:0043203	axon hillock	cellular_component	0	2.39792	GS_002581; GS_006978; GS_021327
GO:0061618	sublamina densa	cellular_component	0	2.39792	GS_002590; GS_002591; GS_002592; GS_002593
GO:0044614	nuclear pore cytoplasmic filaments	cellular_component	0	2.39792	GS_002606; GS_009844; GS_012683; GS_020360
GO:0022843	voltage-gated cation channel activity	molecular_function	0	2.39792	GS_000047; GS_012407; GS_017828; GS_018578
GO:0008294	calcium- and calmodulin-responsive adenylate cyclase activity	molecular_function	0	2.39792	GS_000195; GS_003860; GS_005458; GS_006432; GS_008554; GS_009380
GO:0003828	alpha-N-acetylneuraminate alpha-2,8-sialyltransferase activity	molecular_function	0	2.39792	GS_000267; GS_003162; GS_007190
GO:0003938	IMP dehydrogenase activity	molecular_function	0	2.39792	GS_000295; GS_011410; GS_013086
GO:0015499	formate transmembrane transporter activity	molecular_function	0	2.39792	GS_000301; GS_000302; GS_006249
GO:0015659	formate uptake transmembrane transporter activity	molecular_function	0	2.39792	GS_000301; GS_000302; GS_006249
GO:0015660	formate efflux transmembrane transporter activity	molecular_function	0	2.39792	GS_000301; GS_000302; GS_006249
GO:0008331	high voltage-gated calcium channel activity	molecular_function	0	2.39792	GS_000319; GS_000464; GS_000627; GS_000628; GS_000748; GS_006435; GS_007776; GS_008413; GS_011168; GS_012368; GS_016375; GS_016392; GS_016499
GO:0015252	hydrogen ion channel activity	molecular_function	0	2.39792	GS_000434; GS_008199; GS_019445
GO:0008332	low voltage-gated calcium channel activity	molecular_function	0	2.39792	GS_000636; GS_003638; GS_008915; GS_008916; GS_012389; GS_016207

## Sheet: KEGG
KEGG pathway analysis of DE-lncRNAs targets in A vs. D
id	term	pval	Enrichment_score	Gene
path:ko04723	Retrograde endocannabinoid signaling	7.20915e-11	1.61399	GS_000057; GS_000195; GS_000303; GS_000319; GS_000336; GS_000540; GS_000627; GS_000628; GS_001008; GS_001010; GS_001011; GS_001354; GS_001816; GS_002051; GS_002700; GS_003641; GS_003860; GS_004442; GS_004626; GS_004714; GS_004885; GS_005380; GS_005421; GS_005458; GS_005710; GS_005781; GS_005954; GS_006255; GS_006357; GS_006432; GS_007045; GS_007201; GS_007526; GS_007672; GS_007776; GS_008014; GS_…
path:ko04724	Glutamatergic synapse	8.9968e-11	1.55764	GS_000047; GS_000057; GS_000195; GS_000319; GS_000627; GS_000628; GS_001354; GS_001468; GS_001538; GS_001624; GS_001675; GS_001816; GS_002051; GS_002062; GS_002304; GS_002533; GS_002928; GS_003131; GS_003265; GS_003327; GS_003641; GS_003828; GS_003860; GS_004113; GS_004118; GS_004442; GS_004626; GS_004684; GS_004724; GS_004932; GS_005055; GS_005296; GS_005421; GS_005458; GS_005710; GS_005955; GS_…
path:ko04514	Cell adhesion molecules (CAMs)	4.78955e-08	1.45576	GS_000153; GS_000244; GS_000527; GS_001223; GS_001741; GS_001749; GS_001801; GS_001935; GS_002102; GS_002103; GS_002420; GS_002492; GS_002493; GS_002534; GS_002535; GS_002536; GS_002552; GS_002554; GS_002555; GS_002556; GS_002557; GS_002889; GS_002890; GS_002931; GS_003328; GS_003340; GS_003850; GS_003971; GS_003977; GS_003984; GS_004313; GS_004550; GS_004645; GS_005180; GS_005228; GS_005578; GS_…
path:ko04360	Axon guidance	1.10095e-07	1.36369	GS_000244; GS_000311; GS_000712; GS_000729; GS_000903; GS_001332; GS_001396; GS_001433; GS_001759; GS_001954; GS_001976; GS_002057; GS_002116; GS_002223; GS_002296; GS_002451; GS_002452; GS_002547; GS_002699; GS_002731; GS_002913; GS_002931; GS_003192; GS_003248; GS_003328; GS_003447; GS_003795; GS_003886; GS_003978; GS_004177; GS_004201; GS_004675; GS_004683; GS_004724; GS_004760; GS_004814; GS_…
path:ko04020	Calcium signaling pathway	1.77633e-07	1.35098	GS_000047; GS_000057; GS_000180; GS_000181; GS_000195; GS_000319; GS_000464; GS_000622; GS_000627; GS_000628; GS_000636; GS_000733; GS_000838; GS_001034; GS_001200; GS_001241; GS_001353; GS_001354; GS_001675; GS_001833; GS_002051; GS_002163; GS_002301; GS_002464; GS_002681; GS_002726; GS_002742; GS_002773; GS_002780; GS_003482; GS_003525; GS_003641; GS_003860; GS_004118; GS_004442; GS_004559; GS_…
path:ko04713	Circadian entrainment	2.57251e-07	1.45798	GS_000047; GS_000057; GS_000195; GS_000319; GS_000636; GS_000832; GS_000833; GS_000879; GS_001354; GS_001538; GS_001675; GS_001816; GS_002051; GS_002464; GS_002635; GS_003131; GS_003450; GS_003641; GS_003860; GS_004118; GS_004442; GS_004626; GS_005277; GS_005458; GS_005468; GS_005486; GS_005636; GS_005710; GS_005720; GS_006255; GS_006432; GS_006955; GS_007642; GS_007672; GS_008014; GS_008413; GS_…
path:ko04976	Bile secretion	3.06723e-07	1.60323	GS_000195; GS_001228; GS_003047; GS_003615; GS_003717; GS_003849; GS_003860; GS_004442; GS_004622; GS_004711; GS_004809; GS_005223; GS_005458; GS_005619; GS_005820; GS_006358; GS_006432; GS_006804; GS_007375; GS_007624; GS_007831; GS_008554; GS_009056; GS_009224; GS_009336; GS_010046; GS_010520; GS_010521; GS_011267; GS_011827; GS_011860; GS_012063; GS_012114; GS_012429; GS_012527; GS_012532; GS_…
path:ko04080	Neuroactive ligand-receptor interaction	3.297e-07	1.27546	GS_000047; GS_000129; GS_000395; GS_000646; GS_000716; GS_000787; GS_000789; GS_000820; GS_000832; GS_000833; GS_001008; GS_001010; GS_001011; GS_001034; GS_001184; GS_001293; GS_001491; GS_001538; GS_001624; GS_001675; GS_001742; GS_001773; GS_001816; GS_001929; GS_001931; GS_001977; GS_002048; GS_002062; GS_002163; GS_002301; GS_002342; GS_002446; GS_002515; GS_002519; GS_002533; GS_002635; GS_…
path:ko04974	Protein digestion and absorption	8.98259e-07	1.48465	GS_000255; GS_000372; GS_000465; GS_001164; GS_001353; GS_001491; GS_001985; GS_002652; GS_002937; GS_003045; GS_003072; GS_003284; GS_003285; GS_003292; GS_003299; GS_003498; GS_003674; GS_003678; GS_003864; GS_004126; GS_004260; GS_004310; GS_004400; GS_004469; GS_004470; GS_004490; GS_004622; GS_004932; GS_005005; GS_005223; GS_005243; GS_005605; GS_005820; GS_006939; GS_007440; GS_007578; GS_…
path:ko04727	GABAergic synapse	1.34131e-06	1.49256	GS_000057; GS_000195; GS_000319; GS_000336; GS_000627; GS_000628; GS_001008; GS_001010; GS_001011; GS_002021; GS_003641; GS_003828; GS_003860; GS_004442; GS_004626; GS_004714; GS_004885; GS_004932; GS_005366; GS_005458; GS_005781; GS_006255; GS_006432; GS_007201; GS_007479; GS_007776; GS_008014; GS_008413; GS_008554; GS_009056; GS_009663; GS_009727; GS_011168; GS_011186; GS_011775; GS_012063; GS_…
path:ko04260	Cardiac muscle contraction	1.03941e-05	1.50576	GS_000058; GS_000148; GS_000319; GS_000685; GS_000686; GS_000892; GS_001265; GS_001973; GS_002089; GS_002205; GS_002735; GS_002793; GS_003352; GS_004622; GS_005107; GS_005191; GS_005223; GS_005820; GS_006154; GS_006196; GS_006435; GS_006899; GS_008413; GS_008929; GS_009467; GS_009591; GS_009929; GS_009963; GS_010016; GS_010046; GS_010353; GS_010771; GS_010772; GS_011168; GS_011259; GS_011418; GS_…
path:ko04024	cAMP signaling pathway	5.76179e-05	1.25812	GS_000047; GS_000094; GS_000195; GS_000319; GS_000646; GS_000697; GS_000698; GS_000712; GS_000716; GS_000832; GS_000833; GS_001034; GS_001241; GS_001352; GS_001449; GS_001538; GS_001675; GS_001816; GS_001925; GS_002163; GS_002364; GS_002365; GS_002538; GS_002647; GS_002681; GS_002773; GS_002839; GS_003131; GS_003717; GS_003795; GS_003860; GS_004105; GS_004118; GS_004442; GS_004622; GS_004760; GS_…
path:ko00830	Retinol metabolism	9.34902e-05	1.58687	GS_000158; GS_000159; GS_000746; GS_001738; GS_001928; GS_001930; GS_002653; GS_003212; GS_003621; GS_005036; GS_006210; GS_007487; GS_007508; GS_007666; GS_007760; GS_008841; GS_009343; GS_009580; GS_010008; GS_010031; GS_010455; GS_010733; GS_010734; GS_011011; GS_011547; GS_012635; GS_013737; GS_013917; GS_014272; GS_014384; GS_014531; GS_015828; GS_015829; GS_017838; GS_020387; GS_020790
path:ko04921	Oxytocin signaling pathway	9.73346e-05	1.29511	GS_000057; GS_000058; GS_000148; GS_000180; GS_000181; GS_000195; GS_000319; GS_000685; GS_000686; GS_000733; GS_001354; GS_001526; GS_001976; GS_002051; GS_002365; GS_002464; GS_002863; GS_003544; GS_003641; GS_003835; GS_003860; GS_004442; GS_004559; GS_004724; GS_004917; GS_004997; GS_005102; GS_005134; GS_005458; GS_005486; GS_005720; GS_005954; GS_005955; GS_006196; GS_006205; GS_006213; GS_…
path:ko04911	Insulin secretion	0.000196594	1.36513	GS_000057; GS_000138; GS_000195; GS_000319; GS_000832; GS_000833; GS_000972; GS_001354; GS_003396; GS_003641; GS_003860; GS_004329; GS_004442; GS_004622; GS_004809; GS_005078; GS_005101; GS_005178; GS_005223; GS_005458; GS_005820; GS_005908; GS_006432; GS_007251; GS_007672; GS_008413; GS_008554; GS_008676; GS_009021; GS_009056; GS_009591; GS_009592; GS_010046; GS_010251; GS_010252; GS_011168; GS_…
path:ko04721	Synaptic vesicle cycle	0.000206626	1.44703	GS_000336; GS_000584; GS_000627; GS_000628; GS_001875; GS_001940; GS_001941; GS_003488; GS_005104; GS_005241; GS_005319; GS_005908; GS_006357; GS_007201; GS_007776; GS_008352; GS_008708; GS_008881; GS_008941; GS_009312; GS_009575; GS_011666; GS_011775; GS_012280; GS_012510; GS_012938; GS_013258; GS_013278; GS_013779; GS_013977; GS_014035; GS_014443; GS_014536; GS_014833; GS_014878; GS_015980; GS_…
path:ko04725	Cholinergic synapse	0.000312645	1.29239	GS_000057; GS_000195; GS_000319; GS_000627; GS_000628; GS_001354; GS_001526; GS_001931; GS_002051; GS_002937; GS_003494; GS_003495; GS_003641; GS_003860; GS_004442; GS_004604; GS_004626; GS_004831; GS_004832; GS_004917; GS_005101; GS_005286; GS_005458; GS_005486; GS_005904; GS_006255; GS_006343; GS_006432; GS_007156; GS_007201; GS_007251; GS_007672; GS_007776; GS_008014; GS_008156; GS_008413; GS_…
path:ko04540	Gap junction	0.000321923	1.33853	GS_000057; GS_000195; GS_000879; GS_001034; GS_001354; GS_002051; GS_003641; GS_003744; GS_003853; GS_003860; GS_004105; GS_004195; GS_004244; GS_004442; GS_005421; GS_005458; GS_005468; GS_005825; GS_006255; GS_006432; GS_006747; GS_007437; GS_007479; GS_007512; GS_007642; GS_007672; GS_007690; GS_008130; GS_008248; GS_008545; GS_008554; GS_009056; GS_010251; GS_010252; GS_010526; GS_010527; GS_…
path:ko00053	Ascorbate and aldarate metabolism	0.000333939	1.77729	GS_001738; GS_001928; GS_001930; GS_003212; GS_005292; GS_007487; GS_009343; GS_009500; GS_010455; GS_011123; GS_012635; GS_013041; GS_014272; GS_015315; GS_015828; GS_015829; GS_017729; GS_020387
path:ko04973	Carbohydrate digestion and absorption	0.000381115	1.56168	GS_000057; GS_000319; GS_003641; GS_004622; GS_005223; GS_005286; GS_005820; GS_005904; GS_008432; GS_008433; GS_009182; GS_009786; GS_010046; GS_010329; GS_011331; GS_011827; GS_012114; GS_012213; GS_012532; GS_013344; GS_013345; GS_013479; GS_015489; GS_016499; GS_016848; GS_017815; GS_018491; GS_019711; GS_020054; GS_020892; GS_020927
