# Supplementary material for: Identification and Characterization of lncRNAs Related to the Muscle Growth and Development of Japanese Flounder (Paralichthys olivaceus)
Source: Front Genet. 2020 Sep 9;11:1034. doi: 10.3389/fgene.2020.01034 (PMC7510837; doi:10.3389/fgene.2020.01034)
Supplement: Supplementary file 1 [file Data_Sheet_1.zip › Suppl. files/Table S11.xlsx]

## Sheet: GO
GO analysis of DE-lncRNAs targets in B vs. C
id	term	category	pval	Enrichment_score	Gene
GO:0071676	negative regulation of mononuclear cell migration	biological_process	0	19.1708	GS_003248; GS_008988; GS_016666
GO:0090260	negative regulation of retinal ganglion cell axon guidance	biological_process	0	19.1708	GS_003248; GS_008988; GS_010973
GO:2000651	positive regulation of sodium ion transmembrane transporter activity	biological_process	2.19507e-06	12.7806	GS_013348; GS_013848; GS_014929; GS_016381
GO:0042256	mature ribosome assembly	biological_process	3.5269e-05	11.5025	GS_015261; GS_015424; GS_019663
GO:0048511	rhythmic process	biological_process	3.8958e-05	3.23663	GS_000205; GS_004364; GS_005169; GS_005238; GS_006077; GS_013527; GS_013785; GS_014472; GS_015187; GS_015366; GS_017003; GS_017830; GS_020211
GO:0060765	regulation of androgen receptor signaling pathway	biological_process	4.03836e-05	8.52037	GS_000494; GS_001018; GS_009306; GS_012364
GO:0061384	heart trabecula morphogenesis	biological_process	4.03836e-05	8.52037	GS_001516; GS_015080; GS_015620; GS_016666
GO:0010510	regulation of acetyl-CoA biosynthetic process from pyruvate	biological_process	4.03836e-05	8.52037	GS_004737; GS_007298; GS_009222; GS_013372
GO:1902857	positive regulation of non-motile cilium assembly	biological_process	7.72913e-05	7.66833	GS_000367; GS_000673; GS_006450; GS_010411
GO:0007528	neuromuscular junction development	biological_process	8.55238e-05	3.83417	GS_005807; GS_006435; GS_008200; GS_010353; GS_013348; GS_013848; GS_014754; GS_019303; GS_019770
GO:0005634	nucleus	cellular_component	6.08446e-06	1.23605	GS_000103; GS_000116; GS_000130; GS_000134; GS_000198; GS_000205; GS_000366; GS_000425; GS_000473; GS_000494; GS_000661; GS_000726; GS_000745; GS_000867; GS_001018; GS_001033; GS_001231; GS_001258; GS_001283; GS_001297; GS_001334; GS_001345; GS_001441; GS_001472; GS_001720; GS_001764; GS_001803; GS_002083; GS_002093; GS_002110; GS_002199; GS_002224; GS_002412; GS_002596; GS_002607; GS_002608; GS_…
GO:0016234	inclusion body	cellular_component	1.87565e-05	9.58542	GS_001231; GS_001645; GS_012364; GS_019303
GO:0005967	mitochondrial pyruvate dehydrogenase complex	cellular_component	3.5269e-05	11.5025	GS_004737; GS_007298; GS_013372
GO:0005814	centriole	cellular_component	0.000282738	2.70892	GS_000367; GS_002794; GS_005794; GS_006450; GS_009826; GS_010210; GS_011708; GS_017160; GS_017194; GS_017567; GS_019284; GS_019286; GS_020463
GO:0019005	SCF ubiquitin ligase complex	cellular_component	0.000312028	3.56667	GS_001471; GS_006031; GS_007050; GS_008700; GS_011708; GS_015366; GS_016164; GS_020571
GO:0005737	cytoplasm	cellular_component	0.000526127	1.16725	GS_000059; GS_000366; GS_000494; GS_000726; GS_001018; GS_001116; GS_001134; GS_001140; GS_001206; GS_001231; GS_001297; GS_001334; GS_001345; GS_001366; GS_001367; GS_001389; GS_001441; GS_001472; GS_001522; GS_001586; GS_001749; GS_001803; GS_001888; GS_002199; GS_002224; GS_002307; GS_002395; GS_002596; GS_002651; GS_002713; GS_002798; GS_002800; GS_002867; GS_003125; GS_003221; GS_003248; GS_…
GO:0030315	T-tubule	cellular_component	0.000529793	3.33406	GS_008220; GS_010967; GS_012626; GS_013348; GS_013848; GS_017636; GS_017890; GS_019607
GO:0022624	proteasome accessory complex	cellular_component	0.00073986	5.11222	GS_001231; GS_002153; GS_002798; GS_016152
GO:0008541	proteasome regulatory particle, lid subcomplex	cellular_component	0.000750548	6.39028	GS_006413; GS_014409; GS_016152
GO:0032982	myosin filament	cellular_component	0.00118667	3.99392	GS_008807; GS_009910; GS_011019; GS_013643; GS_018610
GO:0004029	aldehyde dehydrogenase (NAD) activity	molecular_function	1.26061e-05	6.76618	GS_005001; GS_008371; GS_011123; GS_012842; GS_013041; GS_013737
GO:0004740	pyruvate dehydrogenase (acetyl-transferring) kinase activity	molecular_function	3.5269e-05	11.5025	GS_007298; GS_009222; GS_013372
GO:0005007	fibroblast growth factor-activated receptor activity	molecular_function	0.000101417	9.58542	GS_008208; GS_011612; GS_013142
GO:0016887	ATPase activity	molecular_function	0.000172619	2.46897	GS_001033; GS_001231; GS_002178; GS_003365; GS_004860; GS_004966; GS_005361; GS_005987; GS_008603; GS_009148; GS_011692; GS_013522; GS_013591; GS_015261; GS_017629; GS_018447; GS_020963
GO:0004725	protein tyrosine phosphatase activity	molecular_function	0.000219797	2.49377	GS_001428; GS_004379; GS_005595; GS_006410; GS_006421; GS_009819; GS_010721; GS_010973; GS_011982; GS_015314; GS_015353; GS_015703; GS_016120; GS_016687; GS_019238; GS_019921
GO:0030695	GTPase regulator activity	molecular_function	0.000346058	5.89872	GS_002608; GS_011300; GS_011651; GS_019770
GO:0000166	nucleotide binding	molecular_function	0.000415046	1.81499	GS_000103; GS_000494; GS_000745; GS_001720; GS_001802; GS_002110; GS_002199; GS_002237; GS_003125; GS_005147; GS_005724; GS_005898; GS_005976; GS_006227; GS_007352; GS_008409; GS_009465; GS_009657; GS_010855; GS_012015; GS_012222; GS_012252; GS_012716; GS_013067; GS_013403; GS_014691; GS_016518; GS_017198; GS_020287; GS_020802; GS_021095; GS_021182
GO:0019869	chloride channel inhibitor activity	molecular_function	0.000434919	7.18906	GS_013669; GS_014929; GS_016381
GO:0005095	GTPase inhibitor activity	molecular_function	0.000750548	6.39028	GS_003248; GS_008988; GS_017198
GO:0048495	Roundabout binding	molecular_function	0.000750548	6.39028	GS_003248; GS_003365; GS_008988

## Sheet: KEGG
KEGG pathway analysis of DE-lncRNAs targets in B vs. C
id	term	pval	Enrichment_score	Gene
path:ko04710	Circadian rhythm	0.000835796	3.12855	GS_003822; GS_009465; GS_012791; GS_015366; GS_016164; GS_017003; GS_017896; GS_019547
path:ko03050	Proteasome	0.000973281	3.06598	GS_001231; GS_002153; GS_002798; GS_005724; GS_006322; GS_006413; GS_014409; GS_016152
path:ko00620	Pyruvate metabolism	0.00126283	3.19373	GS_000498; GS_004737; GS_005384; GS_011123; GS_013041; GS_018617; GS_019237
path:ko04711	Circadian rhythm - fly	0.0013848	4.50879	GS_003822; GS_012791; GS_017830; GS_019547
path:ko03460	Fanconi anemia pathway	0.00171799	2.83887	GS_001283; GS_012690; GS_013906; GS_014573; GS_015664; GS_016834; GS_020667; GS_021118
path:ko00720	Carbon fixation pathways in prokaryotes	0.00238676	4.03418	GS_000498; GS_002007; GS_005384; GS_017013
path:ko02020	Two-component system	0.00805412	3.59294	GS_005384; GS_010434; GS_017117
path:ko04745	Phototransduction - fly	0.00916255	2.49944	GS_009021; GS_009373; GS_010203; GS_013449; GS_014049; GS_015810
path:ko03008	Ribosome biogenesis in eukaryotes	0.00920652	2.22172	GS_003684; GS_005006; GS_006477; GS_007871; GS_012222; GS_014458; GS_015424; GS_017033
path:ko04922	Glucagon signaling pathway	0.0126374	1.80515	GS_004641; GS_004724; GS_004732; GS_007251; GS_009021; GS_010203; GS_012015; GS_013449; GS_014049; GS_015810; GS_017003; GS_017896; GS_018617
path:ko00020	Citrate cycle (TCA cycle)	0.0129776	2.52136	GS_000498; GS_002007; GS_004737; GS_015823; GS_019237
path:ko00500	Starch and sucrose metabolism	0.0129776	2.52136	GS_001888; GS_004732; GS_004955; GS_011503; GS_018071
path:ko04910	Insulin signaling pathway	0.0139535	1.6846	GS_002395; GS_003422; GS_004641; GS_004732; GS_006421; GS_010203; GS_010972; GS_011651; GS_012015; GS_012957; GS_013173; GS_015620; GS_017003; GS_017896; GS_019390; GS_021157
path:ko00280	Valine, leucine and isoleucine degradation	0.0158704	2.2544	GS_005384; GS_007359; GS_011123; GS_013041; GS_017013; GS_019237
path:ko00561	Glycerolipid metabolism	0.0182145	1.9909	GS_000134; GS_000566; GS_007144; GS_009399; GS_011123; GS_013041; GS_017300; GS_019699
path:ko04068	FoxO signaling pathway	0.0224984	1.59686	GS_001516; GS_001600; GS_002457; GS_003418; GS_003422; GS_004641; GS_010643; GS_015080; GS_015620; GS_017003; GS_017567; GS_017636; GS_017896; GS_017971; GS_018551; GS_021157
path:ko01230	Biosynthesis of amino acids	0.0225753	1.85442	GS_002007; GS_003199; GS_003547; GS_011782; GS_013041; GS_015473; GS_017117; GS_018617; GS_021072
path:ko00010	Glycolysis / Gluconeogenesis	0.0263867	1.8695	GS_001888; GS_003547; GS_004737; GS_011123; GS_013041; GS_015473; GS_018617; GS_019237
path:ko00250	Alanine, aspartate and glutamate metabolism	0.0282471	2.12915	GS_005001; GS_008371; GS_013481; GS_013795; GS_017117
path:ko04614	Renin-angiotensin system	0.0338728	2.3953	GS_009176; GS_015401; GS_015881
