# Supplementary material for: Identification and Characterization of lncRNAs Related to the Muscle Growth and Development of Japanese Flounder (Paralichthys olivaceus)
Source: Front Genet. 2020 Sep 9;11:1034. doi: 10.3389/fgene.2020.01034 (PMC7510837; doi:10.3389/fgene.2020.01034)
Supplement: Supplementary file 1 [file Data_Sheet_1.zip › Suppl. files/Table S12.xlsx]

## Sheet: GO
GO analysis of DE-lncRNAs targets in B vs. D
id	term	category	pval	Enrichment_score	Gene
GO:2000651	positive regulation of sodium ion transmembrane transporter activity	biological_process	3.35198e-07	18.6464	GS_013348; GS_013848; GS_014929; GS_016381
GO:0003338	metanephros morphogenesis	biological_process	2.94642e-06	13.9848	GS_002590; GS_002591; GS_002592; GS_002593
GO:0010906	regulation of glucose metabolic process	biological_process	7.7164e-06	7.62807	GS_000198; GS_001696; GS_003577; GS_003727; GS_013372; GS_016300
GO:0006579	amino-acid betaine catabolic process	biological_process	7.86812e-06	16.7818	GS_007130; GS_009143; GS_009144
GO:0046040	IMP metabolic process	biological_process	5.19946e-05	11.987	GS_012529; GS_013481; GS_014691
GO:0090188	negative regulation of pancreatic juice secretion	biological_process	5.19946e-05	11.987	GS_013670; GS_014929; GS_016381
GO:2000021	regulation of ion homeostasis	biological_process	5.19946e-05	11.987	GS_013670; GS_014929; GS_016381
GO:0003333	amino acid transmembrane transport	biological_process	5.83136e-05	8.60603	GS_004932; GS_004933; GS_007071; GS_014976
GO:0010765	positive regulation of sodium ion transport	biological_process	6.99455e-05	6.65943	GS_010308; GS_013348; GS_013848; GS_014929; GS_016381
GO:0032922	circadian regulation of gene expression	biological_process	8.44268e-05	3.93323	GS_003729; GS_006667; GS_009465; GS_016276; GS_016749; GS_018236; GS_019547; GS_019859; GS_021322
GO:0061618	sublamina densa	cellular_component	0	27.9696	GS_002590; GS_002591; GS_002592; GS_002593
GO:0005967	mitochondrial pyruvate dehydrogenase complex	cellular_component	7.86812e-06	16.7818	GS_001696; GS_004737; GS_013372
GO:0016939	kinesin II complex	cellular_component	7.86812e-06	16.7818	GS_002756; GS_010743; GS_018043
GO:0032982	myosin filament	cellular_component	0.000158309	5.827	GS_009910; GS_010675; GS_011019; GS_012349; GS_013643
GO:0005859	muscle myosin complex	cellular_component	0.000286224	8.39088	GS_006372; GS_010675; GS_013643
GO:0030018	Z disc	cellular_component	0.000485078	2.51009	GS_002850; GS_003618; GS_003619; GS_003694; GS_004598; GS_006372; GS_010968; GS_013162; GS_013348; GS_013848; GS_014414; GS_015345; GS_019134; GS_019607
GO:0005759	mitochondrial matrix	cellular_component	0.00107846	2.25561	GS_001696; GS_002471; GS_004737; GS_008722; GS_011719; GS_012051; GS_012090; GS_013372; GS_015823; GS_016020; GS_016326; GS_017546; GS_019303; GS_019592; GS_019663
GO:0005654	nucleoplasm	cellular_component	0.0035729	1.33685	GS_000059; GS_000215; GS_000494; GS_000745; GS_001033; GS_001696; GS_001825; GS_001828; GS_002398; GS_002640; GS_003118; GS_003830; GS_003835; GS_003986; GS_004429; GS_004764; GS_004827; GS_005169; GS_006273; GS_006319; GS_006422; GS_006491; GS_006505; GS_006667; GS_007065; GS_008634; GS_008732; GS_008788; GS_009306; GS_009494; GS_009819; GS_009901; GS_009970; GS_010003; GS_010150; GS_010218; GS_…
GO:0005667	transcription factor complex	cellular_component	0.00417854	2.07774	GS_000215; GS_002227; GS_003830; GS_005039; GS_007796; GS_011622; GS_013850; GS_014315; GS_015139; GS_015626; GS_016186; GS_017176; GS_019547
GO:0014704	intercalated disc	cellular_component	0.00507397	3.10773	GS_003850; GS_013348; GS_013643; GS_013848; GS_019607
GO:0000978	RNA polymerase II core promoter proximal region sequence-specific DNA binding	molecular_function	6.4978e-05	2.47519	GS_000215; GS_003830; GS_005039; GS_006319; GS_006422; GS_006505; GS_007796; GS_008788; GS_009901; GS_010003; GS_010880; GS_011556; GS_013855; GS_014315; GS_015139; GS_015788; GS_016764; GS_018615; GS_019390; GS_019547
GO:0005272	sodium channel activity	molecular_function	8.80453e-05	7.99132	GS_000434; GS_006494; GS_012934; GS_020300
GO:0016279	protein-lysine N-methyltransferase activity	molecular_function	9.32814e-05	6.35673	GS_001600; GS_008019; GS_008579; GS_014361; GS_017877
GO:0004332	fructose-bisphosphate aldolase activity	molecular_function	0.000101043	10.4886	GS_001220; GS_001221; GS_001222
GO:0019869	chloride channel inhibitor activity	molecular_function	0.000101043	10.4886	GS_013670; GS_014929; GS_016381
GO:0001046	core promoter sequence-specific DNA binding	molecular_function	0.000122503	4.55319	GS_004429; GS_009465; GS_016186; GS_016276; GS_016749; GS_019547; GS_021322
GO:0005542	folic acid binding	molecular_function	0.000286224	8.39088	GS_007620; GS_010374; GS_016326
GO:0043274	phospholipase binding	molecular_function	0.000437083	7.62807	GS_011185; GS_016061; GS_021106
GO:0070888	E-box binding	molecular_function	0.00047982	4.82235	GS_003729; GS_013741; GS_016276; GS_019390; GS_019547
GO:0046933	proton-transporting ATP synthase activity, rotational mechanism	molecular_function	0.000894393	6.45452	GS_003727; GS_005519; GS_007115

## Sheet: KEGG
KEGG pathway analysis of DE-lncRNAs targets in B vs. D
id	term	pval	Enrichment_score	Gene
path:ko00030	Pentose phosphate pathway	0.000347937	4.38428	GS_001220; GS_001221; GS_001222; GS_001888; GS_005980; GS_014347
path:ko00500	Starch and sucrose metabolism	0.00041322	4.2689	GS_001888; GS_004732; GS_004955; GS_005980; GS_011503; GS_018071
path:ko00270	Cysteine and methionine metabolism	0.000959842	3.37955	GS_003199; GS_007130; GS_008005; GS_009144; GS_010308; GS_012051; GS_015461
path:ko00020	Citrate cycle (TCA cycle)	0.00246773	3.55742	GS_000498; GS_004737; GS_008634; GS_012051; GS_015823
path:ko00061	Fatty acid biosynthesis	0.00297608	4.77112	GS_002395; GS_004359; GS_005948
path:ko00010	Glycolysis / Gluconeogenesis	0.00312743	2.63769	GS_001220; GS_001221; GS_001222; GS_001888; GS_004737; GS_005980; GS_008005; GS_011123
path:ko00620	Pyruvate metabolism	0.00414463	3.21861	GS_000498; GS_004737; GS_008005; GS_011123; GS_012051
path:ko00760	Nicotinate and nicotinamide metabolism	0.00414463	3.21861	GS_006667; GS_009355; GS_012529; GS_014691; GS_015442
path:ko00710	Carbon fixation in photosynthetic organisms	0.00770387	3.18075	GS_001220; GS_001221; GS_001222; GS_012051
path:ko04710	Circadian rhythm	0.00891001	2.75881	GS_003822; GS_003835; GS_009465; GS_015366; GS_019547
path:ko04260	Cardiac muscle contraction	0.0114229	2.16291	GS_008929; GS_010353; GS_010434; GS_010675; GS_011339; GS_012349; GS_013643; GS_017826
path:ko03440	Homologous recombination	0.0123294	2.84593	GS_001033; GS_007853; GS_008624; GS_008864
path:ko00100	Steroid biosynthesis	0.0125421	3.24436	GS_000966; GS_001455; GS_017293
path:ko03008	Ribosome biogenesis in eukaryotes	0.0133633	2.35099	GS_006477; GS_007871; GS_011327; GS_012222; GS_014458; GS_017033
path:ko03460	Fanconi anemia pathway	0.0141225	2.50337	GS_008624; GS_010339; GS_014573; GS_015664; GS_018904
path:ko04137	Mitophagy - animal	0.0247634	2.07972	GS_000771; GS_002295; GS_003024; GS_007253; GS_011459; GS_016751
path:ko04111	Cell cycle - yeast	0.0315012	1.97827	GS_001471; GS_006491; GS_007002; GS_009819; GS_018781; GS_018782
path:ko04060	Cytokine-cytokine receptor interaction	0.034044	1.62218	GS_002379; GS_007126; GS_007637; GS_011194; GS_011576; GS_011597; GS_012199; GS_012636; GS_015548; GS_017257; GS_018253; GS_019759
path:ko04910	Insulin signaling pathway	0.0371477	1.63407	GS_002395; GS_003835; GS_004630; GS_004732; GS_006421; GS_007757; GS_010972; GS_011182; GS_018961; GS_019217; GS_019390
path:ko00260	Glycine, serine and threonine metabolism	0.0392432	2.1205	GS_007130; GS_008778; GS_009143; GS_009144
