# Supplementary material for: Identification and Characterization of lncRNAs Related to the Muscle Growth and Development of Japanese Flounder (Paralichthys olivaceus)
Source: Front Genet. 2020 Sep 9;11:1034. doi: 10.3389/fgene.2020.01034 (PMC7510837; doi:10.3389/fgene.2020.01034)
Supplement: Supplementary file 1 [file Data_Sheet_1.zip › Suppl. files/Table S13.xlsx]

## Sheet: GO
GO analysis of DE-lncRNAs targets in C vs. D
id	term	category	pval	Enrichment_score	Gene
GO:0002009	morphogenesis of an epithelium	biological_process	7.88198e-07	22.0144	GS_002590; GS_002591; GS_002701; GS_018897
GO:0060021	palate development	biological_process	6.50652e-05	7.26168	GS_002018; GS_002590; GS_002591; GS_008833; GS_017535
GO:0007154	cell communication	biological_process	0.000178525	7.60496	GS_002590; GS_002591; GS_017074; GS_018255
GO:0008544	epidermis development	biological_process	0.000207855	10.1195	GS_000191; GS_009427; GS_011185
GO:0007156	homophilic cell adhesion via plasma membrane adhesion molecules	biological_process	0.000367572	4.54644	GS_003851; GS_004086; GS_014373; GS_018062; GS_018897; GS_019903
GO:0042060	wound healing	biological_process	0.000681303	7.46916	GS_000191; GS_002701; GS_016621
GO:0043588	skin development	biological_process	0.000745623	7.29545	GS_002590; GS_002591; GS_013799
GO:0048701	embryonic cranial skeleton morphogenesis	biological_process	0.000745623	7.29545	GS_007510; GS_008833; GS_009427
GO:0035264	multicellular organism growth	biological_process	0.00120166	5.03943	GS_008540; GS_009427; GS_017535; GS_018897
GO:1903955	positive regulation of protein targeting to mitochondrion	biological_process	0.00259766	5.22841	GS_000873; GS_011969; GS_014988
GO:0005882	intermediate filament	cellular_component	0.00164277	5.91895	GS_000191; GS_014679; GS_018834
GO:0005813	centrosome	cellular_component	0.00414239	2.57399	GS_000234; GS_001345; GS_002756; GS_006518; GS_007685; GS_008833; GS_012210; GS_013173
GO:0005794	Golgi apparatus	cellular_component	0.00444982	2.00542	GS_000873; GS_001345; GS_001645; GS_001803; GS_004710; GS_006393; GS_007528; GS_008833; GS_012210; GS_015078; GS_017535; GS_018639; GS_020780; GS_021480
GO:0000790	nuclear chromatin	cellular_component	0.00534986	3.57498	GS_002018; GS_004209; GS_011924; GS_019553
GO:0005886	plasma membrane	cellular_component	0.00734609	1.40405	GS_000191; GS_000599; GS_001628; GS_001645; GS_001803; GS_002590; GS_002591; GS_002835; GS_002996; GS_003187; GS_003851; GS_004086; GS_004710; GS_006015; GS_006494; GS_007972; GS_008220; GS_008732; GS_009427; GS_010371; GS_010491; GS_011474; GS_011537; GS_012019; GS_012073; GS_012957; GS_013173; GS_013876; GS_014373; GS_014806; GS_015078; GS_015629; GS_015659; GS_017659; GS_017942; GS_018062; GS_…
GO:0005615	extracellular space	cellular_component	0.00827516	1.79132	GS_000975; GS_004086; GS_004617; GS_006667; GS_007668; GS_008732; GS_011537; GS_012722; GS_013799; GS_013841; GS_013876; GS_014206; GS_016120; GS_016336; GS_018809; GS_021571
GO:0005856	cytoskeleton	cellular_component	0.00853879	2.18864	GS_000599; GS_002378; GS_004122; GS_008200; GS_008762; GS_015167; GS_015591; GS_016120; GS_016158
GO:0016323	basolateral plasma membrane	cellular_component	0.00861253	2.84153	GS_000191; GS_007668; GS_012722; GS_015659; GS_019689
GO:0005604	basement membrane	cellular_component	0.0131138	3.30215	GS_002590; GS_017074; GS_021571
GO:0016021	integral component of membrane	cellular_component	0.0164453	1.3164	GS_000873; GS_000893; GS_001628; GS_001645; GS_002590; GS_002591; GS_002841; GS_003187; GS_003393; GS_003851; GS_004086; GS_006015; GS_006330; GS_006393; GS_006494; GS_006650; GS_006967; GS_006980; GS_007039; GS_007831; GS_007972; GS_008732; GS_011474; GS_012073; GS_013876; GS_014373; GS_014806; GS_014883; GS_014988; GS_015078; GS_015283; GS_015719; GS_017074; GS_017595; GS_017659; GS_018062; GS_…
GO:0005080	protein kinase C binding	molecular_function	0.000119443	11.6187	GS_000191; GS_008444; GS_008762
GO:0008092	cytoskeletal protein binding	molecular_function	0.000138315	11.2037	GS_002378; GS_008762; GS_013173
GO:0017124	SH3 domain binding	molecular_function	0.000163551	7.74579	GS_005667; GS_008732; GS_011185; GS_013876
GO:0004222	metalloendopeptidase activity	molecular_function	0.00163779	3.99115	GS_000565; GS_008732; GS_011456; GS_013799; GS_013876
GO:0003779	actin binding	molecular_function	0.00183749	3.9018	GS_004758; GS_013173; GS_016120; GS_018639; GS_020629
GO:0003777	microtubule motor activity	molecular_function	0.00759311	3.8729	GS_002115; GS_002756; GS_005987
GO:0005198	structural molecule activity	molecular_function	0.0260436	2.40387	GS_000191; GS_011474; GS_014679; GS_018834
GO:0044822	poly(A) RNA binding	molecular_function	0.0282526	1.67309	GS_000191; GS_002199; GS_004386; GS_005667; GS_008220; GS_008540; GS_010790; GS_012279; GS_015097; GS_015612; GS_015719; GS_016131
GO:0004252	serine-type endopeptidase activity	molecular_function	0.0362891	2.41311	GS_007668; GS_010641; GS_018809
GO:0030246	carbohydrate binding	molecular_function	0.0582976	2.06385	GS_003393; GS_017074; GS_020780

## Sheet: KEGG
KEGG pathway analysis of DE-lncRNAs targets in C vs. D
id	term	pval	Enrichment_score	Gene
path:ko04810	Regulation of actin cytoskeleton	0.00890002	2.75595	GS_004758; GS_011185; GS_015591; GS_016120; GS_016621
path:ko04060	Cytokine-cytokine receptor interaction	0.0368537	2.37287	GS_003187; GS_003480; GS_011194
path:ko04530	Tight junction	0.0835123	1.80447	GS_009910; GS_011185; GS_011474
path:ko04510	Focal adhesion	0.101526	1.68289	GS_012957; GS_015591; GS_016621
path:ko04144	Endocytosis	0.182543	1.3444	GS_004758; GS_011185; GS_015078
