# Supplementary material for: Identification and Characterization of lncRNAs Related to the Muscle Growth and Development of Japanese Flounder (Paralichthys olivaceus)
Source: Front Genet. 2020 Sep 9;11:1034. doi: 10.3389/fgene.2020.01034 (PMC7510837; doi:10.3389/fgene.2020.01034)
Supplement: Supplementary file 1 [file Data_Sheet_1.zip › Suppl. files/Table S14.xlsx]

## Sheet: Sheet1
Differential co-expression of lncRNA and mRNA in A vs.B comparision
Num	mrna_id	lnc_id	CorrelationCoefficient	p.value	source_name	type	target_name	type
0	GS_017573	TCONS_00052059	1	3.33293e-13	GS_017573	mRNA	TCONS_00052059	lncRNA
1	GS_001999	TCONS_00075691	0.999999	5.87108e-13	GS_001999	mRNA	TCONS_00075691	lncRNA
2	GS_016179	TCONS_00009050	0.999999	1.34615e-12	GS_016179	mRNA	TCONS_00009050	lncRNA
3	GS_017464	TCONS_00094543	0.999999	1.9119e-12	GS_017464	mRNA	TCONS_00094543	lncRNA
4	GS_009235	TCONS_00095000	0.999997	1.39325e-11	GS_009235	mRNA	TCONS_00095000	lncRNA
5	GS_008715	TCONS_00075691	0.999996	1.93758e-11	GS_008715	mRNA	TCONS_00075691	lncRNA
6	GS_017585	TCONS_00034909	0.999995	3.05536e-11	GS_017585	mRNA	TCONS_00034909	lncRNA
7	GS_001317	TCONS_00070794	0.999995	3.14824e-11	GS_001317	mRNA	TCONS_00070794	lncRNA
8	GS_008811	TCONS_00008627	0.999995	3.78581e-11	GS_008811	mRNA	TCONS_00008627	lncRNA
9	GS_009654	TCONS_00075691	0.999994	4.54827e-11	GS_009654	mRNA	TCONS_00075691	lncRNA
10	GS_007603	TCONS_00094543	0.999994	5.33253e-11	GS_007603	mRNA	TCONS_00094543	lncRNA
11	GS_021353	TCONS_00010191	0.999994	5.62671e-11	GS_021353	mRNA	TCONS_00010191	lncRNA
12	GS_020188	TCONS_00101559	0.999993	7.5008e-11	GS_020188	mRNA	TCONS_00101559	lncRNA
13	GS_004409	TCONS_00054404	0.999993	7.82541e-11	GS_004409	mRNA	TCONS_00054404	lncRNA
14	GS_019075	TCONS_00082190	0.999993	7.99306e-11	GS_019075	mRNA	TCONS_00082190	lncRNA
15	GS_007578	TCONS_00063548	0.999993	8.23903e-11	GS_007578	mRNA	TCONS_00063548	lncRNA
16	GS_021022	TCONS_00053980	0.999992	8.47127e-11	GS_021022	mRNA	TCONS_00053980	lncRNA
17	GS_005749	TCONS_00039967	0.999992	8.8733e-11	GS_005749	mRNA	TCONS_00039967	lncRNA
18	GS_013639	TCONS_00074783	0.999992	9.13363e-11	GS_013639	mRNA	TCONS_00074783	lncRNA
19	GS_002931	TCONS_00091391	0.999991	1.09771e-10	GS_002931	mRNA	TCONS_00091391	lncRNA
20	GS_019992	TCONS_00075035	0.999991	1.12061e-10	GS_019992	mRNA	TCONS_00075035	lncRNA
21	GS_012906	TCONS_00070794	0.999991	1.28171e-10	GS_012906	mRNA	TCONS_00070794	lncRNA
22	GS_000746	TCONS_00043425	0.999989	1.97634e-10	GS_000746	mRNA	TCONS_00043425	lncRNA
23	GS_002161	TCONS_00020358	0.999988	2.06111e-10	GS_002161	mRNA	TCONS_00020358	lncRNA
24	GS_018381	TCONS_00095000	0.999988	2.18278e-10	GS_018381	mRNA	TCONS_00095000	lncRNA
25	GS_015638	TCONS_00095000	0.999988	2.2884e-10	GS_015638	mRNA	TCONS_00095000	lncRNA
26	GS_001311	TCONS_00010864	0.999987	2.55916e-10	GS_001311	mRNA	TCONS_00010864	lncRNA
27	GS_005028	TCONS_00074783	0.999986	2.7507e-10	GS_005028	mRNA	TCONS_00074783	lncRNA
28	GS_006592	TCONS_00105407	0.999986	2.75799e-10	GS_006592	mRNA	TCONS_00105407	lncRNA
29	GS_001917	TCONS_00006918	0.999986	3.05297e-10	GS_001917	mRNA	TCONS_00006918	lncRNA
30	GS_003681	TCONS_00010191	0.999985	3.36076e-10	GS_003681	mRNA	TCONS_00010191	lncRNA
31	GS_003687	TCONS_00070794	0.999985	3.45692e-10	GS_003687	mRNA	TCONS_00070794	lncRNA
32	GS_020398	TCONS_00070794	0.999985	3.54525e-10	GS_020398	mRNA	TCONS_00070794	lncRNA
33	GS_018229	TCONS_00094543	0.999984	3.65177e-10	GS_018229	mRNA	TCONS_00094543	lncRNA
34	GS_014936	TCONS_00015282	0.999984	3.76458e-10	GS_014936	mRNA	TCONS_00015282	lncRNA
35	GS_019108	TCONS_00086468	0.999984	3.8294e-10	GS_019108	mRNA	TCONS_00086468	lncRNA
36	GS_001183	TCONS_00034909	0.999984	3.87462e-10	GS_001183	mRNA	TCONS_00034909	lncRNA
37	GS_010181	TCONS_00013897	0.999983	4.11292e-10	GS_010181	mRNA	TCONS_00013897	lncRNA
38	GS_018953	TCONS_00053405	0.999983	4.15625e-10	GS_018953	mRNA	TCONS_00053405	lncRNA
39	GS_011232	TCONS_00105407	-0.999983	4.27804e-10	GS_011232	mRNA	TCONS_00105407	lncRNA
40	GS_008719	TCONS_00074783	0.999983	4.48122e-10	GS_008719	mRNA	TCONS_00074783	lncRNA
41	GS_014683	TCONS_00052059	0.999982	4.63575e-10	GS_014683	mRNA	TCONS_00052059	lncRNA
42	GS_006529	TCONS_00094750	0.999982	4.70099e-10	GS_006529	mRNA	TCONS_00094750	lncRNA
43	GS_002919	TCONS_00091391	0.999981	5.26964e-10	GS_002919	mRNA	TCONS_00091391	lncRNA
44	GS_002862	TCONS_00008459	0.999981	5.27853e-10	GS_002862	mRNA	TCONS_00008459	lncRNA
45	GS_006590	TCONS_00054404	0.999981	5.37963e-10	GS_006590	mRNA	TCONS_00054404	lncRNA
46	GS_020316	TCONS_00052059	0.99998	5.88344e-10	GS_020316	mRNA	TCONS_00052059	lncRNA
47	GS_017778	TCONS_00086468	0.99998	5.94974e-10	GS_017778	mRNA	TCONS_00086468	lncRNA
48	GS_002922	TCONS_00052059	0.99998	6.18163e-10	GS_002922	mRNA	TCONS_00052059	lncRNA
49	GS_021228	TCONS_00053405	0.99998	6.2934e-10	GS_021228	mRNA	TCONS_00053405	lncRNA
50	GS_000786	TCONS_00074783	0.999979	6.31677e-10	GS_000786	mRNA	TCONS_00074783	lncRNA
51	GS_014455	TCONS_00042169	0.999979	6.53269e-10	GS_014455	mRNA	TCONS_00042169	lncRNA
52	GS_020329	TCONS_00095000	0.999979	6.71925e-10	GS_020329	mRNA	TCONS_00095000	lncRNA
53	GS_002461	TCONS_00091476	0.999979	6.76319e-10	GS_002461	mRNA	TCONS_00091476	lncRNA
54	GS_011540	TCONS_00006918	0.999979	6.91786e-10	GS_011540	mRNA	TCONS_00006918	lncRNA
55	GS_002454	TCONS_00052059	0.999978	7.41565e-10	GS_002454	mRNA	TCONS_00052059	lncRNA
56	GS_011259	TCONS_00008627	0.999978	7.5833e-10	GS_011259	mRNA	TCONS_00008627	lncRNA
57	GS_013301	TCONS_00097110	0.999977	7.73459e-10	GS_013301	mRNA	TCONS_00097110	lncRNA
58	GS_004692	TCONS_00070706	0.999977	8.19597e-10	GS_004692	mRNA	TCONS_00070706	lncRNA
59	GS_016017	TCONS_00095000	0.999976	8.38109e-10	GS_016017	mRNA	TCONS_00095000	lncRNA
60	GS_007277	TCONS_00038957	0.999976	8.57247e-10	GS_007277	mRNA	TCONS_00038957	lncRNA
61	GS_005637	TCONS_00105407	0.999976	8.85723e-10	GS_005637	mRNA	TCONS_00105407	lncRNA
62	GS_000327	TCONS_00052059	0.999976	8.98777e-10	GS_000327	mRNA	TCONS_00052059	lncRNA
63	GS_021131	TCONS_00070794	0.999975	9.06608e-10	GS_021131	mRNA	TCONS_00070794	lncRNA
64	GS_000952	TCONS_00039967	0.999975	9.16252e-10	GS_000952	mRNA	TCONS_00039967	lncRNA
65	GS_007043	TCONS_00095000	0.999975	9.58448e-10	GS_007043	mRNA	TCONS_00095000	lncRNA
66	GS_003106	TCONS_00052059	0.999974	1.02633e-09	GS_003106	mRNA	TCONS_00052059	lncRNA
67	GS_005997	TCONS_00034909	0.999974	1.04325e-09	GS_005997	mRNA	TCONS_00034909	lncRNA
68	GS_005991	TCONS_00037389	0.999974	1.04467e-09	GS_005991	mRNA	TCONS_00037389	lncRNA
69	GS_020126	TCONS_00082190	0.999973	1.0556e-09	GS_020126	mRNA	TCONS_00082190	lncRNA
70	GS_000195	TCONS_00003213	0.999973	1.06671e-09	GS_000195	mRNA	TCONS_00003213	lncRNA
71	GS_005302	TCONS_00062153	0.999973	1.1157e-09	GS_005302	mRNA	TCONS_00062153	lncRNA
72	GS_009624	TCONS_00095000	0.999972	1.14139e-09	GS_009624	mRNA	TCONS_00095000	lncRNA
73	GS_001267	TCONS_00094543	0.999972	1.17928e-09	GS_001267	mRNA	TCONS_00094543	lncRNA
74	GS_018929	TCONS_00094543	0.999972	1.18439e-09	GS_018929	mRNA	TCONS_00094543	lncRNA
75	GS_000828	TCONS_00094543	0.999972	1.18668e-09	GS_000828	mRNA	TCONS_00094543	lncRNA
76	GS_014158	TCONS_00094543	0.999972	1.19303e-09	GS_014158	mRNA	TCONS_00094543	lncRNA
77	GS_003466	TCONS_00105407	0.999972	1.21667e-09	GS_003466	mRNA	TCONS_00105407	lncRNA
78	GS_019336	TCONS_00057084	0.999971	1.23437e-09	GS_019336	mRNA	TCONS_00057084	lncRNA
79	GS_015276	TCONS_00070794	0.999971	1.27232e-09	GS_015276	mRNA	TCONS_00070794	lncRNA
80	GS_013929	TCONS_00043425	0.999971	1.29359e-09	GS_013929	mRNA	TCONS_00043425	lncRNA
81	GS_017110	TCONS_00019634	0.99997	1.31871e-09	GS_017110	mRNA	TCONS_00019634	lncRNA
82	GS_011267	TCONS_00104087	0.99997	1.36093e-09	GS_011267	mRNA	TCONS_00104087	lncRNA
83	GS_001250	TCONS_00037389	0.999969	1.40274e-09	GS_001250	mRNA	TCONS_00037389	lncRNA
84	GS_005647	TCONS_00070794	0.999969	1.40356e-09	GS_005647	mRNA	TCONS_00070794	lncRNA
85	GS_005065	TCONS_00070794	0.999969	1.44371e-09	GS_005065	mRNA	TCONS_00070794	lncRNA
86	GS_010318	TCONS_00052059	0.999969	1.45315e-09	GS_010318	mRNA	TCONS_00052059	lncRNA
87	GS_010464	TCONS_00043425	0.999969	1.48347e-09	GS_010464	mRNA	TCONS_00043425	lncRNA
88	GS_005071	TCONS_00082190	0.999967	1.59381e-09	GS_005071	mRNA	TCONS_00082190	lncRNA
89	GS_014164	TCONS_00052059	0.999967	1.59766e-09	GS_014164	mRNA	TCONS_00052059	lncRNA
90	GS_012412	TCONS_00052059	0.999967	1.60295e-09	GS_012412	mRNA	TCONS_00052059	lncRNA
91	GS_016499	TCONS_00070794	0.999967	1.61571e-09	GS_016499	mRNA	TCONS_00070794	lncRNA
92	GS_000195	TCONS_00006918	0.999967	1.6318e-09	GS_000195	mRNA	TCONS_00006918	lncRNA
93	GS_003328	TCONS_00008627	0.999966	1.70469e-09	GS_003328	mRNA	TCONS_00008627	lncRNA
94	GS_005370	TCONS_00075691	0.999966	1.73577e-09	GS_005370	mRNA	TCONS_00075691	lncRNA
95	GS_009379	TCONS_00082190	0.999966	1.74227e-09	GS_009379	mRNA	TCONS_00082190	lncRNA
96	GS_009904	TCONS_00006918	0.999964	1.89899e-09	GS_009904	mRNA	TCONS_00006918	lncRNA
97	GS_010935	TCONS_00070794	0.999964	1.90469e-09	GS_010935	mRNA	TCONS_00070794	lncRNA
98	GS_008744	TCONS_00070794	0.999964	1.93647e-09	GS_008744	mRNA	TCONS_00070794	lncRNA
99	GS_004610	TCONS_00013897	0.999964	1.93885e-09	GS_004610	mRNA	TCONS_00013897	lncRNA
100	GS_014989	TCONS_00095000	0.999963	2.02491e-09	GS_014989	mRNA	TCONS_00095000	lncRNA
101	GS_008930	TCONS_00003213	0.999963	2.0252e-09	GS_008930	mRNA	TCONS_00003213	lncRNA
102	GS_011468	TCONS_00095000	0.999963	2.0418e-09	GS_011468	mRNA	TCONS_00095000	lncRNA
103	GS_005138	TCONS_00070794	0.999963	2.05237e-09	GS_005138	mRNA	TCONS_00070794	lncRNA
104	GS_013981	TCONS_00095000	0.999963	2.06904e-09	GS_013981	mRNA	TCONS_00095000	lncRNA
105	GS_004400	TCONS_00094543	0.999963	2.07524e-09	GS_004400	mRNA	TCONS_00094543	lncRNA
106	GS_019854	TCONS_00082190	0.999962	2.18706e-09	GS_019854	mRNA	TCONS_00082190	lncRNA
107	GS_004155	TCONS_00008627	0.999962	2.22042e-09	GS_004155	mRNA	TCONS_00008627	lncRNA
108	GS_009978	TCONS_00094750	0.999962	2.22174e-09	GS_009978	mRNA	TCONS_00094750	lncRNA
109	GS_005109	TCONS_00091391	0.999961	2.23364e-09	GS_005109	mRNA	TCONS_00091391	lncRNA
110	GS_014193	TCONS_00082190	0.99996	2.37202e-09	GS_014193	mRNA	TCONS_00082190	lncRNA
111	GS_015810	TCONS_00010867	0.99996	2.41248e-09	GS_015810	mRNA	TCONS_00010867	lncRNA
112	GS_016759	TCONS_00102699	0.99996	2.42499e-09	GS_016759	mRNA	TCONS_00102699	lncRNA
113	GS_016221	TCONS_00094543	0.999959	2.46684e-09	GS_016221	mRNA	TCONS_00094543	lncRNA
114	GS_010247	TCONS_00054404	0.999959	2.48086e-09	GS_010247	mRNA	TCONS_00054404	lncRNA
115	GS_007163	TCONS_00074783	0.999959	2.51056e-09	GS_007163	mRNA	TCONS_00074783	lncRNA
116	GS_020188	TCONS_00039967	0.999958	2.66255e-09	GS_020188	mRNA	TCONS_00039967	lncRNA
117	GS_012466	TCONS_00074783	0.999957	2.71625e-09	GS_012466	mRNA	TCONS_00074783	lncRNA
118	GS_019947	TCONS_00019173	0.999957	2.73488e-09	GS_019947	mRNA	TCONS_00019173	lncRNA
119	GS_011969	TCONS_00094543	0.999957	2.76286e-09	GS_011969	mRNA	TCONS_00094543	lncRNA
120	GS_000167	TCONS_00105407	0.999957	2.78573e-09	GS_000167	mRNA	TCONS_00105407	lncRNA
121	GS_017390	TCONS_00105407	0.999957	2.80125e-09	GS_017390	mRNA	TCONS_00105407	lncRNA
122	GS_011216	TCONS_00017300	0.999957	2.82601e-09	GS_011216	mRNA	TCONS_00017300	lncRNA
123	GS_020445	TCONS_00081912	0.999956	2.84661e-09	GS_020445	mRNA	TCONS_00081912	lncRNA
124	GS_011147	TCONS_00094543	0.999956	2.94557e-09	GS_011147	mRNA	TCONS_00094543	lncRNA
125	GS_001186	TCONS_00094543	0.999955	2.99026e-09	GS_001186	mRNA	TCONS_00094543	lncRNA
126	GS_009648	TCONS_00053980	0.999955	3.00498e-09	GS_009648	mRNA	TCONS_00053980	lncRNA
127	GS_002678	TCONS_00062823	0.999954	3.11102e-09	GS_002678	mRNA	TCONS_00062823	lncRNA
128	GS_010918	TCONS_00006918	0.999954	3.14335e-09	GS_010918	mRNA	TCONS_00006918	lncRNA
129	GS_011179	TCONS_00034909	0.999954	3.1542e-09	GS_011179	mRNA	TCONS_00034909	lncRNA
130	GS_018251	TCONS_00095000	0.999954	3.17054e-09	GS_018251	mRNA	TCONS_00095000	lncRNA
131	GS_005697	TCONS_00062823	0.999954	3.17406e-09	GS_005697	mRNA	TCONS_00062823	lncRNA
132	GS_013262	TCONS_00019173	0.999954	3.1864e-09	GS_013262	mRNA	TCONS_00019173	lncRNA
133	GS_005590	TCONS_00101559	0.999954	3.18988e-09	GS_005590	mRNA	TCONS_00101559	lncRNA
134	GS_005476	TCONS_00094543	0.999954	3.19004e-09	GS_005476	mRNA	TCONS_00094543	lncRNA
135	GS_019979	TCONS_00074783	0.999954	3.19503e-09	GS_019979	mRNA	TCONS_00074783	lncRNA
136	GS_021579	TCONS_00081912	0.999954	3.22021e-09	GS_021579	mRNA	TCONS_00081912	lncRNA
137	GS_008148	TCONS_00070794	0.999954	3.23784e-09	GS_008148	mRNA	TCONS_00070794	lncRNA
138	GS_005358	TCONS_00091391	0.999953	3.31321e-09	GS_005358	mRNA	TCONS_00091391	lncRNA
139	GS_008185	TCONS_00075233	0.999953	3.33824e-09	GS_008185	mRNA	TCONS_00075233	lncRNA
140	GS_020547	TCONS_00105407	0.999953	3.35678e-09	GS_020547	mRNA	TCONS_00105407	lncRNA
141	GS_001859	TCONS_00052059	0.999952	3.39622e-09	GS_001859	mRNA	TCONS_00052059	lncRNA
142	GS_019897	TCONS_00091391	0.999952	3.43663e-09	GS_019897	mRNA	TCONS_00091391	lncRNA
143	GS_006217	TCONS_00070794	0.999951	3.56823e-09	GS_006217	mRNA	TCONS_00070794	lncRNA
144	GS_004622	TCONS_00094543	0.999951	3.58358e-09	GS_004622	mRNA	TCONS_00094543	lncRNA
145	GS_014039	TCONS_00062823	0.999951	3.58625e-09	GS_014039	mRNA	TCONS_00062823	lncRNA
146	GS_001999	TCONS_00094750	0.999951	3.63607e-09	GS_001999	mRNA	TCONS_00094750	lncRNA
147	GS_004850	TCONS_00039107	0.999951	3.64622e-09	GS_004850	mRNA	TCONS_00039107	lncRNA
148	GS_016177	TCONS_00057084	0.999951	3.66901e-09	GS_016177	mRNA	TCONS_00057084	lncRNA
149	GS_020406	TCONS_00094543	0.99995	3.73253e-09	GS_020406	mRNA	TCONS_00094543	lncRNA
150	GS_017190	TCONS_00094543	0.99995	3.73734e-09	GS_017190	mRNA	TCONS_00094543	lncRNA
151	GS_008195	TCONS_00003213	0.99995	3.73881e-09	GS_008195	mRNA	TCONS_00003213	lncRNA
152	GS_009654	TCONS_00094750	0.99995	3.76314e-09	GS_009654	mRNA	TCONS_00094750	lncRNA
153	GS_006666	TCONS_00070794	0.99995	3.81835e-09	GS_006666	mRNA	TCONS_00070794	lncRNA
154	GS_013758	TCONS_00095000	0.999949	3.88471e-09	GS_013758	mRNA	TCONS_00095000	lncRNA
155	GS_013640	TCONS_00074783	0.999949	3.96282e-09	GS_013640	mRNA	TCONS_00074783	lncRNA
156	GS_012425	TCONS_00075035	0.999948	3.98091e-09	GS_012425	mRNA	TCONS_00075035	lncRNA
157	GS_020409	TCONS_00091391	0.999948	4.00723e-09	GS_020409	mRNA	TCONS_00091391	lncRNA
158	GS_007710	TCONS_00075691	0.999948	4.05408e-09	GS_007710	mRNA	TCONS_00075691	lncRNA
159	GS_016452	TCONS_00052059	0.999947	4.19554e-09	GS_016452	mRNA	TCONS_00052059	lncRNA
160	GS_003265	TCONS_00105407	0.999947	4.22091e-09	GS_003265	mRNA	TCONS_00105407	lncRNA
161	GS_001703	TCONS_00086468	0.999947	4.22515e-09	GS_001703	mRNA	TCONS_00086468	lncRNA
162	GS_004544	TCONS_00070794	0.999947	4.2442e-09	GS_004544	mRNA	TCONS_00070794	lncRNA
163	GS_014963	TCONS_00015282	0.999947	4.25455e-09	GS_014963	mRNA	TCONS_00015282	lncRNA
164	GS_006032	TCONS_00013897	0.999946	4.33471e-09	GS_006032	mRNA	TCONS_00013897	lncRNA
165	GS_007518	TCONS_00070794	0.999946	4.33602e-09	GS_007518	mRNA	TCONS_00070794	lncRNA
166	GS_014266	TCONS_00019173	0.999946	4.34268e-09	GS_014266	mRNA	TCONS_00019173	lncRNA
167	GS_011449	TCONS_00075691	0.999946	4.35501e-09	GS_011449	mRNA	TCONS_00075691	lncRNA
168	GS_011689	TCONS_00012908	0.999946	4.36371e-09	GS_011689	mRNA	TCONS_00012908	lncRNA
169	GS_013611	TCONS_00091391	0.999946	4.3842e-09	GS_013611	mRNA	TCONS_00091391	lncRNA
170	GS_014050	TCONS_00011126	0.999946	4.44434e-09	GS_014050	mRNA	TCONS_00011126	lncRNA
171	GS_002840	TCONS_00010864	0.999945	4.51951e-09	GS_002840	mRNA	TCONS_00010864	lncRNA
172	GS_004913	TCONS_00091391	0.999945	4.53592e-09	GS_004913	mRNA	TCONS_00091391	lncRNA
173	GS_003381	TCONS_00091129	0.999945	4.55625e-09	GS_003381	mRNA	TCONS_00091129	lncRNA
174	GS_015949	TCONS_00019634	0.999945	4.57739e-09	GS_015949	mRNA	TCONS_00019634	lncRNA
175	GS_007848	TCONS_00105407	0.999945	4.616e-09	GS_007848	mRNA	TCONS_00105407	lncRNA
176	GS_013615	TCONS_00094543	0.999944	4.62892e-09	GS_013615	mRNA	TCONS_00094543	lncRNA
177	GS_004697	TCONS_00070794	0.999944	4.63497e-09	GS_004697	mRNA	TCONS_00070794	lncRNA
178	GS_004685	TCONS_00070794	0.999944	4.6754e-09	GS_004685	mRNA	TCONS_00070794	lncRNA
179	GS_019799	TCONS_00091391	0.999944	4.73908e-09	GS_019799	mRNA	TCONS_00091391	lncRNA
180	GS_012655	TCONS_00006918	0.999944	4.75436e-09	GS_012655	mRNA	TCONS_00006918	lncRNA
181	GS_021343	TCONS_00075691	0.999943	4.79315e-09	GS_021343	mRNA	TCONS_00075691	lncRNA
182	GS_020793	TCONS_00075691	0.999943	4.82721e-09	GS_020793	mRNA	TCONS_00075691	lncRNA
183	GS_005370	TCONS_00094750	0.999943	4.90079e-09	GS_005370	mRNA	TCONS_00094750	lncRNA
184	GS_015629	TCONS_00094543	0.999943	4.91517e-09	GS_015629	mRNA	TCONS_00094543	lncRNA
185	GS_012887	TCONS_00020358	0.999942	4.98493e-09	GS_012887	mRNA	TCONS_00020358	lncRNA
186	GS_009591	TCONS_00053980	0.999942	5.05219e-09	GS_009591	mRNA	TCONS_00053980	lncRNA
187	GS_009752	TCONS_00020358	0.999941	5.15059e-09	GS_009752	mRNA	TCONS_00020358	lncRNA
188	GS_007725	TCONS_00010864	0.999941	5.22748e-09	GS_007725	mRNA	TCONS_00010864	lncRNA
189	GS_010542	TCONS_00075691	0.999941	5.24565e-09	GS_010542	mRNA	TCONS_00075691	lncRNA
190	GS_019744	TCONS_00094543	0.99994	5.33705e-09	GS_019744	mRNA	TCONS_00094543	lncRNA
191	GS_001285	TCONS_00035250	0.99994	5.36124e-09	GS_001285	mRNA	TCONS_00035250	lncRNA
192	GS_005749	TCONS_00101559	0.99994	5.37722e-09	GS_005749	mRNA	TCONS_00101559	lncRNA
193	GS_018569	TCONS_00010864	0.99994	5.44987e-09	GS_018569	mRNA	TCONS_00010864	lncRNA
194	GS_000805	TCONS_00063548	0.99994	5.46566e-09	GS_000805	mRNA	TCONS_00063548	lncRNA
195	GS_012907	TCONS_00019173	0.999939	5.49441e-09	GS_012907	mRNA	TCONS_00019173	lncRNA
196	GS_015007	TCONS_00019173	0.999939	5.61338e-09	GS_015007	mRNA	TCONS_00019173	lncRNA
197	GS_000477	TCONS_00070794	0.999939	5.63095e-09	GS_000477	mRNA	TCONS_00070794	lncRNA
198	GS_013662	TCONS_00095000	0.999939	5.64012e-09	GS_013662	mRNA	TCONS_00095000	lncRNA
199	GS_012893	TCONS_00097110	0.999938	5.70843e-09	GS_012893	mRNA	TCONS_00097110	lncRNA
200	GS_015107	TCONS_00091391	0.999938	5.73815e-09	GS_015107	mRNA	TCONS_00091391	lncRNA
201	GS_016401	TCONS_00095000	0.999938	5.79869e-09	GS_016401	mRNA	TCONS_00095000	lncRNA
202	GS_000011	TCONS_00099311	0.999937	5.94715e-09	GS_000011	mRNA	TCONS_00099311	lncRNA
203	GS_014387	TCONS_00006918	0.999937	5.98805e-09	GS_014387	mRNA	TCONS_00006918	lncRNA
204	GS_005424	TCONS_00105407	0.999937	5.99713e-09	GS_005424	mRNA	TCONS_00105407	lncRNA
205	GS_011250	TCONS_00010864	0.999937	6.01342e-09	GS_011250	mRNA	TCONS_00010864	lncRNA
206	GS_008715	TCONS_00094750	0.999937	6.04683e-09	GS_008715	mRNA	TCONS_00094750	lncRNA
207	GS_002162	TCONS_00104087	0.999936	6.0601e-09	GS_002162	mRNA	TCONS_00104087	lncRNA
208	GS_012899	TCONS_00094543	0.999936	6.12502e-09	GS_012899	mRNA	TCONS_00094543	lncRNA
209	GS_013215	TCONS_00105407	0.999936	6.22645e-09	GS_013215	mRNA	TCONS_00105407	lncRNA
210	GS_017049	TCONS_00063548	0.999936	6.22717e-09	GS_017049	mRNA	TCONS_00063548	lncRNA
211	GS_007443	TCONS_00054404	0.999935	6.2782e-09	GS_007443	mRNA	TCONS_00054404	lncRNA
212	GS_011419	TCONS_00013897	0.999935	6.31359e-09	GS_011419	mRNA	TCONS_00013897	lncRNA
213	GS_010444	TCONS_00057084	0.999935	6.3463e-09	GS_010444	mRNA	TCONS_00057084	lncRNA
214	GS_020684	TCONS_00094750	0.999935	6.42414e-09	GS_020684	mRNA	TCONS_00094750	lncRNA
215	GS_006205	TCONS_00053405	0.999935	6.42894e-09	GS_006205	mRNA	TCONS_00053405	lncRNA
216	GS_001062	TCONS_00095000	0.999934	6.5403e-09	GS_001062	mRNA	TCONS_00095000	lncRNA
217	GS_018211	TCONS_00074783	0.999933	6.67965e-09	GS_018211	mRNA	TCONS_00074783	lncRNA
218	GS_012009	TCONS_00070794	0.999933	6.7105e-09	GS_012009	mRNA	TCONS_00070794	lncRNA
219	GS_002941	TCONS_00017300	0.999933	6.75383e-09	GS_002941	mRNA	TCONS_00017300	lncRNA
220	GS_004127	TCONS_00054404	0.999933	6.78668e-09	GS_004127	mRNA	TCONS_00054404	lncRNA
221	GS_012584	TCONS_00070794	0.999933	6.82254e-09	GS_012584	mRNA	TCONS_00070794	lncRNA
222	GS_009978	TCONS_00075691	0.999932	6.85196e-09	GS_009978	mRNA	TCONS_00075691	lncRNA
223	GS_000952	TCONS_00101559	0.999932	6.93885e-09	GS_000952	mRNA	TCONS_00101559	lncRNA
224	GS_015435	TCONS_00095000	0.999932	6.95093e-09	GS_015435	mRNA	TCONS_00095000	lncRNA
225	GS_006885	TCONS_00105407	0.999932	6.98207e-09	GS_006885	mRNA	TCONS_00105407	lncRNA
226	GS_000450	TCONS_00039967	0.999931	7.05711e-09	GS_000450	mRNA	TCONS_00039967	lncRNA
227	GS_012470	TCONS_00052059	0.99993	7.29311e-09	GS_012470	mRNA	TCONS_00052059	lncRNA
228	GS_016501	TCONS_00019173	0.99993	7.30476e-09	GS_016501	mRNA	TCONS_00019173	lncRNA
229	GS_012650	TCONS_00095000	0.99993	7.31905e-09	GS_012650	mRNA	TCONS_00095000	lncRNA
230	GS_000326	TCONS_00082190	0.99993	7.43311e-09	GS_000326	mRNA	TCONS_00082190	lncRNA
231	GS_004231	TCONS_00010864	0.999929	7.5053e-09	GS_004231	mRNA	TCONS_00010864	lncRNA
232	GS_000820	TCONS_00010864	0.999929	7.50537e-09	GS_000820	mRNA	TCONS_00010864	lncRNA
233	GS_004659	TCONS_00070794	0.999928	7.67835e-09	GS_004659	mRNA	TCONS_00070794	lncRNA
234	GS_007042	TCONS_00070794	0.999928	7.72958e-09	GS_007042	mRNA	TCONS_00070794	lncRNA
235	GS_009770	TCONS_00095702	0.999928	7.83527e-09	GS_009770	mRNA	TCONS_00095702	lncRNA
236	GS_006721	TCONS_00070794	0.999927	7.913e-09	GS_006721	mRNA	TCONS_00070794	lncRNA
237	GS_019545	TCONS_00094750	0.999927	7.92074e-09	GS_019545	mRNA	TCONS_00094750	lncRNA
238	GS_019306	TCONS_00035250	0.999927	7.96353e-09	GS_019306	mRNA	TCONS_00035250	lncRNA
239	GS_016497	TCONS_00074783	0.999927	8.01701e-09	GS_016497	mRNA	TCONS_00074783	lncRNA
240	GS_000208	TCONS_00105407	0.999927	8.02814e-09	GS_000208	mRNA	TCONS_00105407	lncRNA
241	GS_005690	TCONS_00054404	0.999927	8.05966e-09	GS_005690	mRNA	TCONS_00054404	lncRNA
242	GS_020819	TCONS_00074783	0.999926	8.17661e-09	GS_020819	mRNA	TCONS_00074783	lncRNA
243	GS_020443	TCONS_00094543	0.999926	8.2394e-09	GS_020443	mRNA	TCONS_00094543	lncRNA
244	GS_010365	TCONS_00094543	0.999926	8.26135e-09	GS_010365	mRNA	TCONS_00094543	lncRNA
245	GS_000982	TCONS_00105407	0.999926	8.26766e-09	GS_000982	mRNA	TCONS_00105407	lncRNA
246	GS_013387	TCONS_00027126	0.999926	8.28152e-09	GS_013387	mRNA	TCONS_00027126	lncRNA
247	GS_001801	TCONS_00019173	0.999926	8.28392e-09	GS_001801	mRNA	TCONS_00019173	lncRNA
248	GS_010424	TCONS_00079388	0.999926	8.29329e-09	GS_010424	mRNA	TCONS_00079388	lncRNA
249	GS_005014	TCONS_00074783	0.999925	8.3384e-09	GS_005014	mRNA	TCONS_00074783	lncRNA
250	GS_002009	TCONS_00062588	0.999925	8.35607e-09	GS_002009	mRNA	TCONS_00062588	lncRNA
251	GS_013862	TCONS_00091391	0.999925	8.41539e-09	GS_013862	mRNA	TCONS_00091391	lncRNA
252	GS_002451	TCONS_00105407	0.999925	8.44423e-09	GS_002451	mRNA	TCONS_00105407	lncRNA
253	GS_010760	TCONS_00091129	0.999924	8.55133e-09	GS_010760	mRNA	TCONS_00091129	lncRNA
254	GS_017006	TCONS_00054404	0.999924	8.65571e-09	GS_017006	mRNA	TCONS_00054404	lncRNA
255	GS_003741	TCONS_00050093	0.999924	8.6855e-09	GS_003741	mRNA	TCONS_00050093	lncRNA
256	GS_016274	TCONS_00094543	0.999924	8.73994e-09	GS_016274	mRNA	TCONS_00094543	lncRNA
257	GS_004401	TCONS_00057084	0.999923	8.80403e-09	GS_004401	mRNA	TCONS_00057084	lncRNA
258	GS_005319	TCONS_00094543	0.999923	8.81093e-09	GS_005319	mRNA	TCONS_00094543	lncRNA
259	GS_002904	TCONS_00070794	0.999922	9.08209e-09	GS_002904	mRNA	TCONS_00070794	lncRNA
260	GS_020763	TCONS_00052059	0.999922	9.11215e-09	GS_020763	mRNA	TCONS_00052059	lncRNA
261	GS_001836	TCONS_00070794	0.999922	9.14674e-09	GS_001836	mRNA	TCONS_00070794	lncRNA
262	GS_000760	TCONS_00010864	0.999921	9.31366e-09	GS_000760	mRNA	TCONS_00010864	lncRNA
263	GS_000153	TCONS_00013897	0.999921	9.32329e-09	GS_000153	mRNA	TCONS_00013897	lncRNA
264	GS_006187	TCONS_00003213	0.999921	9.34139e-09	GS_006187	mRNA	TCONS_00003213	lncRNA
265	GS_014331	TCONS_00054404	0.999921	9.47599e-09	GS_014331	mRNA	TCONS_00054404	lncRNA
266	GS_000762	TCONS_00094750	0.99992	9.53435e-09	GS_000762	mRNA	TCONS_00094750	lncRNA
267	GS_006600	TCONS_00105407	0.99992	9.56423e-09	GS_006600	mRNA	TCONS_00105407	lncRNA
268	GS_009904	TCONS_00003213	0.99992	9.57387e-09	GS_009904	mRNA	TCONS_00003213	lncRNA
269	GS_012655	TCONS_00003213	0.99992	9.59831e-09	GS_012655	mRNA	TCONS_00003213	lncRNA
270	GS_002303	TCONS_00019173	0.99992	9.68038e-09	GS_002303	mRNA	TCONS_00019173	lncRNA
271	GS_011965	TCONS_00094543	0.999919	9.7317e-09	GS_011965	mRNA	TCONS_00094543	lncRNA
272	GS_011096	TCONS_00094543	0.999919	9.87522e-09	GS_011096	mRNA	TCONS_00094543	lncRNA
273	GS_006590	TCONS_00074783	0.999919	9.87593e-09	GS_006590	mRNA	TCONS_00074783	lncRNA
274	GS_015828	TCONS_00019173	0.999919	9.90338e-09	GS_015828	mRNA	TCONS_00019173	lncRNA
275	GS_006343	TCONS_00074783	0.999919	9.91782e-09	GS_006343	mRNA	TCONS_00074783	lncRNA
276	GS_005141	TCONS_00052059	0.999918	9.97487e-09	GS_005141	mRNA	TCONS_00052059	lncRNA
277	GS_005590	TCONS_00039967	0.999918	1.00498e-08	GS_005590	mRNA	TCONS_00039967	lncRNA
278	GS_020880	TCONS_00006918	0.999918	1.00592e-08	GS_020880	mRNA	TCONS_00006918	lncRNA
279	GS_018096	TCONS_00052059	0.999918	1.01338e-08	GS_018096	mRNA	TCONS_00052059	lncRNA
280	GS_021228	TCONS_00008459	0.999918	1.01434e-08	GS_021228	mRNA	TCONS_00008459	lncRNA
281	GS_005036	TCONS_00052059	0.999918	1.0149e-08	GS_005036	mRNA	TCONS_00052059	lncRNA
282	GS_018575	TCONS_00102699	0.999918	1.01659e-08	GS_018575	mRNA	TCONS_00102699	lncRNA
283	GS_019583	TCONS_00070794	0.999918	1.01676e-08	GS_019583	mRNA	TCONS_00070794	lncRNA
284	GS_003411	TCONS_00105407	0.999917	1.02737e-08	GS_003411	mRNA	TCONS_00105407	lncRNA
285	GS_003113	TCONS_00095000	0.999917	1.03886e-08	GS_003113	mRNA	TCONS_00095000	lncRNA
286	GS_019145	TCONS_00044060	0.999917	1.04125e-08	GS_019145	mRNA	TCONS_00044060	lncRNA
287	GS_020778	TCONS_00054404	0.999917	1.04247e-08	GS_020778	mRNA	TCONS_00054404	lncRNA
288	GS_018763	TCONS_00095000	0.999917	1.04487e-08	GS_018763	mRNA	TCONS_00095000	lncRNA
289	GS_010157	TCONS_00062823	0.999916	1.06081e-08	GS_010157	mRNA	TCONS_00062823	lncRNA
290	GS_007736	TCONS_00074783	0.999916	1.06976e-08	GS_007736	mRNA	TCONS_00074783	lncRNA
291	GS_008952	TCONS_00053980	0.999915	1.07933e-08	GS_008952	mRNA	TCONS_00053980	lncRNA
292	GS_011237	TCONS_00010864	0.999915	1.07968e-08	GS_011237	mRNA	TCONS_00010864	lncRNA
293	GS_013064	TCONS_00075691	0.999915	1.08776e-08	GS_013064	mRNA	TCONS_00075691	lncRNA
294	GS_008602	TCONS_00095000	0.999914	1.098e-08	GS_008602	mRNA	TCONS_00095000	lncRNA
295	GS_003983	TCONS_00095702	0.999914	1.09857e-08	GS_003983	mRNA	TCONS_00095702	lncRNA
296	GS_008803	TCONS_00094543	0.999914	1.10473e-08	GS_008803	mRNA	TCONS_00094543	lncRNA
297	GS_006989	TCONS_00054404	0.999914	1.10933e-08	GS_006989	mRNA	TCONS_00054404	lncRNA
298	GS_017702	TCONS_00052059	0.999914	1.11171e-08	GS_017702	mRNA	TCONS_00052059	lncRNA
299	GS_008195	TCONS_00006918	0.999914	1.11703e-08	GS_008195	mRNA	TCONS_00006918	lncRNA
300	GS_010006	TCONS_00019700	-0.999913	1.13225e-08	GS_010006	mRNA	TCONS_00019700	lncRNA
301	GS_019714	TCONS_00095000	0.999913	1.13356e-08	GS_019714	mRNA	TCONS_00095000	lncRNA
302	GS_014136	TCONS_00006918	0.999913	1.13799e-08	GS_014136	mRNA	TCONS_00006918	lncRNA
303	GS_019370	TCONS_00080263	0.999913	1.13826e-08	GS_019370	mRNA	TCONS_00080263	lncRNA
304	GS_014351	TCONS_00095000	0.999912	1.16791e-08	GS_014351	mRNA	TCONS_00095000	lncRNA
305	GS_013801	TCONS_00010864	0.999911	1.17632e-08	GS_013801	mRNA	TCONS_00010864	lncRNA
306	GS_009307	TCONS_00094543	0.999911	1.17813e-08	GS_009307	mRNA	TCONS_00094543	lncRNA
307	GS_008107	TCONS_00070794	0.999911	1.19602e-08	GS_008107	mRNA	TCONS_00070794	lncRNA
308	GS_018440	TCONS_00003213	0.999911	1.199e-08	GS_018440	mRNA	TCONS_00003213	lncRNA
309	GS_004085	TCONS_00054404	0.999911	1.20094e-08	GS_004085	mRNA	TCONS_00054404	lncRNA
310	GS_002545	TCONS_00057084	0.99991	1.20172e-08	GS_002545	mRNA	TCONS_00057084	lncRNA
311	GS_009653	TCONS_00019173	0.99991	1.21654e-08	GS_009653	mRNA	TCONS_00019173	lncRNA
312	GS_000632	TCONS_00091129	0.99991	1.22117e-08	GS_000632	mRNA	TCONS_00091129	lncRNA
313	GS_017895	TCONS_00052059	0.99991	1.22561e-08	GS_017895	mRNA	TCONS_00052059	lncRNA
314	GS_008190	TCONS_00091129	0.99991	1.22603e-08	GS_008190	mRNA	TCONS_00091129	lncRNA
315	GS_003341	TCONS_00043425	0.999909	1.23367e-08	GS_003341	mRNA	TCONS_00043425	lncRNA
316	GS_019509	TCONS_00035250	0.999909	1.24136e-08	GS_019509	mRNA	TCONS_00035250	lncRNA
317	GS_004027	TCONS_00090921	0.999909	1.2472e-08	GS_004027	mRNA	TCONS_00090921	lncRNA
318	GS_017915	TCONS_00075691	0.999909	1.25012e-08	GS_017915	mRNA	TCONS_00075691	lncRNA
319	GS_000450	TCONS_00101559	0.999908	1.2824e-08	GS_000450	mRNA	TCONS_00101559	lncRNA
320	GS_015690	TCONS_00054404	0.999907	1.28483e-08	GS_015690	mRNA	TCONS_00054404	lncRNA
321	GS_018343	TCONS_00105407	0.999907	1.29011e-08	GS_018343	mRNA	TCONS_00105407	lncRNA
322	GS_006186	TCONS_00105407	0.999907	1.2918e-08	GS_006186	mRNA	TCONS_00105407	lncRNA
323	GS_003663	TCONS_00050093	0.999907	1.30287e-08	GS_003663	mRNA	TCONS_00050093	lncRNA
324	GS_001167	TCONS_00095000	0.999907	1.30391e-08	GS_001167	mRNA	TCONS_00095000	lncRNA
325	GS_003394	TCONS_00043425	0.999907	1.30682e-08	GS_003394	mRNA	TCONS_00043425	lncRNA
326	GS_005825	TCONS_00094543	0.999907	1.30694e-08	GS_005825	mRNA	TCONS_00094543	lncRNA
327	GS_019780	TCONS_00094543	0.999907	1.30982e-08	GS_019780	mRNA	TCONS_00094543	lncRNA
328	GS_011167	TCONS_00074783	0.999906	1.31214e-08	GS_011167	mRNA	TCONS_00074783	lncRNA
329	GS_000712	TCONS_00094750	0.999906	1.3196e-08	GS_000712	mRNA	TCONS_00094750	lncRNA
330	GS_001396	TCONS_00008627	0.999906	1.32805e-08	GS_001396	mRNA	TCONS_00008627	lncRNA
331	GS_020778	TCONS_00074783	0.999906	1.32915e-08	GS_020778	mRNA	TCONS_00074783	lncRNA
332	GS_004887	TCONS_00105407	0.999906	1.33419e-08	GS_004887	mRNA	TCONS_00105407	lncRNA
333	GS_008705	TCONS_00101559	0.999905	1.34131e-08	GS_008705	mRNA	TCONS_00101559	lncRNA
334	GS_010961	TCONS_00017300	0.999905	1.35483e-08	GS_010961	mRNA	TCONS_00017300	lncRNA
335	GS_012307	TCONS_00091129	0.999905	1.35621e-08	GS_012307	mRNA	TCONS_00091129	lncRNA
336	GS_015941	TCONS_00050093	0.999905	1.35782e-08	GS_015941	mRNA	TCONS_00050093	lncRNA
337	GS_009777	TCONS_00105407	0.999905	1.35793e-08	GS_009777	mRNA	TCONS_00105407	lncRNA
338	GS_018270	TCONS_00105407	0.999904	1.36852e-08	GS_018270	mRNA	TCONS_00105407	lncRNA
339	GS_003878	TCONS_00082190	0.999904	1.37833e-08	GS_003878	mRNA	TCONS_00082190	lncRNA
340	GS_004402	TCONS_00006918	0.999904	1.38274e-08	GS_004402	mRNA	TCONS_00006918	lncRNA
341	GS_016794	TCONS_00079388	0.999904	1.3831e-08	GS_016794	mRNA	TCONS_00079388	lncRNA
342	GS_011440	TCONS_00070794	0.999904	1.39378e-08	GS_011440	mRNA	TCONS_00070794	lncRNA
343	GS_020187	TCONS_00050093	0.999903	1.40655e-08	GS_020187	mRNA	TCONS_00050093	lncRNA
344	GS_020808	TCONS_00010864	0.999903	1.40967e-08	GS_020808	mRNA	TCONS_00010864	lncRNA
345	GS_019614	TCONS_00003213	0.999903	1.41475e-08	GS_019614	mRNA	TCONS_00003213	lncRNA
346	GS_015497	TCONS_00074783	0.999903	1.4159e-08	GS_015497	mRNA	TCONS_00074783	lncRNA
347	GS_007072	TCONS_00095000	0.999903	1.42564e-08	GS_007072	mRNA	TCONS_00095000	lncRNA
348	GS_002741	TCONS_00052059	0.999902	1.43293e-08	GS_002741	mRNA	TCONS_00052059	lncRNA
349	GS_014123	TCONS_00042169	0.999901	1.45564e-08	GS_014123	mRNA	TCONS_00042169	lncRNA
350	GS_005486	TCONS_00010864	0.999901	1.45678e-08	GS_005486	mRNA	TCONS_00010864	lncRNA
351	GS_009698	TCONS_00010864	0.999901	1.47252e-08	GS_009698	mRNA	TCONS_00010864	lncRNA
352	GS_020924	TCONS_00052059	0.999901	1.48447e-08	GS_020924	mRNA	TCONS_00052059	lncRNA
353	GS_007539	TCONS_00010867	0.9999	1.51194e-08	GS_007539	mRNA	TCONS_00010867	lncRNA
354	GS_000712	TCONS_00075691	0.999899	1.51782e-08	GS_000712	mRNA	TCONS_00075691	lncRNA
355	GS_019917	TCONS_00095000	0.999899	1.51824e-08	GS_019917	mRNA	TCONS_00095000	lncRNA
356	GS_006042	TCONS_00020358	0.999899	1.52188e-08	GS_006042	mRNA	TCONS_00020358	lncRNA
357	GS_015345	TCONS_00010191	0.999899	1.52575e-08	GS_015345	mRNA	TCONS_00010191	lncRNA
358	GS_012847	TCONS_00050093	0.999899	1.52827e-08	GS_012847	mRNA	TCONS_00050093	lncRNA
359	GS_020885	TCONS_00010191	0.999899	1.53221e-08	GS_020885	mRNA	TCONS_00010191	lncRNA
360	GS_012908	TCONS_00094543	0.999899	1.53702e-08	GS_012908	mRNA	TCONS_00094543	lncRNA
361	GS_013363	TCONS_00042169	0.999899	1.53807e-08	GS_013363	mRNA	TCONS_00042169	lncRNA
362	GS_017515	TCONS_00099311	0.999898	1.54981e-08	GS_017515	mRNA	TCONS_00099311	lncRNA
363	GS_020595	TCONS_00057084	0.999898	1.55402e-08	GS_020595	mRNA	TCONS_00057084	lncRNA
364	GS_006529	TCONS_00075691	0.999898	1.55451e-08	GS_006529	mRNA	TCONS_00075691	lncRNA
365	GS_006474	TCONS_00052059	0.999898	1.5595e-08	GS_006474	mRNA	TCONS_00052059	lncRNA
366	GS_000627	TCONS_00003213	0.999898	1.55955e-08	GS_000627	mRNA	TCONS_00003213	lncRNA
367	GS_006425	TCONS_00095000	0.999898	1.56852e-08	GS_006425	mRNA	TCONS_00095000	lncRNA
368	GS_009414	TCONS_00010864	0.999898	1.57402e-08	GS_009414	mRNA	TCONS_00010864	lncRNA
369	GS_014372	TCONS_00099311	0.999897	1.57805e-08	GS_014372	mRNA	TCONS_00099311	lncRNA
370	GS_008461	TCONS_00091129	0.999897	1.58845e-08	GS_008461	mRNA	TCONS_00091129	lncRNA
371	GS_002424	TCONS_00010864	0.999897	1.59085e-08	GS_002424	mRNA	TCONS_00010864	lncRNA
372	GS_015698	TCONS_00054404	0.999897	1.59129e-08	GS_015698	mRNA	TCONS_00054404	lncRNA
373	GS_005376	TCONS_00070794	0.999897	1.59794e-08	GS_005376	mRNA	TCONS_00070794	lncRNA
374	GS_020793	TCONS_00094750	0.999897	1.59944e-08	GS_020793	mRNA	TCONS_00094750	lncRNA
375	GS_019570	TCONS_00070794	0.999896	1.60715e-08	GS_019570	mRNA	TCONS_00070794	lncRNA
376	GS_008683	TCONS_00042169	0.999896	1.61257e-08	GS_008683	mRNA	TCONS_00042169	lncRNA
377	GS_020684	TCONS_00075691	0.999896	1.62062e-08	GS_020684	mRNA	TCONS_00075691	lncRNA
378	GS_008846	TCONS_00057084	0.999896	1.6227e-08	GS_008846	mRNA	TCONS_00057084	lncRNA
379	GS_013282	TCONS_00081912	0.999896	1.63001e-08	GS_013282	mRNA	TCONS_00081912	lncRNA
380	GS_007504	TCONS_00010864	0.999896	1.63075e-08	GS_007504	mRNA	TCONS_00010864	lncRNA
381	GS_005741	TCONS_00091391	0.999896	1.6322e-08	GS_005741	mRNA	TCONS_00091391	lncRNA
382	GS_005991	TCONS_00010191	0.999896	1.63403e-08	GS_005991	mRNA	TCONS_00010191	lncRNA
383	GS_017733	TCONS_00010864	0.999895	1.64065e-08	GS_017733	mRNA	TCONS_00010864	lncRNA
384	GS_013640	TCONS_00054404	0.999895	1.64263e-08	GS_013640	mRNA	TCONS_00054404	lncRNA
385	GS_002697	TCONS_00095000	0.999895	1.64826e-08	GS_002697	mRNA	TCONS_00095000	lncRNA
386	GS_014035	TCONS_00008627	0.999895	1.65308e-08	GS_014035	mRNA	TCONS_00008627	lncRNA
387	GS_005969	TCONS_00091476	0.999895	1.66049e-08	GS_005969	mRNA	TCONS_00091476	lncRNA
388	GS_007439	TCONS_00010864	0.999895	1.66195e-08	GS_007439	mRNA	TCONS_00010864	lncRNA
389	GS_007679	TCONS_00091391	0.999895	1.66236e-08	GS_007679	mRNA	TCONS_00091391	lncRNA
390	GS_004127	TCONS_00074783	0.999895	1.66251e-08	GS_004127	mRNA	TCONS_00074783	lncRNA
391	GS_010183	TCONS_00010864	0.999894	1.66954e-08	GS_010183	mRNA	TCONS_00010864	lncRNA
392	GS_012938	TCONS_00052059	0.999894	1.67659e-08	GS_012938	mRNA	TCONS_00052059	lncRNA
393	GS_015423	TCONS_00095000	0.999894	1.68283e-08	GS_015423	mRNA	TCONS_00095000	lncRNA
394	GS_008162	TCONS_00035250	0.999894	1.6905e-08	GS_008162	mRNA	TCONS_00035250	lncRNA
395	GS_007156	TCONS_00052059	0.999894	1.69574e-08	GS_007156	mRNA	TCONS_00052059	lncRNA
396	GS_002157	TCONS_00095702	0.999893	1.70135e-08	GS_002157	mRNA	TCONS_00095702	lncRNA
397	GS_018825	TCONS_00019173	0.999893	1.70199e-08	GS_018825	mRNA	TCONS_00019173	lncRNA
398	GS_016228	TCONS_00094543	0.999893	1.71273e-08	GS_016228	mRNA	TCONS_00094543	lncRNA
399	GS_020183	TCONS_00010864	0.999893	1.71424e-08	GS_020183	mRNA	TCONS_00010864	lncRNA
400	GS_000259	TCONS_00094543	0.999893	1.71532e-08	GS_000259	mRNA	TCONS_00094543	lncRNA
401	GS_000348	TCONS_00052059	0.999893	1.73044e-08	GS_000348	mRNA	TCONS_00052059	lncRNA
402	GS_013387	TCONS_00097112	0.999893	1.73247e-08	GS_013387	mRNA	TCONS_00097112	lncRNA
403	GS_000632	TCONS_00082190	0.999892	1.74901e-08	GS_000632	mRNA	TCONS_00082190	lncRNA
404	GS_019271	TCONS_00091129	0.999892	1.75164e-08	GS_019271	mRNA	TCONS_00091129	lncRNA
405	GS_001249	TCONS_00091391	0.999891	1.76984e-08	GS_001249	mRNA	TCONS_00091391	lncRNA
406	GS_004682	TCONS_00052059	0.999891	1.77464e-08	GS_004682	mRNA	TCONS_00052059	lncRNA
407	GS_021098	TCONS_00010864	0.999891	1.77632e-08	GS_021098	mRNA	TCONS_00010864	lncRNA
408	GS_003296	TCONS_00095702	0.999891	1.77777e-08	GS_003296	mRNA	TCONS_00095702	lncRNA
409	GS_006103	TCONS_00082190	0.999891	1.7785e-08	GS_006103	mRNA	TCONS_00082190	lncRNA
410	GS_018901	TCONS_00094543	0.999891	1.78028e-08	GS_018901	mRNA	TCONS_00094543	lncRNA
411	GS_005802	TCONS_00070794	0.999891	1.78105e-08	GS_005802	mRNA	TCONS_00070794	lncRNA
412	GS_007163	TCONS_00054404	0.999891	1.78269e-08	GS_007163	mRNA	TCONS_00054404	lncRNA
413	GS_016357	TCONS_00082190	0.999891	1.79743e-08	GS_016357	mRNA	TCONS_00082190	lncRNA
414	GS_018434	TCONS_00019700	0.99989	1.81436e-08	GS_018434	mRNA	TCONS_00019700	lncRNA
415	GS_018291	TCONS_00050093	0.99989	1.81461e-08	GS_018291	mRNA	TCONS_00050093	lncRNA
416	GS_010739	TCONS_00105407	0.99989	1.81867e-08	GS_010739	mRNA	TCONS_00105407	lncRNA
417	GS_013679	TCONS_00062153	0.99989	1.82837e-08	GS_013679	mRNA	TCONS_00062153	lncRNA
418	GS_016199	TCONS_00050507	0.999889	1.83479e-08	GS_016199	mRNA	TCONS_00050507	lncRNA
419	GS_009359	TCONS_00091129	0.999889	1.83866e-08	GS_009359	mRNA	TCONS_00091129	lncRNA
420	GS_006647	TCONS_00010864	0.999889	1.84793e-08	GS_006647	mRNA	TCONS_00010864	lncRNA
421	GS_005102	TCONS_00019700	-0.999889	1.85073e-08	GS_005102	mRNA	TCONS_00019700	lncRNA
422	GS_005222	TCONS_00052059	0.999889	1.85244e-08	GS_005222	mRNA	TCONS_00052059	lncRNA
423	GS_007443	TCONS_00074783	0.999889	1.86092e-08	GS_007443	mRNA	TCONS_00074783	lncRNA
424	GS_007245	TCONS_00091391	0.999888	1.86894e-08	GS_007245	mRNA	TCONS_00091391	lncRNA
425	GS_003974	TCONS_00070794	0.999888	1.88897e-08	GS_003974	mRNA	TCONS_00070794	lncRNA
426	GS_018998	TCONS_00010867	0.999888	1.89557e-08	GS_018998	mRNA	TCONS_00010867	lncRNA
427	GS_001597	TCONS_00099311	0.999887	1.89955e-08	GS_001597	mRNA	TCONS_00099311	lncRNA
428	GS_009697	TCONS_00035250	0.999887	1.9118e-08	GS_009697	mRNA	TCONS_00035250	lncRNA
429	GS_000627	TCONS_00006918	0.999887	1.91591e-08	GS_000627	mRNA	TCONS_00006918	lncRNA
430	GS_019504	TCONS_00101559	0.999886	1.93362e-08	GS_019504	mRNA	TCONS_00101559	lncRNA
431	GS_004754	TCONS_00075691	0.999886	1.93753e-08	GS_004754	mRNA	TCONS_00075691	lncRNA
432	GS_011476	TCONS_00057084	0.999886	1.94022e-08	GS_011476	mRNA	TCONS_00057084	lncRNA
433	GS_016809	TCONS_00050093	0.999885	1.97059e-08	GS_016809	mRNA	TCONS_00050093	lncRNA
434	GS_000217	TCONS_00019173	0.999885	1.9731e-08	GS_000217	mRNA	TCONS_00019173	lncRNA
435	GS_004991	TCONS_00006918	0.999885	1.97588e-08	GS_004991	mRNA	TCONS_00006918	lncRNA
436	GS_003881	TCONS_00054404	0.999885	1.98029e-08	GS_003881	mRNA	TCONS_00054404	lncRNA
437	GS_016992	TCONS_00010864	0.999885	1.9885e-08	GS_016992	mRNA	TCONS_00010864	lncRNA
438	GS_010314	TCONS_00010864	0.999885	1.99947e-08	GS_010314	mRNA	TCONS_00010864	lncRNA
439	GS_002037	TCONS_00079388	0.999885	2.00068e-08	GS_002037	mRNA	TCONS_00079388	lncRNA
440	GS_015690	TCONS_00074783	0.999884	2.01881e-08	GS_015690	mRNA	TCONS_00074783	lncRNA
441	GS_002071	TCONS_00050093	0.999884	2.02687e-08	GS_002071	mRNA	TCONS_00050093	lncRNA
442	GS_012967	TCONS_00094543	0.999884	2.02745e-08	GS_012967	mRNA	TCONS_00094543	lncRNA
443	GS_006375	TCONS_00050093	0.999884	2.02762e-08	GS_006375	mRNA	TCONS_00050093	lncRNA
444	GS_010491	TCONS_00094543	0.999884	2.03311e-08	GS_010491	mRNA	TCONS_00094543	lncRNA
445	GS_007054	TCONS_00094543	0.999884	2.03558e-08	GS_007054	mRNA	TCONS_00094543	lncRNA
446	GS_004470	TCONS_00060535	0.999883	2.04132e-08	GS_004470	mRNA	TCONS_00060535	lncRNA
447	GS_014623	TCONS_00070706	0.999883	2.06068e-08	GS_014623	mRNA	TCONS_00070706	lncRNA
448	GS_010303	TCONS_00052059	0.999883	2.06172e-08	GS_010303	mRNA	TCONS_00052059	lncRNA
449	GS_011039	TCONS_00013897	0.999882	2.07571e-08	GS_011039	mRNA	TCONS_00013897	lncRNA
450	GS_018743	TCONS_00070794	0.999882	2.07689e-08	GS_018743	mRNA	TCONS_00070794	lncRNA
451	GS_002822	TCONS_00013897	0.999882	2.07936e-08	GS_002822	mRNA	TCONS_00013897	lncRNA
452	GS_012407	TCONS_00070794	0.999882	2.09224e-08	GS_012407	mRNA	TCONS_00070794	lncRNA
453	GS_006133	TCONS_00039107	0.999882	2.09659e-08	GS_006133	mRNA	TCONS_00039107	lncRNA
454	GS_011679	TCONS_00010864	0.999882	2.09802e-08	GS_011679	mRNA	TCONS_00010864	lncRNA
455	GS_014973	TCONS_00082190	0.999882	2.09847e-08	GS_014973	mRNA	TCONS_00082190	lncRNA
456	GS_006820	TCONS_00095000	0.999882	2.09975e-08	GS_006820	mRNA	TCONS_00095000	lncRNA
457	GS_009349	TCONS_00052059	0.999882	2.10062e-08	GS_009349	mRNA	TCONS_00052059	lncRNA
458	GS_021272	TCONS_00102699	0.999882	2.10261e-08	GS_021272	mRNA	TCONS_00102699	lncRNA
459	GS_021170	TCONS_00091391	0.999881	2.11232e-08	GS_021170	mRNA	TCONS_00091391	lncRNA
460	GS_019037	TCONS_00095000	0.999881	2.13244e-08	GS_019037	mRNA	TCONS_00095000	lncRNA
461	GS_004409	TCONS_00074783	0.99988	2.14381e-08	GS_004409	mRNA	TCONS_00074783	lncRNA
462	GS_014981	TCONS_00010864	0.99988	2.1502e-08	GS_014981	mRNA	TCONS_00010864	lncRNA
463	GS_005046	TCONS_00018475	0.99988	2.15179e-08	GS_005046	mRNA	TCONS_00018475	lncRNA
464	GS_004754	TCONS_00094750	0.99988	2.17191e-08	GS_004754	mRNA	TCONS_00094750	lncRNA
465	GS_003631	TCONS_00091129	0.99988	2.1722e-08	GS_003631	mRNA	TCONS_00091129	lncRNA
466	GS_011238	TCONS_00035250	0.99988	2.17327e-08	GS_011238	mRNA	TCONS_00035250	lncRNA
467	GS_003862	TCONS_00070794	0.99988	2.17419e-08	GS_003862	mRNA	TCONS_00070794	lncRNA
468	GS_020490	TCONS_00008627	0.99988	2.17723e-08	GS_020490	mRNA	TCONS_00008627	lncRNA
469	GS_010505	TCONS_00101559	0.999879	2.18951e-08	GS_010505	mRNA	TCONS_00101559	lncRNA
470	GS_016540	TCONS_00091129	0.999879	2.20255e-08	GS_016540	mRNA	TCONS_00091129	lncRNA
471	GS_017574	TCONS_00105407	0.999879	2.20609e-08	GS_017574	mRNA	TCONS_00105407	lncRNA
472	GS_020223	TCONS_00050093	0.999878	2.21925e-08	GS_020223	mRNA	TCONS_00050093	lncRNA
473	GS_000390	TCONS_00094543	0.999878	2.22285e-08	GS_000390	mRNA	TCONS_00094543	lncRNA
474	GS_006550	TCONS_00010864	0.999878	2.23499e-08	GS_006550	mRNA	TCONS_00010864	lncRNA
475	GS_006970	TCONS_00075691	0.999878	2.24019e-08	GS_006970	mRNA	TCONS_00075691	lncRNA
476	GS_019174	TCONS_00052059	0.999877	2.27307e-08	GS_019174	mRNA	TCONS_00052059	lncRNA
477	GS_001940	TCONS_00070794	0.999877	2.27508e-08	GS_001940	mRNA	TCONS_00070794	lncRNA
478	GS_001698	TCONS_00074783	0.999877	2.28575e-08	GS_001698	mRNA	TCONS_00074783	lncRNA
479	GS_009349	TCONS_00075691	0.999876	2.30135e-08	GS_009349	mRNA	TCONS_00075691	lncRNA
480	GS_016852	TCONS_00095000	0.999876	2.31481e-08	GS_016852	mRNA	TCONS_00095000	lncRNA
481	GS_003884	TCONS_00095702	0.999876	2.31805e-08	GS_003884	mRNA	TCONS_00095702	lncRNA
482	GS_009811	TCONS_00094543	0.999876	2.32003e-08	GS_009811	mRNA	TCONS_00094543	lncRNA
483	GS_017138	TCONS_00050093	0.999876	2.3224e-08	GS_017138	mRNA	TCONS_00050093	lncRNA
484	GS_001653	TCONS_00010864	0.999875	2.3252e-08	GS_001653	mRNA	TCONS_00010864	lncRNA
485	GS_020905	TCONS_00070794	0.999875	2.33069e-08	GS_020905	mRNA	TCONS_00070794	lncRNA
486	GS_010422	TCONS_00039107	0.999875	2.33995e-08	GS_010422	mRNA	TCONS_00039107	lncRNA
487	GS_000396	TCONS_00052059	0.999874	2.36437e-08	GS_000396	mRNA	TCONS_00052059	lncRNA
488	GS_014176	TCONS_00010864	0.999874	2.36573e-08	GS_014176	mRNA	TCONS_00010864	lncRNA
489	GS_020197	TCONS_00019634	0.999874	2.38334e-08	GS_020197	mRNA	TCONS_00019634	lncRNA
490	GS_008968	TCONS_00010864	0.999874	2.38486e-08	GS_008968	mRNA	TCONS_00010864	lncRNA
491	GS_019271	TCONS_00082190	0.999874	2.39173e-08	GS_019271	mRNA	TCONS_00082190	lncRNA
492	GS_006989	TCONS_00079914	0.999873	2.4008e-08	GS_006989	mRNA	TCONS_00079914	lncRNA
493	GS_021117	TCONS_00094750	0.999873	2.40317e-08	GS_021117	mRNA	TCONS_00094750	lncRNA
494	GS_005176	TCONS_00010864	0.999873	2.41775e-08	GS_005176	mRNA	TCONS_00010864	lncRNA
495	GS_002802	TCONS_00095000	0.999873	2.41958e-08	GS_002802	mRNA	TCONS_00095000	lncRNA
496	GS_004271	TCONS_00095000	0.999873	2.43306e-08	GS_004271	mRNA	TCONS_00095000	lncRNA
497	GS_019391	TCONS_00094543	0.999872	2.44018e-08	GS_019391	mRNA	TCONS_00094543	lncRNA
498	GS_018306	TCONS_00052059	0.999872	2.45198e-08	GS_018306	mRNA	TCONS_00052059	lncRNA
499	GS_008930	TCONS_00006918	0.999872	2.45282e-08	GS_008930	mRNA	TCONS_00006918	lncRNA
