# Supplementary material for: Identification and Characterization of lncRNAs Related to the Muscle Growth and Development of Japanese Flounder (Paralichthys olivaceus)
Source: Front Genet. 2020 Sep 9;11:1034. doi: 10.3389/fgene.2020.01034 (PMC7510837; doi:10.3389/fgene.2020.01034)
Supplement: Supplementary file 1 [file Data_Sheet_1.zip › Suppl. files/Table S15.xlsx]

## Sheet: Sheet1
Differential co-expression of lncRNA and mRNA in A vs. C comparision
Num	mrna_id	lnc_id	CorrelationCoefficient	p.value	source_name	type	target_name	type
0	GS_003410	TCONS_00094543	1	2.95454e-14	GS_003410	mRNA	TCONS_00094543	lncRNA
1	GS_006565	TCONS_00055084	1	7.69844e-14	GS_006565	mRNA	TCONS_00055084	lncRNA
2	GS_014766	TCONS_00055084	1	1.60439e-13	GS_014766	mRNA	TCONS_00055084	lncRNA
3	GS_017573	TCONS_00052059	1	3.33293e-13	GS_017573	mRNA	TCONS_00052059	lncRNA
4	GS_001999	TCONS_00075691	0.999999	5.87108e-13	GS_001999	mRNA	TCONS_00075691	lncRNA
5	GS_010384	TCONS_00006918	0.999999	1.36248e-12	GS_010384	mRNA	TCONS_00006918	lncRNA
6	GS_018569	TCONS_00010864	0.999999	1.65273e-12	GS_018569	mRNA	TCONS_00010864	lncRNA
7	GS_016770	TCONS_00094750	0.999999	1.96808e-12	GS_016770	mRNA	TCONS_00094750	lncRNA
8	GS_016624	TCONS_00077118	0.999999	2.54291e-12	GS_016624	mRNA	TCONS_00077118	lncRNA
9	GS_017296	TCONS_00096960	0.999999	2.73748e-12	GS_017296	mRNA	TCONS_00096960	lncRNA
10	GS_003394	TCONS_00043425	0.999998	5.27486e-12	GS_003394	mRNA	TCONS_00043425	lncRNA
11	GS_020540	TCONS_00095000	0.999998	6.23556e-12	GS_020540	mRNA	TCONS_00095000	lncRNA
12	GS_012544	TCONS_00050093	0.999998	8.84821e-12	GS_012544	mRNA	TCONS_00050093	lncRNA
13	GS_012744	TCONS_00003213	0.999997	1.58208e-11	GS_012744	mRNA	TCONS_00003213	lncRNA
14	GS_020183	TCONS_00105916	0.999997	1.60058e-11	GS_020183	mRNA	TCONS_00105916	lncRNA
15	GS_008715	TCONS_00075691	0.999996	1.93758e-11	GS_008715	mRNA	TCONS_00075691	lncRNA
16	GS_001173	TCONS_00010191	0.999996	1.97448e-11	GS_001173	mRNA	TCONS_00010191	lncRNA
17	GS_004231	TCONS_00078384	0.999996	1.98392e-11	GS_004231	mRNA	TCONS_00078384	lncRNA
18	GS_010254	TCONS_00051854	0.999996	2.18344e-11	GS_010254	mRNA	TCONS_00051854	lncRNA
19	GS_020808	TCONS_00078384	0.999996	2.41258e-11	GS_020808	mRNA	TCONS_00078384	lncRNA
20	GS_003532	TCONS_00055084	0.999996	2.69193e-11	GS_003532	mRNA	TCONS_00055084	lncRNA
21	GS_013862	TCONS_00079388	0.999996	3.00713e-11	GS_013862	mRNA	TCONS_00079388	lncRNA
22	GS_016983	TCONS_00008627	0.999995	3.32648e-11	GS_016983	mRNA	TCONS_00008627	lncRNA
23	GS_011237	TCONS_00010864	0.999995	3.6464e-11	GS_011237	mRNA	TCONS_00010864	lncRNA
24	GS_003631	TCONS_00091129	0.999995	3.64679e-11	GS_003631	mRNA	TCONS_00091129	lncRNA
25	GS_005254	TCONS_00051854	0.999995	3.6704e-11	GS_005254	mRNA	TCONS_00051854	lncRNA
26	GS_008806	TCONS_00006235	0.999995	3.74688e-11	GS_008806	mRNA	TCONS_00006235	lncRNA
27	GS_009235	TCONS_00095000	0.999995	3.77271e-11	GS_009235	mRNA	TCONS_00095000	lncRNA
28	GS_007817	TCONS_00006235	0.999995	3.92658e-11	GS_007817	mRNA	TCONS_00006235	lncRNA
29	GS_004401	TCONS_00010864	0.999995	4.20202e-11	GS_004401	mRNA	TCONS_00010864	lncRNA
30	GS_004231	TCONS_00105916	0.999995	4.33072e-11	GS_004231	mRNA	TCONS_00105916	lncRNA
31	GS_019065	TCONS_00058197	0.999995	4.48804e-11	GS_019065	mRNA	TCONS_00058197	lncRNA
32	GS_011867	TCONS_00091129	0.999994	4.80012e-11	GS_011867	mRNA	TCONS_00091129	lncRNA
33	GS_012307	TCONS_00082190	0.999994	4.81588e-11	GS_012307	mRNA	TCONS_00082190	lncRNA
34	GS_019658	TCONS_00019700	0.999994	5.0355e-11	GS_019658	mRNA	TCONS_00019700	lncRNA
35	GS_010385	TCONS_00079388	0.999994	5.03826e-11	GS_010385	mRNA	TCONS_00079388	lncRNA
36	GS_007603	TCONS_00094543	0.999994	5.33253e-11	GS_007603	mRNA	TCONS_00094543	lncRNA
37	GS_021353	TCONS_00010191	0.999994	5.62671e-11	GS_021353	mRNA	TCONS_00010191	lncRNA
38	GS_008742	TCONS_00043425	0.999994	6.05925e-11	GS_008742	mRNA	TCONS_00043425	lncRNA
39	GS_003858	TCONS_00023677	0.999994	6.29152e-11	GS_003858	mRNA	TCONS_00023677	lncRNA
40	GS_018574	TCONS_00019700	0.999993	6.87462e-11	GS_018574	mRNA	TCONS_00019700	lncRNA
41	GS_019075	TCONS_00082190	0.999993	7.99306e-11	GS_019075	mRNA	TCONS_00082190	lncRNA
42	GS_008599	TCONS_00034909	0.999993	7.99671e-11	GS_008599	mRNA	TCONS_00034909	lncRNA
43	GS_019271	TCONS_00091129	0.999993	8.41322e-11	GS_019271	mRNA	TCONS_00091129	lncRNA
44	GS_021022	TCONS_00053980	0.999992	8.47127e-11	GS_021022	mRNA	TCONS_00053980	lncRNA
45	GS_011259	TCONS_00008627	0.999992	8.5564e-11	GS_011259	mRNA	TCONS_00008627	lncRNA
46	GS_005749	TCONS_00039967	0.999992	8.8733e-11	GS_005749	mRNA	TCONS_00039967	lncRNA
47	GS_000217	TCONS_00019173	0.999992	8.90621e-11	GS_000217	mRNA	TCONS_00019173	lncRNA
48	GS_008930	TCONS_00003213	0.999992	9.00895e-11	GS_008930	mRNA	TCONS_00003213	lncRNA
49	GS_004063	TCONS_00038544	0.999992	9.06242e-11	GS_004063	mRNA	TCONS_00038544	lncRNA
50	GS_013639	TCONS_00074783	0.999992	9.13363e-11	GS_013639	mRNA	TCONS_00074783	lncRNA
51	GS_008968	TCONS_00105916	0.999992	9.88546e-11	GS_008968	mRNA	TCONS_00105916	lncRNA
52	GS_008854	TCONS_00077118	0.999992	1.05384e-10	GS_008854	mRNA	TCONS_00077118	lncRNA
53	GS_001477	TCONS_00105916	0.999992	1.05995e-10	GS_001477	mRNA	TCONS_00105916	lncRNA
54	GS_012769	TCONS_00006235	0.999992	1.07907e-10	GS_012769	mRNA	TCONS_00006235	lncRNA
55	GS_012533	TCONS_00052059	0.999991	1.10295e-10	GS_012533	mRNA	TCONS_00052059	lncRNA
56	GS_011012	TCONS_00033267	0.999991	1.13353e-10	GS_011012	mRNA	TCONS_00033267	lncRNA
57	GS_010387	TCONS_00094543	0.999991	1.13549e-10	GS_010387	mRNA	TCONS_00094543	lncRNA
58	GS_006904	TCONS_00052059	0.999991	1.16596e-10	GS_006904	mRNA	TCONS_00052059	lncRNA
59	GS_006214	TCONS_00053980	0.999991	1.21798e-10	GS_006214	mRNA	TCONS_00053980	lncRNA
60	GS_014724	TCONS_00055084	0.999991	1.23351e-10	GS_014724	mRNA	TCONS_00055084	lncRNA
61	GS_014680	TCONS_00010864	0.999991	1.25442e-10	GS_014680	mRNA	TCONS_00010864	lncRNA
62	GS_002840	TCONS_00078384	0.99999	1.38849e-10	GS_002840	mRNA	TCONS_00078384	lncRNA
63	GS_020215	TCONS_00075691	0.99999	1.39245e-10	GS_020215	mRNA	TCONS_00075691	lncRNA
64	GS_009698	TCONS_00078384	0.99999	1.3937e-10	GS_009698	mRNA	TCONS_00078384	lncRNA
65	GS_020875	TCONS_00087218	0.99999	1.40356e-10	GS_020875	mRNA	TCONS_00087218	lncRNA
66	GS_001329	TCONS_00087218	0.99999	1.55115e-10	GS_001329	mRNA	TCONS_00087218	lncRNA
67	GS_007578	TCONS_00063548	0.999989	1.74481e-10	GS_007578	mRNA	TCONS_00063548	lncRNA
68	GS_002424	TCONS_00105916	0.999989	1.90135e-10	GS_002424	mRNA	TCONS_00105916	lncRNA
69	GS_018569	TCONS_00078384	0.999989	1.94774e-10	GS_018569	mRNA	TCONS_00078384	lncRNA
70	GS_000746	TCONS_00043425	0.999989	1.97634e-10	GS_000746	mRNA	TCONS_00043425	lncRNA
71	GS_000820	TCONS_00010864	0.999988	2.06017e-10	GS_000820	mRNA	TCONS_00010864	lncRNA
72	GS_002161	TCONS_00020358	0.999988	2.06111e-10	GS_002161	mRNA	TCONS_00020358	lncRNA
73	GS_004231	TCONS_00010864	0.999988	2.0974e-10	GS_004231	mRNA	TCONS_00010864	lncRNA
74	GS_003107	TCONS_00105916	0.999988	2.1176e-10	GS_003107	mRNA	TCONS_00105916	lncRNA
75	GS_010852	TCONS_00105916	0.999988	2.26159e-10	GS_010852	mRNA	TCONS_00105916	lncRNA
76	GS_015638	TCONS_00095000	0.999988	2.2884e-10	GS_015638	mRNA	TCONS_00095000	lncRNA
77	GS_018929	TCONS_00094543	0.999987	2.34994e-10	GS_018929	mRNA	TCONS_00094543	lncRNA
78	GS_013595	TCONS_00058197	0.999987	2.36843e-10	GS_013595	mRNA	TCONS_00058197	lncRNA
79	GS_016837	TCONS_00077118	0.999987	2.4147e-10	GS_016837	mRNA	TCONS_00077118	lncRNA
80	GS_000837	TCONS_00019700	0.999987	2.47385e-10	GS_000837	mRNA	TCONS_00019700	lncRNA
81	GS_007905	TCONS_00006235	0.999987	2.48271e-10	GS_007905	mRNA	TCONS_00006235	lncRNA
82	GS_020808	TCONS_00105916	0.999987	2.58434e-10	GS_020808	mRNA	TCONS_00105916	lncRNA
83	GS_005028	TCONS_00074783	0.999986	2.7507e-10	GS_005028	mRNA	TCONS_00074783	lncRNA
84	GS_016942	TCONS_00033267	0.999986	2.82807e-10	GS_016942	mRNA	TCONS_00033267	lncRNA
85	GS_014662	TCONS_00055084	0.999986	2.86973e-10	GS_014662	mRNA	TCONS_00055084	lncRNA
86	GS_020126	TCONS_00082190	0.999986	2.93059e-10	GS_020126	mRNA	TCONS_00082190	lncRNA
87	GS_018796	TCONS_00007989	0.999986	3.00297e-10	GS_018796	mRNA	TCONS_00007989	lncRNA
88	GS_015690	TCONS_00054404	0.999986	3.02951e-10	GS_015690	mRNA	TCONS_00054404	lncRNA
89	GS_001917	TCONS_00006918	0.999986	3.05297e-10	GS_001917	mRNA	TCONS_00006918	lncRNA
90	GS_000760	TCONS_00105916	0.999986	3.05783e-10	GS_000760	mRNA	TCONS_00105916	lncRNA
91	GS_020183	TCONS_00078384	0.999986	3.09583e-10	GS_020183	mRNA	TCONS_00078384	lncRNA
92	GS_001983	TCONS_00006918	0.999986	3.1141e-10	GS_001983	mRNA	TCONS_00006918	lncRNA
93	GS_010852	TCONS_00010864	0.999985	3.22665e-10	GS_010852	mRNA	TCONS_00010864	lncRNA
94	GS_000820	TCONS_00105916	0.999985	3.30425e-10	GS_000820	mRNA	TCONS_00105916	lncRNA
95	GS_020316	TCONS_00052059	0.999985	3.35945e-10	GS_020316	mRNA	TCONS_00052059	lncRNA
96	GS_003681	TCONS_00010191	0.999985	3.36076e-10	GS_003681	mRNA	TCONS_00010191	lncRNA
97	GS_018229	TCONS_00094543	0.999985	3.41415e-10	GS_018229	mRNA	TCONS_00094543	lncRNA
98	GS_008968	TCONS_00078384	0.999985	3.58219e-10	GS_008968	mRNA	TCONS_00078384	lncRNA
99	GS_017620	TCONS_00019700	0.999984	3.7465e-10	GS_017620	mRNA	TCONS_00019700	lncRNA
100	GS_014936	TCONS_00015282	0.999984	3.76458e-10	GS_014936	mRNA	TCONS_00015282	lncRNA
101	GS_019240	TCONS_00091129	0.999984	3.77632e-10	GS_019240	mRNA	TCONS_00091129	lncRNA
102	GS_003795	TCONS_00006235	0.999984	3.79268e-10	GS_003795	mRNA	TCONS_00006235	lncRNA
103	GS_010002	TCONS_00077118	0.999984	3.85245e-10	GS_010002	mRNA	TCONS_00077118	lncRNA
104	GS_001183	TCONS_00034909	0.999984	3.87462e-10	GS_001183	mRNA	TCONS_00034909	lncRNA
105	GS_004990	TCONS_00033267	0.999984	3.97712e-10	GS_004990	mRNA	TCONS_00033267	lncRNA
106	GS_017165	TCONS_00089640	0.999984	4.06389e-10	GS_017165	mRNA	TCONS_00089640	lncRNA
107	GS_018953	TCONS_00053405	0.999983	4.15625e-10	GS_018953	mRNA	TCONS_00053405	lncRNA
108	GS_021170	TCONS_00007989	0.999983	4.1861e-10	GS_021170	mRNA	TCONS_00007989	lncRNA
109	GS_016809	TCONS_00050093	0.999983	4.25043e-10	GS_016809	mRNA	TCONS_00050093	lncRNA
110	GS_019798	TCONS_00055084	0.999983	4.28428e-10	GS_019798	mRNA	TCONS_00055084	lncRNA
111	GS_006375	TCONS_00050093	0.999983	4.29135e-10	GS_006375	mRNA	TCONS_00050093	lncRNA
112	GS_008195	TCONS_00003213	0.999983	4.30169e-10	GS_008195	mRNA	TCONS_00003213	lncRNA
113	GS_001477	TCONS_00078384	0.999983	4.38819e-10	GS_001477	mRNA	TCONS_00078384	lncRNA
114	GS_002071	TCONS_00050093	0.999983	4.47873e-10	GS_002071	mRNA	TCONS_00050093	lncRNA
115	GS_006529	TCONS_00094750	0.999983	4.50101e-10	GS_006529	mRNA	TCONS_00094750	lncRNA
116	GS_011252	TCONS_00006235	0.999983	4.50608e-10	GS_011252	mRNA	TCONS_00006235	lncRNA
117	GS_010724	TCONS_00006918	0.999983	4.5398e-10	GS_010724	mRNA	TCONS_00006918	lncRNA
118	GS_020278	TCONS_00089110	0.999983	4.58284e-10	GS_020278	mRNA	TCONS_00089110	lncRNA
119	GS_012635	TCONS_00034769	0.999983	4.58741e-10	GS_012635	mRNA	TCONS_00034769	lncRNA
120	GS_014683	TCONS_00052059	0.999982	4.63575e-10	GS_014683	mRNA	TCONS_00052059	lncRNA
121	GS_000760	TCONS_00078384	0.999982	4.65527e-10	GS_000760	mRNA	TCONS_00078384	lncRNA
122	GS_018381	TCONS_00095000	0.999982	4.77584e-10	GS_018381	mRNA	TCONS_00095000	lncRNA
123	GS_016372	TCONS_00091129	0.999982	4.89715e-10	GS_016372	mRNA	TCONS_00091129	lncRNA
124	GS_018976	TCONS_00095702	0.999982	4.95989e-10	GS_018976	mRNA	TCONS_00095702	lncRNA
125	GS_010592	TCONS_00058197	0.999981	5.22961e-10	GS_010592	mRNA	TCONS_00058197	lncRNA
126	GS_002862	TCONS_00008459	0.999981	5.27853e-10	GS_002862	mRNA	TCONS_00008459	lncRNA
127	GS_001267	TCONS_00094543	0.999981	5.28353e-10	GS_001267	mRNA	TCONS_00094543	lncRNA
128	GS_002722	TCONS_00033267	0.999981	5.33215e-10	GS_002722	mRNA	TCONS_00033267	lncRNA
129	GS_018088	TCONS_00033267	0.999981	5.38653e-10	GS_018088	mRNA	TCONS_00033267	lncRNA
130	GS_017778	TCONS_00086468	0.99998	5.94974e-10	GS_017778	mRNA	TCONS_00086468	lncRNA
131	GS_021646	TCONS_00087218	0.99998	6.01282e-10	GS_021646	mRNA	TCONS_00087218	lncRNA
132	GS_008809	TCONS_00033267	0.99998	6.02988e-10	GS_008809	mRNA	TCONS_00033267	lncRNA
133	GS_015094	TCONS_00087218	0.99998	6.17526e-10	GS_015094	mRNA	TCONS_00087218	lncRNA
134	GS_004117	TCONS_00089110	0.99998	6.2795e-10	GS_004117	mRNA	TCONS_00089110	lncRNA
135	GS_021228	TCONS_00053405	0.99998	6.2934e-10	GS_021228	mRNA	TCONS_00053405	lncRNA
136	GS_000786	TCONS_00074783	0.999979	6.31677e-10	GS_000786	mRNA	TCONS_00074783	lncRNA
137	GS_018569	TCONS_00105916	0.999979	6.46664e-10	GS_018569	mRNA	TCONS_00105916	lncRNA
138	GS_017190	TCONS_00094543	0.999979	6.48559e-10	GS_017190	mRNA	TCONS_00094543	lncRNA
139	GS_005109	TCONS_00079388	0.999979	6.52148e-10	GS_005109	mRNA	TCONS_00079388	lncRNA
140	GS_018292	TCONS_00089640	0.999979	6.52516e-10	GS_018292	mRNA	TCONS_00089640	lncRNA
141	GS_005782	TCONS_00018789	0.999979	6.68117e-10	GS_005782	mRNA	TCONS_00018789	lncRNA
142	GS_002461	TCONS_00091476	0.999979	6.76319e-10	GS_002461	mRNA	TCONS_00091476	lncRNA
143	GS_011323	TCONS_00006918	0.999979	6.82454e-10	GS_011323	mRNA	TCONS_00006918	lncRNA
144	GS_014859	TCONS_00052059	0.999978	7.00184e-10	GS_014859	mRNA	TCONS_00052059	lncRNA
145	GS_013680	TCONS_00019700	0.999978	7.002e-10	GS_013680	mRNA	TCONS_00019700	lncRNA
146	GS_013280	TCONS_00094750	0.999978	7.2248e-10	GS_013280	mRNA	TCONS_00094750	lncRNA
147	GS_008707	TCONS_00006235	0.999978	7.26078e-10	GS_008707	mRNA	TCONS_00006235	lncRNA
148	GS_007326	TCONS_00033267	0.999978	7.27995e-10	GS_007326	mRNA	TCONS_00033267	lncRNA
149	GS_009322	TCONS_00033267	0.999978	7.3858e-10	GS_009322	mRNA	TCONS_00033267	lncRNA
150	GS_016017	TCONS_00095000	0.999978	7.39122e-10	GS_016017	mRNA	TCONS_00095000	lncRNA
151	GS_002454	TCONS_00052059	0.999978	7.41565e-10	GS_002454	mRNA	TCONS_00052059	lncRNA
152	GS_004127	TCONS_00054404	0.999977	7.68026e-10	GS_004127	mRNA	TCONS_00054404	lncRNA
153	GS_013301	TCONS_00097110	0.999977	7.73459e-10	GS_013301	mRNA	TCONS_00097110	lncRNA
154	GS_004692	TCONS_00070706	0.999977	8.19597e-10	GS_004692	mRNA	TCONS_00070706	lncRNA
155	GS_001327	TCONS_00087218	0.999976	8.50544e-10	GS_001327	mRNA	TCONS_00087218	lncRNA
156	GS_009504	TCONS_00019700	0.999976	8.63489e-10	GS_009504	mRNA	TCONS_00019700	lncRNA
157	GS_015721	TCONS_00077118	0.999976	8.73316e-10	GS_015721	mRNA	TCONS_00077118	lncRNA
158	GS_014756	TCONS_00074333	0.999976	8.73476e-10	GS_014756	mRNA	TCONS_00074333	lncRNA
159	GS_020329	TCONS_00095000	0.999976	8.78133e-10	GS_020329	mRNA	TCONS_00095000	lncRNA
160	GS_003499	TCONS_00055084	0.999976	8.78961e-10	GS_003499	mRNA	TCONS_00055084	lncRNA
161	GS_019316	TCONS_00084102	0.999976	8.82745e-10	GS_019316	mRNA	TCONS_00084102	lncRNA
162	GS_010385	TCONS_00007989	0.999976	8.86905e-10	GS_010385	mRNA	TCONS_00007989	lncRNA
163	GS_000952	TCONS_00039967	0.999975	9.16252e-10	GS_000952	mRNA	TCONS_00039967	lncRNA
164	GS_011250	TCONS_00010864	0.999975	9.22209e-10	GS_011250	mRNA	TCONS_00010864	lncRNA
165	GS_009336	TCONS_00077118	0.999975	9.26734e-10	GS_009336	mRNA	TCONS_00077118	lncRNA
166	GS_010852	TCONS_00078384	0.999975	9.36979e-10	GS_010852	mRNA	TCONS_00078384	lncRNA
167	GS_000820	TCONS_00078384	0.999975	9.41195e-10	GS_000820	mRNA	TCONS_00078384	lncRNA
168	GS_007725	TCONS_00010864	0.999975	9.501e-10	GS_007725	mRNA	TCONS_00010864	lncRNA
169	GS_017993	TCONS_00052059	0.999975	9.5265e-10	GS_017993	mRNA	TCONS_00052059	lncRNA
170	GS_007043	TCONS_00095000	0.999975	9.58448e-10	GS_007043	mRNA	TCONS_00095000	lncRNA
171	GS_011237	TCONS_00105916	0.999975	9.6049e-10	GS_011237	mRNA	TCONS_00105916	lncRNA
172	GS_014893	TCONS_00033267	0.999974	9.8348e-10	GS_014893	mRNA	TCONS_00033267	lncRNA
173	GS_016478	TCONS_00006235	0.999974	9.96829e-10	GS_016478	mRNA	TCONS_00006235	lncRNA
174	GS_004155	TCONS_00008627	0.999974	9.99478e-10	GS_004155	mRNA	TCONS_00008627	lncRNA
175	GS_018941	TCONS_00078384	0.999974	1.00147e-09	GS_018941	mRNA	TCONS_00078384	lncRNA
176	GS_004083	TCONS_00074333	0.999974	1.02692e-09	GS_004083	mRNA	TCONS_00074333	lncRNA
177	GS_012373	TCONS_00019700	0.999974	1.02811e-09	GS_012373	mRNA	TCONS_00019700	lncRNA
178	GS_012308	TCONS_00033267	0.999974	1.03155e-09	GS_012308	mRNA	TCONS_00033267	lncRNA
179	GS_005997	TCONS_00034909	0.999974	1.04325e-09	GS_005997	mRNA	TCONS_00034909	lncRNA
180	GS_005991	TCONS_00037389	0.999974	1.04467e-09	GS_005991	mRNA	TCONS_00037389	lncRNA
181	GS_011237	TCONS_00078384	0.999974	1.04517e-09	GS_011237	mRNA	TCONS_00078384	lncRNA
182	GS_009318	TCONS_00078384	0.999973	1.05534e-09	GS_009318	mRNA	TCONS_00078384	lncRNA
183	GS_003853	TCONS_00105916	0.999973	1.06906e-09	GS_003853	mRNA	TCONS_00105916	lncRNA
184	GS_013981	TCONS_00095000	0.999973	1.07022e-09	GS_013981	mRNA	TCONS_00095000	lncRNA
185	GS_012511	TCONS_00087218	0.999973	1.07431e-09	GS_012511	mRNA	TCONS_00087218	lncRNA
186	GS_009979	TCONS_00050093	0.999973	1.08898e-09	GS_009979	mRNA	TCONS_00050093	lncRNA
187	GS_004401	TCONS_00105916	0.999973	1.09264e-09	GS_004401	mRNA	TCONS_00105916	lncRNA
188	GS_013080	TCONS_00087218	0.999973	1.09775e-09	GS_013080	mRNA	TCONS_00087218	lncRNA
189	GS_009624	TCONS_00095000	0.999973	1.10778e-09	GS_009624	mRNA	TCONS_00095000	lncRNA
190	GS_001167	TCONS_00095000	0.999972	1.16233e-09	GS_001167	mRNA	TCONS_00095000	lncRNA
191	GS_011679	TCONS_00105916	0.999972	1.16441e-09	GS_011679	mRNA	TCONS_00105916	lncRNA
192	GS_020984	TCONS_00010867	0.999972	1.18135e-09	GS_020984	mRNA	TCONS_00010867	lncRNA
193	GS_012847	TCONS_00055084	0.999972	1.18733e-09	GS_012847	mRNA	TCONS_00055084	lncRNA
194	GS_005632	TCONS_00074783	0.999972	1.19537e-09	GS_005632	mRNA	TCONS_00074783	lncRNA
195	GS_011323	TCONS_00003213	0.999972	1.21724e-09	GS_011323	mRNA	TCONS_00003213	lncRNA
196	GS_021327	TCONS_00077118	0.999972	1.21772e-09	GS_021327	mRNA	TCONS_00077118	lncRNA
197	GS_004401	TCONS_00078384	0.999971	1.22642e-09	GS_004401	mRNA	TCONS_00078384	lncRNA
198	GS_016877	TCONS_00019700	0.999971	1.2344e-09	GS_016877	mRNA	TCONS_00019700	lncRNA
199	GS_011456	TCONS_00058197	0.999971	1.25393e-09	GS_011456	mRNA	TCONS_00058197	lncRNA
200	GS_006213	TCONS_00077118	0.999971	1.25737e-09	GS_006213	mRNA	TCONS_00077118	lncRNA
201	GS_002058	TCONS_00087218	0.999971	1.27326e-09	GS_002058	mRNA	TCONS_00087218	lncRNA
202	GS_013929	TCONS_00043425	0.999971	1.29359e-09	GS_013929	mRNA	TCONS_00043425	lncRNA
203	GS_008841	TCONS_00089640	0.99997	1.34457e-09	GS_008841	mRNA	TCONS_00089640	lncRNA
204	GS_004267	TCONS_00054404	0.99997	1.35292e-09	GS_004267	mRNA	TCONS_00054404	lncRNA
205	GS_018941	TCONS_00105916	0.99997	1.36268e-09	GS_018941	mRNA	TCONS_00105916	lncRNA
206	GS_012847	TCONS_00050093	0.99997	1.36579e-09	GS_012847	mRNA	TCONS_00050093	lncRNA
207	GS_003107	TCONS_00078384	0.99997	1.3697e-09	GS_003107	mRNA	TCONS_00078384	lncRNA
208	GS_006498	TCONS_00019700	0.99997	1.37694e-09	GS_006498	mRNA	TCONS_00019700	lncRNA
209	GS_021494	TCONS_00082190	0.99997	1.38177e-09	GS_021494	mRNA	TCONS_00082190	lncRNA
210	GS_001250	TCONS_00037389	0.999969	1.40274e-09	GS_001250	mRNA	TCONS_00037389	lncRNA
211	GS_009412	TCONS_00078384	0.999969	1.41705e-09	GS_009412	mRNA	TCONS_00078384	lncRNA
212	GS_002588	TCONS_00055084	0.999969	1.44031e-09	GS_002588	mRNA	TCONS_00055084	lncRNA
213	GS_007234	TCONS_00087218	0.999969	1.44056e-09	GS_007234	mRNA	TCONS_00087218	lncRNA
214	GS_014035	TCONS_00008627	0.999968	1.51466e-09	GS_014035	mRNA	TCONS_00008627	lncRNA
215	GS_017138	TCONS_00050093	0.999968	1.52635e-09	GS_017138	mRNA	TCONS_00050093	lncRNA
216	GS_002308	TCONS_00010867	0.999968	1.54031e-09	GS_002308	mRNA	TCONS_00010867	lncRNA
217	GS_010918	TCONS_00006918	0.999968	1.54061e-09	GS_010918	mRNA	TCONS_00006918	lncRNA
218	GS_012960	TCONS_00043425	0.999968	1.55907e-09	GS_012960	mRNA	TCONS_00043425	lncRNA
219	GS_011863	TCONS_00091129	0.999968	1.56085e-09	GS_011863	mRNA	TCONS_00091129	lncRNA
220	GS_017205	TCONS_00089640	0.999968	1.57982e-09	GS_017205	mRNA	TCONS_00089640	lncRNA
221	GS_011336	TCONS_00033267	0.999967	1.58467e-09	GS_011336	mRNA	TCONS_00033267	lncRNA
222	GS_008706	TCONS_00033267	0.999967	1.59194e-09	GS_008706	mRNA	TCONS_00033267	lncRNA
223	GS_009531	TCONS_00019700	0.999967	1.59334e-09	GS_009531	mRNA	TCONS_00019700	lncRNA
224	GS_005071	TCONS_00082190	0.999967	1.59381e-09	GS_005071	mRNA	TCONS_00082190	lncRNA
225	GS_014164	TCONS_00052059	0.999967	1.59766e-09	GS_014164	mRNA	TCONS_00052059	lncRNA
226	GS_017231	TCONS_00091129	0.999967	1.60058e-09	GS_017231	mRNA	TCONS_00091129	lncRNA
227	GS_005144	TCONS_00019173	0.999967	1.61287e-09	GS_005144	mRNA	TCONS_00019173	lncRNA
228	GS_012368	TCONS_00077118	0.999967	1.6302e-09	GS_012368	mRNA	TCONS_00077118	lncRNA
229	GS_007689	TCONS_00058197	0.999967	1.65116e-09	GS_007689	mRNA	TCONS_00058197	lncRNA
230	GS_002174	TCONS_00050093	0.999967	1.65461e-09	GS_002174	mRNA	TCONS_00050093	lncRNA
231	GS_008708	TCONS_00033267	0.999967	1.66343e-09	GS_008708	mRNA	TCONS_00033267	lncRNA
232	GS_000760	TCONS_00010864	0.999967	1.67164e-09	GS_000760	mRNA	TCONS_00010864	lncRNA
233	GS_007513	TCONS_00019700	0.999966	1.68457e-09	GS_007513	mRNA	TCONS_00019700	lncRNA
234	GS_000129	TCONS_00089031	0.999966	1.70922e-09	GS_000129	mRNA	TCONS_00089031	lncRNA
235	GS_005370	TCONS_00075691	0.999966	1.73577e-09	GS_005370	mRNA	TCONS_00075691	lncRNA
236	GS_009379	TCONS_00082190	0.999966	1.74227e-09	GS_009379	mRNA	TCONS_00082190	lncRNA
237	GS_014810	TCONS_00077118	0.999966	1.74646e-09	GS_014810	mRNA	TCONS_00077118	lncRNA
238	GS_011468	TCONS_00095000	0.999966	1.76222e-09	GS_011468	mRNA	TCONS_00095000	lncRNA
239	GS_009056	TCONS_00019700	0.999966	1.76421e-09	GS_009056	mRNA	TCONS_00019700	lncRNA
240	GS_011676	TCONS_00089640	0.999966	1.77411e-09	GS_011676	mRNA	TCONS_00089640	lncRNA
241	GS_011291	TCONS_00037389	0.999965	1.80669e-09	GS_011291	mRNA	TCONS_00037389	lncRNA
242	GS_014981	TCONS_00010864	0.999965	1.81017e-09	GS_014981	mRNA	TCONS_00010864	lncRNA
243	GS_008646	TCONS_00079388	0.999965	1.812e-09	GS_008646	mRNA	TCONS_00079388	lncRNA
244	GS_006867	TCONS_00019700	0.999965	1.8274e-09	GS_006867	mRNA	TCONS_00019700	lncRNA
245	GS_007492	TCONS_00094543	0.999965	1.83473e-09	GS_007492	mRNA	TCONS_00094543	lncRNA
246	GS_014502	TCONS_00089110	0.999965	1.84883e-09	GS_014502	mRNA	TCONS_00089110	lncRNA
247	GS_019608	TCONS_00006235	0.999965	1.85143e-09	GS_019608	mRNA	TCONS_00006235	lncRNA
248	GS_013532	TCONS_00094750	0.999965	1.88006e-09	GS_013532	mRNA	TCONS_00094750	lncRNA
249	GS_008138	TCONS_00010864	0.999964	1.89366e-09	GS_008138	mRNA	TCONS_00010864	lncRNA
250	GS_012644	TCONS_00077118	0.999964	1.8942e-09	GS_012644	mRNA	TCONS_00077118	lncRNA
251	GS_001477	TCONS_00010864	0.999964	1.90091e-09	GS_001477	mRNA	TCONS_00010864	lncRNA
252	GS_009468	TCONS_00091129	0.999964	1.92591e-09	GS_009468	mRNA	TCONS_00091129	lncRNA
253	GS_009941	TCONS_00092579	0.999964	1.93288e-09	GS_009941	mRNA	TCONS_00092579	lncRNA
254	GS_019607	TCONS_00078384	0.999964	1.93735e-09	GS_019607	mRNA	TCONS_00078384	lncRNA
255	GS_021494	TCONS_00091129	0.999964	1.9397e-09	GS_021494	mRNA	TCONS_00091129	lncRNA
256	GS_010692	TCONS_00043425	0.999964	1.95125e-09	GS_010692	mRNA	TCONS_00043425	lncRNA
257	GS_000038	TCONS_00070706	0.999964	1.99379e-09	GS_000038	mRNA	TCONS_00070706	lncRNA
258	GS_014989	TCONS_00095000	0.999963	2.02491e-09	GS_014989	mRNA	TCONS_00095000	lncRNA
259	GS_018251	TCONS_00095000	0.999963	2.03657e-09	GS_018251	mRNA	TCONS_00095000	lncRNA
260	GS_006972	TCONS_00087218	0.999963	2.03876e-09	GS_006972	mRNA	TCONS_00087218	lncRNA
261	GS_014351	TCONS_00095000	0.999963	2.04851e-09	GS_014351	mRNA	TCONS_00095000	lncRNA
262	GS_004083	TCONS_00075233	0.999963	2.09995e-09	GS_004083	mRNA	TCONS_00075233	lncRNA
263	GS_013330	TCONS_00050093	0.999962	2.11894e-09	GS_013330	mRNA	TCONS_00050093	lncRNA
264	GS_009904	TCONS_00006918	0.999962	2.11919e-09	GS_009904	mRNA	TCONS_00006918	lncRNA
265	GS_005392	TCONS_00058197	0.999962	2.14538e-09	GS_005392	mRNA	TCONS_00058197	lncRNA
266	GS_003381	TCONS_00019700	0.999962	2.15073e-09	GS_003381	mRNA	TCONS_00019700	lncRNA
267	GS_009037	TCONS_00075691	0.999962	2.15655e-09	GS_009037	mRNA	TCONS_00075691	lncRNA
268	GS_018932	TCONS_00006235	0.999962	2.15845e-09	GS_018932	mRNA	TCONS_00006235	lncRNA
269	GS_008556	TCONS_00089640	0.999962	2.17331e-09	GS_008556	mRNA	TCONS_00089640	lncRNA
270	GS_016501	TCONS_00019173	0.999962	2.18888e-09	GS_016501	mRNA	TCONS_00019173	lncRNA
271	GS_003627	TCONS_00089640	0.999962	2.19169e-09	GS_003627	mRNA	TCONS_00089640	lncRNA
272	GS_020808	TCONS_00010864	0.999962	2.1946e-09	GS_020808	mRNA	TCONS_00010864	lncRNA
273	GS_017016	TCONS_00019700	0.999962	2.19537e-09	GS_017016	mRNA	TCONS_00019700	lncRNA
274	GS_016653	TCONS_00054404	0.999961	2.22506e-09	GS_016653	mRNA	TCONS_00054404	lncRNA
275	GS_002840	TCONS_00105916	0.999961	2.22542e-09	GS_002840	mRNA	TCONS_00105916	lncRNA
276	GS_005109	TCONS_00091391	0.999961	2.23366e-09	GS_005109	mRNA	TCONS_00091391	lncRNA
277	GS_014680	TCONS_00105916	0.999961	2.24978e-09	GS_014680	mRNA	TCONS_00105916	lncRNA
278	GS_019049	TCONS_00058197	0.999961	2.26975e-09	GS_019049	mRNA	TCONS_00058197	lncRNA
279	GS_019226	TCONS_00078384	0.999961	2.29129e-09	GS_019226	mRNA	TCONS_00078384	lncRNA
280	GS_008185	TCONS_00075233	0.999961	2.31336e-09	GS_008185	mRNA	TCONS_00075233	lncRNA
281	GS_004170	TCONS_00006235	0.999961	2.33937e-09	GS_004170	mRNA	TCONS_00006235	lncRNA
282	GS_002919	TCONS_00091391	0.99996	2.35123e-09	GS_002919	mRNA	TCONS_00091391	lncRNA
283	GS_018663	TCONS_00019634	0.99996	2.3559e-09	GS_018663	mRNA	TCONS_00019634	lncRNA
284	GS_009698	TCONS_00105916	0.99996	2.39053e-09	GS_009698	mRNA	TCONS_00105916	lncRNA
285	GS_018599	TCONS_00051854	0.99996	2.39192e-09	GS_018599	mRNA	TCONS_00051854	lncRNA
286	GS_009698	TCONS_00010864	0.99996	2.40936e-09	GS_009698	mRNA	TCONS_00010864	lncRNA
287	GS_009379	TCONS_00091129	0.99996	2.41355e-09	GS_009379	mRNA	TCONS_00091129	lncRNA
288	GS_011158	TCONS_00077118	0.99996	2.44877e-09	GS_011158	mRNA	TCONS_00077118	lncRNA
289	GS_003904	TCONS_00077118	0.999959	2.47756e-09	GS_003904	mRNA	TCONS_00077118	lncRNA
290	GS_007156	TCONS_00052059	0.999959	2.47995e-09	GS_007156	mRNA	TCONS_00052059	lncRNA
291	GS_004400	TCONS_00094543	0.999959	2.49244e-09	GS_004400	mRNA	TCONS_00094543	lncRNA
292	GS_017049	TCONS_00063548	0.999959	2.49826e-09	GS_017049	mRNA	TCONS_00063548	lncRNA
293	GS_003741	TCONS_00050093	0.999959	2.52229e-09	GS_003741	mRNA	TCONS_00050093	lncRNA
294	GS_012368	TCONS_00033267	0.999959	2.55925e-09	GS_012368	mRNA	TCONS_00033267	lncRNA
295	GS_007793	TCONS_00033267	0.999959	2.57591e-09	GS_007793	mRNA	TCONS_00033267	lncRNA
296	GS_007439	TCONS_00078384	0.999958	2.59381e-09	GS_007439	mRNA	TCONS_00078384	lncRNA
297	GS_002424	TCONS_00078384	0.999958	2.60196e-09	GS_002424	mRNA	TCONS_00078384	lncRNA
298	GS_014680	TCONS_00078384	0.999958	2.60765e-09	GS_014680	mRNA	TCONS_00078384	lncRNA
299	GS_020215	TCONS_00094750	0.999958	2.62344e-09	GS_020215	mRNA	TCONS_00094750	lncRNA
300	GS_011679	TCONS_00078384	0.999958	2.63104e-09	GS_011679	mRNA	TCONS_00078384	lncRNA
301	GS_005176	TCONS_00078384	0.999958	2.64421e-09	GS_005176	mRNA	TCONS_00078384	lncRNA
302	GS_017128	TCONS_00094543	0.999958	2.65526e-09	GS_017128	mRNA	TCONS_00094543	lncRNA
303	GS_016274	TCONS_00094543	0.999958	2.65579e-09	GS_016274	mRNA	TCONS_00094543	lncRNA
304	GS_020188	TCONS_00039967	0.999958	2.66255e-09	GS_020188	mRNA	TCONS_00039967	lncRNA
305	GS_005222	TCONS_00050093	0.999958	2.66757e-09	GS_005222	mRNA	TCONS_00050093	lncRNA
306	GS_009037	TCONS_00094750	0.999958	2.67438e-09	GS_009037	mRNA	TCONS_00094750	lncRNA
307	GS_008362	TCONS_00008627	0.999958	2.68148e-09	GS_008362	mRNA	TCONS_00008627	lncRNA
308	GS_016318	TCONS_00094750	0.999958	2.68582e-09	GS_016318	mRNA	TCONS_00094750	lncRNA
309	GS_002840	TCONS_00010864	0.999958	2.70518e-09	GS_002840	mRNA	TCONS_00010864	lncRNA
310	GS_010318	TCONS_00052059	0.999957	2.71111e-09	GS_010318	mRNA	TCONS_00052059	lncRNA
311	GS_020156	TCONS_00034909	0.999957	2.71319e-09	GS_020156	mRNA	TCONS_00034909	lncRNA
312	GS_012466	TCONS_00074783	0.999957	2.71625e-09	GS_012466	mRNA	TCONS_00074783	lncRNA
313	GS_019947	TCONS_00019173	0.999957	2.73488e-09	GS_019947	mRNA	TCONS_00019173	lncRNA
314	GS_000822	TCONS_00055784	0.999957	2.74941e-09	GS_000822	mRNA	TCONS_00055784	lncRNA
315	GS_008138	TCONS_00105916	0.999957	2.75217e-09	GS_008138	mRNA	TCONS_00105916	lncRNA
316	GS_018291	TCONS_00050093	0.999957	2.78757e-09	GS_018291	mRNA	TCONS_00050093	lncRNA
317	GS_007049	TCONS_00052059	0.999957	2.8169e-09	GS_007049	mRNA	TCONS_00052059	lncRNA
318	GS_006415	TCONS_00050093	0.999956	2.8521e-09	GS_006415	mRNA	TCONS_00050093	lncRNA
319	GS_016986	TCONS_00055084	0.999956	2.85569e-09	GS_016986	mRNA	TCONS_00055084	lncRNA
320	GS_004983	TCONS_00087218	0.999956	2.86562e-09	GS_004983	mRNA	TCONS_00087218	lncRNA
321	GS_002424	TCONS_00010864	0.999956	2.95873e-09	GS_002424	mRNA	TCONS_00010864	lncRNA
322	GS_013862	TCONS_00007989	0.999956	2.96615e-09	GS_013862	mRNA	TCONS_00007989	lncRNA
323	GS_001186	TCONS_00094543	0.999955	2.99026e-09	GS_001186	mRNA	TCONS_00094543	lncRNA
324	GS_002551	TCONS_00094750	0.999955	3.01621e-09	GS_002551	mRNA	TCONS_00094750	lncRNA
325	GS_006143	TCONS_00077118	0.999955	3.04182e-09	GS_006143	mRNA	TCONS_00077118	lncRNA
326	GS_017621	TCONS_00094750	0.999955	3.06421e-09	GS_017621	mRNA	TCONS_00094750	lncRNA
327	GS_010183	TCONS_00010864	0.999955	3.07856e-09	GS_010183	mRNA	TCONS_00010864	lncRNA
328	GS_014662	TCONS_00050093	0.999954	3.1193e-09	GS_014662	mRNA	TCONS_00050093	lncRNA
329	GS_007439	TCONS_00010864	0.999954	3.12269e-09	GS_007439	mRNA	TCONS_00010864	lncRNA
330	GS_021100	TCONS_00052059	0.999954	3.14684e-09	GS_021100	mRNA	TCONS_00052059	lncRNA
331	GS_013167	TCONS_00019700	0.999954	3.15433e-09	GS_013167	mRNA	TCONS_00019700	lncRNA
332	GS_011250	TCONS_00105916	0.999954	3.15656e-09	GS_011250	mRNA	TCONS_00105916	lncRNA
333	GS_010454	TCONS_00055784	0.999954	3.15704e-09	GS_010454	mRNA	TCONS_00055784	lncRNA
334	GS_011250	TCONS_00078384	0.999954	3.19271e-09	GS_011250	mRNA	TCONS_00078384	lncRNA
335	GS_019979	TCONS_00074783	0.999954	3.19503e-09	GS_019979	mRNA	TCONS_00074783	lncRNA
336	GS_006560	TCONS_00091129	0.999954	3.2068e-09	GS_006560	mRNA	TCONS_00091129	lncRNA
337	GS_009412	TCONS_00010864	0.999953	3.27967e-09	GS_009412	mRNA	TCONS_00010864	lncRNA
338	GS_005499	TCONS_00052059	0.999953	3.31071e-09	GS_005499	mRNA	TCONS_00052059	lncRNA
339	GS_003978	TCONS_00089110	0.999953	3.32289e-09	GS_003978	mRNA	TCONS_00089110	lncRNA
340	GS_004403	TCONS_00019700	0.999953	3.32875e-09	GS_004403	mRNA	TCONS_00019700	lncRNA
341	GS_011771	TCONS_00094543	0.999953	3.34302e-09	GS_011771	mRNA	TCONS_00094543	lncRNA
342	GS_008968	TCONS_00010864	0.999953	3.35194e-09	GS_008968	mRNA	TCONS_00010864	lncRNA
343	GS_009731	TCONS_00091129	0.999953	3.35262e-09	GS_009731	mRNA	TCONS_00091129	lncRNA
344	GS_005358	TCONS_00091391	0.999953	3.35648e-09	GS_005358	mRNA	TCONS_00091391	lncRNA
345	GS_003759	TCONS_00096670	-0.999953	3.37244e-09	GS_003759	mRNA	TCONS_00096670	lncRNA
346	GS_002981	TCONS_00077118	0.999953	3.37334e-09	GS_002981	mRNA	TCONS_00077118	lncRNA
347	GS_017673	TCONS_00062153	0.999952	3.39001e-09	GS_017673	mRNA	TCONS_00062153	lncRNA
348	GS_001859	TCONS_00052059	0.999952	3.39622e-09	GS_001859	mRNA	TCONS_00052059	lncRNA
349	GS_002678	TCONS_00062823	0.999952	3.3988e-09	GS_002678	mRNA	TCONS_00062823	lncRNA
350	GS_006560	TCONS_00019700	0.999952	3.40332e-09	GS_006560	mRNA	TCONS_00019700	lncRNA
351	GS_002928	TCONS_00019700	0.999952	3.42735e-09	GS_002928	mRNA	TCONS_00019700	lncRNA
352	GS_011147	TCONS_00094543	0.999952	3.44188e-09	GS_011147	mRNA	TCONS_00094543	lncRNA
353	GS_019744	TCONS_00094543	0.999952	3.50702e-09	GS_019744	mRNA	TCONS_00094543	lncRNA
354	GS_020183	TCONS_00010864	0.999952	3.52294e-09	GS_020183	mRNA	TCONS_00010864	lncRNA
355	GS_011932	TCONS_00074783	0.999951	3.54782e-09	GS_011932	mRNA	TCONS_00074783	lncRNA
356	GS_010938	TCONS_00006235	0.999951	3.54861e-09	GS_010938	mRNA	TCONS_00006235	lncRNA
357	GS_004622	TCONS_00094543	0.999951	3.58358e-09	GS_004622	mRNA	TCONS_00094543	lncRNA
358	GS_014039	TCONS_00062823	0.999951	3.58625e-09	GS_014039	mRNA	TCONS_00062823	lncRNA
359	GS_001999	TCONS_00094750	0.999951	3.63607e-09	GS_001999	mRNA	TCONS_00094750	lncRNA
360	GS_012645	TCONS_00089640	0.999951	3.6418e-09	GS_012645	mRNA	TCONS_00089640	lncRNA
361	GS_016086	TCONS_00105916	0.999951	3.65332e-09	GS_016086	mRNA	TCONS_00105916	lncRNA
362	GS_016397	TCONS_00082190	0.999951	3.65923e-09	GS_016397	mRNA	TCONS_00082190	lncRNA
363	GS_014514	TCONS_00077118	0.999951	3.67245e-09	GS_014514	mRNA	TCONS_00077118	lncRNA
364	GS_021170	TCONS_00079388	0.99995	3.67764e-09	GS_021170	mRNA	TCONS_00079388	lncRNA
365	GS_021098	TCONS_00010864	0.99995	3.68365e-09	GS_021098	mRNA	TCONS_00010864	lncRNA
366	GS_020406	TCONS_00094543	0.99995	3.73253e-09	GS_020406	mRNA	TCONS_00094543	lncRNA
367	GS_000273	TCONS_00050093	0.99995	3.77264e-09	GS_000273	mRNA	TCONS_00050093	lncRNA
368	GS_010247	TCONS_00054404	0.99995	3.78062e-09	GS_010247	mRNA	TCONS_00054404	lncRNA
369	GS_003381	TCONS_00091129	0.99995	3.79527e-09	GS_003381	mRNA	TCONS_00091129	lncRNA
370	GS_016963	TCONS_00077118	0.99995	3.81901e-09	GS_016963	mRNA	TCONS_00077118	lncRNA
371	GS_014331	TCONS_00074783	0.999949	3.85025e-09	GS_014331	mRNA	TCONS_00074783	lncRNA
372	GS_000850	TCONS_00074333	0.999949	3.86243e-09	GS_000850	mRNA	TCONS_00074333	lncRNA
373	GS_016041	TCONS_00058197	0.999949	3.86731e-09	GS_016041	mRNA	TCONS_00058197	lncRNA
374	GS_004409	TCONS_00054404	0.999949	3.87574e-09	GS_004409	mRNA	TCONS_00054404	lncRNA
375	GS_003293	TCONS_00074783	0.999949	3.88055e-09	GS_003293	mRNA	TCONS_00074783	lncRNA
376	GS_013758	TCONS_00095000	0.999949	3.88471e-09	GS_013758	mRNA	TCONS_00095000	lncRNA
377	GS_019013	TCONS_00055084	0.999949	3.90124e-09	GS_019013	mRNA	TCONS_00055084	lncRNA
378	GS_006590	TCONS_00054404	0.999949	3.92848e-09	GS_006590	mRNA	TCONS_00054404	lncRNA
379	GS_007353	TCONS_00077118	0.999949	3.93277e-09	GS_007353	mRNA	TCONS_00077118	lncRNA
380	GS_009038	TCONS_00006235	0.999949	3.97575e-09	GS_009038	mRNA	TCONS_00006235	lncRNA
381	GS_016770	TCONS_00075691	0.999949	3.97677e-09	GS_016770	mRNA	TCONS_00075691	lncRNA
382	GS_015721	TCONS_00033267	0.999948	3.98559e-09	GS_015721	mRNA	TCONS_00033267	lncRNA
383	GS_003396	TCONS_00050093	0.999948	3.98683e-09	GS_003396	mRNA	TCONS_00050093	lncRNA
384	GS_015489	TCONS_00007989	0.999948	4.02249e-09	GS_015489	mRNA	TCONS_00007989	lncRNA
385	GS_008195	TCONS_00006918	0.999948	4.03325e-09	GS_008195	mRNA	TCONS_00006918	lncRNA
386	GS_014893	TCONS_00077118	0.999948	4.04423e-09	GS_014893	mRNA	TCONS_00077118	lncRNA
387	GS_007710	TCONS_00075691	0.999948	4.05408e-09	GS_007710	mRNA	TCONS_00075691	lncRNA
388	GS_020409	TCONS_00091391	0.999948	4.05958e-09	GS_020409	mRNA	TCONS_00091391	lncRNA
389	GS_021710	TCONS_00050093	0.999948	4.07827e-09	GS_021710	mRNA	TCONS_00050093	lncRNA
390	GS_021107	TCONS_00077118	0.999948	4.08976e-09	GS_021107	mRNA	TCONS_00077118	lncRNA
391	GS_002636	TCONS_00103127	0.999948	4.09404e-09	GS_002636	mRNA	TCONS_00103127	lncRNA
392	GS_012395	TCONS_00079388	0.999947	4.14887e-09	GS_012395	mRNA	TCONS_00079388	lncRNA
393	GS_003296	TCONS_00095702	0.999947	4.19779e-09	GS_003296	mRNA	TCONS_00095702	lncRNA
394	GS_007443	TCONS_00054404	0.999947	4.22258e-09	GS_007443	mRNA	TCONS_00054404	lncRNA
395	GS_009318	TCONS_00010864	0.999947	4.24226e-09	GS_009318	mRNA	TCONS_00010864	lncRNA
396	GS_014963	TCONS_00015282	0.999947	4.25455e-09	GS_014963	mRNA	TCONS_00015282	lncRNA
397	GS_015572	TCONS_00058197	0.999947	4.26134e-09	GS_015572	mRNA	TCONS_00058197	lncRNA
398	GS_007513	TCONS_00091129	0.999947	4.28794e-09	GS_007513	mRNA	TCONS_00091129	lncRNA
399	GS_010954	TCONS_00033267	0.999946	4.31182e-09	GS_010954	mRNA	TCONS_00033267	lncRNA
400	GS_003495	TCONS_00007989	0.999946	4.34026e-09	GS_003495	mRNA	TCONS_00007989	lncRNA
401	GS_019607	TCONS_00010864	0.999945	4.47989e-09	GS_019607	mRNA	TCONS_00010864	lncRNA
402	GS_009322	TCONS_00077118	0.999945	4.48401e-09	GS_009322	mRNA	TCONS_00077118	lncRNA
403	GS_018796	TCONS_00079388	0.999945	4.49142e-09	GS_018796	mRNA	TCONS_00079388	lncRNA
404	GS_000413	TCONS_00089110	0.999945	4.53866e-09	GS_000413	mRNA	TCONS_00089110	lncRNA
405	GS_007326	TCONS_00077118	0.999945	4.58657e-09	GS_007326	mRNA	TCONS_00077118	lncRNA
406	GS_001929	TCONS_00077118	0.999945	4.58784e-09	GS_001929	mRNA	TCONS_00077118	lncRNA
407	GS_003853	TCONS_00078384	0.999945	4.59934e-09	GS_003853	mRNA	TCONS_00078384	lncRNA
408	GS_009318	TCONS_00105916	0.999945	4.59946e-09	GS_009318	mRNA	TCONS_00105916	lncRNA
409	GS_016289	TCONS_00094846	0.999945	4.61878e-09	GS_016289	mRNA	TCONS_00094846	lncRNA
410	GS_016992	TCONS_00010864	0.999944	4.68258e-09	GS_016992	mRNA	TCONS_00010864	lncRNA
411	GS_015489	TCONS_00079388	0.999944	4.70373e-09	GS_015489	mRNA	TCONS_00079388	lncRNA
412	GS_012047	TCONS_00077118	0.999944	4.72364e-09	GS_012047	mRNA	TCONS_00077118	lncRNA
413	GS_019799	TCONS_00091391	0.999944	4.72413e-09	GS_019799	mRNA	TCONS_00091391	lncRNA
414	GS_007725	TCONS_00105916	0.999944	4.77468e-09	GS_007725	mRNA	TCONS_00105916	lncRNA
415	GS_021343	TCONS_00075691	0.999943	4.79315e-09	GS_021343	mRNA	TCONS_00075691	lncRNA
416	GS_019854	TCONS_00082190	0.999943	4.84104e-09	GS_019854	mRNA	TCONS_00082190	lncRNA
417	GS_000348	TCONS_00050093	0.999943	4.86565e-09	GS_000348	mRNA	TCONS_00050093	lncRNA
418	GS_019689	TCONS_00019700	0.999943	4.89455e-09	GS_019689	mRNA	TCONS_00019700	lncRNA
419	GS_005370	TCONS_00094750	0.999943	4.90079e-09	GS_005370	mRNA	TCONS_00094750	lncRNA
420	GS_018933	TCONS_00033267	0.999943	4.90167e-09	GS_018933	mRNA	TCONS_00033267	lncRNA
421	GS_011799	TCONS_00055084	0.999943	4.93223e-09	GS_011799	mRNA	TCONS_00055084	lncRNA
422	GS_001625	TCONS_00006235	0.999942	4.96128e-09	GS_001625	mRNA	TCONS_00006235	lncRNA
423	GS_020781	TCONS_00010864	0.999942	5.01605e-09	GS_020781	mRNA	TCONS_00010864	lncRNA
424	GS_020793	TCONS_00075691	0.999942	5.0401e-09	GS_020793	mRNA	TCONS_00075691	lncRNA
425	GS_011799	TCONS_00050093	0.999942	5.04798e-09	GS_011799	mRNA	TCONS_00050093	lncRNA
426	GS_004754	TCONS_00087218	0.999942	5.06244e-09	GS_004754	mRNA	TCONS_00087218	lncRNA
427	GS_009978	TCONS_00094750	0.999942	5.06433e-09	GS_009978	mRNA	TCONS_00094750	lncRNA
428	GS_008646	TCONS_00091391	0.999942	5.09634e-09	GS_008646	mRNA	TCONS_00091391	lncRNA
429	GS_000399	TCONS_00077118	0.999942	5.10186e-09	GS_000399	mRNA	TCONS_00077118	lncRNA
430	GS_013502	TCONS_00007989	0.999942	5.12645e-09	GS_013502	mRNA	TCONS_00007989	lncRNA
431	GS_010722	TCONS_00095000	0.999941	5.2191e-09	GS_010722	mRNA	TCONS_00095000	lncRNA
432	GS_013293	TCONS_00007856	0.999941	5.23798e-09	GS_013293	mRNA	TCONS_00007856	lncRNA
433	GS_007812	TCONS_00019700	0.99994	5.33123e-09	GS_007812	mRNA	TCONS_00019700	lncRNA
434	GS_008465	TCONS_00009050	0.99994	5.3392e-09	GS_008465	mRNA	TCONS_00009050	lncRNA
435	GS_007414	TCONS_00094543	0.99994	5.36835e-09	GS_007414	mRNA	TCONS_00094543	lncRNA
436	GS_012655	TCONS_00006918	0.99994	5.37664e-09	GS_012655	mRNA	TCONS_00006918	lncRNA
437	GS_019226	TCONS_00105916	0.99994	5.3789e-09	GS_019226	mRNA	TCONS_00105916	lncRNA
438	GS_014940	TCONS_00006235	0.99994	5.39968e-09	GS_014940	mRNA	TCONS_00006235	lncRNA
439	GS_009575	TCONS_00105916	0.99994	5.41301e-09	GS_009575	mRNA	TCONS_00105916	lncRNA
440	GS_006590	TCONS_00074783	0.99994	5.42616e-09	GS_006590	mRNA	TCONS_00074783	lncRNA
441	GS_006928	TCONS_00077118	0.99994	5.43609e-09	GS_006928	mRNA	TCONS_00077118	lncRNA
442	GS_000279	TCONS_00050093	0.99994	5.43986e-09	GS_000279	mRNA	TCONS_00050093	lncRNA
443	GS_015959	TCONS_00050093	0.99994	5.45029e-09	GS_015959	mRNA	TCONS_00050093	lncRNA
444	GS_000805	TCONS_00063548	0.99994	5.46566e-09	GS_000805	mRNA	TCONS_00063548	lncRNA
445	GS_016809	TCONS_00055084	0.999939	5.55151e-09	GS_016809	mRNA	TCONS_00055084	lncRNA
446	GS_003534	TCONS_00089640	0.999939	5.56128e-09	GS_003534	mRNA	TCONS_00089640	lncRNA
447	GS_015007	TCONS_00019173	0.999939	5.61338e-09	GS_015007	mRNA	TCONS_00019173	lncRNA
448	GS_013662	TCONS_00095000	0.999939	5.64012e-09	GS_013662	mRNA	TCONS_00095000	lncRNA
449	GS_005690	TCONS_00054404	0.999938	5.67483e-09	GS_005690	mRNA	TCONS_00054404	lncRNA
450	GS_005388	TCONS_00019700	0.999938	5.7082e-09	GS_005388	mRNA	TCONS_00019700	lncRNA
451	GS_001062	TCONS_00095000	0.999938	5.74284e-09	GS_001062	mRNA	TCONS_00095000	lncRNA
452	GS_016963	TCONS_00033267	0.999938	5.74377e-09	GS_016963	mRNA	TCONS_00033267	lncRNA
453	GS_017134	TCONS_00105916	0.999938	5.78461e-09	GS_017134	mRNA	TCONS_00105916	lncRNA
454	GS_000279	TCONS_00055084	0.999938	5.7985e-09	GS_000279	mRNA	TCONS_00055084	lncRNA
455	GS_001929	TCONS_00033267	0.999938	5.82724e-09	GS_001929	mRNA	TCONS_00033267	lncRNA
456	GS_003884	TCONS_00095702	0.999937	5.89568e-09	GS_003884	mRNA	TCONS_00095702	lncRNA
457	GS_006499	TCONS_00089110	0.999937	5.99601e-09	GS_006499	mRNA	TCONS_00089110	lncRNA
458	GS_008715	TCONS_00094750	0.999937	6.04683e-09	GS_008715	mRNA	TCONS_00094750	lncRNA
459	GS_001423	TCONS_00033267	0.999936	6.05106e-09	GS_001423	mRNA	TCONS_00033267	lncRNA
460	GS_016401	TCONS_00095000	0.999936	6.05425e-09	GS_016401	mRNA	TCONS_00095000	lncRNA
461	GS_019516	TCONS_00019700	0.999936	6.17628e-09	GS_019516	mRNA	TCONS_00019700	lncRNA
462	GS_004452	TCONS_00006235	0.999936	6.21578e-09	GS_004452	mRNA	TCONS_00006235	lncRNA
463	GS_002588	TCONS_00050093	0.999936	6.23097e-09	GS_002588	mRNA	TCONS_00050093	lncRNA
464	GS_000639	TCONS_00019700	0.999936	6.23838e-09	GS_000639	mRNA	TCONS_00019700	lncRNA
465	GS_020223	TCONS_00050093	0.999935	6.25219e-09	GS_020223	mRNA	TCONS_00050093	lncRNA
466	GS_003107	TCONS_00010864	0.999935	6.28292e-09	GS_003107	mRNA	TCONS_00010864	lncRNA
467	GS_005653	TCONS_00010867	0.999935	6.30303e-09	GS_005653	mRNA	TCONS_00010867	lncRNA
468	GS_019897	TCONS_00091391	0.999935	6.35919e-09	GS_019897	mRNA	TCONS_00091391	lncRNA
469	GS_000123	TCONS_00019700	0.999935	6.36829e-09	GS_000123	mRNA	TCONS_00019700	lncRNA
470	GS_004706	TCONS_00077118	0.999935	6.37946e-09	GS_004706	mRNA	TCONS_00077118	lncRNA
471	GS_020585	TCONS_00050093	0.999935	6.41358e-09	GS_020585	mRNA	TCONS_00050093	lncRNA
472	GS_020684	TCONS_00094750	0.999935	6.42414e-09	GS_020684	mRNA	TCONS_00094750	lncRNA
473	GS_012650	TCONS_00095000	0.999934	6.45418e-09	GS_012650	mRNA	TCONS_00095000	lncRNA
474	GS_014176	TCONS_00010864	0.999934	6.49389e-09	GS_014176	mRNA	TCONS_00010864	lncRNA
475	GS_016086	TCONS_00078384	0.999934	6.51163e-09	GS_016086	mRNA	TCONS_00078384	lncRNA
476	GS_003789	TCONS_00050093	0.999934	6.52559e-09	GS_003789	mRNA	TCONS_00050093	lncRNA
477	GS_009592	TCONS_00004975	0.999934	6.53173e-09	GS_009592	mRNA	TCONS_00004975	lncRNA
478	GS_020163	TCONS_00089640	0.999934	6.58736e-09	GS_020163	mRNA	TCONS_00089640	lncRNA
479	GS_013024	TCONS_00031811	0.999934	6.59555e-09	GS_013024	mRNA	TCONS_00031811	lncRNA
480	GS_012545	TCONS_00075691	0.999933	6.65371e-09	GS_012545	mRNA	TCONS_00075691	lncRNA
481	GS_015600	TCONS_00010864	0.999933	6.66337e-09	GS_015600	mRNA	TCONS_00010864	lncRNA
482	GS_020887	TCONS_00077118	0.999933	6.66811e-09	GS_020887	mRNA	TCONS_00077118	lncRNA
483	GS_002786	TCONS_00004975	0.999933	6.70357e-09	GS_002786	mRNA	TCONS_00004975	lncRNA
484	GS_016571	TCONS_00055084	0.999933	6.71325e-09	GS_016571	mRNA	TCONS_00055084	lncRNA
485	GS_005109	TCONS_00007989	0.999933	6.72547e-09	GS_005109	mRNA	TCONS_00007989	lncRNA
486	GS_012366	TCONS_00052059	0.999933	6.76667e-09	GS_012366	mRNA	TCONS_00052059	lncRNA
487	GS_008043	TCONS_00006235	0.999933	6.76687e-09	GS_008043	mRNA	TCONS_00006235	lncRNA
488	GS_004435	TCONS_00006235	0.999933	6.76878e-09	GS_004435	mRNA	TCONS_00006235	lncRNA
489	GS_002935	TCONS_00050093	0.999933	6.77476e-09	GS_002935	mRNA	TCONS_00050093	lncRNA
490	GS_005176	TCONS_00019700	0.999933	6.78345e-09	GS_005176	mRNA	TCONS_00019700	lncRNA
491	GS_016467	TCONS_00055084	0.999933	6.80464e-09	GS_016467	mRNA	TCONS_00055084	lncRNA
492	GS_012899	TCONS_00094543	0.999933	6.81284e-09	GS_012899	mRNA	TCONS_00094543	lncRNA
493	GS_001987	TCONS_00010864	0.999932	6.84208e-09	GS_001987	mRNA	TCONS_00010864	lncRNA
494	GS_005176	TCONS_00010864	0.999932	6.85013e-09	GS_005176	mRNA	TCONS_00010864	lncRNA
495	GS_001653	TCONS_00010864	0.999932	6.87247e-09	GS_001653	mRNA	TCONS_00010864	lncRNA
496	GS_000195	TCONS_00003213	0.999932	6.88468e-09	GS_000195	mRNA	TCONS_00003213	lncRNA
497	GS_016519	TCONS_00004975	0.999932	6.89013e-09	GS_016519	mRNA	TCONS_00004975	lncRNA
498	GS_008138	TCONS_00078384	0.999932	6.98197e-09	GS_008138	mRNA	TCONS_00078384	lncRNA
499	GS_014331	TCONS_00054404	0.999932	6.99395e-09	GS_014331	mRNA	TCONS_00054404	lncRNA
