# Supplementary material for: Identification and Characterization of lncRNAs Related to the Muscle Growth and Development of Japanese Flounder (Paralichthys olivaceus)
Source: Front Genet. 2020 Sep 9;11:1034. doi: 10.3389/fgene.2020.01034 (PMC7510837; doi:10.3389/fgene.2020.01034)
Supplement: Supplementary file 1 [file Data_Sheet_1.zip › Suppl. files/Table S16.xlsx]

## Sheet: Sheet1
Differential co-expression of lncRNA and mRNA in A vs. D comparision
Num	mrna_id	lnc_id	CorrelationCoefficient	p.value	source_name	type	target_name	type
0	GS_001999	TCONS_00075691	0.999999	5.87108e-13	GS_001999	mRNA	TCONS_00075691	lncRNA
1	GS_018569	TCONS_00010864	0.999999	1.65273e-12	GS_018569	mRNA	TCONS_00010864	lncRNA
2	GS_016653	TCONS_00054404	0.999999	1.78651e-12	GS_016653	mRNA	TCONS_00054404	lncRNA
3	GS_017464	TCONS_00094543	0.999999	1.9119e-12	GS_017464	mRNA	TCONS_00094543	lncRNA
4	GS_017296	TCONS_00096960	0.999999	2.73748e-12	GS_017296	mRNA	TCONS_00096960	lncRNA
5	GS_001317	TCONS_00070794	0.999999	2.96445e-12	GS_001317	mRNA	TCONS_00070794	lncRNA
6	GS_010254	TCONS_00051854	0.999998	3.57693e-12	GS_010254	mRNA	TCONS_00051854	lncRNA
7	GS_004110	TCONS_00003213	0.999998	4.06726e-12	GS_004110	mRNA	TCONS_00003213	lncRNA
8	GS_009654	TCONS_00075691	0.999998	4.71107e-12	GS_009654	mRNA	TCONS_00075691	lncRNA
9	GS_003394	TCONS_00043425	0.999998	5.27486e-12	GS_003394	mRNA	TCONS_00043425	lncRNA
10	GS_012544	TCONS_00050093	0.999998	8.84821e-12	GS_012544	mRNA	TCONS_00050093	lncRNA
11	GS_003298	TCONS_00063523	0.999997	1.4419e-11	GS_003298	mRNA	TCONS_00063523	lncRNA
12	GS_008715	TCONS_00075691	0.999996	1.93758e-11	GS_008715	mRNA	TCONS_00075691	lncRNA
13	GS_001173	TCONS_00010191	0.999996	1.97449e-11	GS_001173	mRNA	TCONS_00010191	lncRNA
14	GS_004231	TCONS_00078384	0.999996	1.98392e-11	GS_004231	mRNA	TCONS_00078384	lncRNA
15	GS_020808	TCONS_00078384	0.999996	2.41258e-11	GS_020808	mRNA	TCONS_00078384	lncRNA
16	GS_013862	TCONS_00079388	0.999996	3.00713e-11	GS_013862	mRNA	TCONS_00079388	lncRNA
17	GS_015690	TCONS_00054404	0.999996	3.01547e-11	GS_015690	mRNA	TCONS_00054404	lncRNA
18	GS_017585	TCONS_00034909	0.999995	3.05536e-11	GS_017585	mRNA	TCONS_00034909	lncRNA
19	GS_002426	TCONS_00010864	0.999995	3.32107e-11	GS_002426	mRNA	TCONS_00010864	lncRNA
20	GS_009235	TCONS_00095000	0.999995	3.4119e-11	GS_009235	mRNA	TCONS_00095000	lncRNA
21	GS_000760	TCONS_00078384	0.999995	3.49759e-11	GS_000760	mRNA	TCONS_00078384	lncRNA
22	GS_008806	TCONS_00006235	0.999995	3.74688e-11	GS_008806	mRNA	TCONS_00006235	lncRNA
23	GS_008811	TCONS_00008627	0.999995	3.78581e-11	GS_008811	mRNA	TCONS_00008627	lncRNA
24	GS_007817	TCONS_00006235	0.999995	3.92658e-11	GS_007817	mRNA	TCONS_00006235	lncRNA
25	GS_015094	TCONS_00087218	0.999995	4.41551e-11	GS_015094	mRNA	TCONS_00087218	lncRNA
26	GS_004401	TCONS_00010864	0.999995	4.43692e-11	GS_004401	mRNA	TCONS_00010864	lncRNA
27	GS_007578	TCONS_00063548	0.999994	4.6005e-11	GS_007578	mRNA	TCONS_00063548	lncRNA
28	GS_019658	TCONS_00019700	0.999994	5.0355e-11	GS_019658	mRNA	TCONS_00019700	lncRNA
29	GS_010385	TCONS_00079388	0.999994	5.03826e-11	GS_010385	mRNA	TCONS_00079388	lncRNA
30	GS_021353	TCONS_00010191	0.999994	5.62671e-11	GS_021353	mRNA	TCONS_00010191	lncRNA
31	GS_002000	TCONS_00037389	0.999994	6.04012e-11	GS_002000	mRNA	TCONS_00037389	lncRNA
32	GS_018574	TCONS_00019700	0.999993	6.87462e-11	GS_018574	mRNA	TCONS_00019700	lncRNA
33	GS_009318	TCONS_00078384	0.999993	7.92693e-11	GS_009318	mRNA	TCONS_00078384	lncRNA
34	GS_021022	TCONS_00053980	0.999992	8.47168e-11	GS_021022	mRNA	TCONS_00053980	lncRNA
35	GS_005749	TCONS_00039967	0.999992	8.8733e-11	GS_005749	mRNA	TCONS_00039967	lncRNA
36	GS_002931	TCONS_00091391	0.999991	1.09771e-10	GS_002931	mRNA	TCONS_00091391	lncRNA
37	GS_009979	TCONS_00050093	0.999991	1.1201e-10	GS_009979	mRNA	TCONS_00050093	lncRNA
38	GS_010387	TCONS_00094543	0.999991	1.13549e-10	GS_010387	mRNA	TCONS_00094543	lncRNA
39	GS_012365	TCONS_00010867	0.999991	1.13892e-10	GS_012365	mRNA	TCONS_00010867	lncRNA
40	GS_006592	TCONS_00105407	0.999991	1.22075e-10	GS_006592	mRNA	TCONS_00105407	lncRNA
41	GS_014680	TCONS_00010864	0.999991	1.25442e-10	GS_014680	mRNA	TCONS_00010864	lncRNA
42	GS_012906	TCONS_00070794	0.999991	1.28171e-10	GS_012906	mRNA	TCONS_00070794	lncRNA
43	GS_020215	TCONS_00075691	0.99999	1.39245e-10	GS_020215	mRNA	TCONS_00075691	lncRNA
44	GS_009698	TCONS_00078384	0.99999	1.3937e-10	GS_009698	mRNA	TCONS_00078384	lncRNA
45	GS_013369	TCONS_00094846	0.99999	1.55032e-10	GS_013369	mRNA	TCONS_00094846	lncRNA
46	GS_001329	TCONS_00087218	0.99999	1.55115e-10	GS_001329	mRNA	TCONS_00087218	lncRNA
47	GS_005908	TCONS_00094846	0.99999	1.56315e-10	GS_005908	mRNA	TCONS_00094846	lncRNA
48	GS_008465	TCONS_00009050	0.999989	1.71159e-10	GS_008465	mRNA	TCONS_00009050	lncRNA
49	GS_013080	TCONS_00087218	0.999989	1.71296e-10	GS_013080	mRNA	TCONS_00087218	lncRNA
50	GS_013766	TCONS_00094846	0.999989	1.72984e-10	GS_013766	mRNA	TCONS_00094846	lncRNA
51	GS_018569	TCONS_00078384	0.999989	1.94774e-10	GS_018569	mRNA	TCONS_00078384	lncRNA
52	GS_000746	TCONS_00043425	0.999989	1.97634e-10	GS_000746	mRNA	TCONS_00043425	lncRNA
53	GS_004451	TCONS_00078384	0.999988	2.05037e-10	GS_004451	mRNA	TCONS_00078384	lncRNA
54	GS_000820	TCONS_00010864	0.999988	2.06017e-10	GS_000820	mRNA	TCONS_00010864	lncRNA
55	GS_004231	TCONS_00010864	0.999988	2.0974e-10	GS_004231	mRNA	TCONS_00010864	lncRNA
56	GS_018929	TCONS_00094543	0.999988	2.22928e-10	GS_018929	mRNA	TCONS_00094543	lncRNA
57	GS_001816	TCONS_00050093	0.999988	2.27042e-10	GS_001816	mRNA	TCONS_00050093	lncRNA
58	GS_015638	TCONS_00095000	0.999988	2.2884e-10	GS_015638	mRNA	TCONS_00095000	lncRNA
59	GS_006590	TCONS_00054404	0.999988	2.30674e-10	GS_006590	mRNA	TCONS_00054404	lncRNA
60	GS_013595	TCONS_00058197	0.999987	2.36843e-10	GS_013595	mRNA	TCONS_00058197	lncRNA
61	GS_000837	TCONS_00019700	0.999987	2.47385e-10	GS_000837	mRNA	TCONS_00019700	lncRNA
62	GS_007905	TCONS_00006235	0.999987	2.48271e-10	GS_007905	mRNA	TCONS_00006235	lncRNA
63	GS_011147	TCONS_00094543	0.999987	2.57843e-10	GS_011147	mRNA	TCONS_00094543	lncRNA
64	GS_002494	TCONS_00008459	0.999987	2.66503e-10	GS_002494	mRNA	TCONS_00008459	lncRNA
65	GS_013523	TCONS_00089110	0.999987	2.6753e-10	GS_013523	mRNA	TCONS_00089110	lncRNA
66	GS_006989	TCONS_00054404	0.999986	2.81677e-10	GS_006989	mRNA	TCONS_00054404	lncRNA
67	GS_018796	TCONS_00007989	0.999986	3.00297e-10	GS_018796	mRNA	TCONS_00007989	lncRNA
68	GS_020183	TCONS_00078384	0.999986	3.09583e-10	GS_020183	mRNA	TCONS_00078384	lncRNA
69	GS_010935	TCONS_00070794	0.999986	3.09673e-10	GS_010935	mRNA	TCONS_00070794	lncRNA
70	GS_005424	TCONS_00105407	0.999985	3.21014e-10	GS_005424	mRNA	TCONS_00105407	lncRNA
71	GS_008930	TCONS_00003213	0.999985	3.32697e-10	GS_008930	mRNA	TCONS_00003213	lncRNA
72	GS_003681	TCONS_00010191	0.999985	3.36076e-10	GS_003681	mRNA	TCONS_00010191	lncRNA
73	GS_016499	TCONS_00070794	0.999985	3.59729e-10	GS_016499	mRNA	TCONS_00070794	lncRNA
74	GS_013680	TCONS_00019700	0.999984	3.72591e-10	GS_013680	mRNA	TCONS_00019700	lncRNA
75	GS_016620	TCONS_00063548	0.999984	3.82065e-10	GS_016620	mRNA	TCONS_00063548	lncRNA
76	GS_019108	TCONS_00086468	0.999984	3.8294e-10	GS_019108	mRNA	TCONS_00086468	lncRNA
77	GS_009412	TCONS_00078384	0.999984	3.85333e-10	GS_009412	mRNA	TCONS_00078384	lncRNA
78	GS_001183	TCONS_00034909	0.999984	3.87462e-10	GS_001183	mRNA	TCONS_00034909	lncRNA
79	GS_003795	TCONS_00006235	0.999984	4.01668e-10	GS_003795	mRNA	TCONS_00006235	lncRNA
80	GS_005710	TCONS_00094846	0.999984	4.01716e-10	GS_005710	mRNA	TCONS_00094846	lncRNA
81	GS_011252	TCONS_00006235	0.999983	4.13605e-10	GS_011252	mRNA	TCONS_00006235	lncRNA
82	GS_018953	TCONS_00053405	0.999983	4.15625e-10	GS_018953	mRNA	TCONS_00053405	lncRNA
83	GS_016809	TCONS_00050093	0.999983	4.25043e-10	GS_016809	mRNA	TCONS_00050093	lncRNA
84	GS_006375	TCONS_00050093	0.999983	4.29135e-10	GS_006375	mRNA	TCONS_00050093	lncRNA
85	GS_007443	TCONS_00054404	0.999983	4.29791e-10	GS_007443	mRNA	TCONS_00054404	lncRNA
86	GS_008195	TCONS_00003213	0.999983	4.30169e-10	GS_008195	mRNA	TCONS_00003213	lncRNA
87	GS_008852	TCONS_00075233	0.999983	4.33991e-10	GS_008852	mRNA	TCONS_00075233	lncRNA
88	GS_002071	TCONS_00050093	0.999983	4.47873e-10	GS_002071	mRNA	TCONS_00050093	lncRNA
89	GS_018291	TCONS_00050093	0.999983	4.51181e-10	GS_018291	mRNA	TCONS_00050093	lncRNA
90	GS_020278	TCONS_00089110	0.999983	4.58284e-10	GS_020278	mRNA	TCONS_00089110	lncRNA
91	GS_020398	TCONS_00070794	0.999982	4.7206e-10	GS_020398	mRNA	TCONS_00070794	lncRNA
92	GS_002919	TCONS_00091391	0.999982	4.89208e-10	GS_002919	mRNA	TCONS_00091391	lncRNA
93	GS_018976	TCONS_00095702	0.999982	4.95989e-10	GS_018976	mRNA	TCONS_00095702	lncRNA
94	GS_006324	TCONS_00019700	0.999982	5.03027e-10	GS_006324	mRNA	TCONS_00019700	lncRNA
95	GS_002862	TCONS_00008459	0.999981	5.27853e-10	GS_002862	mRNA	TCONS_00008459	lncRNA
96	GS_002758	TCONS_00094846	0.999981	5.59092e-10	GS_002758	mRNA	TCONS_00094846	lncRNA
97	GS_018229	TCONS_00094543	0.999981	5.70334e-10	GS_018229	mRNA	TCONS_00094543	lncRNA
98	GS_004127	TCONS_00054404	0.99998	5.73812e-10	GS_004127	mRNA	TCONS_00054404	lncRNA
99	GS_020845	TCONS_00077118	0.99998	5.74644e-10	GS_020845	mRNA	TCONS_00077118	lncRNA
100	GS_018381	TCONS_00095000	0.99998	5.97024e-10	GS_018381	mRNA	TCONS_00095000	lncRNA
101	GS_021646	TCONS_00087218	0.99998	6.01282e-10	GS_021646	mRNA	TCONS_00087218	lncRNA
102	GS_000760	TCONS_00010864	0.99998	6.01776e-10	GS_000760	mRNA	TCONS_00010864	lncRNA
103	GS_011259	TCONS_00008627	0.99998	6.04267e-10	GS_011259	mRNA	TCONS_00008627	lncRNA
104	GS_007795	TCONS_00063523	0.99998	6.04437e-10	GS_007795	mRNA	TCONS_00063523	lncRNA
105	GS_021228	TCONS_00053405	0.99998	6.2934e-10	GS_021228	mRNA	TCONS_00053405	lncRNA
106	GS_019850	TCONS_00094846	0.999979	6.34262e-10	GS_019850	mRNA	TCONS_00094846	lncRNA
107	GS_017190	TCONS_00094543	0.999979	6.48559e-10	GS_017190	mRNA	TCONS_00094543	lncRNA
108	GS_005109	TCONS_00079388	0.999979	6.52148e-10	GS_005109	mRNA	TCONS_00079388	lncRNA
109	GS_014455	TCONS_00042169	0.999979	6.53269e-10	GS_014455	mRNA	TCONS_00042169	lncRNA
110	GS_002461	TCONS_00091476	0.999979	6.76319e-10	GS_002461	mRNA	TCONS_00091476	lncRNA
111	GS_016633	TCONS_00070794	0.999979	6.92169e-10	GS_016633	mRNA	TCONS_00070794	lncRNA
112	GS_005637	TCONS_00105407	0.999978	7.32518e-10	GS_005637	mRNA	TCONS_00105407	lncRNA
113	GS_001653	TCONS_00010864	0.999977	7.63318e-10	GS_001653	mRNA	TCONS_00010864	lncRNA
114	GS_007848	TCONS_00105407	0.999977	7.85746e-10	GS_007848	mRNA	TCONS_00105407	lncRNA
115	GS_000169	TCONS_00019700	0.999977	7.99682e-10	GS_000169	mRNA	TCONS_00019700	lncRNA
116	GS_004724	TCONS_00094846	0.999977	8.00712e-10	GS_004724	mRNA	TCONS_00094846	lncRNA
117	GS_001327	TCONS_00087218	0.999976	8.50544e-10	GS_001327	mRNA	TCONS_00087218	lncRNA
118	GS_009504	TCONS_00019700	0.999976	8.63489e-10	GS_009504	mRNA	TCONS_00019700	lncRNA
119	GS_005690	TCONS_00054404	0.999976	8.86739e-10	GS_005690	mRNA	TCONS_00054404	lncRNA
120	GS_010385	TCONS_00007989	0.999976	8.86905e-10	GS_010385	mRNA	TCONS_00007989	lncRNA
121	GS_017620	TCONS_00019700	0.999976	8.98081e-10	GS_017620	mRNA	TCONS_00019700	lncRNA
122	GS_000952	TCONS_00039967	0.999975	9.16252e-10	GS_000952	mRNA	TCONS_00039967	lncRNA
123	GS_018835	TCONS_00078384	0.999975	9.20026e-10	GS_018835	mRNA	TCONS_00078384	lncRNA
124	GS_016049	TCONS_00094846	0.999975	9.2375e-10	GS_016049	mRNA	TCONS_00094846	lncRNA
125	GS_014692	TCONS_00094846	0.999975	9.31759e-10	GS_014692	mRNA	TCONS_00094846	lncRNA
126	GS_006529	TCONS_00094750	0.999975	9.33897e-10	GS_006529	mRNA	TCONS_00094750	lncRNA
127	GS_000820	TCONS_00078384	0.999975	9.41195e-10	GS_000820	mRNA	TCONS_00078384	lncRNA
128	GS_019963	TCONS_00003213	0.999975	9.45061e-10	GS_019963	mRNA	TCONS_00003213	lncRNA
129	GS_004451	TCONS_00010864	0.999975	9.48543e-10	GS_004451	mRNA	TCONS_00010864	lncRNA
130	GS_016478	TCONS_00006235	0.999974	9.96829e-10	GS_016478	mRNA	TCONS_00006235	lncRNA
131	GS_020443	TCONS_00094543	0.999974	1.00096e-09	GS_020443	mRNA	TCONS_00094543	lncRNA
132	GS_018941	TCONS_00078384	0.999974	1.00147e-09	GS_018941	mRNA	TCONS_00078384	lncRNA
133	GS_012373	TCONS_00019700	0.999974	1.02811e-09	GS_012373	mRNA	TCONS_00019700	lncRNA
134	GS_005997	TCONS_00034909	0.999974	1.04325e-09	GS_005997	mRNA	TCONS_00034909	lncRNA
135	GS_012901	TCONS_00077118	0.999973	1.06665e-09	GS_012901	mRNA	TCONS_00077118	lncRNA
136	GS_000195	TCONS_00003213	0.999973	1.06671e-09	GS_000195	mRNA	TCONS_00003213	lncRNA
137	GS_013167	TCONS_00019700	0.999973	1.06716e-09	GS_013167	mRNA	TCONS_00019700	lncRNA
138	GS_021245	TCONS_00006235	0.999973	1.08856e-09	GS_021245	mRNA	TCONS_00006235	lncRNA
139	GS_014981	TCONS_00010864	0.999973	1.11126e-09	GS_014981	mRNA	TCONS_00010864	lncRNA
140	GS_003676	TCONS_00019700	0.999973	1.12675e-09	GS_003676	mRNA	TCONS_00019700	lncRNA
141	GS_001167	TCONS_00095000	0.999972	1.16233e-09	GS_001167	mRNA	TCONS_00095000	lncRNA
142	GS_002426	TCONS_00078384	0.999972	1.17558e-09	GS_002426	mRNA	TCONS_00078384	lncRNA
143	GS_014158	TCONS_00094543	0.999972	1.19303e-09	GS_014158	mRNA	TCONS_00094543	lncRNA
144	GS_003466	TCONS_00105407	0.999972	1.21667e-09	GS_003466	mRNA	TCONS_00105407	lncRNA
145	GS_004401	TCONS_00078384	0.999971	1.21849e-09	GS_004401	mRNA	TCONS_00078384	lncRNA
146	GS_009484	TCONS_00053980	0.999971	1.22145e-09	GS_009484	mRNA	TCONS_00053980	lncRNA
147	GS_016877	TCONS_00019700	0.999971	1.2344e-09	GS_016877	mRNA	TCONS_00019700	lncRNA
148	GS_002058	TCONS_00087218	0.999971	1.27326e-09	GS_002058	mRNA	TCONS_00087218	lncRNA
149	GS_011250	TCONS_00010864	0.999971	1.28654e-09	GS_011250	mRNA	TCONS_00010864	lncRNA
150	GS_000903	TCONS_00078384	0.999971	1.28804e-09	GS_000903	mRNA	TCONS_00078384	lncRNA
151	GS_005647	TCONS_00070794	0.999971	1.29076e-09	GS_005647	mRNA	TCONS_00070794	lncRNA
152	GS_013929	TCONS_00043425	0.999971	1.29359e-09	GS_013929	mRNA	TCONS_00043425	lncRNA
153	GS_009624	TCONS_00095000	0.999971	1.30126e-09	GS_009624	mRNA	TCONS_00095000	lncRNA
154	GS_017110	TCONS_00019634	0.99997	1.31871e-09	GS_017110	mRNA	TCONS_00019634	lncRNA
155	GS_014867	TCONS_00003213	0.99997	1.32886e-09	GS_014867	mRNA	TCONS_00003213	lncRNA
156	GS_001250	TCONS_00037389	0.999969	1.40274e-09	GS_001250	mRNA	TCONS_00037389	lncRNA
157	GS_018251	TCONS_00095000	0.999969	1.44009e-09	GS_018251	mRNA	TCONS_00095000	lncRNA
158	GS_020891	TCONS_00070027	0.999969	1.45834e-09	GS_020891	mRNA	TCONS_00070027	lncRNA
159	GS_010464	TCONS_00043425	0.999969	1.48347e-09	GS_010464	mRNA	TCONS_00043425	lncRNA
160	GS_014331	TCONS_00054404	0.999969	1.4848e-09	GS_014331	mRNA	TCONS_00054404	lncRNA
161	GS_006032	TCONS_00013897	0.999968	1.49068e-09	GS_006032	mRNA	TCONS_00013897	lncRNA
162	GS_010181	TCONS_00013897	0.999968	1.50328e-09	GS_010181	mRNA	TCONS_00013897	lncRNA
163	GS_009412	TCONS_00010864	0.999968	1.51145e-09	GS_009412	mRNA	TCONS_00010864	lncRNA
164	GS_014035	TCONS_00008627	0.999968	1.51466e-09	GS_014035	mRNA	TCONS_00008627	lncRNA
165	GS_001625	TCONS_00006235	0.999968	1.52053e-09	GS_001625	mRNA	TCONS_00006235	lncRNA
166	GS_002678	TCONS_00062823	0.999968	1.5209e-09	GS_002678	mRNA	TCONS_00062823	lncRNA
167	GS_017138	TCONS_00050093	0.999968	1.52635e-09	GS_017138	mRNA	TCONS_00050093	lncRNA
168	GS_003111	TCONS_00094543	0.999967	1.58916e-09	GS_003111	mRNA	TCONS_00094543	lncRNA
169	GS_009531	TCONS_00019700	0.999967	1.59334e-09	GS_009531	mRNA	TCONS_00019700	lncRNA
170	GS_009318	TCONS_00010864	0.999967	1.64952e-09	GS_009318	mRNA	TCONS_00010864	lncRNA
171	GS_007689	TCONS_00058197	0.999967	1.65116e-09	GS_007689	mRNA	TCONS_00058197	lncRNA
172	GS_001253	TCONS_00019700	0.999967	1.65809e-09	GS_001253	mRNA	TCONS_00019700	lncRNA
173	GS_017458	TCONS_00075233	0.999966	1.68363e-09	GS_017458	mRNA	TCONS_00075233	lncRNA
174	GS_007513	TCONS_00019700	0.999966	1.68457e-09	GS_007513	mRNA	TCONS_00019700	lncRNA
175	GS_000129	TCONS_00089031	0.999966	1.69011e-09	GS_000129	mRNA	TCONS_00089031	lncRNA
176	GS_005370	TCONS_00075691	0.999966	1.73577e-09	GS_005370	mRNA	TCONS_00075691	lncRNA
177	GS_009056	TCONS_00019700	0.999966	1.74773e-09	GS_009056	mRNA	TCONS_00019700	lncRNA
178	GS_011468	TCONS_00095000	0.999966	1.76222e-09	GS_011468	mRNA	TCONS_00095000	lncRNA
179	GS_012491	TCONS_00075233	0.999966	1.76986e-09	GS_012491	mRNA	TCONS_00075233	lncRNA
180	GS_005065	TCONS_00070794	0.999965	1.80276e-09	GS_005065	mRNA	TCONS_00070794	lncRNA
181	GS_008744	TCONS_00070794	0.999965	1.80352e-09	GS_008744	mRNA	TCONS_00070794	lncRNA
182	GS_011291	TCONS_00037389	0.999965	1.80669e-09	GS_011291	mRNA	TCONS_00037389	lncRNA
183	GS_008646	TCONS_00079388	0.999965	1.812e-09	GS_008646	mRNA	TCONS_00079388	lncRNA
184	GS_005179	TCONS_00034909	0.999965	1.81293e-09	GS_005179	mRNA	TCONS_00034909	lncRNA
185	GS_001962	TCONS_00008627	0.999965	1.81609e-09	GS_001962	mRNA	TCONS_00008627	lncRNA
186	GS_013532	TCONS_00094750	0.999965	1.8217e-09	GS_013532	mRNA	TCONS_00094750	lncRNA
187	GS_006867	TCONS_00019700	0.999965	1.8274e-09	GS_006867	mRNA	TCONS_00019700	lncRNA
188	GS_004155	TCONS_00008627	0.999965	1.8407e-09	GS_004155	mRNA	TCONS_00008627	lncRNA
189	GS_019608	TCONS_00006235	0.999965	1.85143e-09	GS_019608	mRNA	TCONS_00006235	lncRNA
190	GS_014620	TCONS_00062823	0.999965	1.88344e-09	GS_014620	mRNA	TCONS_00062823	lncRNA
191	GS_000749	TCONS_00050093	0.999964	1.89505e-09	GS_000749	mRNA	TCONS_00050093	lncRNA
192	GS_020984	TCONS_00010867	0.999964	1.90746e-09	GS_020984	mRNA	TCONS_00010867	lncRNA
193	GS_019206	TCONS_00010864	0.999964	1.9424e-09	GS_019206	mRNA	TCONS_00010864	lncRNA
194	GS_003410	TCONS_00094543	0.999964	1.94244e-09	GS_003410	mRNA	TCONS_00094543	lncRNA
195	GS_008968	TCONS_00078384	0.999964	1.96053e-09	GS_008968	mRNA	TCONS_00078384	lncRNA
196	GS_020875	TCONS_00087218	0.999963	2.02357e-09	GS_020875	mRNA	TCONS_00087218	lncRNA
197	GS_005683	TCONS_00062823	0.999963	2.02593e-09	GS_005683	mRNA	TCONS_00062823	lncRNA
198	GS_006972	TCONS_00087218	0.999963	2.03876e-09	GS_006972	mRNA	TCONS_00087218	lncRNA
199	GS_005138	TCONS_00070794	0.999963	2.05237e-09	GS_005138	mRNA	TCONS_00070794	lncRNA
200	GS_000903	TCONS_00010864	0.999963	2.06252e-09	GS_000903	mRNA	TCONS_00010864	lncRNA
201	GS_004400	TCONS_00094543	0.999963	2.07524e-09	GS_004400	mRNA	TCONS_00094543	lncRNA
202	GS_004083	TCONS_00075233	0.999963	2.09995e-09	GS_004083	mRNA	TCONS_00075233	lncRNA
203	GS_006646	TCONS_00070847	0.999963	2.10316e-09	GS_006646	mRNA	TCONS_00070847	lncRNA
204	GS_010308	TCONS_00019700	0.999962	2.11361e-09	GS_010308	mRNA	TCONS_00019700	lncRNA
205	GS_010247	TCONS_00054404	0.999962	2.12588e-09	GS_010247	mRNA	TCONS_00054404	lncRNA
206	GS_013781	TCONS_00057084	0.999962	2.13038e-09	GS_013781	mRNA	TCONS_00057084	lncRNA
207	GS_005392	TCONS_00058197	0.999962	2.14538e-09	GS_005392	mRNA	TCONS_00058197	lncRNA
208	GS_003381	TCONS_00019700	0.999962	2.15073e-09	GS_003381	mRNA	TCONS_00019700	lncRNA
209	GS_018932	TCONS_00006235	0.999962	2.15845e-09	GS_018932	mRNA	TCONS_00006235	lncRNA
210	GS_020595	TCONS_00010864	0.999962	2.16939e-09	GS_020595	mRNA	TCONS_00010864	lncRNA
211	GS_014351	TCONS_00095000	0.999962	2.17562e-09	GS_014351	mRNA	TCONS_00095000	lncRNA
212	GS_000167	TCONS_00105407	0.999962	2.1822e-09	GS_000167	mRNA	TCONS_00105407	lncRNA
213	GS_020808	TCONS_00010864	0.999962	2.1946e-09	GS_020808	mRNA	TCONS_00010864	lncRNA
214	GS_017769	TCONS_00080287	0.999961	2.23051e-09	GS_017769	mRNA	TCONS_00080287	lncRNA
215	GS_005109	TCONS_00091391	0.999961	2.23364e-09	GS_005109	mRNA	TCONS_00091391	lncRNA
216	GS_019049	TCONS_00058197	0.999961	2.26975e-09	GS_019049	mRNA	TCONS_00058197	lncRNA
217	GS_013945	TCONS_00090921	0.99996	2.35356e-09	GS_013945	mRNA	TCONS_00090921	lncRNA
218	GS_018663	TCONS_00019634	0.99996	2.3559e-09	GS_018663	mRNA	TCONS_00019634	lncRNA
219	GS_008411	TCONS_00094846	0.99996	2.40109e-09	GS_008411	mRNA	TCONS_00094846	lncRNA
220	GS_021131	TCONS_00070794	0.99996	2.40125e-09	GS_021131	mRNA	TCONS_00070794	lncRNA
221	GS_009698	TCONS_00010864	0.99996	2.40936e-09	GS_009698	mRNA	TCONS_00010864	lncRNA
222	GS_012847	TCONS_00050093	0.99996	2.41223e-09	GS_012847	mRNA	TCONS_00050093	lncRNA
223	GS_013086	TCONS_00091391	0.99996	2.41833e-09	GS_013086	mRNA	TCONS_00091391	lncRNA
224	GS_016759	TCONS_00102699	0.99996	2.42499e-09	GS_016759	mRNA	TCONS_00102699	lncRNA
225	GS_010592	TCONS_00058197	0.999959	2.47532e-09	GS_010592	mRNA	TCONS_00058197	lncRNA
226	GS_017049	TCONS_00063548	0.999959	2.49826e-09	GS_017049	mRNA	TCONS_00063548	lncRNA
227	GS_002983	TCONS_00094846	0.999959	2.5618e-09	GS_002983	mRNA	TCONS_00094846	lncRNA
228	GS_004085	TCONS_00054404	0.999959	2.57953e-09	GS_004085	mRNA	TCONS_00054404	lncRNA
229	GS_007439	TCONS_00078384	0.999958	2.59381e-09	GS_007439	mRNA	TCONS_00078384	lncRNA
230	GS_014680	TCONS_00078384	0.999958	2.60765e-09	GS_014680	mRNA	TCONS_00078384	lncRNA
231	GS_020215	TCONS_00094750	0.999958	2.62344e-09	GS_020215	mRNA	TCONS_00094750	lncRNA
232	GS_003741	TCONS_00050093	0.999958	2.63181e-09	GS_003741	mRNA	TCONS_00050093	lncRNA
233	GS_005176	TCONS_00078384	0.999958	2.64421e-09	GS_005176	mRNA	TCONS_00078384	lncRNA
234	GS_017128	TCONS_00094543	0.999958	2.65526e-09	GS_017128	mRNA	TCONS_00094543	lncRNA
235	GS_016274	TCONS_00094543	0.999958	2.65579e-09	GS_016274	mRNA	TCONS_00094543	lncRNA
236	GS_020188	TCONS_00039967	0.999958	2.66255e-09	GS_020188	mRNA	TCONS_00039967	lncRNA
237	GS_005222	TCONS_00050093	0.999958	2.66757e-09	GS_005222	mRNA	TCONS_00050093	lncRNA
238	GS_016318	TCONS_00094750	0.999958	2.68582e-09	GS_016318	mRNA	TCONS_00094750	lncRNA
239	GS_017390	TCONS_00105407	0.999957	2.80125e-09	GS_017390	mRNA	TCONS_00105407	lncRNA
240	GS_002424	TCONS_00078384	0.999957	2.80714e-09	GS_002424	mRNA	TCONS_00078384	lncRNA
241	GS_020445	TCONS_00081912	0.999956	2.84661e-09	GS_020445	mRNA	TCONS_00081912	lncRNA
242	GS_004983	TCONS_00087218	0.999956	2.86562e-09	GS_004983	mRNA	TCONS_00087218	lncRNA
243	GS_019607	TCONS_00078384	0.999956	2.92391e-09	GS_019607	mRNA	TCONS_00078384	lncRNA
244	GS_016710	TCONS_00013897	0.999956	2.95462e-09	GS_016710	mRNA	TCONS_00013897	lncRNA
245	GS_013862	TCONS_00007989	0.999956	2.96615e-09	GS_013862	mRNA	TCONS_00007989	lncRNA
246	GS_007504	TCONS_00010864	0.999955	2.98213e-09	GS_007504	mRNA	TCONS_00010864	lncRNA
247	GS_001186	TCONS_00094543	0.999955	2.99026e-09	GS_001186	mRNA	TCONS_00094543	lncRNA
248	GS_010183	TCONS_00010864	0.999955	3.07856e-09	GS_010183	mRNA	TCONS_00010864	lncRNA
249	GS_020778	TCONS_00054404	0.999955	3.08395e-09	GS_020778	mRNA	TCONS_00054404	lncRNA
250	GS_007439	TCONS_00010864	0.999954	3.12269e-09	GS_007439	mRNA	TCONS_00010864	lncRNA
251	GS_012511	TCONS_00087218	0.999954	3.15104e-09	GS_012511	mRNA	TCONS_00087218	lncRNA
252	GS_011179	TCONS_00034909	0.999954	3.1542e-09	GS_011179	mRNA	TCONS_00034909	lncRNA
253	GS_005697	TCONS_00062823	0.999954	3.17406e-09	GS_005697	mRNA	TCONS_00062823	lncRNA
254	GS_011456	TCONS_00058197	0.999954	3.19338e-09	GS_011456	mRNA	TCONS_00058197	lncRNA
255	GS_021579	TCONS_00081912	0.999954	3.22021e-09	GS_021579	mRNA	TCONS_00081912	lncRNA
256	GS_008138	TCONS_00010864	0.999953	3.28314e-09	GS_008138	mRNA	TCONS_00010864	lncRNA
257	GS_006094	TCONS_00019700	0.999953	3.29629e-09	GS_006094	mRNA	TCONS_00019700	lncRNA
258	GS_000455	TCONS_00007480	0.999953	3.30565e-09	GS_000455	mRNA	TCONS_00007480	lncRNA
259	GS_003396	TCONS_00050093	0.999953	3.30942e-09	GS_003396	mRNA	TCONS_00050093	lncRNA
260	GS_010163	TCONS_00006235	0.999953	3.31281e-09	GS_010163	mRNA	TCONS_00006235	lncRNA
261	GS_002424	TCONS_00010864	0.999953	3.31889e-09	GS_002424	mRNA	TCONS_00010864	lncRNA
262	GS_003978	TCONS_00089110	0.999953	3.32289e-09	GS_003978	mRNA	TCONS_00089110	lncRNA
263	GS_004403	TCONS_00019700	0.999953	3.32875e-09	GS_004403	mRNA	TCONS_00019700	lncRNA
264	GS_002928	TCONS_00019700	0.999952	3.42735e-09	GS_002928	mRNA	TCONS_00019700	lncRNA
265	GS_009654	TCONS_00094750	0.999952	3.50616e-09	GS_009654	mRNA	TCONS_00094750	lncRNA
266	GS_020183	TCONS_00010864	0.999952	3.52294e-09	GS_020183	mRNA	TCONS_00010864	lncRNA
267	GS_006217	TCONS_00070794	0.999951	3.54113e-09	GS_006217	mRNA	TCONS_00070794	lncRNA
268	GS_010938	TCONS_00006235	0.999951	3.54861e-09	GS_010938	mRNA	TCONS_00006235	lncRNA
269	GS_004170	TCONS_00006235	0.999951	3.56714e-09	GS_004170	mRNA	TCONS_00006235	lncRNA
270	GS_014039	TCONS_00062823	0.999951	3.58625e-09	GS_014039	mRNA	TCONS_00062823	lncRNA
271	GS_001999	TCONS_00094750	0.999951	3.63607e-09	GS_001999	mRNA	TCONS_00094750	lncRNA
272	GS_005486	TCONS_00010864	0.999951	3.65483e-09	GS_005486	mRNA	TCONS_00010864	lncRNA
273	GS_017664	TCONS_00013897	0.999951	3.66408e-09	GS_017664	mRNA	TCONS_00013897	lncRNA
274	GS_021098	TCONS_00010864	0.99995	3.68365e-09	GS_021098	mRNA	TCONS_00010864	lncRNA
275	GS_020807	TCONS_00050093	0.99995	3.70052e-09	GS_020807	mRNA	TCONS_00050093	lncRNA
276	GS_000154	TCONS_00094543	0.99995	3.71815e-09	GS_000154	mRNA	TCONS_00094543	lncRNA
277	GS_020406	TCONS_00094543	0.99995	3.73253e-09	GS_020406	mRNA	TCONS_00094543	lncRNA
278	GS_004544	TCONS_00070794	0.99995	3.73709e-09	GS_004544	mRNA	TCONS_00070794	lncRNA
279	GS_011250	TCONS_00078384	0.999949	3.84072e-09	GS_011250	mRNA	TCONS_00078384	lncRNA
280	GS_006647	TCONS_00094846	0.999949	3.85761e-09	GS_006647	mRNA	TCONS_00094846	lncRNA
281	GS_016041	TCONS_00058197	0.999949	3.86731e-09	GS_016041	mRNA	TCONS_00058197	lncRNA
282	GS_013758	TCONS_00095000	0.999949	3.88471e-09	GS_013758	mRNA	TCONS_00095000	lncRNA
283	GS_003265	TCONS_00105407	0.999949	3.89614e-09	GS_003265	mRNA	TCONS_00105407	lncRNA
284	GS_014953	TCONS_00075233	0.999949	3.91592e-09	GS_014953	mRNA	TCONS_00075233	lncRNA
285	GS_012425	TCONS_00075035	0.999948	3.98077e-09	GS_012425	mRNA	TCONS_00075035	lncRNA
286	GS_005476	TCONS_00094543	0.999948	4.0105e-09	GS_005476	mRNA	TCONS_00094543	lncRNA
287	GS_004380	TCONS_00010864	0.999948	4.05167e-09	GS_004380	mRNA	TCONS_00010864	lncRNA
288	GS_007710	TCONS_00075691	0.999948	4.05408e-09	GS_007710	mRNA	TCONS_00075691	lncRNA
289	GS_016023	TCONS_00095000	0.999948	4.0665e-09	GS_016023	mRNA	TCONS_00095000	lncRNA
290	GS_021710	TCONS_00050093	0.999948	4.07827e-09	GS_021710	mRNA	TCONS_00050093	lncRNA
291	GS_019271	TCONS_00091129	0.999948	4.1031e-09	GS_019271	mRNA	TCONS_00091129	lncRNA
292	GS_007104	TCONS_00019700	0.999948	4.11942e-09	GS_007104	mRNA	TCONS_00019700	lncRNA
293	GS_012395	TCONS_00079388	0.999947	4.14887e-09	GS_012395	mRNA	TCONS_00079388	lncRNA
294	GS_012769	TCONS_00006235	0.999947	4.15885e-09	GS_012769	mRNA	TCONS_00006235	lncRNA
295	GS_012744	TCONS_00003213	0.999947	4.21695e-09	GS_012744	mRNA	TCONS_00003213	lncRNA
296	GS_001653	TCONS_00078384	0.999947	4.21775e-09	GS_001653	mRNA	TCONS_00078384	lncRNA
297	GS_001703	TCONS_00086468	0.999947	4.22515e-09	GS_001703	mRNA	TCONS_00086468	lncRNA
298	GS_014963	TCONS_00015282	0.999947	4.25455e-09	GS_014963	mRNA	TCONS_00015282	lncRNA
299	GS_015572	TCONS_00058197	0.999947	4.26134e-09	GS_015572	mRNA	TCONS_00058197	lncRNA
300	GS_020217	TCONS_00078384	0.999946	4.29731e-09	GS_020217	mRNA	TCONS_00078384	lncRNA
301	GS_010588	TCONS_00006235	0.999946	4.3011e-09	GS_010588	mRNA	TCONS_00006235	lncRNA
302	GS_011449	TCONS_00075691	0.999946	4.3189e-09	GS_011449	mRNA	TCONS_00075691	lncRNA
303	GS_007042	TCONS_00070794	0.999946	4.31966e-09	GS_007042	mRNA	TCONS_00070794	lncRNA
304	GS_019227	TCONS_00054404	0.999946	4.32837e-09	GS_019227	mRNA	TCONS_00054404	lncRNA
305	GS_010608	TCONS_00058197	0.999946	4.33087e-09	GS_010608	mRNA	TCONS_00058197	lncRNA
306	GS_003495	TCONS_00007989	0.999946	4.34026e-09	GS_003495	mRNA	TCONS_00007989	lncRNA
307	GS_011689	TCONS_00012908	0.999946	4.36371e-09	GS_011689	mRNA	TCONS_00012908	lncRNA
308	GS_005322	TCONS_00019700	0.999946	4.43362e-09	GS_005322	mRNA	TCONS_00019700	lncRNA
309	GS_000990	TCONS_00058197	0.999945	4.47273e-09	GS_000990	mRNA	TCONS_00058197	lncRNA
310	GS_018796	TCONS_00079388	0.999945	4.49142e-09	GS_018796	mRNA	TCONS_00079388	lncRNA
311	GS_011648	TCONS_00094846	0.999944	4.65063e-09	GS_011648	mRNA	TCONS_00094846	lncRNA
312	GS_000849	TCONS_00078384	0.999944	4.67155e-09	GS_000849	mRNA	TCONS_00078384	lncRNA
313	GS_016992	TCONS_00010864	0.999944	4.68258e-09	GS_016992	mRNA	TCONS_00010864	lncRNA
314	GS_019799	TCONS_00091391	0.999944	4.73908e-09	GS_019799	mRNA	TCONS_00091391	lncRNA
315	GS_019516	TCONS_00019700	0.999944	4.74446e-09	GS_019516	mRNA	TCONS_00019700	lncRNA
316	GS_021343	TCONS_00075691	0.999943	4.79315e-09	GS_021343	mRNA	TCONS_00075691	lncRNA
317	GS_009978	TCONS_00094750	0.999943	4.79354e-09	GS_009978	mRNA	TCONS_00094750	lncRNA
318	GS_013615	TCONS_00094543	0.999943	4.81072e-09	GS_013615	mRNA	TCONS_00094543	lncRNA
319	GS_004685	TCONS_00070794	0.999943	4.8368e-09	GS_004685	mRNA	TCONS_00070794	lncRNA
320	GS_000348	TCONS_00050093	0.999943	4.86565e-09	GS_000348	mRNA	TCONS_00050093	lncRNA
321	GS_015698	TCONS_00054404	0.999943	4.89898e-09	GS_015698	mRNA	TCONS_00054404	lncRNA
322	GS_005370	TCONS_00094750	0.999943	4.90079e-09	GS_005370	mRNA	TCONS_00094750	lncRNA
323	GS_012490	TCONS_00094846	0.999943	4.92156e-09	GS_012490	mRNA	TCONS_00094846	lncRNA
324	GS_003203	TCONS_00094846	0.999942	4.96179e-09	GS_003203	mRNA	TCONS_00094846	lncRNA
325	GS_018865	TCONS_00019700	0.999942	4.96801e-09	GS_018865	mRNA	TCONS_00019700	lncRNA
326	GS_003296	TCONS_00095702	0.999942	5.01368e-09	GS_003296	mRNA	TCONS_00095702	lncRNA
327	GS_015392	TCONS_00094846	0.999942	5.03721e-09	GS_015392	mRNA	TCONS_00094846	lncRNA
328	GS_002635	TCONS_00006918	0.999942	5.03722e-09	GS_002635	mRNA	TCONS_00006918	lncRNA
329	GS_000057	TCONS_00089110	0.999942	5.03733e-09	GS_000057	mRNA	TCONS_00089110	lncRNA
330	GS_007172	TCONS_00010864	0.999942	5.08295e-09	GS_007172	mRNA	TCONS_00010864	lncRNA
331	GS_008646	TCONS_00091391	0.999942	5.11941e-09	GS_008646	mRNA	TCONS_00091391	lncRNA
332	GS_013502	TCONS_00007989	0.999942	5.12645e-09	GS_013502	mRNA	TCONS_00007989	lncRNA
333	GS_013836	TCONS_00075691	0.999941	5.17004e-09	GS_013836	mRNA	TCONS_00075691	lncRNA
334	GS_014940	TCONS_00006235	0.99994	5.39968e-09	GS_014940	mRNA	TCONS_00006235	lncRNA
335	GS_000805	TCONS_00063548	0.99994	5.46566e-09	GS_000805	mRNA	TCONS_00063548	lncRNA
336	GS_013215	TCONS_00105407	0.999939	5.52798e-09	GS_013215	mRNA	TCONS_00105407	lncRNA
337	GS_019065	TCONS_00058197	0.999939	5.54211e-09	GS_019065	mRNA	TCONS_00058197	lncRNA
338	GS_012650	TCONS_00095000	0.999939	5.54696e-09	GS_012650	mRNA	TCONS_00095000	lncRNA
339	GS_003107	TCONS_00078384	0.999939	5.58714e-09	GS_003107	mRNA	TCONS_00078384	lncRNA
340	GS_012009	TCONS_00070794	0.999939	5.60219e-09	GS_012009	mRNA	TCONS_00070794	lncRNA
341	GS_013662	TCONS_00095000	0.999939	5.64012e-09	GS_013662	mRNA	TCONS_00095000	lncRNA
342	GS_015107	TCONS_00091391	0.999938	5.73815e-09	GS_015107	mRNA	TCONS_00091391	lncRNA
343	GS_001062	TCONS_00095000	0.999938	5.74284e-09	GS_001062	mRNA	TCONS_00095000	lncRNA
344	GS_016401	TCONS_00095000	0.999938	5.79182e-09	GS_016401	mRNA	TCONS_00095000	lncRNA
345	GS_011799	TCONS_00050093	0.999938	5.81298e-09	GS_011799	mRNA	TCONS_00050093	lncRNA
346	GS_008157	TCONS_00053980	0.999937	5.88047e-09	GS_008157	mRNA	TCONS_00053980	lncRNA
347	GS_003884	TCONS_00095702	0.999937	5.89568e-09	GS_003884	mRNA	TCONS_00095702	lncRNA
348	GS_017572	TCONS_00094846	0.999937	5.9363e-09	GS_017572	mRNA	TCONS_00094846	lncRNA
349	GS_019607	TCONS_00010864	0.999937	5.97203e-09	GS_019607	mRNA	TCONS_00010864	lncRNA
350	GS_006499	TCONS_00089110	0.999937	5.99601e-09	GS_006499	mRNA	TCONS_00089110	lncRNA
351	GS_008715	TCONS_00094750	0.999937	6.04683e-09	GS_008715	mRNA	TCONS_00094750	lncRNA
352	GS_016715	TCONS_00080287	0.999936	6.10813e-09	GS_016715	mRNA	TCONS_00080287	lncRNA
353	GS_014912	TCONS_00094846	0.999936	6.16195e-09	GS_014912	mRNA	TCONS_00094846	lncRNA
354	GS_019268	TCONS_00080287	0.999936	6.17286e-09	GS_019268	mRNA	TCONS_00080287	lncRNA
355	GS_014981	TCONS_00078384	0.999936	6.20955e-09	GS_014981	mRNA	TCONS_00078384	lncRNA
356	GS_004452	TCONS_00006235	0.999936	6.21578e-09	GS_004452	mRNA	TCONS_00006235	lncRNA
357	GS_020781	TCONS_00010864	0.999936	6.22774e-09	GS_020781	mRNA	TCONS_00010864	lncRNA
358	GS_013801	TCONS_00094846	0.999936	6.2368e-09	GS_013801	mRNA	TCONS_00094846	lncRNA
359	GS_000639	TCONS_00019700	0.999936	6.23838e-09	GS_000639	mRNA	TCONS_00019700	lncRNA
360	GS_006885	TCONS_00105407	0.999935	6.25108e-09	GS_006885	mRNA	TCONS_00105407	lncRNA
361	GS_015600	TCONS_00010864	0.999935	6.40083e-09	GS_015600	mRNA	TCONS_00010864	lncRNA
362	GS_015435	TCONS_00095000	0.999935	6.40265e-09	GS_015435	mRNA	TCONS_00095000	lncRNA
363	GS_011419	TCONS_00013897	0.999935	6.40507e-09	GS_011419	mRNA	TCONS_00013897	lncRNA
364	GS_020684	TCONS_00094750	0.999935	6.42414e-09	GS_020684	mRNA	TCONS_00094750	lncRNA
365	GS_001900	TCONS_00019700	0.999934	6.47929e-09	GS_001900	mRNA	TCONS_00019700	lncRNA
366	GS_014176	TCONS_00010864	0.999934	6.49389e-09	GS_014176	mRNA	TCONS_00010864	lncRNA
367	GS_005923	TCONS_00019700	0.999934	6.50744e-09	GS_005923	mRNA	TCONS_00019700	lncRNA
368	GS_016086	TCONS_00078384	0.999934	6.51163e-09	GS_016086	mRNA	TCONS_00078384	lncRNA
369	GS_004258	TCONS_00105407	0.999934	6.62157e-09	GS_004258	mRNA	TCONS_00105407	lncRNA
370	GS_016265	TCONS_00094846	0.999933	6.68402e-09	GS_016265	mRNA	TCONS_00094846	lncRNA
371	GS_017960	TCONS_00094846	0.999933	6.70989e-09	GS_017960	mRNA	TCONS_00094846	lncRNA
372	GS_005109	TCONS_00007989	0.999933	6.72547e-09	GS_005109	mRNA	TCONS_00007989	lncRNA
373	GS_000477	TCONS_00070794	0.999933	6.73325e-09	GS_000477	mRNA	TCONS_00070794	lncRNA
374	GS_004435	TCONS_00006235	0.999933	6.76878e-09	GS_004435	mRNA	TCONS_00006235	lncRNA
375	GS_005176	TCONS_00019700	0.999933	6.78345e-09	GS_005176	mRNA	TCONS_00019700	lncRNA
376	GS_012844	TCONS_00070794	0.999933	6.81998e-09	GS_012844	mRNA	TCONS_00070794	lncRNA
377	GS_011667	TCONS_00079388	0.999933	6.82995e-09	GS_011667	mRNA	TCONS_00079388	lncRNA
378	GS_001987	TCONS_00010864	0.999932	6.84208e-09	GS_001987	mRNA	TCONS_00010864	lncRNA
379	GS_005176	TCONS_00010864	0.999932	6.85013e-09	GS_005176	mRNA	TCONS_00010864	lncRNA
380	GS_014985	TCONS_00080287	0.999932	6.86425e-09	GS_014985	mRNA	TCONS_00080287	lncRNA
381	GS_019070	TCONS_00050093	0.999932	6.86853e-09	GS_019070	mRNA	TCONS_00050093	lncRNA
382	GS_004380	TCONS_00078384	0.999932	6.92141e-09	GS_004380	mRNA	TCONS_00078384	lncRNA
383	GS_006248	TCONS_00095000	-0.999932	6.95812e-09	GS_006248	mRNA	TCONS_00095000	lncRNA
384	GS_013104	TCONS_00105407	0.999932	6.97727e-09	GS_013104	mRNA	TCONS_00105407	lncRNA
385	GS_020329	TCONS_00095000	0.999932	6.9784e-09	GS_020329	mRNA	TCONS_00095000	lncRNA
386	GS_008968	TCONS_00010864	0.999932	6.98183e-09	GS_008968	mRNA	TCONS_00010864	lncRNA
387	GS_010724	TCONS_00006918	0.999932	6.99954e-09	GS_010724	mRNA	TCONS_00006918	lncRNA
388	GS_016292	TCONS_00010864	0.999932	7.01194e-09	GS_016292	mRNA	TCONS_00010864	lncRNA
389	GS_006159	TCONS_00094846	0.999931	7.05461e-09	GS_006159	mRNA	TCONS_00094846	lncRNA
390	GS_013640	TCONS_00054404	0.999931	7.07258e-09	GS_013640	mRNA	TCONS_00054404	lncRNA
391	GS_012893	TCONS_00097110	0.999931	7.21885e-09	GS_012893	mRNA	TCONS_00097110	lncRNA
392	GS_004376	TCONS_00010864	0.99993	7.25425e-09	GS_004376	mRNA	TCONS_00010864	lncRNA
393	GS_001987	TCONS_00094846	0.99993	7.31049e-09	GS_001987	mRNA	TCONS_00094846	lncRNA
394	GS_017275	TCONS_00094846	0.99993	7.33881e-09	GS_017275	mRNA	TCONS_00094846	lncRNA
395	GS_018095	TCONS_00006235	0.99993	7.35238e-09	GS_018095	mRNA	TCONS_00006235	lncRNA
396	GS_002213	TCONS_00051056	-0.99993	7.39369e-09	GS_002213	mRNA	TCONS_00051056	lncRNA
397	GS_011994	TCONS_00094846	0.99993	7.41358e-09	GS_011994	mRNA	TCONS_00094846	lncRNA
398	GS_006186	TCONS_00105407	0.99993	7.43657e-09	GS_006186	mRNA	TCONS_00105407	lncRNA
399	GS_002494	TCONS_00053405	0.999929	7.54652e-09	GS_002494	mRNA	TCONS_00053405	lncRNA
400	GS_005319	TCONS_00094543	0.999929	7.60351e-09	GS_005319	mRNA	TCONS_00094543	lncRNA
401	GS_006908	TCONS_00090921	0.999929	7.64204e-09	GS_006908	mRNA	TCONS_00090921	lncRNA
402	GS_004659	TCONS_00070794	0.999928	7.67835e-09	GS_004659	mRNA	TCONS_00070794	lncRNA
403	GS_019714	TCONS_00095000	0.999928	7.69225e-09	GS_019714	mRNA	TCONS_00095000	lncRNA
404	GS_015423	TCONS_00095000	0.999928	7.71514e-09	GS_015423	mRNA	TCONS_00095000	lncRNA
405	GS_013714	TCONS_00089110	0.999928	7.71995e-09	GS_013714	mRNA	TCONS_00089110	lncRNA
406	GS_018682	TCONS_00095000	0.999927	7.90938e-09	GS_018682	mRNA	TCONS_00095000	lncRNA
407	GS_006425	TCONS_00095000	0.999927	7.92858e-09	GS_006425	mRNA	TCONS_00095000	lncRNA
408	GS_007172	TCONS_00078384	0.999927	7.93023e-09	GS_007172	mRNA	TCONS_00078384	lncRNA
409	GS_005388	TCONS_00019700	0.999927	7.96728e-09	GS_005388	mRNA	TCONS_00019700	lncRNA
410	GS_003293	TCONS_00054404	0.999927	7.99157e-09	GS_003293	mRNA	TCONS_00054404	lncRNA
411	GS_001427	TCONS_00008627	0.999927	8.09909e-09	GS_001427	mRNA	TCONS_00008627	lncRNA
412	GS_009206	TCONS_00010864	0.999926	8.12027e-09	GS_009206	mRNA	TCONS_00010864	lncRNA
413	GS_015502	TCONS_00087218	0.999926	8.1238e-09	GS_015502	mRNA	TCONS_00087218	lncRNA
414	GS_019226	TCONS_00078384	0.999926	8.18192e-09	GS_019226	mRNA	TCONS_00078384	lncRNA
415	GS_010917	TCONS_00097110	0.999926	8.18195e-09	GS_010917	mRNA	TCONS_00097110	lncRNA
416	GS_018865	TCONS_00078384	0.999926	8.21069e-09	GS_018865	mRNA	TCONS_00078384	lncRNA
417	GS_013801	TCONS_00010864	0.999926	8.23417e-09	GS_013801	mRNA	TCONS_00010864	lncRNA
418	GS_018835	TCONS_00010864	0.999926	8.23827e-09	GS_018835	mRNA	TCONS_00010864	lncRNA
419	GS_010365	TCONS_00094543	0.999926	8.26135e-09	GS_010365	mRNA	TCONS_00094543	lncRNA
420	GS_000982	TCONS_00105407	0.999926	8.26766e-09	GS_000982	mRNA	TCONS_00105407	lncRNA
421	GS_018034	TCONS_00094846	0.999926	8.30537e-09	GS_018034	mRNA	TCONS_00094846	lncRNA
422	GS_007478	TCONS_00034909	0.999925	8.34024e-09	GS_007478	mRNA	TCONS_00034909	lncRNA
423	GS_002904	TCONS_00070794	0.999925	8.40204e-09	GS_002904	mRNA	TCONS_00070794	lncRNA
424	GS_013862	TCONS_00091391	0.999925	8.41539e-09	GS_013862	mRNA	TCONS_00091391	lncRNA
425	GS_003690	TCONS_00063548	0.999925	8.41905e-09	GS_003690	mRNA	TCONS_00063548	lncRNA
426	GS_014984	TCONS_00095000	0.999925	8.44204e-09	GS_014984	mRNA	TCONS_00095000	lncRNA
427	GS_000361	TCONS_00094846	0.999925	8.45475e-09	GS_000361	mRNA	TCONS_00094846	lncRNA
428	GS_020595	TCONS_00078384	0.999925	8.53276e-09	GS_020595	mRNA	TCONS_00078384	lncRNA
429	GS_012366	TCONS_00050093	0.999925	8.53595e-09	GS_012366	mRNA	TCONS_00050093	lncRNA
430	GS_012908	TCONS_00094543	0.999924	8.55737e-09	GS_012908	mRNA	TCONS_00094543	lncRNA
431	GS_013177	TCONS_00057084	0.999924	8.56806e-09	GS_013177	mRNA	TCONS_00057084	lncRNA
432	GS_006911	TCONS_00007989	0.999924	8.57232e-09	GS_006911	mRNA	TCONS_00007989	lncRNA
433	GS_006721	TCONS_00070794	0.999924	8.57573e-09	GS_006721	mRNA	TCONS_00070794	lncRNA
434	GS_007911	TCONS_00095000	0.999924	8.68652e-09	GS_007911	mRNA	TCONS_00095000	lncRNA
435	GS_004621	TCONS_00019700	0.999924	8.69899e-09	GS_004621	mRNA	TCONS_00019700	lncRNA
436	GS_020421	TCONS_00050093	0.999924	8.73844e-09	GS_020421	mRNA	TCONS_00050093	lncRNA
437	GS_018664	TCONS_00087218	0.999924	8.76438e-09	GS_018664	mRNA	TCONS_00087218	lncRNA
438	GS_003805	TCONS_00019700	0.999924	8.77724e-09	GS_003805	mRNA	TCONS_00019700	lncRNA
439	GS_020585	TCONS_00050093	0.999924	8.77771e-09	GS_020585	mRNA	TCONS_00050093	lncRNA
440	GS_018050	TCONS_00070794	0.999923	8.80307e-09	GS_018050	mRNA	TCONS_00070794	lncRNA
441	GS_019288	TCONS_00006235	0.999923	8.93802e-09	GS_019288	mRNA	TCONS_00006235	lncRNA
442	GS_009591	TCONS_00053980	0.999923	9.00654e-09	GS_009591	mRNA	TCONS_00053980	lncRNA
443	GS_009283	TCONS_00078384	0.999922	9.03179e-09	GS_009283	mRNA	TCONS_00078384	lncRNA
444	GS_008095	TCONS_00032350	0.999922	9.07567e-09	GS_008095	mRNA	TCONS_00032350	lncRNA
445	GS_010649	TCONS_00095000	0.999922	9.09287e-09	GS_010649	mRNA	TCONS_00095000	lncRNA
446	GS_001267	TCONS_00094543	0.999922	9.09321e-09	GS_001267	mRNA	TCONS_00094543	lncRNA
447	GS_001836	TCONS_00070794	0.999922	9.13775e-09	GS_001836	mRNA	TCONS_00070794	lncRNA
448	GS_009307	TCONS_00094543	0.999922	9.17507e-09	GS_009307	mRNA	TCONS_00094543	lncRNA
449	GS_005141	TCONS_00050093	0.999922	9.19979e-09	GS_005141	mRNA	TCONS_00050093	lncRNA
450	GS_017733	TCONS_00010864	0.999921	9.29309e-09	GS_017733	mRNA	TCONS_00010864	lncRNA
451	GS_014912	TCONS_00010864	0.999921	9.31969e-09	GS_014912	mRNA	TCONS_00010864	lncRNA
452	GS_004181	TCONS_00013897	0.999921	9.33382e-09	GS_004181	mRNA	TCONS_00013897	lncRNA
453	GS_019780	TCONS_00094543	0.999921	9.346e-09	GS_019780	mRNA	TCONS_00094543	lncRNA
454	GS_008138	TCONS_00078384	0.999921	9.43891e-09	GS_008138	mRNA	TCONS_00078384	lncRNA
455	GS_003881	TCONS_00054404	0.999921	9.47994e-09	GS_003881	mRNA	TCONS_00054404	lncRNA
456	GS_000762	TCONS_00094750	0.99992	9.53435e-09	GS_000762	mRNA	TCONS_00094750	lncRNA
457	GS_016787	TCONS_00087218	0.99992	9.55819e-09	GS_016787	mRNA	TCONS_00087218	lncRNA
458	GS_012655	TCONS_00003213	0.99992	9.6133e-09	GS_012655	mRNA	TCONS_00003213	lncRNA
459	GS_003789	TCONS_00050093	0.99992	9.65679e-09	GS_003789	mRNA	TCONS_00050093	lncRNA
460	GS_021117	TCONS_00094750	0.99992	9.70416e-09	GS_021117	mRNA	TCONS_00094750	lncRNA
461	GS_017688	TCONS_00007989	0.999919	9.7533e-09	GS_017688	mRNA	TCONS_00007989	lncRNA
462	GS_000162	TCONS_00050093	0.999919	9.8016e-09	GS_000162	mRNA	TCONS_00050093	lncRNA
463	GS_017648	TCONS_00010864	0.999919	9.80284e-09	GS_017648	mRNA	TCONS_00010864	lncRNA
464	GS_020940	TCONS_00094846	0.999919	9.83787e-09	GS_020940	mRNA	TCONS_00094846	lncRNA
465	GS_017960	TCONS_00010864	0.999919	9.84832e-09	GS_017960	mRNA	TCONS_00010864	lncRNA
466	GS_011448	TCONS_00070794	0.999919	9.85206e-09	GS_011448	mRNA	TCONS_00070794	lncRNA
467	GS_011096	TCONS_00094543	0.999919	9.87522e-09	GS_011096	mRNA	TCONS_00094543	lncRNA
468	GS_012447	TCONS_00043425	0.999919	9.94029e-09	GS_012447	mRNA	TCONS_00043425	lncRNA
469	GS_005590	TCONS_00039967	0.999918	1.00498e-08	GS_005590	mRNA	TCONS_00039967	lncRNA
470	GS_015835	TCONS_00060535	0.999918	1.0089e-08	GS_015835	mRNA	TCONS_00060535	lncRNA
471	GS_001959	TCONS_00050093	0.999918	1.01278e-08	GS_001959	mRNA	TCONS_00050093	lncRNA
472	GS_021228	TCONS_00008459	0.999918	1.01434e-08	GS_021228	mRNA	TCONS_00008459	lncRNA
473	GS_019583	TCONS_00070794	0.999918	1.01676e-08	GS_019583	mRNA	TCONS_00070794	lncRNA
474	GS_006415	TCONS_00050093	0.999918	1.01683e-08	GS_006415	mRNA	TCONS_00050093	lncRNA
475	GS_012269	TCONS_00079388	0.999917	1.02339e-08	GS_012269	mRNA	TCONS_00079388	lncRNA
476	GS_017648	TCONS_00078384	0.999917	1.02359e-08	GS_017648	mRNA	TCONS_00078384	lncRNA
477	GS_003113	TCONS_00095000	0.999917	1.03886e-08	GS_003113	mRNA	TCONS_00095000	lncRNA
478	GS_012899	TCONS_00094543	0.999917	1.04004e-08	GS_012899	mRNA	TCONS_00094543	lncRNA
479	GS_013839	TCONS_00010864	0.999917	1.04103e-08	GS_013839	mRNA	TCONS_00010864	lncRNA
480	GS_019145	TCONS_00044060	0.999917	1.04125e-08	GS_019145	mRNA	TCONS_00044060	lncRNA
481	GS_018763	TCONS_00095000	0.999917	1.04487e-08	GS_018763	mRNA	TCONS_00095000	lncRNA
482	GS_003631	TCONS_00091129	0.999916	1.04664e-08	GS_003631	mRNA	TCONS_00091129	lncRNA
483	GS_019744	TCONS_00094543	0.999916	1.04994e-08	GS_019744	mRNA	TCONS_00094543	lncRNA
484	GS_009904	TCONS_00003213	0.999916	1.05515e-08	GS_009904	mRNA	TCONS_00003213	lncRNA
485	GS_016717	TCONS_00019700	0.999916	1.06023e-08	GS_016717	mRNA	TCONS_00019700	lncRNA
486	GS_010157	TCONS_00062823	0.999916	1.06081e-08	GS_010157	mRNA	TCONS_00062823	lncRNA
487	GS_016017	TCONS_00095000	0.999916	1.06555e-08	GS_016017	mRNA	TCONS_00095000	lncRNA
488	GS_018743	TCONS_00070794	0.999916	1.06864e-08	GS_018743	mRNA	TCONS_00070794	lncRNA
489	GS_006565	TCONS_00050093	0.999915	1.07431e-08	GS_006565	mRNA	TCONS_00050093	lncRNA
490	GS_013064	TCONS_00075691	0.999915	1.08776e-08	GS_013064	mRNA	TCONS_00075691	lncRNA
491	GS_006187	TCONS_00003213	0.999914	1.0974e-08	GS_006187	mRNA	TCONS_00003213	lncRNA
492	GS_018941	TCONS_00010864	0.999914	1.09758e-08	GS_018941	mRNA	TCONS_00010864	lncRNA
493	GS_008602	TCONS_00095000	0.999914	1.098e-08	GS_008602	mRNA	TCONS_00095000	lncRNA
494	GS_018270	TCONS_00105407	0.999914	1.10082e-08	GS_018270	mRNA	TCONS_00105407	lncRNA
495	GS_020426	TCONS_00054404	0.999914	1.10579e-08	GS_020426	mRNA	TCONS_00054404	lncRNA
496	GS_000259	TCONS_00094543	0.999914	1.10699e-08	GS_000259	mRNA	TCONS_00094543	lncRNA
497	GS_016877	TCONS_00078384	0.999914	1.1101e-08	GS_016877	mRNA	TCONS_00078384	lncRNA
498	GS_012110	TCONS_00010864	0.999914	1.11253e-08	GS_012110	mRNA	TCONS_00010864	lncRNA
499	GS_001943	TCONS_00010864	0.999914	1.11694e-08	GS_001943	mRNA	TCONS_00010864	lncRNA
