# Supplementary material for: Identification and Characterization of lncRNAs Related to the Muscle Growth and Development of Japanese Flounder (Paralichthys olivaceus)
Source: Front Genet. 2020 Sep 9;11:1034. doi: 10.3389/fgene.2020.01034 (PMC7510837; doi:10.3389/fgene.2020.01034)
Supplement: Supplementary file 1 [file Data_Sheet_1.zip › Suppl. files/Table S17.xlsx]

## Sheet: Sheet1
Differential co-expression of lncRNA and mRNA in B vs. C comparision
Num	mrna_id	lnc_id	CorrelationCoefficient	p.value	source_name	type	target_name	type
0	GS_012957	TCONS_00032744	0.999875	2.35677e-08	GS_012957	mRNA	TCONS_00032744	lncRNA
1	GS_008350	TCONS_00103347	-0.999539	3.18498e-07	GS_008350	mRNA	TCONS_00103347	lncRNA
2	GS_000691	TCONS_00051055	-0.999366	6.02037e-07	GS_000691	mRNA	TCONS_00051055	lncRNA
3	GS_004063	TCONS_00061400	0.999268	8.03853e-07	GS_004063	mRNA	TCONS_00061400	lncRNA
4	GS_015442	TCONS_00051055	-0.999264	8.1255e-07	GS_015442	mRNA	TCONS_00051055	lncRNA
5	GS_015551	TCONS_00051055	-0.999233	8.8268e-07	GS_015551	mRNA	TCONS_00051055	lncRNA
6	GS_019980	TCONS_00002465	-0.999132	1.12856e-06	GS_019980	mRNA	TCONS_00002465	lncRNA
7	GS_020933	TCONS_00051055	-0.99891	1.78204e-06	GS_020933	mRNA	TCONS_00051055	lncRNA
8	GS_003221	TCONS_00101549	0.998801	2.15649e-06	GS_003221	mRNA	TCONS_00101549	lncRNA
9	GS_006456	TCONS_00002465	-0.998783	2.22047e-06	GS_006456	mRNA	TCONS_00002465	lncRNA
10	GS_017013	TCONS_00039348	0.998733	2.40562e-06	GS_017013	mRNA	TCONS_00039348	lncRNA
11	GS_013374	TCONS_00051055	-0.998604	2.92294e-06	GS_013374	mRNA	TCONS_00051055	lncRNA
12	GS_008665	TCONS_00018787	0.998442	3.63911e-06	GS_008665	mRNA	TCONS_00018787	lncRNA
13	GS_016161	TCONS_00002465	-0.998424	3.72486e-06	GS_016161	mRNA	TCONS_00002465	lncRNA
14	GS_005470	TCONS_00060244	0.998385	3.91216e-06	GS_005470	mRNA	TCONS_00060244	lncRNA
15	GS_009931	TCONS_00063103	0.998357	4.04691e-06	GS_009931	mRNA	TCONS_00063103	lncRNA
16	GS_010079	TCONS_00079914	-0.998268	4.49923e-06	GS_010079	mRNA	TCONS_00079914	lncRNA
17	GS_009613	TCONS_00023920	-0.998209	4.80669e-06	GS_009613	mRNA	TCONS_00023920	lncRNA
18	GS_009311	TCONS_00051055	-0.998199	4.86162e-06	GS_009311	mRNA	TCONS_00051055	lncRNA
19	GS_007724	TCONS_00103347	-0.998152	5.11687e-06	GS_007724	mRNA	TCONS_00103347	lncRNA
20	GS_003036	TCONS_00006684	0.99812	5.2999e-06	GS_003036	mRNA	TCONS_00006684	lncRNA
21	GS_003199	TCONS_00051055	-0.998104	5.38941e-06	GS_003199	mRNA	TCONS_00051055	lncRNA
22	GS_011082	TCONS_00089476	0.998098	5.4208e-06	GS_011082	mRNA	TCONS_00089476	lncRNA
23	GS_016176	TCONS_00039348	0.998093	5.45398e-06	GS_016176	mRNA	TCONS_00039348	lncRNA
24	GS_007871	TCONS_00079914	-0.998052	5.68896e-06	GS_007871	mRNA	TCONS_00079914	lncRNA
25	GS_009529	TCONS_00061400	0.997989	6.06003e-06	GS_009529	mRNA	TCONS_00061400	lncRNA
26	GS_005516	TCONS_00025420	0.997968	6.19058e-06	GS_005516	mRNA	TCONS_00025420	lncRNA
27	GS_000754	TCONS_00051055	-0.997958	6.24894e-06	GS_000754	mRNA	TCONS_00051055	lncRNA
28	GS_006523	TCONS_00093971	-0.997876	6.76546e-06	GS_006523	mRNA	TCONS_00093971	lncRNA
29	GS_008356	TCONS_00103347	-0.997753	7.56956e-06	GS_008356	mRNA	TCONS_00103347	lncRNA
30	GS_012980	TCONS_00002465	-0.997721	7.78571e-06	GS_012980	mRNA	TCONS_00002465	lncRNA
31	GS_014275	TCONS_00051055	-0.997699	7.93287e-06	GS_014275	mRNA	TCONS_00051055	lncRNA
32	GS_018774	TCONS_00079914	-0.997698	7.9408e-06	GS_018774	mRNA	TCONS_00079914	lncRNA
33	GS_018851	TCONS_00093971	-0.997692	7.98652e-06	GS_018851	mRNA	TCONS_00093971	lncRNA
34	GS_010993	TCONS_00103347	-0.997617	8.51364e-06	GS_010993	mRNA	TCONS_00103347	lncRNA
35	GS_005470	TCONS_00033267	0.9976	8.63055e-06	GS_005470	mRNA	TCONS_00033267	lncRNA
36	GS_016922	TCONS_00039348	0.997597	8.65464e-06	GS_016922	mRNA	TCONS_00039348	lncRNA
37	GS_005156	TCONS_00103347	-0.997558	8.93577e-06	GS_005156	mRNA	TCONS_00103347	lncRNA
38	GS_016164	TCONS_00079914	-0.99738	1.02909e-05	GS_016164	mRNA	TCONS_00079914	lncRNA
39	GS_013248	TCONS_00101549	0.997316	1.07979e-05	GS_013248	mRNA	TCONS_00101549	lncRNA
40	GS_007900	TCONS_00063103	0.997268	1.11868e-05	GS_007900	mRNA	TCONS_00063103	lncRNA
41	GS_005842	TCONS_00079914	-0.997249	1.1341e-05	GS_005842	mRNA	TCONS_00079914	lncRNA
42	GS_017942	TCONS_00025224	0.99719	1.18293e-05	GS_017942	mRNA	TCONS_00025224	lncRNA
43	GS_019109	TCONS_00002465	-0.997175	1.19574e-05	GS_019109	mRNA	TCONS_00002465	lncRNA
44	GS_011065	TCONS_00025224	0.997162	1.20668e-05	GS_011065	mRNA	TCONS_00025224	lncRNA
45	GS_014698	TCONS_00061400	0.99715	1.21721e-05	GS_014698	mRNA	TCONS_00061400	lncRNA
46	GS_013606	TCONS_00063103	0.997135	1.22976e-05	GS_013606	mRNA	TCONS_00063103	lncRNA
47	GS_003787	TCONS_00057443	-0.997075	1.28203e-05	GS_003787	mRNA	TCONS_00057443	lncRNA
48	GS_009965	TCONS_00089476	0.997009	1.34093e-05	GS_009965	mRNA	TCONS_00089476	lncRNA
49	GS_017092	TCONS_00091387	-0.996979	1.36765e-05	GS_017092	mRNA	TCONS_00091387	lncRNA
50	GS_018615	TCONS_00063103	-0.996975	1.37143e-05	GS_018615	mRNA	TCONS_00063103	lncRNA
51	GS_000498	TCONS_00039348	0.996962	1.38268e-05	GS_000498	mRNA	TCONS_00039348	lncRNA
52	GS_010353	TCONS_00093971	0.996923	1.4183e-05	GS_010353	mRNA	TCONS_00093971	lncRNA
53	GS_001507	TCONS_00025224	0.9969	1.43962e-05	GS_001507	mRNA	TCONS_00025224	lncRNA
54	GS_015620	TCONS_00103347	-0.996796	1.53821e-05	GS_015620	mRNA	TCONS_00103347	lncRNA
55	GS_017687	TCONS_00103347	-0.996792	1.54242e-05	GS_017687	mRNA	TCONS_00103347	lncRNA
56	GS_012279	TCONS_00061400	0.996767	1.56579e-05	GS_012279	mRNA	TCONS_00061400	lncRNA
57	GS_008591	TCONS_00103347	-0.996706	1.62574e-05	GS_008591	mRNA	TCONS_00103347	lncRNA
58	GS_004688	TCONS_00089476	0.996563	1.76999e-05	GS_004688	mRNA	TCONS_00089476	lncRNA
59	GS_014444	TCONS_00051055	-0.996401	1.94007e-05	GS_014444	mRNA	TCONS_00051055	lncRNA
60	GS_019010	TCONS_00063103	0.996362	1.98275e-05	GS_019010	mRNA	TCONS_00063103	lncRNA
61	GS_015532	TCONS_00002465	-0.996333	2.01509e-05	GS_015532	mRNA	TCONS_00002465	lncRNA
62	GS_007453	TCONS_00079914	-0.996284	2.06889e-05	GS_007453	mRNA	TCONS_00079914	lncRNA
63	GS_011760	TCONS_00039348	0.99626	2.09592e-05	GS_011760	mRNA	TCONS_00039348	lncRNA
64	GS_015048	TCONS_00051055	-0.996198	2.16578e-05	GS_015048	mRNA	TCONS_00051055	lncRNA
65	GS_015336	TCONS_00076216	0.996185	2.18011e-05	GS_015336	mRNA	TCONS_00076216	lncRNA
66	GS_017762	TCONS_00002465	-0.99601	2.38523e-05	GS_017762	mRNA	TCONS_00002465	lncRNA
67	GS_015365	TCONS_00023920	-0.99597	2.43298e-05	GS_015365	mRNA	TCONS_00023920	lncRNA
68	GS_012302	TCONS_00091387	-0.995878	2.54542e-05	GS_012302	mRNA	TCONS_00091387	lncRNA
69	GS_014875	TCONS_00089476	0.995816	2.62274e-05	GS_014875	mRNA	TCONS_00089476	lncRNA
70	GS_021380	TCONS_00004975	0.9958	2.64185e-05	GS_021380	mRNA	TCONS_00004975	lncRNA
71	GS_005448	TCONS_00051055	-0.995751	2.70401e-05	GS_005448	mRNA	TCONS_00051055	lncRNA
72	GS_017858	TCONS_00103347	-0.99575	2.70555e-05	GS_017858	mRNA	TCONS_00103347	lncRNA
73	GS_008579	TCONS_00103347	-0.995704	2.76428e-05	GS_008579	mRNA	TCONS_00103347	lncRNA
74	GS_007821	TCONS_00002465	-0.995651	2.83244e-05	GS_007821	mRNA	TCONS_00002465	lncRNA
75	GS_019805	TCONS_00079914	-0.995614	2.88086e-05	GS_019805	mRNA	TCONS_00079914	lncRNA
76	GS_021347	TCONS_00103347	-0.995608	2.88907e-05	GS_021347	mRNA	TCONS_00103347	lncRNA
77	GS_014282	TCONS_00093971	-0.995599	2.90057e-05	GS_014282	mRNA	TCONS_00093971	lncRNA
78	GS_002237	TCONS_00079914	-0.99555	2.9657e-05	GS_002237	mRNA	TCONS_00079914	lncRNA
79	GS_017525	TCONS_00103347	-0.99554	2.97916e-05	GS_017525	mRNA	TCONS_00103347	lncRNA
80	GS_008882	TCONS_00101549	0.995517	3.01024e-05	GS_008882	mRNA	TCONS_00101549	lncRNA
81	GS_005363	TCONS_00093971	-0.9954	3.16911e-05	GS_005363	mRNA	TCONS_00093971	lncRNA
82	GS_015671	TCONS_00103347	-0.995372	3.20797e-05	GS_015671	mRNA	TCONS_00103347	lncRNA
83	GS_020330	TCONS_00002465	-0.995349	3.24037e-05	GS_020330	mRNA	TCONS_00002465	lncRNA
84	GS_008005	TCONS_00057443	0.9953	3.30899e-05	GS_008005	mRNA	TCONS_00057443	lncRNA
85	GS_014881	TCONS_00079914	-0.995227	3.41144e-05	GS_014881	mRNA	TCONS_00079914	lncRNA
86	GS_013867	TCONS_00032744	0.995202	3.44703e-05	GS_013867	mRNA	TCONS_00032744	lncRNA
87	GS_002817	TCONS_00093971	-0.995172	3.4907e-05	GS_002817	mRNA	TCONS_00093971	lncRNA
88	GS_015442	TCONS_00091387	-0.995157	3.51281e-05	GS_015442	mRNA	TCONS_00091387	lncRNA
89	GS_011833	TCONS_00039348	0.99512	3.56616e-05	GS_011833	mRNA	TCONS_00039348	lncRNA
90	GS_002800	TCONS_00079914	-0.995019	3.71561e-05	GS_002800	mRNA	TCONS_00079914	lncRNA
91	GS_020417	TCONS_00025224	0.994998	3.74673e-05	GS_020417	mRNA	TCONS_00025224	lncRNA
92	GS_017861	TCONS_00089476	0.994941	3.83281e-05	GS_017861	mRNA	TCONS_00089476	lncRNA
93	GS_006904	TCONS_00057443	-0.994897	3.89995e-05	GS_006904	mRNA	TCONS_00057443	lncRNA
94	GS_021373	TCONS_00093971	-0.994854	3.96472e-05	GS_021373	mRNA	TCONS_00093971	lncRNA
95	GS_014754	TCONS_00057443	-0.994841	3.98504e-05	GS_014754	mRNA	TCONS_00057443	lncRNA
96	GS_011289	TCONS_00079914	-0.994819	4.02013e-05	GS_011289	mRNA	TCONS_00079914	lncRNA
97	GS_002311	TCONS_00061400	0.994816	4.0236e-05	GS_002311	mRNA	TCONS_00061400	lncRNA
98	GS_013545	TCONS_00039348	0.994752	4.12468e-05	GS_013545	mRNA	TCONS_00039348	lncRNA
99	GS_007442	TCONS_00103347	-0.994686	4.22859e-05	GS_007442	mRNA	TCONS_00103347	lncRNA
100	GS_015401	TCONS_00091387	-0.994635	4.30926e-05	GS_015401	mRNA	TCONS_00091387	lncRNA
101	GS_013374	TCONS_00091387	-0.994562	4.4273e-05	GS_013374	mRNA	TCONS_00091387	lncRNA
102	GS_008371	TCONS_00079914	-0.99456	4.43117e-05	GS_008371	mRNA	TCONS_00079914	lncRNA
103	GS_020205	TCONS_00079914	-0.994556	4.43671e-05	GS_020205	mRNA	TCONS_00079914	lncRNA
104	GS_009222	TCONS_00091387	-0.994538	4.46632e-05	GS_009222	mRNA	TCONS_00091387	lncRNA
105	GS_021072	TCONS_00039348	0.994461	4.59306e-05	GS_021072	mRNA	TCONS_00039348	lncRNA
106	GS_007130	TCONS_00051055	-0.994418	4.66496e-05	GS_007130	mRNA	TCONS_00051055	lncRNA
107	GS_004955	TCONS_00093971	0.994418	4.66544e-05	GS_004955	mRNA	TCONS_00093971	lncRNA
108	GS_000351	TCONS_00103347	-0.994412	4.67574e-05	GS_000351	mRNA	TCONS_00103347	lncRNA
109	GS_017879	TCONS_00023920	-0.994392	4.70938e-05	GS_017879	mRNA	TCONS_00023920	lncRNA
110	GS_019686	TCONS_00089476	0.994344	4.7897e-05	GS_019686	mRNA	TCONS_00089476	lncRNA
111	GS_019707	TCONS_00002465	-0.994342	4.79237e-05	GS_019707	mRNA	TCONS_00002465	lncRNA
112	GS_016674	TCONS_00103347	-0.994271	4.913e-05	GS_016674	mRNA	TCONS_00103347	lncRNA
113	GS_003787	TCONS_00051055	-0.994225	4.99244e-05	GS_003787	mRNA	TCONS_00051055	lncRNA
114	GS_012940	TCONS_00018787	0.994205	5.02814e-05	GS_012940	mRNA	TCONS_00018787	lncRNA
115	GS_019707	TCONS_00101549	0.994197	5.04088e-05	GS_019707	mRNA	TCONS_00101549	lncRNA
116	GS_001607	TCONS_00103347	-0.994189	5.05474e-05	GS_001607	mRNA	TCONS_00103347	lncRNA
117	GS_003573	TCONS_00101549	0.994167	5.09393e-05	GS_003573	mRNA	TCONS_00101549	lncRNA
118	GS_021070	TCONS_00051055	-0.994164	5.09868e-05	GS_021070	mRNA	TCONS_00051055	lncRNA
119	GS_001557	TCONS_00051055	-0.994148	5.126e-05	GS_001557	mRNA	TCONS_00051055	lncRNA
120	GS_017592	TCONS_00051055	-0.994142	5.13657e-05	GS_017592	mRNA	TCONS_00051055	lncRNA
121	GS_001516	TCONS_00002465	-0.994135	5.14932e-05	GS_001516	mRNA	TCONS_00002465	lncRNA
122	GS_016461	TCONS_00006684	0.994059	5.28373e-05	GS_016461	mRNA	TCONS_00006684	lncRNA
123	GS_000799	TCONS_00101963	-0.994052	5.29591e-05	GS_000799	mRNA	TCONS_00101963	lncRNA
124	GS_001600	TCONS_00051055	-0.994049	5.30214e-05	GS_001600	mRNA	TCONS_00051055	lncRNA
125	GS_008882	TCONS_00005288	0.994012	5.36788e-05	GS_008882	mRNA	TCONS_00005288	lncRNA
126	GS_018802	TCONS_00079914	-0.993978	5.42928e-05	GS_018802	mRNA	TCONS_00079914	lncRNA
127	GS_012755	TCONS_00057443	-0.993967	5.44781e-05	GS_012755	mRNA	TCONS_00057443	lncRNA
128	GS_015551	TCONS_00091387	-0.993959	5.46221e-05	GS_015551	mRNA	TCONS_00091387	lncRNA
129	GS_015978	TCONS_00089476	0.993938	5.50022e-05	GS_015978	mRNA	TCONS_00089476	lncRNA
130	GS_009910	TCONS_00051055	0.993935	5.50658e-05	GS_009910	mRNA	TCONS_00051055	lncRNA
131	GS_003702	TCONS_00023920	-0.993899	5.57263e-05	GS_003702	mRNA	TCONS_00023920	lncRNA
132	GS_007699	TCONS_00063103	0.993873	5.61966e-05	GS_007699	mRNA	TCONS_00063103	lncRNA
133	GS_016156	TCONS_00103347	-0.993852	5.65744e-05	GS_016156	mRNA	TCONS_00103347	lncRNA
134	GS_020330	TCONS_00051055	-0.993839	5.6819e-05	GS_020330	mRNA	TCONS_00051055	lncRNA
135	GS_015424	TCONS_00093971	-0.99379	5.77236e-05	GS_015424	mRNA	TCONS_00093971	lncRNA
136	GS_003715	TCONS_00051055	-0.99377	5.80893e-05	GS_003715	mRNA	TCONS_00051055	lncRNA
137	GS_011345	TCONS_00101549	0.99368	5.97896e-05	GS_011345	mRNA	TCONS_00101549	lncRNA
138	GS_020287	TCONS_00057443	-0.99366	6.01704e-05	GS_020287	mRNA	TCONS_00057443	lncRNA
139	GS_008704	TCONS_00091387	0.99364	6.05524e-05	GS_008704	mRNA	TCONS_00091387	lncRNA
140	GS_012980	TCONS_00091387	-0.993612	6.1077e-05	GS_012980	mRNA	TCONS_00091387	lncRNA
141	GS_021070	TCONS_00057443	-0.993606	6.11995e-05	GS_021070	mRNA	TCONS_00057443	lncRNA
142	GS_020754	TCONS_00002465	-0.993599	6.13373e-05	GS_020754	mRNA	TCONS_00002465	lncRNA
143	GS_016666	TCONS_00057443	-0.99358	6.16896e-05	GS_016666	mRNA	TCONS_00057443	lncRNA
144	GS_016515	TCONS_00057443	-0.993573	6.18236e-05	GS_016515	mRNA	TCONS_00057443	lncRNA
145	GS_011019	TCONS_00051055	0.993573	6.18297e-05	GS_011019	mRNA	TCONS_00051055	lncRNA
146	GS_006356	TCONS_00089476	0.993561	6.20579e-05	GS_006356	mRNA	TCONS_00089476	lncRNA
147	GS_009052	TCONS_00093971	-0.993545	6.23701e-05	GS_009052	mRNA	TCONS_00093971	lncRNA
148	GS_010433	TCONS_00103347	-0.99352	6.28478e-05	GS_010433	mRNA	TCONS_00103347	lncRNA
149	GS_004348	TCONS_00039348	0.993515	6.29449e-05	GS_004348	mRNA	TCONS_00039348	lncRNA
150	GS_003415	TCONS_00063103	-0.993468	6.38534e-05	GS_003415	mRNA	TCONS_00063103	lncRNA
151	GS_016817	TCONS_00091387	-0.993454	6.41312e-05	GS_016817	mRNA	TCONS_00091387	lncRNA
152	GS_003125	TCONS_00025224	0.993416	6.4874e-05	GS_003125	mRNA	TCONS_00025224	lncRNA
153	GS_017973	TCONS_00057443	0.993403	6.51358e-05	GS_017973	mRNA	TCONS_00057443	lncRNA
154	GS_011205	TCONS_00031537	-0.993386	6.54791e-05	GS_011205	mRNA	TCONS_00031537	lncRNA
155	GS_017762	TCONS_00023920	-0.993375	6.5681e-05	GS_017762	mRNA	TCONS_00023920	lncRNA
156	GS_016674	TCONS_00051055	-0.993328	6.66189e-05	GS_016674	mRNA	TCONS_00051055	lncRNA
157	GS_021488	TCONS_00023920	-0.993326	6.6671e-05	GS_021488	mRNA	TCONS_00023920	lncRNA
158	GS_014754	TCONS_00093971	-0.993302	6.71401e-05	GS_014754	mRNA	TCONS_00093971	lncRNA
159	GS_017592	TCONS_00103347	-0.993286	6.74572e-05	GS_017592	mRNA	TCONS_00103347	lncRNA
160	GS_009938	TCONS_00006684	0.993237	6.84536e-05	GS_009938	mRNA	TCONS_00006684	lncRNA
161	GS_002841	TCONS_00039348	0.993232	6.85527e-05	GS_002841	mRNA	TCONS_00039348	lncRNA
162	GS_004332	TCONS_00103347	-0.993227	6.86577e-05	GS_004332	mRNA	TCONS_00103347	lncRNA
163	GS_015953	TCONS_00039348	0.993219	6.8827e-05	GS_015953	mRNA	TCONS_00039348	lncRNA
164	GS_009753	TCONS_00076216	0.993186	6.9485e-05	GS_009753	mRNA	TCONS_00076216	lncRNA
165	GS_017126	TCONS_00083340	0.993164	6.99277e-05	GS_017126	mRNA	TCONS_00083340	lncRNA
166	GS_000539	TCONS_00039348	0.993161	6.99971e-05	GS_000539	mRNA	TCONS_00039348	lncRNA
167	GS_000578	TCONS_00051055	0.993154	7.01419e-05	GS_000578	mRNA	TCONS_00051055	lncRNA
168	GS_018597	TCONS_00079914	-0.993153	7.01592e-05	GS_018597	mRNA	TCONS_00079914	lncRNA
169	GS_000367	TCONS_00002465	-0.993149	7.02494e-05	GS_000367	mRNA	TCONS_00002465	lncRNA
170	GS_006439	TCONS_00051055	-0.993139	7.04571e-05	GS_006439	mRNA	TCONS_00051055	lncRNA
171	GS_016196	TCONS_00103347	-0.993131	7.0606e-05	GS_016196	mRNA	TCONS_00103347	lncRNA
172	GS_020906	TCONS_00103347	-0.993098	7.12983e-05	GS_020906	mRNA	TCONS_00103347	lncRNA
173	GS_018600	TCONS_00089476	0.993065	7.19694e-05	GS_018600	mRNA	TCONS_00089476	lncRNA
174	GS_020203	TCONS_00079914	-0.993055	7.21906e-05	GS_020203	mRNA	TCONS_00079914	lncRNA
175	GS_008375	TCONS_00103347	-0.993039	7.25132e-05	GS_008375	mRNA	TCONS_00103347	lncRNA
176	GS_003231	TCONS_00103347	-0.993025	7.28102e-05	GS_003231	mRNA	TCONS_00103347	lncRNA
177	GS_001142	TCONS_00083340	0.993015	7.30175e-05	GS_001142	mRNA	TCONS_00083340	lncRNA
178	GS_013248	TCONS_00005288	0.993011	7.31027e-05	GS_013248	mRNA	TCONS_00005288	lncRNA
179	GS_011622	TCONS_00079914	-0.992999	7.3353e-05	GS_011622	mRNA	TCONS_00079914	lncRNA
180	GS_008660	TCONS_00039348	0.992994	7.34576e-05	GS_008660	mRNA	TCONS_00039348	lncRNA
181	GS_011345	TCONS_00002465	-0.992984	7.36561e-05	GS_011345	mRNA	TCONS_00002465	lncRNA
182	GS_004333	TCONS_00093971	-0.992972	7.39061e-05	GS_004333	mRNA	TCONS_00093971	lncRNA
183	GS_018861	TCONS_00079914	-0.992928	7.4845e-05	GS_018861	mRNA	TCONS_00079914	lncRNA
184	GS_019965	TCONS_00023920	-0.992885	7.57517e-05	GS_019965	mRNA	TCONS_00023920	lncRNA
185	GS_013848	TCONS_00103347	-0.992884	7.57808e-05	GS_013848	mRNA	TCONS_00103347	lncRNA
186	GS_016365	TCONS_00103347	-0.99288	7.58594e-05	GS_016365	mRNA	TCONS_00103347	lncRNA
187	GS_009910	TCONS_00093971	0.992819	7.71685e-05	GS_009910	mRNA	TCONS_00093971	lncRNA
188	GS_014414	TCONS_00018787	-0.992817	7.72159e-05	GS_014414	mRNA	TCONS_00018787	lncRNA
189	GS_006619	TCONS_00076216	0.992814	7.72683e-05	GS_006619	mRNA	TCONS_00076216	lncRNA
190	GS_003199	TCONS_00091387	-0.992812	7.73254e-05	GS_003199	mRNA	TCONS_00091387	lncRNA
191	GS_009724	TCONS_00103347	-0.992799	7.75992e-05	GS_009724	mRNA	TCONS_00103347	lncRNA
192	GS_017395	TCONS_00039348	0.992797	7.76302e-05	GS_017395	mRNA	TCONS_00039348	lncRNA
193	GS_007858	TCONS_00101549	0.992789	7.78167e-05	GS_007858	mRNA	TCONS_00101549	lncRNA
194	GS_001425	TCONS_00023920	-0.992729	7.91174e-05	GS_001425	mRNA	TCONS_00023920	lncRNA
195	GS_014444	TCONS_00091387	-0.992716	7.9388e-05	GS_014444	mRNA	TCONS_00091387	lncRNA
196	GS_018073	TCONS_00032744	0.992702	7.96942e-05	GS_018073	mRNA	TCONS_00032744	lncRNA
197	GS_009222	TCONS_00051055	-0.992679	8.02097e-05	GS_009222	mRNA	TCONS_00051055	lncRNA
198	GS_003199	TCONS_00103347	-0.992661	8.05864e-05	GS_003199	mRNA	TCONS_00103347	lncRNA
199	GS_011019	TCONS_00057443	0.992637	8.11121e-05	GS_011019	mRNA	TCONS_00057443	lncRNA
200	GS_003418	TCONS_00039348	0.99263	8.1283e-05	GS_003418	mRNA	TCONS_00039348	lncRNA
201	GS_013388	TCONS_00093971	-0.992612	8.16715e-05	GS_013388	mRNA	TCONS_00093971	lncRNA
202	GS_013388	TCONS_00051055	-0.992523	8.36454e-05	GS_013388	mRNA	TCONS_00051055	lncRNA
203	GS_020203	TCONS_00051055	-0.992514	8.38599e-05	GS_020203	mRNA	TCONS_00051055	lncRNA
204	GS_013431	TCONS_00089476	0.992502	8.41142e-05	GS_013431	mRNA	TCONS_00089476	lncRNA
205	GS_008375	TCONS_00051055	-0.99245	8.52856e-05	GS_008375	mRNA	TCONS_00051055	lncRNA
206	GS_001134	TCONS_00103347	-0.992442	8.54746e-05	GS_001134	mRNA	TCONS_00103347	lncRNA
207	GS_011961	TCONS_00005288	0.992436	8.56048e-05	GS_011961	mRNA	TCONS_00005288	lncRNA
208	GS_015328	TCONS_00103347	-0.992425	8.58527e-05	GS_015328	mRNA	TCONS_00103347	lncRNA
209	GS_015424	TCONS_00057443	-0.99242	8.59639e-05	GS_015424	mRNA	TCONS_00057443	lncRNA
210	GS_002975	TCONS_00051055	-0.992411	8.61727e-05	GS_002975	mRNA	TCONS_00051055	lncRNA
211	GS_006356	TCONS_00002465	-0.99239	8.66378e-05	GS_006356	mRNA	TCONS_00002465	lncRNA
212	GS_005565	TCONS_00018787	0.992353	8.74935e-05	GS_005565	mRNA	TCONS_00018787	lncRNA
213	GS_001645	TCONS_00061400	0.992342	8.77413e-05	GS_001645	mRNA	TCONS_00061400	lncRNA
214	GS_004174	TCONS_00051055	-0.992338	8.78449e-05	GS_004174	mRNA	TCONS_00051055	lncRNA
215	GS_020330	TCONS_00091387	-0.992323	8.8169e-05	GS_020330	mRNA	TCONS_00091387	lncRNA
216	GS_011019	TCONS_00093971	0.992277	8.92467e-05	GS_011019	mRNA	TCONS_00093971	lncRNA
217	GS_004893	TCONS_00103347	-0.992229	9.03449e-05	GS_004893	mRNA	TCONS_00103347	lncRNA
218	GS_003365	TCONS_00006684	0.992205	9.09098e-05	GS_003365	mRNA	TCONS_00006684	lncRNA
219	GS_011225	TCONS_00039347	0.992201	9.09955e-05	GS_011225	mRNA	TCONS_00039347	lncRNA
220	GS_001345	TCONS_00103347	-0.992174	9.16285e-05	GS_001345	mRNA	TCONS_00103347	lncRNA
221	GS_000032	TCONS_00039348	0.99211	9.31433e-05	GS_000032	mRNA	TCONS_00039348	lncRNA
222	GS_013481	TCONS_00103347	-0.992098	9.34166e-05	GS_013481	mRNA	TCONS_00103347	lncRNA
223	GS_006439	TCONS_00103347	-0.992052	9.44949e-05	GS_006439	mRNA	TCONS_00103347	lncRNA
224	GS_019237	TCONS_00039348	0.992021	9.52351e-05	GS_019237	mRNA	TCONS_00039348	lncRNA
225	GS_017679	TCONS_00079914	0.99202	9.52646e-05	GS_017679	mRNA	TCONS_00079914	lncRNA
226	GS_005156	TCONS_00051055	-0.99199	9.59719e-05	GS_005156	mRNA	TCONS_00051055	lncRNA
227	GS_008591	TCONS_00051055	-0.991975	9.63406e-05	GS_008591	mRNA	TCONS_00051055	lncRNA
228	GS_004174	TCONS_00079914	-0.991963	9.66255e-05	GS_004174	mRNA	TCONS_00079914	lncRNA
229	GS_014275	TCONS_00091387	-0.991933	9.73471e-05	GS_014275	mRNA	TCONS_00091387	lncRNA
230	GS_009636	TCONS_00079914	-0.991916	9.77554e-05	GS_009636	mRNA	TCONS_00079914	lncRNA
231	GS_021524	TCONS_00002465	-0.991894	9.83063e-05	GS_021524	mRNA	TCONS_00002465	lncRNA
232	GS_000959	TCONS_00063103	0.991874	9.87708e-05	GS_000959	mRNA	TCONS_00063103	lncRNA
233	GS_006439	TCONS_00091387	-0.991856	9.92272e-05	GS_006439	mRNA	TCONS_00091387	lncRNA
234	GS_016345	TCONS_00103347	-0.991788	0.000100882	GS_016345	mRNA	TCONS_00103347	lncRNA
235	GS_008666	TCONS_00018787	0.991738	0.000102116	GS_008666	mRNA	TCONS_00018787	lncRNA
236	GS_000566	TCONS_00025224	0.991716	0.000102653	GS_000566	mRNA	TCONS_00025224	lncRNA
237	GS_012222	TCONS_00063103	0.991699	0.000103078	GS_012222	mRNA	TCONS_00063103	lncRNA
238	GS_006904	TCONS_00093971	-0.991692	0.000103252	GS_006904	mRNA	TCONS_00093971	lncRNA
239	GS_013402	TCONS_00103347	-0.991682	0.000103484	GS_013402	mRNA	TCONS_00103347	lncRNA
240	GS_013302	TCONS_00079914	-0.991671	0.000103758	GS_013302	mRNA	TCONS_00079914	lncRNA
241	GS_019856	TCONS_00061400	0.991669	0.000103822	GS_019856	mRNA	TCONS_00061400	lncRNA
242	GS_002123	TCONS_00025224	0.991648	0.000104335	GS_002123	mRNA	TCONS_00025224	lncRNA
243	GS_021488	TCONS_00039348	0.991629	0.000104815	GS_021488	mRNA	TCONS_00039348	lncRNA
244	GS_004311	TCONS_00089476	0.991612	0.000105251	GS_004311	mRNA	TCONS_00089476	lncRNA
245	GS_002007	TCONS_00103347	-0.991598	0.000105588	GS_002007	mRNA	TCONS_00103347	lncRNA
246	GS_012170	TCONS_00103347	-0.991573	0.000106216	GS_012170	mRNA	TCONS_00103347	lncRNA
247	GS_005672	TCONS_00023920	-0.991568	0.000106358	GS_005672	mRNA	TCONS_00023920	lncRNA
248	GS_013454	TCONS_00091387	0.991566	0.000106387	GS_013454	mRNA	TCONS_00091387	lncRNA
249	GS_000234	TCONS_00002465	-0.99155	0.000106809	GS_000234	mRNA	TCONS_00002465	lncRNA
250	GS_001802	TCONS_00002465	-0.991541	0.000107024	GS_001802	mRNA	TCONS_00002465	lncRNA
251	GS_020476	TCONS_00039348	0.991535	0.000107192	GS_020476	mRNA	TCONS_00039348	lncRNA
252	GS_005006	TCONS_00025224	0.991523	0.000107473	GS_005006	mRNA	TCONS_00025224	lncRNA
253	GS_017092	TCONS_00051055	-0.991523	0.00010749	GS_017092	mRNA	TCONS_00051055	lncRNA
254	GS_019379	TCONS_00089476	0.991513	0.000107745	GS_019379	mRNA	TCONS_00089476	lncRNA
255	GS_018032	TCONS_00057443	-0.991506	0.000107917	GS_018032	mRNA	TCONS_00057443	lncRNA
256	GS_020514	TCONS_00057443	0.9915	0.000108071	GS_020514	mRNA	TCONS_00057443	lncRNA
257	GS_012722	TCONS_00025420	0.991468	0.000108879	GS_012722	mRNA	TCONS_00025420	lncRNA
258	GS_001338	TCONS_00079914	-0.991435	0.000109713	GS_001338	mRNA	TCONS_00079914	lncRNA
259	GS_008005	TCONS_00093971	0.991426	0.000109965	GS_008005	mRNA	TCONS_00093971	lncRNA
260	GS_010942	TCONS_00091387	-0.991359	0.000111666	GS_010942	mRNA	TCONS_00091387	lncRNA
261	GS_007130	TCONS_00079914	-0.991334	0.000112318	GS_007130	mRNA	TCONS_00079914	lncRNA
262	GS_000691	TCONS_00091387	-0.991331	0.000112405	GS_000691	mRNA	TCONS_00091387	lncRNA
263	GS_009752	TCONS_00076216	0.991325	0.000112554	GS_009752	mRNA	TCONS_00076216	lncRNA
264	GS_001506	TCONS_00079914	-0.991273	0.000113903	GS_001506	mRNA	TCONS_00079914	lncRNA
265	GS_018348	TCONS_00025224	0.991258	0.00011429	GS_018348	mRNA	TCONS_00025224	lncRNA
266	GS_018348	TCONS_00039348	0.991219	0.000115309	GS_018348	mRNA	TCONS_00039348	lncRNA
267	GS_017861	TCONS_00023920	-0.991161	0.000116847	GS_017861	mRNA	TCONS_00023920	lncRNA
268	GS_012685	TCONS_00018787	0.99114	0.000117405	GS_012685	mRNA	TCONS_00018787	lncRNA
269	GS_002607	TCONS_00039348	0.991138	0.000117453	GS_002607	mRNA	TCONS_00039348	lncRNA
270	GS_001134	TCONS_00091387	-0.991132	0.000117624	GS_001134	mRNA	TCONS_00091387	lncRNA
271	GS_017719	TCONS_00023920	-0.99113	0.000117661	GS_017719	mRNA	TCONS_00023920	lncRNA
272	GS_003220	TCONS_00079914	-0.991122	0.000117869	GS_003220	mRNA	TCONS_00079914	lncRNA
273	GS_008108	TCONS_00101549	-0.991122	0.000117885	GS_008108	mRNA	TCONS_00101549	lncRNA
274	GS_013669	TCONS_00091387	-0.991085	0.000118849	GS_013669	mRNA	TCONS_00091387	lncRNA
275	GS_006904	TCONS_00051055	-0.991085	0.000118864	GS_006904	mRNA	TCONS_00051055	lncRNA
276	GS_012302	TCONS_00051055	-0.991042	0.000120021	GS_012302	mRNA	TCONS_00051055	lncRNA
277	GS_005842	TCONS_00051055	-0.991031	0.000120304	GS_005842	mRNA	TCONS_00051055	lncRNA
278	GS_000539	TCONS_00023920	-0.991027	0.000120421	GS_000539	mRNA	TCONS_00023920	lncRNA
279	GS_017033	TCONS_00079914	-0.991024	0.000120502	GS_017033	mRNA	TCONS_00079914	lncRNA
280	GS_002864	TCONS_00039348	0.99102	0.00012059	GS_002864	mRNA	TCONS_00039348	lncRNA
281	GS_017088	TCONS_00023920	-0.990964	0.000122101	GS_017088	mRNA	TCONS_00023920	lncRNA
282	GS_017687	TCONS_00051055	-0.990937	0.000122823	GS_017687	mRNA	TCONS_00051055	lncRNA
283	GS_005757	TCONS_00089476	0.990916	0.000123401	GS_005757	mRNA	TCONS_00089476	lncRNA
284	GS_005672	TCONS_00002465	-0.990904	0.00012372	GS_005672	mRNA	TCONS_00002465	lncRNA
285	GS_011282	TCONS_00079914	-0.990843	0.0001254	GS_011282	mRNA	TCONS_00079914	lncRNA
286	GS_000221	TCONS_00023920	-0.990805	0.000126421	GS_000221	mRNA	TCONS_00023920	lncRNA
287	GS_017257	TCONS_00025224	0.99075	0.00012796	GS_017257	mRNA	TCONS_00025224	lncRNA
288	GS_015328	TCONS_00051055	-0.990742	0.000128165	GS_015328	mRNA	TCONS_00051055	lncRNA
289	GS_016012	TCONS_00103347	-0.99074	0.000128231	GS_016012	mRNA	TCONS_00103347	lncRNA
290	GS_014644	TCONS_00089476	0.990716	0.000128883	GS_014644	mRNA	TCONS_00089476	lncRNA
291	GS_004263	TCONS_00032744	0.990716	0.000128884	GS_004263	mRNA	TCONS_00032744	lncRNA
292	GS_007858	TCONS_00005288	0.990696	0.000129449	GS_007858	mRNA	TCONS_00005288	lncRNA
293	GS_012537	TCONS_00025224	0.990693	0.000129529	GS_012537	mRNA	TCONS_00025224	lncRNA
294	GS_017293	TCONS_00093971	-0.990644	0.000130896	GS_017293	mRNA	TCONS_00093971	lncRNA
295	GS_021072	TCONS_00002465	-0.990642	0.000130962	GS_021072	mRNA	TCONS_00002465	lncRNA
296	GS_002864	TCONS_00079914	-0.990629	0.000131324	GS_002864	mRNA	TCONS_00079914	lncRNA
297	GS_010433	TCONS_00051055	-0.990575	0.000132822	GS_010433	mRNA	TCONS_00051055	lncRNA
298	GS_001696	TCONS_00025224	0.990495	0.000135079	GS_001696	mRNA	TCONS_00025224	lncRNA
299	GS_006066	TCONS_00004975	0.990484	0.000135404	GS_006066	mRNA	TCONS_00004975	lncRNA
300	GS_012791	TCONS_00093971	0.990479	0.000135549	GS_012791	mRNA	TCONS_00093971	lncRNA
301	GS_017592	TCONS_00079914	-0.990473	0.000135712	GS_017592	mRNA	TCONS_00079914	lncRNA
302	GS_019286	TCONS_00061400	0.990472	0.000135738	GS_019286	mRNA	TCONS_00061400	lncRNA
303	GS_014282	TCONS_00057443	-0.99047	0.000135786	GS_014282	mRNA	TCONS_00057443	lncRNA
304	GS_017409	TCONS_00061400	0.990463	0.000136001	GS_017409	mRNA	TCONS_00061400	lncRNA
305	GS_004071	TCONS_00006684	-0.990451	0.000136343	GS_004071	mRNA	TCONS_00006684	lncRNA
306	GS_009862	TCONS_00039348	0.990428	0.000137005	GS_009862	mRNA	TCONS_00039348	lncRNA
307	GS_008826	TCONS_00103347	-0.990427	0.000137012	GS_008826	mRNA	TCONS_00103347	lncRNA
308	GS_005757	TCONS_00039348	0.990405	0.000137666	GS_005757	mRNA	TCONS_00039348	lncRNA
309	GS_000808	TCONS_00051055	-0.990403	0.000137709	GS_000808	mRNA	TCONS_00051055	lncRNA
310	GS_015365	TCONS_00002465	-0.990391	0.000138043	GS_015365	mRNA	TCONS_00002465	lncRNA
311	GS_017879	TCONS_00002465	-0.990357	0.000139018	GS_017879	mRNA	TCONS_00002465	lncRNA
312	GS_015724	TCONS_00057443	0.99035	0.000139246	GS_015724	mRNA	TCONS_00057443	lncRNA
313	GS_001600	TCONS_00002465	-0.990322	0.000140052	GS_001600	mRNA	TCONS_00002465	lncRNA
314	GS_013302	TCONS_00093971	-0.9903	0.000140666	GS_013302	mRNA	TCONS_00093971	lncRNA
315	GS_014470	TCONS_00093971	-0.990289	0.000141009	GS_014470	mRNA	TCONS_00093971	lncRNA
316	GS_004372	TCONS_00083340	0.990287	0.000141046	GS_004372	mRNA	TCONS_00083340	lncRNA
317	GS_012980	TCONS_00051055	-0.990282	0.000141211	GS_012980	mRNA	TCONS_00051055	lncRNA
318	GS_016196	TCONS_00031537	-0.990235	0.000142562	GS_016196	mRNA	TCONS_00031537	lncRNA
319	GS_003085	TCONS_00061400	0.990226	0.000142821	GS_003085	mRNA	TCONS_00061400	lncRNA
320	GS_009687	TCONS_00083340	0.990207	0.000143391	GS_009687	mRNA	TCONS_00083340	lncRNA
321	GS_019598	TCONS_00051055	0.990194	0.000143759	GS_019598	mRNA	TCONS_00051055	lncRNA
322	GS_007936	TCONS_00002465	-0.990191	0.00014384	GS_007936	mRNA	TCONS_00002465	lncRNA
323	GS_018788	TCONS_00039348	0.990181	0.000144145	GS_018788	mRNA	TCONS_00039348	lncRNA
324	GS_019377	TCONS_00025224	0.990163	0.000144681	GS_019377	mRNA	TCONS_00025224	lncRNA
325	GS_012041	TCONS_00023920	-0.990139	0.000145371	GS_012041	mRNA	TCONS_00023920	lncRNA
326	GS_008510	TCONS_00079914	-0.990107	0.000146316	GS_008510	mRNA	TCONS_00079914	lncRNA
327	GS_021152	TCONS_00032744	0.990094	0.00014671	GS_021152	mRNA	TCONS_00032744	lncRNA
328	GS_019395	TCONS_00103347	-0.990089	0.000146856	GS_019395	mRNA	TCONS_00103347	lncRNA
329	GS_019598	TCONS_00002465	0.990082	0.000147077	GS_019598	mRNA	TCONS_00002465	lncRNA
330	GS_013178	TCONS_00039348	0.990068	0.000147481	GS_013178	mRNA	TCONS_00039348	lncRNA
331	GS_007115	TCONS_00025224	0.990059	0.000147745	GS_007115	mRNA	TCONS_00025224	lncRNA
332	GS_003507	TCONS_00057443	-0.990055	0.000147856	GS_003507	mRNA	TCONS_00057443	lncRNA
333	GS_015551	TCONS_00103347	-0.990053	0.000147914	GS_015551	mRNA	TCONS_00103347	lncRNA
334	GS_018597	TCONS_00101963	0.990026	0.000148724	GS_018597	mRNA	TCONS_00101963	lncRNA
335	GS_009270	TCONS_00089476	0.989997	0.000149585	GS_009270	mRNA	TCONS_00089476	lncRNA
336	GS_000367	TCONS_00023920	-0.98997	0.000150405	GS_000367	mRNA	TCONS_00023920	lncRNA
337	GS_011782	TCONS_00079914	-0.989965	0.000150556	GS_011782	mRNA	TCONS_00079914	lncRNA
338	GS_011515	TCONS_00025224	0.989946	0.000151123	GS_011515	mRNA	TCONS_00025224	lncRNA
339	GS_005672	TCONS_00039348	0.989926	0.000151716	GS_005672	mRNA	TCONS_00039348	lncRNA
340	GS_002451	TCONS_00025224	0.98992	0.000151884	GS_002451	mRNA	TCONS_00025224	lncRNA
341	GS_012302	TCONS_00103347	-0.98991	0.000152211	GS_012302	mRNA	TCONS_00103347	lncRNA
342	GS_008882	TCONS_00002465	-0.989907	0.000152274	GS_008882	mRNA	TCONS_00002465	lncRNA
343	GS_007366	TCONS_00063103	0.989862	0.000153659	GS_007366	mRNA	TCONS_00063103	lncRNA
344	GS_008091	TCONS_00063103	0.989849	0.00015405	GS_008091	mRNA	TCONS_00063103	lncRNA
345	GS_015401	TCONS_00103347	-0.989835	0.000154461	GS_015401	mRNA	TCONS_00103347	lncRNA
346	GS_003365	TCONS_00083340	0.989831	0.000154597	GS_003365	mRNA	TCONS_00083340	lncRNA
347	GS_015204	TCONS_00006684	0.989828	0.000154666	GS_015204	mRNA	TCONS_00006684	lncRNA
348	GS_001696	TCONS_00039348	0.989813	0.000155131	GS_001696	mRNA	TCONS_00039348	lncRNA
349	GS_003344	TCONS_00004975	0.989811	0.000155188	GS_003344	mRNA	TCONS_00004975	lncRNA
350	GS_007580	TCONS_00101963	0.989785	0.000156002	GS_007580	mRNA	TCONS_00101963	lncRNA
351	GS_011910	TCONS_00057443	0.989777	0.000156218	GS_011910	mRNA	TCONS_00057443	lncRNA
352	GS_000994	TCONS_00018787	0.989768	0.000156515	GS_000994	mRNA	TCONS_00018787	lncRNA
353	GS_003433	TCONS_00061400	0.989743	0.000157281	GS_003433	mRNA	TCONS_00061400	lncRNA
354	GS_016411	TCONS_00101963	0.989701	0.000158556	GS_016411	mRNA	TCONS_00101963	lncRNA
355	GS_017839	TCONS_00076216	0.989699	0.00015861	GS_017839	mRNA	TCONS_00076216	lncRNA
356	GS_021070	TCONS_00103347	-0.989673	0.000159429	GS_021070	mRNA	TCONS_00103347	lncRNA
357	GS_000808	TCONS_00002465	-0.98967	0.000159517	GS_000808	mRNA	TCONS_00002465	lncRNA
358	GS_005448	TCONS_00091387	-0.989662	0.000159745	GS_005448	mRNA	TCONS_00091387	lncRNA
359	GS_021072	TCONS_00023920	-0.989654	0.00016001	GS_021072	mRNA	TCONS_00023920	lncRNA
360	GS_019109	TCONS_00023920	-0.989653	0.000160031	GS_019109	mRNA	TCONS_00023920	lncRNA
361	GS_005005	TCONS_00083340	0.989627	0.000160846	GS_005005	mRNA	TCONS_00083340	lncRNA
362	GS_003221	TCONS_00005288	0.98959	0.000161996	GS_003221	mRNA	TCONS_00005288	lncRNA
363	GS_000754	TCONS_00091387	-0.98959	0.000162002	GS_000754	mRNA	TCONS_00091387	lncRNA
364	GS_013147	TCONS_00079914	-0.989582	0.000162241	GS_013147	mRNA	TCONS_00079914	lncRNA
365	GS_012683	TCONS_00103347	-0.989578	0.000162367	GS_012683	mRNA	TCONS_00103347	lncRNA
366	GS_006439	TCONS_00057443	-0.989557	0.000163002	GS_006439	mRNA	TCONS_00057443	lncRNA
367	GS_017342	TCONS_00091387	-0.989545	0.000163378	GS_017342	mRNA	TCONS_00091387	lncRNA
368	GS_017858	TCONS_00051055	-0.989539	0.00016359	GS_017858	mRNA	TCONS_00051055	lncRNA
369	GS_016381	TCONS_00103347	-0.989531	0.000163842	GS_016381	mRNA	TCONS_00103347	lncRNA
370	GS_008375	TCONS_00079914	-0.989529	0.00016389	GS_008375	mRNA	TCONS_00079914	lncRNA
371	GS_012182	TCONS_00061400	0.989501	0.000164772	GS_012182	mRNA	TCONS_00061400	lncRNA
372	GS_007050	TCONS_00089476	0.989485	0.000165253	GS_007050	mRNA	TCONS_00089476	lncRNA
373	GS_019571	TCONS_00057443	-0.989478	0.000165498	GS_019571	mRNA	TCONS_00057443	lncRNA
374	GS_007936	TCONS_00039348	0.98947	0.000165751	GS_007936	mRNA	TCONS_00039348	lncRNA
375	GS_018600	TCONS_00023920	-0.989439	0.000166709	GS_018600	mRNA	TCONS_00023920	lncRNA
376	GS_008579	TCONS_00051055	-0.989402	0.000167875	GS_008579	mRNA	TCONS_00051055	lncRNA
377	GS_006356	TCONS_00023920	-0.989376	0.000168706	GS_006356	mRNA	TCONS_00023920	lncRNA
378	GS_000578	TCONS_00079914	0.989358	0.000169282	GS_000578	mRNA	TCONS_00079914	lncRNA
379	GS_013474	TCONS_00079914	-0.989346	0.000169656	GS_013474	mRNA	TCONS_00079914	lncRNA
380	GS_018717	TCONS_00091387	-0.989322	0.000170429	GS_018717	mRNA	TCONS_00091387	lncRNA
381	GS_002767	TCONS_00103347	-0.989291	0.000171417	GS_002767	mRNA	TCONS_00103347	lncRNA
382	GS_011961	TCONS_00101549	0.989281	0.00017173	GS_011961	mRNA	TCONS_00101549	lncRNA
383	GS_016591	TCONS_00025224	0.989235	0.000173195	GS_016591	mRNA	TCONS_00025224	lncRNA
384	GS_014883	TCONS_00079914	-0.98922	0.000173679	GS_014883	mRNA	TCONS_00079914	lncRNA
385	GS_011782	TCONS_00051055	-0.989219	0.000173714	GS_011782	mRNA	TCONS_00051055	lncRNA
386	GS_019355	TCONS_00061400	0.989202	0.000174267	GS_019355	mRNA	TCONS_00061400	lncRNA
387	GS_000712	TCONS_00091387	-0.989169	0.000175322	GS_000712	mRNA	TCONS_00091387	lncRNA
388	GS_001861	TCONS_00004975	0.989139	0.000176306	GS_001861	mRNA	TCONS_00004975	lncRNA
389	GS_014883	TCONS_00051055	-0.989127	0.00017668	GS_014883	mRNA	TCONS_00051055	lncRNA
390	GS_009910	TCONS_00057443	0.989122	0.000176847	GS_009910	mRNA	TCONS_00057443	lncRNA
391	GS_020314	TCONS_00002465	-0.989084	0.000178076	GS_020314	mRNA	TCONS_00002465	lncRNA
392	GS_001018	TCONS_00103347	-0.989073	0.000178455	GS_001018	mRNA	TCONS_00103347	lncRNA
393	GS_009965	TCONS_00023920	-0.989064	0.000178735	GS_009965	mRNA	TCONS_00023920	lncRNA
394	GS_014281	TCONS_00004975	0.989064	0.000178756	GS_014281	mRNA	TCONS_00004975	lncRNA
395	GS_011865	TCONS_00051055	-0.989062	0.00017881	GS_011865	mRNA	TCONS_00051055	lncRNA
396	GS_002775	TCONS_00079914	-0.98903	0.000179843	GS_002775	mRNA	TCONS_00079914	lncRNA
397	GS_004964	TCONS_00018787	0.989024	0.000180036	GS_004964	mRNA	TCONS_00018787	lncRNA
398	GS_019434	TCONS_00103347	-0.989019	0.000180208	GS_019434	mRNA	TCONS_00103347	lncRNA
399	GS_013041	TCONS_00002465	-0.989013	0.000180408	GS_013041	mRNA	TCONS_00002465	lncRNA
400	GS_012842	TCONS_00103347	-0.988989	0.000181196	GS_012842	mRNA	TCONS_00103347	lncRNA
401	GS_001802	TCONS_00039348	0.988965	0.000181993	GS_001802	mRNA	TCONS_00039348	lncRNA
402	GS_015461	TCONS_00051055	-0.988957	0.000182257	GS_015461	mRNA	TCONS_00051055	lncRNA
403	GS_015142	TCONS_00031537	0.9889	0.000184139	GS_015142	mRNA	TCONS_00031537	lncRNA
404	GS_000425	TCONS_00063103	0.988893	0.000184351	GS_000425	mRNA	TCONS_00063103	lncRNA
405	GS_021524	TCONS_00039348	0.98888	0.000184808	GS_021524	mRNA	TCONS_00039348	lncRNA
406	GS_004311	TCONS_00005288	0.988845	0.000185961	GS_004311	mRNA	TCONS_00005288	lncRNA
407	GS_016399	TCONS_00023920	-0.988819	0.000186811	GS_016399	mRNA	TCONS_00023920	lncRNA
408	GS_000061	TCONS_00025224	0.988796	0.000187603	GS_000061	mRNA	TCONS_00025224	lncRNA
409	GS_015876	TCONS_00018787	0.988789	0.000187835	GS_015876	mRNA	TCONS_00018787	lncRNA
410	GS_007130	TCONS_00103347	-0.988783	0.000188024	GS_007130	mRNA	TCONS_00103347	lncRNA
411	GS_011082	TCONS_00023920	-0.988779	0.000188166	GS_011082	mRNA	TCONS_00023920	lncRNA
412	GS_001861	TCONS_00083340	0.988749	0.000189169	GS_001861	mRNA	TCONS_00083340	lncRNA
413	GS_012611	TCONS_00079914	-0.988744	0.000189343	GS_012611	mRNA	TCONS_00079914	lncRNA
414	GS_014654	TCONS_00039347	0.988733	0.000189711	GS_014654	mRNA	TCONS_00039347	lncRNA
415	GS_004972	TCONS_00057443	-0.988724	0.000190015	GS_004972	mRNA	TCONS_00057443	lncRNA
416	GS_016674	TCONS_00079914	-0.988695	0.000190969	GS_016674	mRNA	TCONS_00079914	lncRNA
417	GS_004348	TCONS_00025224	0.988684	0.000191362	GS_004348	mRNA	TCONS_00025224	lncRNA
418	GS_007039	TCONS_00079914	-0.988661	0.00019213	GS_007039	mRNA	TCONS_00079914	lncRNA
419	GS_016461	TCONS_00083340	0.988658	0.000192238	GS_016461	mRNA	TCONS_00083340	lncRNA
420	GS_017033	TCONS_00039348	0.988654	0.000192356	GS_017033	mRNA	TCONS_00039348	lncRNA
421	GS_021070	TCONS_00091387	-0.988648	0.000192583	GS_021070	mRNA	TCONS_00091387	lncRNA
422	GS_005448	TCONS_00103347	-0.988628	0.000193248	GS_005448	mRNA	TCONS_00103347	lncRNA
423	GS_009052	TCONS_00051055	-0.988627	0.000193285	GS_009052	mRNA	TCONS_00051055	lncRNA
424	GS_019805	TCONS_00039348	0.988616	0.000193668	GS_019805	mRNA	TCONS_00039348	lncRNA
425	GS_003393	TCONS_00083340	0.988541	0.00019622	GS_003393	mRNA	TCONS_00083340	lncRNA
426	GS_014085	TCONS_00063103	0.988538	0.000196323	GS_014085	mRNA	TCONS_00063103	lncRNA
427	GS_011865	TCONS_00103347	-0.988496	0.000197744	GS_011865	mRNA	TCONS_00103347	lncRNA
428	GS_015312	TCONS_00083340	0.988482	0.000198242	GS_015312	mRNA	TCONS_00083340	lncRNA
429	GS_000127	TCONS_00079914	-0.988473	0.000198533	GS_000127	mRNA	TCONS_00079914	lncRNA
430	GS_012315	TCONS_00063103	0.988455	0.000199158	GS_012315	mRNA	TCONS_00063103	lncRNA
431	GS_003036	TCONS_00083340	0.98843	0.000200013	GS_003036	mRNA	TCONS_00083340	lncRNA
432	GS_002596	TCONS_00031537	-0.988404	0.000200935	GS_002596	mRNA	TCONS_00031537	lncRNA
433	GS_001370	TCONS_00103347	-0.988391	0.000201384	GS_001370	mRNA	TCONS_00103347	lncRNA
434	GS_004970	TCONS_00103347	-0.988389	0.000201452	GS_004970	mRNA	TCONS_00103347	lncRNA
435	GS_000994	TCONS_00093971	-0.988355	0.000202628	GS_000994	mRNA	TCONS_00093971	lncRNA
436	GS_000799	TCONS_00079914	0.988324	0.000203705	GS_000799	mRNA	TCONS_00079914	lncRNA
437	GS_015328	TCONS_00079914	-0.988291	0.000204844	GS_015328	mRNA	TCONS_00079914	lncRNA
438	GS_000175	TCONS_00093971	-0.988281	0.000205215	GS_000175	mRNA	TCONS_00093971	lncRNA
439	GS_013845	TCONS_00103347	0.988258	0.00020599	GS_013845	mRNA	TCONS_00103347	lncRNA
440	GS_003715	TCONS_00091387	-0.988255	0.000206095	GS_003715	mRNA	TCONS_00091387	lncRNA
441	GS_004355	TCONS_00025224	0.98822	0.000207344	GS_004355	mRNA	TCONS_00025224	lncRNA
442	GS_007361	TCONS_00103347	-0.988213	0.000207577	GS_007361	mRNA	TCONS_00103347	lncRNA
443	GS_011818	TCONS_00089476	0.988203	0.000207941	GS_011818	mRNA	TCONS_00089476	lncRNA
444	GS_008074	TCONS_00079914	-0.988191	0.000208365	GS_008074	mRNA	TCONS_00079914	lncRNA
445	GS_009311	TCONS_00103347	-0.98817	0.000209101	GS_009311	mRNA	TCONS_00103347	lncRNA
446	GS_004456	TCONS_00089476	0.988153	0.000209695	GS_004456	mRNA	TCONS_00089476	lncRNA
447	GS_007039	TCONS_00051055	-0.98815	0.000209802	GS_007039	mRNA	TCONS_00051055	lncRNA
448	GS_009311	TCONS_00079914	-0.988127	0.000210598	GS_009311	mRNA	TCONS_00079914	lncRNA
449	GS_019686	TCONS_00005288	0.988109	0.000211248	GS_019686	mRNA	TCONS_00005288	lncRNA
450	GS_019490	TCONS_00032744	-0.988058	0.000213082	GS_019490	mRNA	TCONS_00032744	lncRNA
451	GS_006939	TCONS_00083340	0.988013	0.000214663	GS_006939	mRNA	TCONS_00083340	lncRNA
452	GS_013388	TCONS_00057443	-0.988009	0.000214807	GS_013388	mRNA	TCONS_00057443	lncRNA
453	GS_017497	TCONS_00076216	0.988006	0.000214927	GS_017497	mRNA	TCONS_00076216	lncRNA
454	GS_000578	TCONS_00093971	0.988004	0.000215002	GS_000578	mRNA	TCONS_00093971	lncRNA
455	GS_015536	TCONS_00063103	0.987976	0.000215989	GS_015536	mRNA	TCONS_00063103	lncRNA
456	GS_014458	TCONS_00079914	-0.987973	0.000216107	GS_014458	mRNA	TCONS_00079914	lncRNA
457	GS_006421	TCONS_00025420	0.987959	0.000216622	GS_006421	mRNA	TCONS_00025420	lncRNA
458	GS_016154	TCONS_00103347	-0.987956	0.000216718	GS_016154	mRNA	TCONS_00103347	lncRNA
459	GS_017293	TCONS_00057443	-0.987911	0.000218332	GS_017293	mRNA	TCONS_00057443	lncRNA
460	GS_003764	TCONS_00060244	0.987908	0.000218449	GS_003764	mRNA	TCONS_00060244	lncRNA
461	GS_015953	TCONS_00089476	0.987877	0.000219546	GS_015953	mRNA	TCONS_00089476	lncRNA
462	GS_010361	TCONS_00083340	0.987863	0.00022007	GS_010361	mRNA	TCONS_00083340	lncRNA
463	GS_017092	TCONS_00002465	-0.987849	0.000220576	GS_017092	mRNA	TCONS_00002465	lncRNA
464	GS_005627	TCONS_00089476	0.987837	0.000221012	GS_005627	mRNA	TCONS_00089476	lncRNA
465	GS_020211	TCONS_00079914	-0.987835	0.000221079	GS_020211	mRNA	TCONS_00079914	lncRNA
466	GS_002777	TCONS_00103347	-0.987804	0.000222224	GS_002777	mRNA	TCONS_00103347	lncRNA
467	GS_014362	TCONS_00025420	0.987788	0.000222783	GS_014362	mRNA	TCONS_00025420	lncRNA
468	GS_002321	TCONS_00103347	-0.987778	0.000223163	GS_002321	mRNA	TCONS_00103347	lncRNA
469	GS_020933	TCONS_00091387	-0.987731	0.000224877	GS_020933	mRNA	TCONS_00091387	lncRNA
470	GS_016868	TCONS_00025224	0.987725	0.000225077	GS_016868	mRNA	TCONS_00025224	lncRNA
471	GS_006066	TCONS_00006684	0.987712	0.000225582	GS_006066	mRNA	TCONS_00006684	lncRNA
472	GS_008579	TCONS_00091387	-0.987668	0.000227162	GS_008579	mRNA	TCONS_00091387	lncRNA
473	GS_009394	TCONS_00061400	0.987649	0.000227885	GS_009394	mRNA	TCONS_00061400	lncRNA
474	GS_011236	TCONS_00103347	-0.987642	0.000228126	GS_011236	mRNA	TCONS_00103347	lncRNA
475	GS_006995	TCONS_00057443	-0.987635	0.000228389	GS_006995	mRNA	TCONS_00057443	lncRNA
476	GS_016778	TCONS_00039348	0.987627	0.000228686	GS_016778	mRNA	TCONS_00039348	lncRNA
477	GS_015401	TCONS_00051055	-0.987623	0.00022882	GS_015401	mRNA	TCONS_00051055	lncRNA
478	GS_011065	TCONS_00039348	0.987585	0.000230241	GS_011065	mRNA	TCONS_00039348	lncRNA
479	GS_004688	TCONS_00005288	0.987582	0.000230355	GS_004688	mRNA	TCONS_00005288	lncRNA
480	GS_015823	TCONS_00039348	0.987579	0.000230446	GS_015823	mRNA	TCONS_00039348	lncRNA
481	GS_014883	TCONS_00103347	-0.987559	0.000231187	GS_014883	mRNA	TCONS_00103347	lncRNA
482	GS_010433	TCONS_00057443	-0.987546	0.000231676	GS_010433	mRNA	TCONS_00057443	lncRNA
483	GS_018738	TCONS_00063103	0.987508	0.000233112	GS_018738	mRNA	TCONS_00063103	lncRNA
484	GS_007821	TCONS_00091387	-0.987506	0.000233162	GS_007821	mRNA	TCONS_00091387	lncRNA
485	GS_004167	TCONS_00023920	-0.987476	0.000234297	GS_004167	mRNA	TCONS_00023920	lncRNA
486	GS_009355	TCONS_00002465	-0.987475	0.000234313	GS_009355	mRNA	TCONS_00002465	lncRNA
487	GS_013041	TCONS_00051055	-0.987439	0.00023568	GS_013041	mRNA	TCONS_00051055	lncRNA
488	GS_009254	TCONS_00025420	0.987394	0.000237354	GS_009254	mRNA	TCONS_00025420	lncRNA
489	GS_005005	TCONS_00004975	0.987374	0.000238099	GS_005005	mRNA	TCONS_00004975	lncRNA
490	GS_021211	TCONS_00079914	-0.987373	0.000238139	GS_021211	mRNA	TCONS_00079914	lncRNA
491	GS_019665	TCONS_00004975	0.987367	0.0002384	GS_019665	mRNA	TCONS_00004975	lncRNA
492	GS_020933	TCONS_00103347	-0.987365	0.000238473	GS_020933	mRNA	TCONS_00103347	lncRNA
493	GS_018390	TCONS_00089476	0.98735	0.000239016	GS_018390	mRNA	TCONS_00089476	lncRNA
494	GS_019728	TCONS_00103347	-0.987345	0.000239214	GS_019728	mRNA	TCONS_00103347	lncRNA
495	GS_007840	TCONS_00063103	0.987309	0.000240557	GS_007840	mRNA	TCONS_00063103	lncRNA
496	GS_012526	TCONS_00079914	-0.987305	0.000240739	GS_012526	mRNA	TCONS_00079914	lncRNA
497	GS_008005	TCONS_00051055	0.987299	0.000240957	GS_008005	mRNA	TCONS_00051055	lncRNA
498	GS_010993	TCONS_00051055	-0.987272	0.000241981	GS_010993	mRNA	TCONS_00051055	lncRNA
499	GS_016120	TCONS_00051055	0.98727	0.000242042	GS_016120	mRNA	TCONS_00051055	lncRNA
