# Supplementary material for: Identification and Characterization of lncRNAs Related to the Muscle Growth and Development of Japanese Flounder (Paralichthys olivaceus)
Source: Front Genet. 2020 Sep 9;11:1034. doi: 10.3389/fgene.2020.01034 (PMC7510837; doi:10.3389/fgene.2020.01034)
Supplement: Supplementary file 1 [file Data_Sheet_1.zip › Suppl. files/Table S18.xlsx]

## Sheet: Sheet1
Differential co-expression of lncRNA and mRNA in B vs. D comparision
Num	mrna_id	id	CorrelationCoefficient	p.value	source_name	type	target_name	type
0	GS_015169	TCONS_00031537	0.99884	2.0183e-06	GS_015169	mRNA	TCONS_00031537	lncRNA
1	GS_018058	TCONS_00101963	0.998486	3.43542e-06	GS_018058	mRNA	TCONS_00101963	lncRNA
2	GS_010486	TCONS_00104310	0.998241	4.63698e-06	GS_010486	mRNA	TCONS_00104310	lncRNA
3	GS_008269	TCONS_00051055	0.997664	8.17573e-06	GS_008269	mRNA	TCONS_00051055	lncRNA
4	GS_013589	TCONS_00067615	-0.997628	8.43251e-06	GS_013589	mRNA	TCONS_00067615	lncRNA
5	GS_015067	TCONS_00061721	-0.99749	9.43911e-06	GS_015067	mRNA	TCONS_00061721	lncRNA
6	GS_011589	TCONS_00032744	-0.997306	1.08733e-05	GS_011589	mRNA	TCONS_00032744	lncRNA
7	GS_000391	TCONS_00051055	0.997168	1.20224e-05	GS_000391	mRNA	TCONS_00051055	lncRNA
8	GS_009546	TCONS_00051055	0.997007	1.34206e-05	GS_009546	mRNA	TCONS_00051055	lncRNA
9	GS_005470	TCONS_00060244	0.996942	1.40084e-05	GS_005470	mRNA	TCONS_00060244	lncRNA
10	GS_014976	TCONS_00036568	0.996879	1.45957e-05	GS_014976	mRNA	TCONS_00036568	lncRNA
11	GS_019051	TCONS_00031537	0.996261	2.09394e-05	GS_019051	mRNA	TCONS_00031537	lncRNA
12	GS_001033	TCONS_00028378	0.996257	2.09939e-05	GS_001033	mRNA	TCONS_00028378	lncRNA
13	GS_020195	TCONS_00036568	0.996178	2.18788e-05	GS_020195	mRNA	TCONS_00036568	lncRNA
14	GS_004558	TCONS_00101549	0.996105	2.27248e-05	GS_004558	mRNA	TCONS_00101549	lncRNA
15	GS_017188	TCONS_00051055	0.996035	2.35461e-05	GS_017188	mRNA	TCONS_00051055	lncRNA
16	GS_020337	TCONS_00028378	0.995959	2.4466e-05	GS_020337	mRNA	TCONS_00028378	lncRNA
17	GS_016633	TCONS_00060244	-0.995941	2.46759e-05	GS_016633	mRNA	TCONS_00060244	lncRNA
18	GS_000979	TCONS_00067615	-0.995872	2.55283e-05	GS_000979	mRNA	TCONS_00067615	lncRNA
19	GS_015854	TCONS_00028378	0.99572	2.74401e-05	GS_015854	mRNA	TCONS_00028378	lncRNA
20	GS_001507	TCONS_00025224	0.9957	2.76962e-05	GS_001507	mRNA	TCONS_00025224	lncRNA
21	GS_016088	TCONS_00089476	0.995681	2.79455e-05	GS_016088	mRNA	TCONS_00089476	lncRNA
22	GS_016560	TCONS_00051055	0.995514	3.01382e-05	GS_016560	mRNA	TCONS_00051055	lncRNA
23	GS_019134	TCONS_00096817	0.995512	3.01729e-05	GS_019134	mRNA	TCONS_00096817	lncRNA
24	GS_003644	TCONS_00057443	0.995438	3.11638e-05	GS_003644	mRNA	TCONS_00057443	lncRNA
25	GS_011576	TCONS_00028378	0.995436	3.11911e-05	GS_011576	mRNA	TCONS_00028378	lncRNA
26	GS_018006	TCONS_00005288	0.995435	3.12094e-05	GS_018006	mRNA	TCONS_00005288	lncRNA
27	GS_004082	TCONS_00089476	0.995351	3.23738e-05	GS_004082	mRNA	TCONS_00089476	lncRNA
28	GS_006372	TCONS_00104310	0.995146	3.52802e-05	GS_006372	mRNA	TCONS_00104310	lncRNA
29	GS_004827	TCONS_00067614	-0.994985	3.76652e-05	GS_004827	mRNA	TCONS_00067614	lncRNA
30	GS_015942	TCONS_00031537	0.994975	3.78194e-05	GS_015942	mRNA	TCONS_00031537	lncRNA
31	GS_004827	TCONS_00067615	-0.994962	3.80127e-05	GS_004827	mRNA	TCONS_00067615	lncRNA
32	GS_004598	TCONS_00104310	0.994678	4.24179e-05	GS_004598	mRNA	TCONS_00104310	lncRNA
33	GS_014504	TCONS_00057443	0.994587	4.38731e-05	GS_014504	mRNA	TCONS_00057443	lncRNA
34	GS_021287	TCONS_00093971	0.994477	4.5678e-05	GS_021287	mRNA	TCONS_00093971	lncRNA
35	GS_016764	TCONS_00093971	-0.994458	4.59848e-05	GS_016764	mRNA	TCONS_00093971	lncRNA
36	GS_003716	TCONS_00063103	0.994386	4.71825e-05	GS_003716	mRNA	TCONS_00063103	lncRNA
37	GS_013424	TCONS_00101549	0.99421	5.0183e-05	GS_013424	mRNA	TCONS_00101549	lncRNA
38	GS_006701	TCONS_00028378	0.994149	5.12479e-05	GS_006701	mRNA	TCONS_00028378	lncRNA
39	GS_004057	TCONS_00036568	-0.994139	5.14255e-05	GS_004057	mRNA	TCONS_00036568	lncRNA
40	GS_005946	TCONS_00057443	0.993953	5.47432e-05	GS_005946	mRNA	TCONS_00057443	lncRNA
41	GS_008334	TCONS_00076216	-0.993813	5.73009e-05	GS_008334	mRNA	TCONS_00076216	lncRNA
42	GS_000771	TCONS_00051055	0.993783	5.78613e-05	GS_000771	mRNA	TCONS_00051055	lncRNA
43	GS_021397	TCONS_00080974	0.993765	5.8193e-05	GS_021397	mRNA	TCONS_00080974	lncRNA
44	GS_011034	TCONS_00028378	0.993677	5.98359e-05	GS_011034	mRNA	TCONS_00028378	lncRNA
45	GS_007647	TCONS_00039348	0.993538	6.24939e-05	GS_007647	mRNA	TCONS_00039348	lncRNA
46	GS_016080	TCONS_00080974	-0.993434	6.45221e-05	GS_016080	mRNA	TCONS_00080974	lncRNA
47	GS_018236	TCONS_00005288	0.993352	6.61425e-05	GS_018236	mRNA	TCONS_00005288	lncRNA
48	GS_011471	TCONS_00063103	0.993246	6.82673e-05	GS_011471	mRNA	TCONS_00063103	lncRNA
49	GS_007858	TCONS_00101549	0.993064	7.19872e-05	GS_007858	mRNA	TCONS_00101549	lncRNA
50	GS_006273	TCONS_00028378	0.993021	7.28993e-05	GS_006273	mRNA	TCONS_00028378	lncRNA
51	GS_007572	TCONS_00051055	0.992928	7.48463e-05	GS_007572	mRNA	TCONS_00051055	lncRNA
52	GS_015532	TCONS_00039348	0.992915	7.51176e-05	GS_015532	mRNA	TCONS_00039348	lncRNA
53	GS_018884	TCONS_00028378	0.992911	7.52031e-05	GS_018884	mRNA	TCONS_00028378	lncRNA
54	GS_003929	TCONS_00101549	-0.992713	7.94541e-05	GS_003929	mRNA	TCONS_00101549	lncRNA
55	GS_013382	TCONS_00028378	0.992684	8.01009e-05	GS_013382	mRNA	TCONS_00028378	lncRNA
56	GS_014644	TCONS_00101549	0.992554	8.29543e-05	GS_014644	mRNA	TCONS_00101549	lncRNA
57	GS_009144	TCONS_00067614	0.992541	8.32578e-05	GS_009144	mRNA	TCONS_00067614	lncRNA
58	GS_021119	TCONS_00028378	0.992357	8.73986e-05	GS_021119	mRNA	TCONS_00028378	lncRNA
59	GS_006372	TCONS_00080974	0.992334	8.79233e-05	GS_006372	mRNA	TCONS_00080974	lncRNA
60	GS_000365	TCONS_00067614	-0.992064	9.42204e-05	GS_000365	mRNA	TCONS_00067614	lncRNA
61	GS_011201	TCONS_00093971	0.99199	9.59891e-05	GS_011201	mRNA	TCONS_00093971	lncRNA
62	GS_008122	TCONS_00036568	-0.99195	9.69468e-05	GS_008122	mRNA	TCONS_00036568	lncRNA
63	GS_011116	TCONS_00093971	0.991901	9.81302e-05	GS_011116	mRNA	TCONS_00093971	lncRNA
64	GS_008020	TCONS_00051055	0.991885	9.85209e-05	GS_008020	mRNA	TCONS_00051055	lncRNA
65	GS_007796	TCONS_00105814	0.991882	9.85851e-05	GS_007796	mRNA	TCONS_00105814	lncRNA
66	GS_004028	TCONS_00028378	0.991868	9.89178e-05	GS_004028	mRNA	TCONS_00028378	lncRNA
67	GS_009632	TCONS_00101549	0.99153	0.0001073	GS_009632	mRNA	TCONS_00101549	lncRNA
68	GS_006286	TCONS_00096817	0.991439	0.000109617	GS_006286	mRNA	TCONS_00096817	lncRNA
69	GS_013921	TCONS_00104310	0.991347	0.000111987	GS_013921	mRNA	TCONS_00104310	lncRNA
70	GS_021446	TCONS_00031537	0.991259	0.000114286	GS_021446	mRNA	TCONS_00031537	lncRNA
71	GS_009879	TCONS_00028378	0.99112	0.000117936	GS_009879	mRNA	TCONS_00028378	lncRNA
72	GS_021369	TCONS_00057443	0.991114	0.000118083	GS_021369	mRNA	TCONS_00057443	lncRNA
73	GS_009546	TCONS_00002377	0.991063	0.000119437	GS_009546	mRNA	TCONS_00002377	lncRNA
74	GS_020027	TCONS_00101549	0.991027	0.000120422	GS_020027	mRNA	TCONS_00101549	lncRNA
75	GS_019303	TCONS_00067614	-0.991015	0.000120731	GS_019303	mRNA	TCONS_00067614	lncRNA
76	GS_009815	TCONS_00089476	0.990974	0.000121832	GS_009815	mRNA	TCONS_00089476	lncRNA
77	GS_009815	TCONS_00005288	0.990911	0.000123536	GS_009815	mRNA	TCONS_00005288	lncRNA
78	GS_008269	TCONS_00004692	0.990911	0.000123537	GS_008269	mRNA	TCONS_00004692	lncRNA
79	GS_000391	TCONS_00004692	0.990782	0.000127056	GS_000391	mRNA	TCONS_00004692	lncRNA
80	GS_000391	TCONS_00002377	0.990776	0.000127242	GS_000391	mRNA	TCONS_00002377	lncRNA
81	GS_008108	TCONS_00101549	-0.99076	0.000127661	GS_008108	mRNA	TCONS_00101549	lncRNA
82	GS_008269	TCONS_00002377	0.990675	0.000130035	GS_008269	mRNA	TCONS_00002377	lncRNA
83	GS_015629	TCONS_00004692	0.990519	0.000134417	GS_015629	mRNA	TCONS_00004692	lncRNA
84	GS_004624	TCONS_00067615	0.99049	0.000135226	GS_004624	mRNA	TCONS_00067615	lncRNA
85	GS_009546	TCONS_00004692	0.990409	0.00013755	GS_009546	mRNA	TCONS_00004692	lncRNA
86	GS_008826	TCONS_00036568	0.990387	0.000138159	GS_008826	mRNA	TCONS_00036568	lncRNA
87	GS_011848	TCONS_00067615	-0.99023	0.000142722	GS_011848	mRNA	TCONS_00067615	lncRNA
88	GS_016686	TCONS_00093971	0.990063	0.000147636	GS_016686	mRNA	TCONS_00093971	lncRNA
89	GS_000979	TCONS_00067614	-0.990041	0.000148291	GS_000979	mRNA	TCONS_00067614	lncRNA
90	GS_011278	TCONS_00089476	0.990031	0.000148571	GS_011278	mRNA	TCONS_00089476	lncRNA
91	GS_000745	TCONS_00093971	-0.989974	0.000150266	GS_000745	mRNA	TCONS_00093971	lncRNA
92	GS_012078	TCONS_00028378	0.989903	0.000152419	GS_012078	mRNA	TCONS_00028378	lncRNA
93	GS_011271	TCONS_00089950	0.989869	0.000153434	GS_011271	mRNA	TCONS_00089950	lncRNA
94	GS_021397	TCONS_00076216	0.989828	0.000154664	GS_021397	mRNA	TCONS_00076216	lncRNA
95	GS_021111	TCONS_00101549	0.989713	0.000158185	GS_021111	mRNA	TCONS_00101549	lncRNA
96	GS_018615	TCONS_00078056	-0.989654	0.000159997	GS_018615	mRNA	TCONS_00078056	lncRNA
97	GS_012279	TCONS_00004692	0.989636	0.000160578	GS_012279	mRNA	TCONS_00004692	lncRNA
98	GS_007453	TCONS_00101963	0.989554	0.000163122	GS_007453	mRNA	TCONS_00101963	lncRNA
99	GS_015629	TCONS_00051055	0.989547	0.000163317	GS_015629	mRNA	TCONS_00051055	lncRNA
100	GS_019963	TCONS_00089476	0.989537	0.000163633	GS_019963	mRNA	TCONS_00089476	lncRNA
101	GS_010892	TCONS_00104310	-0.989525	0.000163999	GS_010892	mRNA	TCONS_00104310	lncRNA
102	GS_005897	TCONS_00061721	0.989323	0.000170395	GS_005897	mRNA	TCONS_00061721	lncRNA
103	GS_010898	TCONS_00076216	-0.989262	0.000172329	GS_010898	mRNA	TCONS_00076216	lncRNA
104	GS_010150	TCONS_00028378	0.989253	0.000172626	GS_010150	mRNA	TCONS_00028378	lncRNA
105	GS_016256	TCONS_00101963	0.989251	0.000172691	GS_016256	mRNA	TCONS_00101963	lncRNA
106	GS_009144	TCONS_00067615	0.989221	0.000173652	GS_009144	mRNA	TCONS_00067615	lncRNA
107	GS_010790	TCONS_00089476	0.989172	0.000175237	GS_010790	mRNA	TCONS_00089476	lncRNA
108	GS_000066	TCONS_00028378	0.989133	0.000176497	GS_000066	mRNA	TCONS_00028378	lncRNA
109	GS_012259	TCONS_00093971	0.989128	0.000176649	GS_012259	mRNA	TCONS_00093971	lncRNA
110	GS_000712	TCONS_00076216	-0.989105	0.000177392	GS_000712	mRNA	TCONS_00076216	lncRNA
111	GS_004648	TCONS_00076216	-0.989065	0.000178705	GS_004648	mRNA	TCONS_00076216	lncRNA
112	GS_016560	TCONS_00002377	0.989045	0.000179376	GS_016560	mRNA	TCONS_00002377	lncRNA
113	GS_002156	TCONS_00002377	0.988987	0.000181269	GS_002156	mRNA	TCONS_00002377	lncRNA
114	GS_009240	TCONS_00096817	-0.988937	0.000182912	GS_009240	mRNA	TCONS_00096817	lncRNA
115	GS_007993	TCONS_00104310	-0.988917	0.000183556	GS_007993	mRNA	TCONS_00104310	lncRNA
116	GS_004379	TCONS_00089950	0.988903	0.000184045	GS_004379	mRNA	TCONS_00089950	lncRNA
117	GS_007268	TCONS_00057443	0.98882	0.000186783	GS_007268	mRNA	TCONS_00057443	lncRNA
118	GS_009331	TCONS_00002377	0.98877	0.000188463	GS_009331	mRNA	TCONS_00002377	lncRNA
119	GS_007931	TCONS_00031537	0.988542	0.000196171	GS_007931	mRNA	TCONS_00031537	lncRNA
120	GS_003504	TCONS_00004692	0.988515	0.000197094	GS_003504	mRNA	TCONS_00004692	lncRNA
121	GS_002156	TCONS_00051055	0.988494	0.000197828	GS_002156	mRNA	TCONS_00051055	lncRNA
122	GS_008788	TCONS_00051055	0.988425	0.000200191	GS_008788	mRNA	TCONS_00051055	lncRNA
123	GS_011622	TCONS_00104310	-0.988401	0.000201032	GS_011622	mRNA	TCONS_00104310	lncRNA
124	GS_014644	TCONS_00089476	0.988375	0.000201908	GS_014644	mRNA	TCONS_00089476	lncRNA
125	GS_007002	TCONS_00093971	-0.988312	0.000204121	GS_007002	mRNA	TCONS_00093971	lncRNA
126	GS_010321	TCONS_00089476	0.988028	0.000214153	GS_010321	mRNA	TCONS_00089476	lncRNA
127	GS_009561	TCONS_00028378	0.987783	0.000222966	GS_009561	mRNA	TCONS_00028378	lncRNA
128	GS_021347	TCONS_00104310	-0.987762	0.000223724	GS_021347	mRNA	TCONS_00104310	lncRNA
129	GS_006906	TCONS_00057443	0.987715	0.000225456	GS_006906	mRNA	TCONS_00057443	lncRNA
130	GS_013439	TCONS_00028378	0.98769	0.000226389	GS_013439	mRNA	TCONS_00028378	lncRNA
131	GS_020359	TCONS_00093971	-0.987659	0.000227509	GS_020359	mRNA	TCONS_00093971	lncRNA
132	GS_007990	TCONS_00104310	-0.987588	0.000230135	GS_007990	mRNA	TCONS_00104310	lncRNA
133	GS_002775	TCONS_00039348	0.987555	0.00023134	GS_002775	mRNA	TCONS_00039348	lncRNA
134	GS_000228	TCONS_00089476	0.987527	0.000232395	GS_000228	mRNA	TCONS_00089476	lncRNA
135	GS_021205	TCONS_00096817	0.987456	0.000235024	GS_021205	mRNA	TCONS_00096817	lncRNA
136	GS_013590	TCONS_00051055	0.987419	0.000236428	GS_013590	mRNA	TCONS_00051055	lncRNA
137	GS_013682	TCONS_00063103	-0.98739	0.000237529	GS_013682	mRNA	TCONS_00063103	lncRNA
138	GS_016776	TCONS_00057443	0.987382	0.000237808	GS_016776	mRNA	TCONS_00057443	lncRNA
139	GS_009126	TCONS_00051055	0.98729	0.000241294	GS_009126	mRNA	TCONS_00051055	lncRNA
140	GS_008122	TCONS_00061721	-0.987232	0.000243511	GS_008122	mRNA	TCONS_00061721	lncRNA
141	GS_014385	TCONS_00051055	0.987173	0.000245743	GS_014385	mRNA	TCONS_00051055	lncRNA
142	GS_003953	TCONS_00036568	-0.98712	0.000247789	GS_003953	mRNA	TCONS_00036568	lncRNA
143	GS_007065	TCONS_00051055	0.987095	0.000248746	GS_007065	mRNA	TCONS_00051055	lncRNA
144	GS_020305	TCONS_00031537	0.987087	0.000249055	GS_020305	mRNA	TCONS_00031537	lncRNA
145	GS_012247	TCONS_00104310	-0.987086	0.00024909	GS_012247	mRNA	TCONS_00104310	lncRNA
146	GS_013109	TCONS_00004692	0.987045	0.000250676	GS_013109	mRNA	TCONS_00004692	lncRNA
147	GS_012988	TCONS_00036568	-0.98699	0.000252802	GS_012988	mRNA	TCONS_00036568	lncRNA
148	GS_015067	TCONS_00036568	-0.986976	0.000253322	GS_015067	mRNA	TCONS_00036568	lncRNA
149	GS_014790	TCONS_00031537	0.986898	0.000256356	GS_014790	mRNA	TCONS_00031537	lncRNA
150	GS_001129	TCONS_00028378	0.986879	0.000257106	GS_001129	mRNA	TCONS_00028378	lncRNA
151	GS_006670	TCONS_00060244	-0.986831	0.000259001	GS_006670	mRNA	TCONS_00060244	lncRNA
152	GS_001242	TCONS_00031537	0.986761	0.000261757	GS_001242	mRNA	TCONS_00031537	lncRNA
153	GS_007572	TCONS_00004692	0.986744	0.00026241	GS_007572	mRNA	TCONS_00004692	lncRNA
154	GS_005349	TCONS_00032744	0.986737	0.000262711	GS_005349	mRNA	TCONS_00032744	lncRNA
155	GS_013590	TCONS_00002377	0.986722	0.000263275	GS_013590	mRNA	TCONS_00002377	lncRNA
156	GS_016508	TCONS_00101963	0.986594	0.000268375	GS_016508	mRNA	TCONS_00101963	lncRNA
157	GS_019225	TCONS_00057443	0.986571	0.000269296	GS_019225	mRNA	TCONS_00057443	lncRNA
158	GS_014644	TCONS_00005288	0.986452	0.000274083	GS_014644	mRNA	TCONS_00005288	lncRNA
159	GS_019424	TCONS_00078056	0.986355	0.000278	GS_019424	mRNA	TCONS_00078056	lncRNA
160	GS_018043	TCONS_00089476	0.986304	0.000280078	GS_018043	mRNA	TCONS_00089476	lncRNA
161	GS_014976	TCONS_00061721	0.986258	0.00028198	GS_014976	mRNA	TCONS_00061721	lncRNA
162	GS_007115	TCONS_00005288	0.986235	0.000282901	GS_007115	mRNA	TCONS_00005288	lncRNA
163	GS_012279	TCONS_00051055	0.986235	0.000282912	GS_012279	mRNA	TCONS_00051055	lncRNA
164	GS_009331	TCONS_00004692	0.986084	0.000289148	GS_009331	mRNA	TCONS_00004692	lncRNA
165	GS_004076	TCONS_00028378	0.986052	0.00029047	GS_004076	mRNA	TCONS_00028378	lncRNA
166	GS_003069	TCONS_00031537	0.985976	0.000293642	GS_003069	mRNA	TCONS_00031537	lncRNA
167	GS_017279	TCONS_00076216	-0.985962	0.000294226	GS_017279	mRNA	TCONS_00076216	lncRNA
168	GS_010968	TCONS_00104310	-0.985945	0.000294925	GS_010968	mRNA	TCONS_00104310	lncRNA
169	GS_006273	TCONS_00051055	0.985928	0.000295645	GS_006273	mRNA	TCONS_00051055	lncRNA
170	GS_013821	TCONS_00093971	0.985891	0.000297177	GS_013821	mRNA	TCONS_00093971	lncRNA
171	GS_010715	TCONS_00076216	0.985885	0.000297452	GS_010715	mRNA	TCONS_00076216	lncRNA
172	GS_008920	TCONS_00028990	0.985851	0.00029889	GS_008920	mRNA	TCONS_00028990	lncRNA
173	GS_010050	TCONS_00076216	0.985764	0.000302564	GS_010050	mRNA	TCONS_00076216	lncRNA
174	GS_009285	TCONS_00004692	0.985758	0.00030282	GS_009285	mRNA	TCONS_00004692	lncRNA
175	GS_019560	TCONS_00004692	0.985631	0.000308199	GS_019560	mRNA	TCONS_00004692	lncRNA
176	GS_004714	TCONS_00078056	0.985616	0.000308873	GS_004714	mRNA	TCONS_00078056	lncRNA
177	GS_009331	TCONS_00051055	0.985602	0.000309482	GS_009331	mRNA	TCONS_00051055	lncRNA
178	GS_008788	TCONS_00004692	0.985589	0.000310016	GS_008788	mRNA	TCONS_00004692	lncRNA
179	GS_004099	TCONS_00005288	0.98558	0.000310415	GS_004099	mRNA	TCONS_00005288	lncRNA
180	GS_019383	TCONS_00101549	0.98547	0.000315143	GS_019383	mRNA	TCONS_00101549	lncRNA
181	GS_009338	TCONS_00089476	0.985338	0.000320865	GS_009338	mRNA	TCONS_00089476	lncRNA
182	GS_000126	TCONS_00025224	0.985318	0.000321761	GS_000126	mRNA	TCONS_00025224	lncRNA
183	GS_004573	TCONS_00051055	0.98529	0.000322989	GS_004573	mRNA	TCONS_00051055	lncRNA
184	GS_020037	TCONS_00028378	0.985288	0.00032307	GS_020037	mRNA	TCONS_00028378	lncRNA
185	GS_013033	TCONS_00093971	0.985261	0.000324252	GS_013033	mRNA	TCONS_00093971	lncRNA
186	GS_013248	TCONS_00005288	0.985178	0.000327908	GS_013248	mRNA	TCONS_00005288	lncRNA
187	GS_018782	TCONS_00080974	0.985111	0.000330858	GS_018782	mRNA	TCONS_00080974	lncRNA
188	GS_014315	TCONS_00104310	-0.985061	0.000333106	GS_014315	mRNA	TCONS_00104310	lncRNA
189	GS_002756	TCONS_00028378	0.985013	0.000335246	GS_002756	mRNA	TCONS_00028378	lncRNA
190	GS_002156	TCONS_00004692	0.98496	0.000337583	GS_002156	mRNA	TCONS_00004692	lncRNA
191	GS_004099	TCONS_00089476	0.984895	0.000340514	GS_004099	mRNA	TCONS_00089476	lncRNA
192	GS_015664	TCONS_00004692	0.984812	0.000344261	GS_015664	mRNA	TCONS_00004692	lncRNA
193	GS_018379	TCONS_00028378	0.984795	0.000345027	GS_018379	mRNA	TCONS_00028378	lncRNA
194	GS_007928	TCONS_00036568	0.984734	0.000347785	GS_007928	mRNA	TCONS_00036568	lncRNA
195	GS_009176	TCONS_00005288	0.984732	0.000347895	GS_009176	mRNA	TCONS_00005288	lncRNA
196	GS_010377	TCONS_00028378	0.984673	0.000350571	GS_010377	mRNA	TCONS_00028378	lncRNA
197	GS_004449	TCONS_00036568	0.984657	0.000351324	GS_004449	mRNA	TCONS_00036568	lncRNA
198	GS_013191	TCONS_00063103	0.98464	0.000352083	GS_013191	mRNA	TCONS_00063103	lncRNA
199	GS_001680	TCONS_00004692	0.984627	0.000352692	GS_001680	mRNA	TCONS_00004692	lncRNA
200	GS_010667	TCONS_00002377	0.984612	0.000353372	GS_010667	mRNA	TCONS_00002377	lncRNA
201	GS_013589	TCONS_00067614	-0.984531	0.000357088	GS_013589	mRNA	TCONS_00067614	lncRNA
202	GS_011345	TCONS_00005288	0.984465	0.000360131	GS_011345	mRNA	TCONS_00005288	lncRNA
203	GS_011271	TCONS_00078056	0.984458	0.000360474	GS_011271	mRNA	TCONS_00078056	lncRNA
204	GS_008882	TCONS_00101549	0.984456	0.000360535	GS_008882	mRNA	TCONS_00101549	lncRNA
205	GS_005519	TCONS_00005288	0.984391	0.000363568	GS_005519	mRNA	TCONS_00005288	lncRNA
206	GS_020195	TCONS_00061721	0.984372	0.000364463	GS_020195	mRNA	TCONS_00061721	lncRNA
207	GS_011383	TCONS_00028378	0.984243	0.000370447	GS_011383	mRNA	TCONS_00028378	lncRNA
208	GS_007924	TCONS_00031537	0.984199	0.000372555	GS_007924	mRNA	TCONS_00031537	lncRNA
209	GS_001031	TCONS_00028378	0.984179	0.000373491	GS_001031	mRNA	TCONS_00028378	lncRNA
210	GS_017188	TCONS_00028378	0.984123	0.000376129	GS_017188	mRNA	TCONS_00028378	lncRNA
211	GS_016080	TCONS_00076216	-0.98397	0.00038336	GS_016080	mRNA	TCONS_00076216	lncRNA
212	GS_011065	TCONS_00025224	0.98376	0.000393464	GS_011065	mRNA	TCONS_00025224	lncRNA
213	GS_016404	TCONS_00051055	0.983741	0.000394377	GS_016404	mRNA	TCONS_00051055	lncRNA
214	GS_008732	TCONS_00078056	0.983735	0.000394659	GS_008732	mRNA	TCONS_00078056	lncRNA
215	GS_010486	TCONS_00080974	0.983729	0.000394967	GS_010486	mRNA	TCONS_00080974	lncRNA
216	GS_010377	TCONS_00051055	0.983701	0.000396309	GS_010377	mRNA	TCONS_00051055	lncRNA
217	GS_016423	TCONS_00036568	-0.983684	0.00039714	GS_016423	mRNA	TCONS_00036568	lncRNA
218	GS_020797	TCONS_00104310	0.983677	0.000397488	GS_020797	mRNA	TCONS_00104310	lncRNA
219	GS_001680	TCONS_00051055	0.983645	0.000399037	GS_001680	mRNA	TCONS_00051055	lncRNA
220	GS_016405	TCONS_00089476	0.983634	0.000399581	GS_016405	mRNA	TCONS_00089476	lncRNA
221	GS_016297	TCONS_00089950	0.983624	0.000400084	GS_016297	mRNA	TCONS_00089950	lncRNA
222	GS_019472	TCONS_00104310	-0.983611	0.000400721	GS_019472	mRNA	TCONS_00104310	lncRNA
223	GS_014114	TCONS_00051055	0.983546	0.000403885	GS_014114	mRNA	TCONS_00051055	lncRNA
224	GS_002640	TCONS_00031537	0.983501	0.000406087	GS_002640	mRNA	TCONS_00031537	lncRNA
225	GS_011837	TCONS_00032744	0.983499	0.000406155	GS_011837	mRNA	TCONS_00032744	lncRNA
226	GS_015139	TCONS_00036568	-0.983495	0.00040635	GS_015139	mRNA	TCONS_00036568	lncRNA
227	GS_010715	TCONS_00036568	-0.983448	0.000408662	GS_010715	mRNA	TCONS_00036568	lncRNA
228	GS_004429	TCONS_00032744	-0.983379	0.000412109	GS_004429	mRNA	TCONS_00032744	lncRNA
229	GS_018615	TCONS_00089950	-0.98335	0.000413514	GS_018615	mRNA	TCONS_00089950	lncRNA
230	GS_016381	TCONS_00061721	0.983326	0.000414708	GS_016381	mRNA	TCONS_00061721	lncRNA
231	GS_007253	TCONS_00004692	0.983242	0.000418884	GS_007253	mRNA	TCONS_00004692	lncRNA
232	GS_018351	TCONS_00093971	-0.983224	0.000419801	GS_018351	mRNA	TCONS_00093971	lncRNA
233	GS_019424	TCONS_00089950	0.983198	0.000421093	GS_019424	mRNA	TCONS_00089950	lncRNA
234	GS_000498	TCONS_00005288	0.983193	0.000421336	GS_000498	mRNA	TCONS_00005288	lncRNA
235	GS_002814	TCONS_00028378	0.983178	0.000422084	GS_002814	mRNA	TCONS_00028378	lncRNA
236	GS_008045	TCONS_00031537	0.983086	0.000426728	GS_008045	mRNA	TCONS_00031537	lncRNA
237	GS_004028	TCONS_00051055	0.983075	0.000427259	GS_004028	mRNA	TCONS_00051055	lncRNA
238	GS_016326	TCONS_00101963	0.98301	0.00043056	GS_016326	mRNA	TCONS_00101963	lncRNA
239	GS_018694	TCONS_00051055	0.982952	0.000433498	GS_018694	mRNA	TCONS_00051055	lncRNA
240	GS_009355	TCONS_00039348	0.982931	0.000434535	GS_009355	mRNA	TCONS_00039348	lncRNA
241	GS_008634	TCONS_00061721	-0.98289	0.000436621	GS_008634	mRNA	TCONS_00061721	lncRNA
242	GS_016105	TCONS_00080974	0.98288	0.000437133	GS_016105	mRNA	TCONS_00080974	lncRNA
243	GS_021369	TCONS_00051055	0.982875	0.000437408	GS_021369	mRNA	TCONS_00051055	lncRNA
244	GS_006897	TCONS_00063103	0.982869	0.000437715	GS_006897	mRNA	TCONS_00063103	lncRNA
245	GS_018288	TCONS_00032744	0.982787	0.0004419	GS_018288	mRNA	TCONS_00032744	lncRNA
246	GS_018781	TCONS_00057443	0.982772	0.000442662	GS_018781	mRNA	TCONS_00057443	lncRNA
247	GS_006811	TCONS_00025224	0.982746	0.000444005	GS_006811	mRNA	TCONS_00025224	lncRNA
248	GS_013109	TCONS_00067615	-0.982733	0.000444645	GS_013109	mRNA	TCONS_00067615	lncRNA
249	GS_015731	TCONS_00089476	0.9825	0.00045667	GS_015731	mRNA	TCONS_00089476	lncRNA
250	GS_002437	TCONS_00028378	0.982468	0.00045836	GS_002437	mRNA	TCONS_00028378	lncRNA
251	GS_007212	TCONS_00036568	-0.982395	0.00046217	GS_007212	mRNA	TCONS_00036568	lncRNA
252	GS_011297	TCONS_00089950	0.982378	0.000463053	GS_011297	mRNA	TCONS_00089950	lncRNA
253	GS_011628	TCONS_00101963	0.982323	0.000465938	GS_011628	mRNA	TCONS_00101963	lncRNA
254	GS_000966	TCONS_00076216	0.98231	0.000466649	GS_000966	mRNA	TCONS_00076216	lncRNA
255	GS_019560	TCONS_00051055	0.982294	0.000467467	GS_019560	mRNA	TCONS_00051055	lncRNA
256	GS_005853	TCONS_00004692	0.982289	0.00046775	GS_005853	mRNA	TCONS_00004692	lncRNA
257	GS_001455	TCONS_00060244	0.982265	0.000468994	GS_001455	mRNA	TCONS_00060244	lncRNA
258	GS_017188	TCONS_00004692	0.982263	0.000469137	GS_017188	mRNA	TCONS_00004692	lncRNA
259	GS_005583	TCONS_00089950	0.982147	0.000475226	GS_005583	mRNA	TCONS_00089950	lncRNA
260	GS_005853	TCONS_00067615	-0.982143	0.000475449	GS_005853	mRNA	TCONS_00067615	lncRNA
261	GS_016560	TCONS_00004692	0.982119	0.000476714	GS_016560	mRNA	TCONS_00004692	lncRNA
262	GS_000163	TCONS_00067614	-0.982096	0.000477983	GS_000163	mRNA	TCONS_00067614	lncRNA
263	GS_003953	TCONS_00004692	0.982085	0.000478521	GS_003953	mRNA	TCONS_00004692	lncRNA
264	GS_009126	TCONS_00028378	0.982077	0.000478994	GS_009126	mRNA	TCONS_00028378	lncRNA
265	GS_001031	TCONS_00057443	0.982036	0.000481184	GS_001031	mRNA	TCONS_00057443	lncRNA
266	GS_010174	TCONS_00051055	0.981988	0.000483723	GS_010174	mRNA	TCONS_00051055	lncRNA
267	GS_007065	TCONS_00028378	0.981954	0.000485544	GS_007065	mRNA	TCONS_00028378	lncRNA
268	GS_020797	TCONS_00036568	-0.981879	0.000489554	GS_020797	mRNA	TCONS_00036568	lncRNA
269	GS_013788	TCONS_00028990	0.981827	0.000492387	GS_013788	mRNA	TCONS_00028990	lncRNA
270	GS_001936	TCONS_00093971	0.981818	0.000492857	GS_001936	mRNA	TCONS_00093971	lncRNA
271	GS_016061	TCONS_00051055	0.981782	0.000494813	GS_016061	mRNA	TCONS_00051055	lncRNA
272	GS_000771	TCONS_00004692	0.981778	0.000495024	GS_000771	mRNA	TCONS_00004692	lncRNA
273	GS_000966	TCONS_00031537	0.981775	0.000495219	GS_000966	mRNA	TCONS_00031537	lncRNA
274	GS_000712	TCONS_00080974	-0.981692	0.000499716	GS_000712	mRNA	TCONS_00080974	lncRNA
275	GS_016423	TCONS_00076216	0.981633	0.000502937	GS_016423	mRNA	TCONS_00076216	lncRNA
276	GS_004082	TCONS_00005288	0.981539	0.000508085	GS_004082	mRNA	TCONS_00005288	lncRNA
277	GS_007361	TCONS_00104310	-0.981513	0.000509516	GS_007361	mRNA	TCONS_00104310	lncRNA
278	GS_003828	TCONS_00031537	0.98147	0.000511842	GS_003828	mRNA	TCONS_00031537	lncRNA
279	GS_004624	TCONS_00067614	0.981455	0.000512706	GS_004624	mRNA	TCONS_00067614	lncRNA
280	GS_004029	TCONS_00051055	0.981443	0.000513328	GS_004029	mRNA	TCONS_00051055	lncRNA
281	GS_020476	TCONS_00039348	0.981376	0.000517075	GS_020476	mRNA	TCONS_00039348	lncRNA
282	GS_021399	TCONS_00028378	0.981282	0.000522292	GS_021399	mRNA	TCONS_00028378	lncRNA
283	GS_020373	TCONS_00028378	0.981261	0.000523416	GS_020373	mRNA	TCONS_00028378	lncRNA
284	GS_016105	TCONS_00076216	0.981238	0.000524702	GS_016105	mRNA	TCONS_00076216	lncRNA
285	GS_021361	TCONS_00096817	-0.981089	0.000533066	GS_021361	mRNA	TCONS_00096817	lncRNA
286	GS_014315	TCONS_00036568	0.981047	0.000535405	GS_014315	mRNA	TCONS_00036568	lncRNA
287	GS_010321	TCONS_00005288	0.981002	0.000537941	GS_010321	mRNA	TCONS_00005288	lncRNA
288	GS_002007	TCONS_00101963	0.980884	0.00054463	GS_002007	mRNA	TCONS_00101963	lncRNA
289	GS_004044	TCONS_00002377	0.980785	0.000550297	GS_004044	mRNA	TCONS_00002377	lncRNA
290	GS_021731	TCONS_00004692	0.98078	0.000550561	GS_021731	mRNA	TCONS_00004692	lncRNA
291	GS_004932	TCONS_00096817	0.9807	0.000555159	GS_004932	mRNA	TCONS_00096817	lncRNA
292	GS_002675	TCONS_00028378	0.980672	0.000556746	GS_002675	mRNA	TCONS_00028378	lncRNA
293	GS_014361	TCONS_00101549	0.980666	0.000557064	GS_014361	mRNA	TCONS_00101549	lncRNA
294	GS_011065	TCONS_00039348	0.980576	0.000562279	GS_011065	mRNA	TCONS_00039348	lncRNA
295	GS_016468	TCONS_00051055	0.980571	0.000562548	GS_016468	mRNA	TCONS_00051055	lncRNA
296	GS_019560	TCONS_00028378	0.980404	0.000572271	GS_019560	mRNA	TCONS_00028378	lncRNA
297	GS_013733	TCONS_00063103	0.980328	0.000576667	GS_013733	mRNA	TCONS_00063103	lncRNA
298	GS_007572	TCONS_00002377	0.980319	0.000577186	GS_007572	mRNA	TCONS_00002377	lncRNA
299	GS_006450	TCONS_00063103	-0.980281	0.000579434	GS_006450	mRNA	TCONS_00063103	lncRNA
300	GS_011345	TCONS_00089476	0.980215	0.000583297	GS_011345	mRNA	TCONS_00089476	lncRNA
301	GS_002756	TCONS_00051055	0.980173	0.00058577	GS_002756	mRNA	TCONS_00051055	lncRNA
302	GS_018607	TCONS_00028378	0.980173	0.000585796	GS_018607	mRNA	TCONS_00028378	lncRNA
303	GS_009931	TCONS_00063103	0.980103	0.000589876	GS_009931	mRNA	TCONS_00063103	lncRNA
304	GS_004630	TCONS_00051055	0.980075	0.000591526	GS_004630	mRNA	TCONS_00051055	lncRNA
305	GS_007253	TCONS_00051055	0.979938	0.000599692	GS_007253	mRNA	TCONS_00051055	lncRNA
306	GS_000250	TCONS_00051055	0.979918	0.00060089	GS_000250	mRNA	TCONS_00051055	lncRNA
307	GS_012623	TCONS_00002377	0.979916	0.000600982	GS_012623	mRNA	TCONS_00002377	lncRNA
308	GS_004630	TCONS_00031537	0.979858	0.000604466	GS_004630	mRNA	TCONS_00031537	lncRNA
309	GS_005900	TCONS_00067614	0.979833	0.000605955	GS_005900	mRNA	TCONS_00067614	lncRNA
310	GS_011760	TCONS_00101963	0.979785	0.000608846	GS_011760	mRNA	TCONS_00101963	lncRNA
311	GS_011719	TCONS_00025224	0.979784	0.000608918	GS_011719	mRNA	TCONS_00025224	lncRNA
312	GS_018781	TCONS_00076216	0.979754	0.000610695	GS_018781	mRNA	TCONS_00076216	lncRNA
313	GS_021369	TCONS_00002377	0.979727	0.000612312	GS_021369	mRNA	TCONS_00002377	lncRNA
314	GS_009561	TCONS_00051055	0.979656	0.000616636	GS_009561	mRNA	TCONS_00051055	lncRNA
315	GS_018986	TCONS_00060244	0.979609	0.000619431	GS_018986	mRNA	TCONS_00060244	lncRNA
316	GS_021322	TCONS_00076216	0.979577	0.000621389	GS_021322	mRNA	TCONS_00076216	lncRNA
317	GS_009901	TCONS_00089950	0.979556	0.000622673	GS_009901	mRNA	TCONS_00089950	lncRNA
318	GS_001869	TCONS_00105814	0.979504	0.000625833	GS_001869	mRNA	TCONS_00105814	lncRNA
319	GS_001129	TCONS_00057443	0.979375	0.000633673	GS_001129	mRNA	TCONS_00057443	lncRNA
320	GS_013837	TCONS_00105814	0.979358	0.000634764	GS_013837	mRNA	TCONS_00105814	lncRNA
321	GS_001557	TCONS_00093971	-0.979349	0.000635269	GS_001557	mRNA	TCONS_00093971	lncRNA
322	GS_010150	TCONS_00051055	0.979304	0.000638027	GS_010150	mRNA	TCONS_00051055	lncRNA
323	GS_003476	TCONS_00005288	0.979285	0.00063925	GS_003476	mRNA	TCONS_00005288	lncRNA
324	GS_012194	TCONS_00089950	0.97925	0.000641385	GS_012194	mRNA	TCONS_00089950	lncRNA
325	GS_009126	TCONS_00057443	0.979231	0.000642536	GS_009126	mRNA	TCONS_00057443	lncRNA
326	GS_014385	TCONS_00002377	0.979181	0.000645625	GS_014385	mRNA	TCONS_00002377	lncRNA
327	GS_020797	TCONS_00061721	-0.979176	0.000645922	GS_020797	mRNA	TCONS_00061721	lncRNA
328	GS_018379	TCONS_00004692	0.979153	0.000647385	GS_018379	mRNA	TCONS_00004692	lncRNA
329	GS_019963	TCONS_00005288	0.979092	0.000651122	GS_019963	mRNA	TCONS_00005288	lncRNA
330	GS_020866	TCONS_00104310	0.979077	0.000652054	GS_020866	mRNA	TCONS_00104310	lncRNA
331	GS_011205	TCONS_00067615	0.97899	0.000657473	GS_011205	mRNA	TCONS_00067615	lncRNA
332	GS_008732	TCONS_00089950	0.978979	0.000658162	GS_008732	mRNA	TCONS_00089950	lncRNA
333	GS_004057	TCONS_00061721	-0.978916	0.00066214	GS_004057	mRNA	TCONS_00061721	lncRNA
334	GS_000215	TCONS_00104310	-0.978875	0.00066469	GS_000215	mRNA	TCONS_00104310	lncRNA
335	GS_015819	TCONS_00002377	0.978859	0.000665686	GS_015819	mRNA	TCONS_00002377	lncRNA
336	GS_008019	TCONS_00063103	0.978803	0.000669216	GS_008019	mRNA	TCONS_00063103	lncRNA
337	GS_003220	TCONS_00039348	0.9788	0.000669401	GS_003220	mRNA	TCONS_00039348	lncRNA
338	GS_005698	TCONS_00028378	0.9788	0.000669424	GS_005698	mRNA	TCONS_00028378	lncRNA
339	GS_010880	TCONS_00005288	0.978733	0.000673622	GS_010880	mRNA	TCONS_00005288	lncRNA
340	GS_009619	TCONS_00061721	-0.978678	0.000677089	GS_009619	mRNA	TCONS_00061721	lncRNA
341	GS_000270	TCONS_00061721	-0.978658	0.000678342	GS_000270	mRNA	TCONS_00061721	lncRNA
342	GS_021731	TCONS_00051055	0.978646	0.000679105	GS_021731	mRNA	TCONS_00051055	lncRNA
343	GS_005897	TCONS_00036568	0.978573	0.000683761	GS_005897	mRNA	TCONS_00036568	lncRNA
344	GS_009176	TCONS_00101549	0.978502	0.000688267	GS_009176	mRNA	TCONS_00101549	lncRNA
345	GS_010540	TCONS_00032744	-0.978498	0.000688534	GS_010540	mRNA	TCONS_00032744	lncRNA
346	GS_018032	TCONS_00093971	-0.978488	0.000689188	GS_018032	mRNA	TCONS_00093971	lncRNA
347	GS_001680	TCONS_00028378	0.978486	0.000689319	GS_001680	mRNA	TCONS_00028378	lncRNA
348	GS_000482	TCONS_00004692	0.97844	0.000692238	GS_000482	mRNA	TCONS_00004692	lncRNA
349	GS_020305	TCONS_00076216	0.978417	0.000693733	GS_020305	mRNA	TCONS_00076216	lncRNA
350	GS_021488	TCONS_00089476	0.978368	0.000696843	GS_021488	mRNA	TCONS_00089476	lncRNA
351	GS_001600	TCONS_00076216	-0.9783	0.000701196	GS_001600	mRNA	TCONS_00076216	lncRNA
352	GS_021322	TCONS_00036568	-0.978272	0.00070306	GS_021322	mRNA	TCONS_00036568	lncRNA
353	GS_019051	TCONS_00057443	0.978126	0.000712484	GS_019051	mRNA	TCONS_00057443	lncRNA
354	GS_009338	TCONS_00005288	0.978125	0.000712524	GS_009338	mRNA	TCONS_00005288	lncRNA
355	GS_003504	TCONS_00051055	0.978105	0.000713852	GS_003504	mRNA	TCONS_00051055	lncRNA
356	GS_006372	TCONS_00076216	0.978081	0.0007154	GS_006372	mRNA	TCONS_00076216	lncRNA
357	GS_002814	TCONS_00051055	0.978067	0.000716311	GS_002814	mRNA	TCONS_00051055	lncRNA
358	GS_015517	TCONS_00004692	0.978016	0.000719635	GS_015517	mRNA	TCONS_00004692	lncRNA
359	GS_000482	TCONS_00036568	-0.977956	0.000723533	GS_000482	mRNA	TCONS_00036568	lncRNA
360	GS_021287	TCONS_00076216	0.977951	0.00072391	GS_021287	mRNA	TCONS_00076216	lncRNA
361	GS_008375	TCONS_00039348	0.977942	0.00072444	GS_008375	mRNA	TCONS_00039348	lncRNA
362	GS_002521	TCONS_00104310	-0.977942	0.000724445	GS_002521	mRNA	TCONS_00104310	lncRNA
363	GS_006477	TCONS_00063103	0.977881	0.000728467	GS_006477	mRNA	TCONS_00063103	lncRNA
364	GS_010327	TCONS_00028378	0.977857	0.000730042	GS_010327	mRNA	TCONS_00028378	lncRNA
365	GS_017279	TCONS_00036568	0.977848	0.00073063	GS_017279	mRNA	TCONS_00036568	lncRNA
366	GS_018268	TCONS_00005288	0.977836	0.000731453	GS_018268	mRNA	TCONS_00005288	lncRNA
367	GS_016080	TCONS_00104310	-0.977795	0.000734089	GS_016080	mRNA	TCONS_00104310	lncRNA
368	GS_015819	TCONS_00031537	0.977739	0.000737817	GS_015819	mRNA	TCONS_00031537	lncRNA
369	GS_009285	TCONS_00067615	-0.977717	0.000739287	GS_009285	mRNA	TCONS_00067615	lncRNA
370	GS_020446	TCONS_00028990	0.977569	0.000749111	GS_020446	mRNA	TCONS_00028990	lncRNA
371	GS_014385	TCONS_00057443	0.977554	0.000750079	GS_014385	mRNA	TCONS_00057443	lncRNA
372	GS_014315	TCONS_00080974	-0.977544	0.000750764	GS_014315	mRNA	TCONS_00080974	lncRNA
373	GS_004737	TCONS_00089476	0.977522	0.000752228	GS_004737	mRNA	TCONS_00089476	lncRNA
374	GS_001690	TCONS_00032744	0.977416	0.000759295	GS_001690	mRNA	TCONS_00032744	lncRNA
375	GS_007436	TCONS_00101963	0.977332	0.000764922	GS_007436	mRNA	TCONS_00101963	lncRNA
376	GS_008882	TCONS_00089476	0.977306	0.000766663	GS_008882	mRNA	TCONS_00089476	lncRNA
377	GS_001558	TCONS_00101549	0.977304	0.00076679	GS_001558	mRNA	TCONS_00101549	lncRNA
378	GS_009619	TCONS_00067614	-0.977284	0.000768153	GS_009619	mRNA	TCONS_00067614	lncRNA
379	GS_001558	TCONS_00089476	0.977269	0.000769202	GS_001558	mRNA	TCONS_00089476	lncRNA
380	GS_004573	TCONS_00004692	0.977256	0.000770064	GS_004573	mRNA	TCONS_00004692	lncRNA
381	GS_009561	TCONS_00004692	0.977231	0.000771712	GS_009561	mRNA	TCONS_00004692	lncRNA
382	GS_011590	TCONS_00104310	-0.977206	0.0007734	GS_011590	mRNA	TCONS_00104310	lncRNA
383	GS_012252	TCONS_00076216	0.977196	0.000774123	GS_012252	mRNA	TCONS_00076216	lncRNA
384	GS_011834	TCONS_00004692	0.977139	0.000777937	GS_011834	mRNA	TCONS_00004692	lncRNA
385	GS_013424	TCONS_00005288	0.977098	0.000780769	GS_013424	mRNA	TCONS_00005288	lncRNA
386	GS_005790	TCONS_00101549	0.977032	0.000785218	GS_005790	mRNA	TCONS_00101549	lncRNA
387	GS_010544	TCONS_00031537	0.977025	0.000785696	GS_010544	mRNA	TCONS_00031537	lncRNA
388	GS_002814	TCONS_00004692	0.976961	0.000790077	GS_002814	mRNA	TCONS_00004692	lncRNA
389	GS_011072	TCONS_00057443	0.976929	0.000792272	GS_011072	mRNA	TCONS_00057443	lncRNA
390	GS_000250	TCONS_00004692	0.976901	0.000794177	GS_000250	mRNA	TCONS_00004692	lncRNA
391	GS_006421	TCONS_00104310	0.976892	0.000794771	GS_006421	mRNA	TCONS_00104310	lncRNA
392	GS_009338	TCONS_00101549	0.976783	0.000802279	GS_009338	mRNA	TCONS_00101549	lncRNA
393	GS_015139	TCONS_00067615	-0.976745	0.000804907	GS_015139	mRNA	TCONS_00067615	lncRNA
394	GS_008020	TCONS_00004692	0.976658	0.000810947	GS_008020	mRNA	TCONS_00004692	lncRNA
395	GS_010434	TCONS_00005288	0.976648	0.000811583	GS_010434	mRNA	TCONS_00005288	lncRNA
396	GS_002712	TCONS_00028378	0.97659	0.000815594	GS_002712	mRNA	TCONS_00028378	lncRNA
397	GS_010892	TCONS_00080974	-0.976564	0.000817435	GS_010892	mRNA	TCONS_00080974	lncRNA
398	GS_011948	TCONS_00005288	0.976551	0.00081837	GS_011948	mRNA	TCONS_00005288	lncRNA
399	GS_004449	TCONS_00104310	-0.976494	0.000822333	GS_004449	mRNA	TCONS_00104310	lncRNA
400	GS_007566	TCONS_00096817	0.976484	0.000823008	GS_007566	mRNA	TCONS_00096817	lncRNA
401	GS_010463	TCONS_00096817	-0.976463	0.000824451	GS_010463	mRNA	TCONS_00096817	lncRNA
402	GS_004072	TCONS_00104310	0.976429	0.000826851	GS_004072	mRNA	TCONS_00104310	lncRNA
403	GS_005722	TCONS_00080974	-0.97642	0.000827451	GS_005722	mRNA	TCONS_00080974	lncRNA
404	GS_011894	TCONS_00004692	0.976372	0.000830858	GS_011894	mRNA	TCONS_00004692	lncRNA
405	GS_020185	TCONS_00101549	0.976297	0.000836123	GS_020185	mRNA	TCONS_00101549	lncRNA
406	GS_011622	TCONS_00080974	-0.976293	0.00083636	GS_011622	mRNA	TCONS_00080974	lncRNA
407	GS_010374	TCONS_00004692	0.976293	0.00083637	GS_010374	mRNA	TCONS_00004692	lncRNA
408	GS_008826	TCONS_00031537	-0.976282	0.000837126	GS_008826	mRNA	TCONS_00031537	lncRNA
409	GS_011093	TCONS_00028378	0.976281	0.000837224	GS_011093	mRNA	TCONS_00028378	lncRNA
410	GS_016468	TCONS_00004692	0.97628	0.00083725	GS_016468	mRNA	TCONS_00004692	lncRNA
411	GS_000365	TCONS_00067615	-0.976279	0.000837343	GS_000365	mRNA	TCONS_00067615	lncRNA
412	GS_006273	TCONS_00057443	0.976262	0.000838569	GS_006273	mRNA	TCONS_00057443	lncRNA
413	GS_010308	TCONS_00101549	-0.976249	0.000839487	GS_010308	mRNA	TCONS_00101549	lncRNA
414	GS_011345	TCONS_00101549	0.976221	0.000841453	GS_011345	mRNA	TCONS_00101549	lncRNA
415	GS_018332	TCONS_00078056	-0.9762	0.000842932	GS_018332	mRNA	TCONS_00078056	lncRNA
416	GS_011818	TCONS_00101549	0.976165	0.000845409	GS_011818	mRNA	TCONS_00101549	lncRNA
417	GS_009699	TCONS_00089950	-0.976162	0.000845616	GS_009699	mRNA	TCONS_00089950	lncRNA
418	GS_021316	TCONS_00028378	0.97615	0.000846477	GS_021316	mRNA	TCONS_00028378	lncRNA
419	GS_014691	TCONS_00039348	0.976149	0.000846556	GS_014691	mRNA	TCONS_00039348	lncRNA
420	GS_006906	TCONS_00076216	0.976123	0.000848376	GS_006906	mRNA	TCONS_00076216	lncRNA
421	GS_021347	TCONS_00080974	-0.976081	0.000851306	GS_021347	mRNA	TCONS_00080974	lncRNA
422	GS_012279	TCONS_00002377	0.976002	0.000856937	GS_012279	mRNA	TCONS_00002377	lncRNA
423	GS_005725	TCONS_00067615	-0.975956	0.000860219	GS_005725	mRNA	TCONS_00067615	lncRNA
424	GS_011282	TCONS_00039348	0.975947	0.000860835	GS_011282	mRNA	TCONS_00039348	lncRNA
425	GS_021369	TCONS_00031537	0.975821	0.000869839	GS_021369	mRNA	TCONS_00031537	lncRNA
426	GS_015694	TCONS_00096817	0.975767	0.000873724	GS_015694	mRNA	TCONS_00096817	lncRNA
427	GS_001455	TCONS_00078056	0.975765	0.000873877	GS_001455	mRNA	TCONS_00078056	lncRNA
428	GS_013382	TCONS_00051055	0.975725	0.000876763	GS_013382	mRNA	TCONS_00051055	lncRNA
429	GS_003253	TCONS_00104310	-0.975682	0.000879859	GS_003253	mRNA	TCONS_00104310	lncRNA
430	GS_001242	TCONS_00057443	0.975678	0.000880116	GS_001242	mRNA	TCONS_00057443	lncRNA
431	GS_000927	TCONS_00101549	-0.975664	0.00088118	GS_000927	mRNA	TCONS_00101549	lncRNA
432	GS_003953	TCONS_00031537	0.975645	0.000882525	GS_003953	mRNA	TCONS_00031537	lncRNA
433	GS_018694	TCONS_00004692	0.975617	0.000884562	GS_018694	mRNA	TCONS_00004692	lncRNA
434	GS_013497	TCONS_00004692	0.975545	0.000889749	GS_013497	mRNA	TCONS_00004692	lncRNA
435	GS_001033	TCONS_00057443	0.975524	0.000891282	GS_001033	mRNA	TCONS_00057443	lncRNA
436	GS_020856	TCONS_00104310	0.975513	0.000892062	GS_020856	mRNA	TCONS_00104310	lncRNA
437	GS_004630	TCONS_00002377	0.975496	0.000893288	GS_004630	mRNA	TCONS_00002377	lncRNA
438	GS_001031	TCONS_00004692	0.975472	0.000895062	GS_001031	mRNA	TCONS_00004692	lncRNA
439	GS_018236	TCONS_00089476	0.975445	0.000897021	GS_018236	mRNA	TCONS_00089476	lncRNA
440	GS_006733	TCONS_00101549	-0.975432	0.000897939	GS_006733	mRNA	TCONS_00101549	lncRNA
441	GS_001031	TCONS_00051055	0.975426	0.000898369	GS_001031	mRNA	TCONS_00051055	lncRNA
442	GS_010667	TCONS_00051055	0.975412	0.000899419	GS_010667	mRNA	TCONS_00051055	lncRNA
443	GS_013224	TCONS_00026169	0.975401	0.000900235	GS_013224	mRNA	TCONS_00026169	lncRNA
444	GS_010020	TCONS_00089476	-0.975334	0.000905078	GS_010020	mRNA	TCONS_00089476	lncRNA
445	GS_017280	TCONS_00089476	0.975321	0.000906068	GS_017280	mRNA	TCONS_00089476	lncRNA
446	GS_000197	TCONS_00089476	0.975298	0.000907772	GS_000197	mRNA	TCONS_00089476	lncRNA
447	GS_004028	TCONS_00004692	0.975289	0.00090844	GS_004028	mRNA	TCONS_00004692	lncRNA
448	GS_002156	TCONS_00057443	0.975273	0.000909585	GS_002156	mRNA	TCONS_00057443	lncRNA
449	GS_019472	TCONS_00080974	-0.975252	0.000911093	GS_019472	mRNA	TCONS_00080974	lncRNA
450	GS_013590	TCONS_00004692	0.97521	0.000914172	GS_013590	mRNA	TCONS_00004692	lncRNA
451	GS_016776	TCONS_00002377	0.975187	0.000915885	GS_016776	mRNA	TCONS_00002377	lncRNA
452	GS_002800	TCONS_00039348	0.975172	0.000917026	GS_002800	mRNA	TCONS_00039348	lncRNA
453	GS_011344	TCONS_00039348	0.975129	0.000920122	GS_011344	mRNA	TCONS_00039348	lncRNA
454	GS_000163	TCONS_00067615	-0.975127	0.000920311	GS_000163	mRNA	TCONS_00067615	lncRNA
455	GS_009970	TCONS_00051055	0.975114	0.000921228	GS_009970	mRNA	TCONS_00051055	lncRNA
456	GS_004933	TCONS_00104310	-0.975087	0.000923246	GS_004933	mRNA	TCONS_00104310	lncRNA
457	GS_019500	TCONS_00080974	0.975071	0.000924411	GS_019500	mRNA	TCONS_00080974	lncRNA
458	GS_005698	TCONS_00004692	0.975038	0.000926892	GS_005698	mRNA	TCONS_00004692	lncRNA
459	GS_005946	TCONS_00076216	0.975028	0.000927643	GS_005946	mRNA	TCONS_00076216	lncRNA
460	GS_016105	TCONS_00093971	0.974998	0.00092982	GS_016105	mRNA	TCONS_00093971	lncRNA
461	GS_001154	TCONS_00101963	-0.974916	0.000935903	GS_001154	mRNA	TCONS_00101963	lncRNA
462	GS_006319	TCONS_00063103	0.974913	0.000936116	GS_006319	mRNA	TCONS_00063103	lncRNA
463	GS_001607	TCONS_00039348	0.974905	0.00093673	GS_001607	mRNA	TCONS_00039348	lncRNA
464	GS_007065	TCONS_00004692	0.974903	0.000936887	GS_007065	mRNA	TCONS_00004692	lncRNA
465	GS_012279	TCONS_00031537	0.974823	0.000942839	GS_012279	mRNA	TCONS_00031537	lncRNA
466	GS_012988	TCONS_00031537	0.974804	0.000944257	GS_012988	mRNA	TCONS_00031537	lncRNA
467	GS_011620	TCONS_00057443	0.974777	0.000946255	GS_011620	mRNA	TCONS_00057443	lncRNA
468	GS_008634	TCONS_00036568	-0.974774	0.000946491	GS_008634	mRNA	TCONS_00036568	lncRNA
469	GS_004099	TCONS_00101549	0.974767	0.000947055	GS_004099	mRNA	TCONS_00101549	lncRNA
470	GS_020305	TCONS_00080974	0.974649	0.000955901	GS_020305	mRNA	TCONS_00080974	lncRNA
471	GS_021299	TCONS_00089950	0.974645	0.00095618	GS_021299	mRNA	TCONS_00089950	lncRNA
472	GS_013850	TCONS_00101963	-0.974632	0.000957114	GS_013850	mRNA	TCONS_00101963	lncRNA
473	GS_009494	TCONS_00067615	-0.974632	0.000957173	GS_009494	mRNA	TCONS_00067615	lncRNA
474	GS_016186	TCONS_00104310	0.974604	0.000959259	GS_016186	mRNA	TCONS_00104310	lncRNA
475	GS_016411	TCONS_00101549	0.974557	0.000962751	GS_016411	mRNA	TCONS_00101549	lncRNA
476	GS_008826	TCONS_00004692	-0.974543	0.000963876	GS_008826	mRNA	TCONS_00004692	lncRNA
477	GS_007002	TCONS_00076216	-0.974538	0.000964204	GS_007002	mRNA	TCONS_00076216	lncRNA
478	GS_008122	TCONS_00067615	-0.974532	0.00096465	GS_008122	mRNA	TCONS_00067615	lncRNA
479	GS_005583	TCONS_00078056	0.974527	0.000965046	GS_005583	mRNA	TCONS_00078056	lncRNA
480	GS_000956	TCONS_00061721	0.974511	0.000966216	GS_000956	mRNA	TCONS_00061721	lncRNA
481	GS_021347	TCONS_00076216	-0.974438	0.000971792	GS_021347	mRNA	TCONS_00076216	lncRNA
482	GS_015139	TCONS_00061721	-0.974398	0.000974792	GS_015139	mRNA	TCONS_00061721	lncRNA
483	GS_021397	TCONS_00104310	0.974386	0.000975714	GS_021397	mRNA	TCONS_00104310	lncRNA
484	GS_000771	TCONS_00028378	0.974361	0.000977625	GS_000771	mRNA	TCONS_00028378	lncRNA
485	GS_005698	TCONS_00067615	-0.974347	0.000978688	GS_005698	mRNA	TCONS_00067615	lncRNA
486	GS_017283	TCONS_00031537	0.974339	0.000979284	GS_017283	mRNA	TCONS_00031537	lncRNA
487	GS_005583	TCONS_00104310	-0.974339	0.00097931	GS_005583	mRNA	TCONS_00104310	lncRNA
488	GS_015724	TCONS_00067614	-0.974335	0.00097959	GS_015724	mRNA	TCONS_00067614	lncRNA
489	GS_010268	TCONS_00051055	0.974334	0.000979668	GS_010268	mRNA	TCONS_00051055	lncRNA
490	GS_002590	TCONS_00067614	0.974226	0.000987864	GS_002590	mRNA	TCONS_00067614	lncRNA
491	GS_010374	TCONS_00036568	-0.974212	0.000988982	GS_010374	mRNA	TCONS_00036568	lncRNA
492	GS_010880	TCONS_00101549	0.974193	0.000990402	GS_010880	mRNA	TCONS_00101549	lncRNA
493	GS_015161	TCONS_00025224	-0.974158	0.000993071	GS_015161	mRNA	TCONS_00025224	lncRNA
494	GS_012512	TCONS_00104310	0.974151	0.00099361	GS_012512	mRNA	TCONS_00104310	lncRNA
495	GS_003970	TCONS_00089950	-0.974149	0.000993761	GS_003970	mRNA	TCONS_00089950	lncRNA
496	GS_011515	TCONS_00025224	0.974135	0.000994851	GS_011515	mRNA	TCONS_00025224	lncRNA
497	GS_009494	TCONS_00067614	-0.974121	0.000995883	GS_009494	mRNA	TCONS_00067614	lncRNA
498	GS_008409	TCONS_00093971	-0.974077	0.000999274	GS_008409	mRNA	TCONS_00093971	lncRNA
499	GS_018006	TCONS_00089476	0.974025	0.0010033	GS_018006	mRNA	TCONS_00089476	lncRNA
