# Supplementary material for: Identification and Characterization of lncRNAs Related to the Muscle Growth and Development of Japanese Flounder (Paralichthys olivaceus)
Source: Front Genet. 2020 Sep 9;11:1034. doi: 10.3389/fgene.2020.01034 (PMC7510837; doi:10.3389/fgene.2020.01034)
Supplement: Supplementary file 1 [file Data_Sheet_1.zip › Suppl. files/Table S19.xlsx]

## Sheet: Sheet1
Differential co-expression of lncRNA and mRNA in C vs. D comparision
Num	mrna_id	id	CorrelationCoefficient	p.value	source_name	type	target_name	type
0	GS_014323	TCONS_00061400	0.999999	4.17783e-13	GS_014323	mRNA	TCONS_00061400	lncRNA
1	GS_001371	TCONS_00061400	0.999973	1.11414e-09	GS_001371	mRNA	TCONS_00061400	lncRNA
2	GS_006951	TCONS_00038544	0.99986	2.95829e-08	GS_006951	mRNA	TCONS_00038544	lncRNA
3	GS_019355	TCONS_00061400	0.999485	3.9719e-07	GS_019355	mRNA	TCONS_00061400	lncRNA
4	GS_014323	TCONS_00038544	0.999065	1.30991e-06	GS_014323	mRNA	TCONS_00038544	lncRNA
5	GS_002536	TCONS_00098586	0.998797	2.17007e-06	GS_002536	mRNA	TCONS_00098586	lncRNA
6	GS_001371	TCONS_00038544	0.99877	2.2667e-06	GS_001371	mRNA	TCONS_00038544	lncRNA
7	GS_006951	TCONS_00061400	0.998262	4.52973e-06	GS_006951	mRNA	TCONS_00061400	lncRNA
8	GS_020662	TCONS_00004692	0.998222	4.74138e-06	GS_020662	mRNA	TCONS_00004692	lncRNA
9	GS_004748	TCONS_00098586	0.997772	7.43994e-06	GS_004748	mRNA	TCONS_00098586	lncRNA
10	GS_014698	TCONS_00038544	0.997626	8.44415e-06	GS_014698	mRNA	TCONS_00038544	lncRNA
11	GS_000926	TCONS_00018788	0.997448	9.75717e-06	GS_000926	mRNA	TCONS_00018788	lncRNA
12	GS_019355	TCONS_00038544	0.997359	1.04514e-05	GS_019355	mRNA	TCONS_00038544	lncRNA
13	GS_008222	TCONS_00091387	-0.996832	1.50361e-05	GS_008222	mRNA	TCONS_00091387	lncRNA
14	GS_011626	TCONS_00103347	-0.996746	1.58694e-05	GS_011626	mRNA	TCONS_00103347	lncRNA
15	GS_009529	TCONS_00038544	0.996643	1.68854e-05	GS_009529	mRNA	TCONS_00038544	lncRNA
16	GS_009180	TCONS_00033267	-0.99648	1.85593e-05	GS_009180	mRNA	TCONS_00033267	lncRNA
17	GS_015167	TCONS_00098586	0.995734	2.72547e-05	GS_015167	mRNA	TCONS_00098586	lncRNA
18	GS_001645	TCONS_00061400	0.995634	2.85559e-05	GS_001645	mRNA	TCONS_00061400	lncRNA
19	GS_006718	TCONS_00002465	-0.995377	3.20101e-05	GS_006718	mRNA	TCONS_00002465	lncRNA
20	GS_003344	TCONS_00018789	0.995274	3.34523e-05	GS_003344	mRNA	TCONS_00018789	lncRNA
21	GS_013921	TCONS_00098586	0.995172	3.49091e-05	GS_013921	mRNA	TCONS_00098586	lncRNA
22	GS_004360	TCONS_00004692	0.994911	3.87797e-05	GS_004360	mRNA	TCONS_00004692	lncRNA
23	GS_016468	TCONS_00004692	0.994373	4.7408e-05	GS_016468	mRNA	TCONS_00004692	lncRNA
24	GS_010129	TCONS_00002465	-0.994344	4.78892e-05	GS_010129	mRNA	TCONS_00002465	lncRNA
25	GS_018834	TCONS_00018788	0.994274	4.90907e-05	GS_018834	mRNA	TCONS_00018788	lncRNA
26	GS_010827	TCONS_00018789	-0.994247	4.95477e-05	GS_010827	mRNA	TCONS_00018789	lncRNA
27	GS_014698	TCONS_00061400	0.994155	5.11458e-05	GS_014698	mRNA	TCONS_00061400	lncRNA
28	GS_000578	TCONS_00033267	-0.993756	5.83569e-05	GS_000578	mRNA	TCONS_00033267	lncRNA
29	GS_019673	TCONS_00018787	-0.993496	6.33115e-05	GS_019673	mRNA	TCONS_00018787	lncRNA
30	GS_009373	TCONS_00018787	0.993368	6.58233e-05	GS_009373	mRNA	TCONS_00018787	lncRNA
31	GS_019478	TCONS_00004692	0.993254	6.8111e-05	GS_019478	mRNA	TCONS_00004692	lncRNA
32	GS_004674	TCONS_00103347	-0.993232	6.85536e-05	GS_004674	mRNA	TCONS_00103347	lncRNA
33	GS_006214	TCONS_00002465	-0.993128	7.06693e-05	GS_006214	mRNA	TCONS_00002465	lncRNA
34	GS_014544	TCONS_00061400	0.993049	7.23057e-05	GS_014544	mRNA	TCONS_00061400	lncRNA
35	GS_001803	TCONS_00002465	-0.993019	7.29232e-05	GS_001803	mRNA	TCONS_00002465	lncRNA
36	GS_018547	TCONS_00004692	0.992865	7.61759e-05	GS_018547	mRNA	TCONS_00004692	lncRNA
37	GS_021731	TCONS_00004692	0.99273	7.90924e-05	GS_021731	mRNA	TCONS_00004692	lncRNA
38	GS_000691	TCONS_00018788	0.992565	8.27216e-05	GS_000691	mRNA	TCONS_00018788	lncRNA
39	GS_005954	TCONS_00091387	-0.992351	8.75383e-05	GS_005954	mRNA	TCONS_00091387	lncRNA
40	GS_009529	TCONS_00061400	0.9923	8.86975e-05	GS_009529	mRNA	TCONS_00061400	lncRNA
41	GS_006900	TCONS_00091387	-0.992158	9.20016e-05	GS_006900	mRNA	TCONS_00091387	lncRNA
42	GS_002642	TCONS_00038544	0.991913	9.78368e-05	GS_002642	mRNA	TCONS_00038544	lncRNA
43	GS_014781	TCONS_00002465	0.991667	0.000103864	GS_014781	mRNA	TCONS_00002465	lncRNA
44	GS_000351	TCONS_00004692	0.991367	0.000111477	GS_000351	mRNA	TCONS_00004692	lncRNA
45	GS_006560	TCONS_00004692	0.991227	0.00011511	GS_006560	mRNA	TCONS_00004692	lncRNA
46	GS_008775	TCONS_00018789	0.991152	0.00011708	GS_008775	mRNA	TCONS_00018789	lncRNA
47	GS_000317	TCONS_00004692	0.991131	0.000117638	GS_000317	mRNA	TCONS_00004692	lncRNA
48	GS_010537	TCONS_00018789	0.991125	0.000117787	GS_010537	mRNA	TCONS_00018789	lncRNA
49	GS_007831	TCONS_00002465	-0.991105	0.000118325	GS_007831	mRNA	TCONS_00002465	lncRNA
50	GS_018547	TCONS_00018787	0.991038	0.000120125	GS_018547	mRNA	TCONS_00018787	lncRNA
51	GS_018107	TCONS_00091387	-0.990913	0.000123475	GS_018107	mRNA	TCONS_00091387	lncRNA
52	GS_001645	TCONS_00038544	0.990808	0.00012636	GS_001645	mRNA	TCONS_00038544	lncRNA
53	GS_015629	TCONS_00004692	0.990804	0.000126456	GS_015629	mRNA	TCONS_00004692	lncRNA
54	GS_006670	TCONS_00091387	-0.990788	0.000126911	GS_006670	mRNA	TCONS_00091387	lncRNA
55	GS_006518	TCONS_00002465	-0.990755	0.000127798	GS_006518	mRNA	TCONS_00002465	lncRNA
56	GS_017628	TCONS_00004692	0.990665	0.000130301	GS_017628	mRNA	TCONS_00004692	lncRNA
57	GS_018390	TCONS_00004692	0.99055	0.000133543	GS_018390	mRNA	TCONS_00004692	lncRNA
58	GS_008788	TCONS_00004692	0.990416	0.000137347	GS_008788	mRNA	TCONS_00004692	lncRNA
59	GS_009180	TCONS_00004692	-0.990283	0.000141172	GS_009180	mRNA	TCONS_00004692	lncRNA
60	GS_013998	TCONS_00061400	0.990118	0.000146006	GS_013998	mRNA	TCONS_00061400	lncRNA
61	GS_008788	TCONS_00033267	0.99002	0.000148892	GS_008788	mRNA	TCONS_00033267	lncRNA
62	GS_021029	TCONS_00018789	0.989863	0.000153628	GS_021029	mRNA	TCONS_00018789	lncRNA
63	GS_010369	TCONS_00018789	0.98955	0.00016324	GS_010369	mRNA	TCONS_00018789	lncRNA
64	GS_002156	TCONS_00002377	0.989465	0.000165905	GS_002156	mRNA	TCONS_00002377	lncRNA
65	GS_006070	TCONS_00002377	0.989181	0.000174959	GS_006070	mRNA	TCONS_00002377	lncRNA
66	GS_009910	TCONS_00018789	-0.989163	0.000175539	GS_009910	mRNA	TCONS_00018789	lncRNA
67	GS_002701	TCONS_00018788	0.989087	0.000177978	GS_002701	mRNA	TCONS_00018788	lncRNA
68	GS_014075	TCONS_00002465	-0.989014	0.000180379	GS_014075	mRNA	TCONS_00002465	lncRNA
69	GS_004710	TCONS_00002465	0.98894	0.00018281	GS_004710	mRNA	TCONS_00002465	lncRNA
70	GS_009307	TCONS_00061400	0.988872	0.000185064	GS_009307	mRNA	TCONS_00061400	lncRNA
71	GS_003819	TCONS_00061400	0.988806	0.000187268	GS_003819	mRNA	TCONS_00061400	lncRNA
72	GS_003081	TCONS_00002465	-0.988665	0.000191989	GS_003081	mRNA	TCONS_00002465	lncRNA
73	GS_015000	TCONS_00103347	-0.988622	0.000193444	GS_015000	mRNA	TCONS_00103347	lncRNA
74	GS_010528	TCONS_00018789	0.988479	0.000198331	GS_010528	mRNA	TCONS_00018789	lncRNA
75	GS_003393	TCONS_00091387	-0.988476	0.000198453	GS_003393	mRNA	TCONS_00091387	lncRNA
76	GS_013998	TCONS_00038544	0.988356	0.000202581	GS_013998	mRNA	TCONS_00038544	lncRNA
77	GS_006070	TCONS_00018787	0.988278	0.00020532	GS_006070	mRNA	TCONS_00018787	lncRNA
78	GS_000714	TCONS_00091387	-0.988035	0.000213869	GS_000714	mRNA	TCONS_00091387	lncRNA
79	GS_007572	TCONS_00004692	0.988015	0.000214586	GS_007572	mRNA	TCONS_00004692	lncRNA
80	GS_000938	TCONS_00018789	0.987601	0.00022965	GS_000938	mRNA	TCONS_00018789	lncRNA
81	GS_014544	TCONS_00038544	0.98749	0.000233753	GS_014544	mRNA	TCONS_00038544	lncRNA
82	GS_011210	TCONS_00061400	0.987479	0.00023418	GS_011210	mRNA	TCONS_00061400	lncRNA
83	GS_009307	TCONS_00038544	0.987308	0.000240625	GS_009307	mRNA	TCONS_00038544	lncRNA
84	GS_002642	TCONS_00061400	0.987149	0.000246646	GS_002642	mRNA	TCONS_00061400	lncRNA
85	GS_001808	TCONS_00018789	0.987129	0.000247412	GS_001808	mRNA	TCONS_00018789	lncRNA
86	GS_009693	TCONS_00002465	-0.987085	0.000249117	GS_009693	mRNA	TCONS_00002465	lncRNA
87	GS_001776	TCONS_00033267	0.986999	0.000252441	GS_001776	mRNA	TCONS_00033267	lncRNA
88	GS_008910	TCONS_00103347	-0.986908	0.000255981	GS_008910	mRNA	TCONS_00103347	lncRNA
89	GS_011210	TCONS_00038544	0.986749	0.00026223	GS_011210	mRNA	TCONS_00038544	lncRNA
90	GS_007528	TCONS_00038544	0.986702	0.000264084	GS_007528	mRNA	TCONS_00038544	lncRNA
91	GS_004360	TCONS_00033267	0.98664	0.000266526	GS_004360	mRNA	TCONS_00033267	lncRNA
92	GS_000441	TCONS_00018789	0.986595	0.000268325	GS_000441	mRNA	TCONS_00018789	lncRNA
93	GS_014883	TCONS_00018789	0.98653	0.000270948	GS_014883	mRNA	TCONS_00018789	lncRNA
94	GS_006900	TCONS_00098586	0.986362	0.000277724	GS_006900	mRNA	TCONS_00098586	lncRNA
95	GS_001511	TCONS_00098586	0.986338	0.000278699	GS_001511	mRNA	TCONS_00098586	lncRNA
96	GS_006560	TCONS_00002377	0.986307	0.000279948	GS_006560	mRNA	TCONS_00002377	lncRNA
97	GS_008904	TCONS_00018789	0.986295	0.00028044	GS_008904	mRNA	TCONS_00018789	lncRNA
98	GS_001679	TCONS_00103347	-0.986053	0.000290435	GS_001679	mRNA	TCONS_00103347	lncRNA
99	GS_020651	TCONS_00103347	-0.986038	0.000291033	GS_020651	mRNA	TCONS_00103347	lncRNA
100	GS_018737	TCONS_00004692	0.985858	0.000298574	GS_018737	mRNA	TCONS_00004692	lncRNA
101	GS_014280	TCONS_00004692	0.985764	0.000302548	GS_014280	mRNA	TCONS_00004692	lncRNA
102	GS_000441	TCONS_00004692	0.985759	0.000302785	GS_000441	mRNA	TCONS_00004692	lncRNA
103	GS_000185	TCONS_00098586	0.985714	0.000304662	GS_000185	mRNA	TCONS_00098586	lncRNA
104	GS_006510	TCONS_00018789	0.985687	0.000305809	GS_006510	mRNA	TCONS_00018789	lncRNA
105	GS_004323	TCONS_00098586	0.985641	0.000307808	GS_004323	mRNA	TCONS_00098586	lncRNA
106	GS_019692	TCONS_00103347	-0.98545	0.000316007	GS_019692	mRNA	TCONS_00103347	lncRNA
107	GS_008444	TCONS_00018788	0.985447	0.000316133	GS_008444	mRNA	TCONS_00018788	lncRNA
108	GS_010369	TCONS_00103347	-0.98535	0.000320367	GS_010369	mRNA	TCONS_00103347	lncRNA
109	GS_003344	TCONS_00103347	-0.984868	0.000341721	GS_003344	mRNA	TCONS_00103347	lncRNA
110	GS_011120	TCONS_00002465	-0.984767	0.000346293	GS_011120	mRNA	TCONS_00002465	lncRNA
111	GS_003187	TCONS_00004692	0.984572	0.000355217	GS_003187	mRNA	TCONS_00004692	lncRNA
112	GS_020662	TCONS_00033267	0.984547	0.00035637	GS_020662	mRNA	TCONS_00033267	lncRNA
113	GS_018390	TCONS_00018789	0.98454	0.000356681	GS_018390	mRNA	TCONS_00018789	lncRNA
114	GS_006361	TCONS_00018787	0.984442	0.000361172	GS_006361	mRNA	TCONS_00018787	lncRNA
115	GS_001622	TCONS_00004692	0.98442	0.000362224	GS_001622	mRNA	TCONS_00004692	lncRNA
116	GS_009373	TCONS_00004692	0.984376	0.000364248	GS_009373	mRNA	TCONS_00004692	lncRNA
117	GS_002156	TCONS_00004692	0.984232	0.000370974	GS_002156	mRNA	TCONS_00004692	lncRNA
118	GS_006967	TCONS_00002465	-0.984168	0.000374007	GS_006967	mRNA	TCONS_00002465	lncRNA
119	GS_015719	TCONS_00004692	0.98409	0.000377656	GS_015719	mRNA	TCONS_00004692	lncRNA
120	GS_012279	TCONS_00004692	0.983976	0.000383092	GS_012279	mRNA	TCONS_00004692	lncRNA
121	GS_018639	TCONS_00018789	0.98377	0.000392967	GS_018639	mRNA	TCONS_00018789	lncRNA
122	GS_010087	TCONS_00002465	-0.983758	0.000393565	GS_010087	mRNA	TCONS_00002465	lncRNA
123	GS_002007	TCONS_00103347	-0.983702	0.000396278	GS_002007	mRNA	TCONS_00103347	lncRNA
124	GS_016336	TCONS_00098586	0.983696	0.000396576	GS_016336	mRNA	TCONS_00098586	lncRNA
125	GS_015000	TCONS_00018789	0.983615	0.000400488	GS_015000	mRNA	TCONS_00018789	lncRNA
126	GS_000174	TCONS_00103347	-0.983546	0.000403888	GS_000174	mRNA	TCONS_00103347	lncRNA
127	GS_019686	TCONS_00091387	-0.983402	0.000410947	GS_019686	mRNA	TCONS_00091387	lncRNA
128	GS_001092	TCONS_00061400	0.983355	0.000413297	GS_001092	mRNA	TCONS_00061400	lncRNA
129	GS_000331	TCONS_00004692	0.983309	0.000415552	GS_000331	mRNA	TCONS_00004692	lncRNA
130	GS_008904	TCONS_00004692	0.983297	0.000416136	GS_008904	mRNA	TCONS_00004692	lncRNA
131	GS_016468	TCONS_00018787	0.983284	0.000416806	GS_016468	mRNA	TCONS_00018787	lncRNA
132	GS_008200	TCONS_00018789	-0.983085	0.000426769	GS_008200	mRNA	TCONS_00018789	lncRNA
133	GS_005667	TCONS_00033267	-0.983067	0.000427675	GS_005667	mRNA	TCONS_00033267	lncRNA
134	GS_006961	TCONS_00002465	-0.983006	0.000430724	GS_006961	mRNA	TCONS_00002465	lncRNA
135	GS_006968	TCONS_00098586	0.982967	0.000432715	GS_006968	mRNA	TCONS_00098586	lncRNA
136	GS_011620	TCONS_00018787	0.982957	0.000433209	GS_011620	mRNA	TCONS_00018787	lncRNA
137	GS_000713	TCONS_00018789	0.982942	0.000433983	GS_000713	mRNA	TCONS_00018789	lncRNA
138	GS_002554	TCONS_00091387	-0.982834	0.000439467	GS_002554	mRNA	TCONS_00091387	lncRNA
139	GS_001129	TCONS_00002377	0.982752	0.000443679	GS_001129	mRNA	TCONS_00002377	lncRNA
140	GS_000234	TCONS_00103347	-0.982699	0.000446423	GS_000234	mRNA	TCONS_00103347	lncRNA
141	GS_007724	TCONS_00018789	0.982674	0.000447669	GS_007724	mRNA	TCONS_00018789	lncRNA
142	GS_010616	TCONS_00103347	-0.982617	0.000450617	GS_010616	mRNA	TCONS_00103347	lncRNA
143	GS_012963	TCONS_00004692	0.982455	0.000459055	GS_012963	mRNA	TCONS_00004692	lncRNA
144	GS_003573	TCONS_00018787	0.982408	0.000461515	GS_003573	mRNA	TCONS_00018787	lncRNA
145	GS_018639	TCONS_00004692	0.982283	0.000468049	GS_018639	mRNA	TCONS_00004692	lncRNA
146	GS_018737	TCONS_00018789	0.982273	0.000468582	GS_018737	mRNA	TCONS_00018789	lncRNA
147	GS_006560	TCONS_00018787	0.98227	0.000468747	GS_006560	mRNA	TCONS_00018787	lncRNA
148	GS_014988	TCONS_00018789	0.98223	0.000470835	GS_014988	mRNA	TCONS_00018789	lncRNA
149	GS_014373	TCONS_00002465	-0.982204	0.000472235	GS_014373	mRNA	TCONS_00002465	lncRNA
150	GS_003187	TCONS_00018787	0.982055	0.000480159	GS_003187	mRNA	TCONS_00018787	lncRNA
151	GS_000317	TCONS_00033267	0.981887	0.000489167	GS_000317	mRNA	TCONS_00033267	lncRNA
152	GS_014500	TCONS_00091387	-0.981738	0.000497233	GS_014500	mRNA	TCONS_00091387	lncRNA
153	GS_003819	TCONS_00038544	0.981641	0.000502511	GS_003819	mRNA	TCONS_00038544	lncRNA
154	GS_001808	TCONS_00004692	0.981608	0.000504302	GS_001808	mRNA	TCONS_00004692	lncRNA
155	GS_003165	TCONS_00002465	-0.981275	0.00052264	GS_003165	mRNA	TCONS_00002465	lncRNA
156	GS_019582	TCONS_00091387	-0.981073	0.000533982	GS_019582	mRNA	TCONS_00091387	lncRNA
157	GS_019212	TCONS_00091387	-0.981046	0.000535464	GS_019212	mRNA	TCONS_00091387	lncRNA
158	GS_018836	TCONS_00098586	0.981006	0.000537757	GS_018836	mRNA	TCONS_00098586	lncRNA
159	GS_021571	TCONS_00018787	-0.980987	0.000538802	GS_021571	mRNA	TCONS_00018787	lncRNA
160	GS_012757	TCONS_00004692	0.980815	0.000548543	GS_012757	mRNA	TCONS_00004692	lncRNA
161	GS_018270	TCONS_00038544	0.980788	0.000550101	GS_018270	mRNA	TCONS_00038544	lncRNA
162	GS_000185	TCONS_00002465	-0.980739	0.000552928	GS_000185	mRNA	TCONS_00002465	lncRNA
163	GS_006961	TCONS_00098586	0.980655	0.000557725	GS_006961	mRNA	TCONS_00098586	lncRNA
164	GS_018820	TCONS_00004692	0.980633	0.000558999	GS_018820	mRNA	TCONS_00004692	lncRNA
165	GS_013516	TCONS_00004692	0.980486	0.000567471	GS_013516	mRNA	TCONS_00004692	lncRNA
166	GS_018270	TCONS_00061400	0.980329	0.000576607	GS_018270	mRNA	TCONS_00061400	lncRNA
167	GS_020651	TCONS_00002465	-0.980249	0.000581286	GS_020651	mRNA	TCONS_00002465	lncRNA
168	GS_004715	TCONS_00002465	-0.980049	0.000593089	GS_004715	mRNA	TCONS_00002465	lncRNA
169	GS_007528	TCONS_00061400	0.979936	0.000599802	GS_007528	mRNA	TCONS_00061400	lncRNA
170	GS_019692	TCONS_00002465	-0.979927	0.000600343	GS_019692	mRNA	TCONS_00002465	lncRNA
171	GS_006653	TCONS_00098586	0.979926	0.000600409	GS_006653	mRNA	TCONS_00098586	lncRNA
172	GS_008833	TCONS_00002465	-0.979873	0.000603578	GS_008833	mRNA	TCONS_00002465	lncRNA
173	GS_004071	TCONS_00033267	-0.979864	0.000604133	GS_004071	mRNA	TCONS_00033267	lncRNA
174	GS_007442	TCONS_00004692	0.979823	0.00060654	GS_007442	mRNA	TCONS_00004692	lncRNA
175	GS_021204	TCONS_00002465	-0.979788	0.000608663	GS_021204	mRNA	TCONS_00002465	lncRNA
176	GS_012279	TCONS_00002377	0.979744	0.000611322	GS_012279	mRNA	TCONS_00002377	lncRNA
177	GS_020383	TCONS_00004692	0.979679	0.000615222	GS_020383	mRNA	TCONS_00004692	lncRNA
178	GS_021399	TCONS_00018789	0.97958	0.000621198	GS_021399	mRNA	TCONS_00018789	lncRNA
179	GS_012623	TCONS_00002377	0.979506	0.000625723	GS_012623	mRNA	TCONS_00002377	lncRNA
180	GS_008837	TCONS_00098586	0.979431	0.000630248	GS_008837	mRNA	TCONS_00098586	lncRNA
181	GS_004323	TCONS_00002465	-0.979347	0.000635395	GS_004323	mRNA	TCONS_00002465	lncRNA
182	GS_015439	TCONS_00004692	0.97929	0.000638936	GS_015439	mRNA	TCONS_00004692	lncRNA
183	GS_001345	TCONS_00018788	0.979243	0.000641793	GS_001345	mRNA	TCONS_00018788	lncRNA
184	GS_020780	TCONS_00002465	-0.979222	0.000643112	GS_020780	mRNA	TCONS_00002465	lncRNA
185	GS_012073	TCONS_00002465	-0.979072	0.000652399	GS_012073	mRNA	TCONS_00002465	lncRNA
186	GS_001518	TCONS_00002465	-0.978967	0.000658925	GS_001518	mRNA	TCONS_00002465	lncRNA
187	GS_011620	TCONS_00018789	0.978639	0.000679554	GS_011620	mRNA	TCONS_00018789	lncRNA
188	GS_002806	TCONS_00018789	0.978639	0.000679571	GS_002806	mRNA	TCONS_00018789	lncRNA
189	GS_017276	TCONS_00103347	-0.978564	0.000684308	GS_017276	mRNA	TCONS_00103347	lncRNA
190	GS_001518	TCONS_00098586	0.978366	0.000696978	GS_001518	mRNA	TCONS_00098586	lncRNA
191	GS_019403	TCONS_00103347	-0.978274	0.000702894	GS_019403	mRNA	TCONS_00103347	lncRNA
192	GS_014280	TCONS_00033267	0.978217	0.000706553	GS_014280	mRNA	TCONS_00033267	lncRNA
193	GS_008910	TCONS_00002465	-0.978206	0.000707291	GS_008910	mRNA	TCONS_00002465	lncRNA
194	GS_016629	TCONS_00018789	0.978165	0.000709936	GS_016629	mRNA	TCONS_00018789	lncRNA
195	GS_006961	TCONS_00103347	-0.978162	0.000710111	GS_006961	mRNA	TCONS_00103347	lncRNA
196	GS_018862	TCONS_00098586	0.977979	0.000722038	GS_018862	mRNA	TCONS_00098586	lncRNA
197	GS_004758	TCONS_00002465	-0.977809	0.00073317	GS_004758	mRNA	TCONS_00002465	lncRNA
198	GS_019189	TCONS_00018789	0.97775	0.000737087	GS_019189	mRNA	TCONS_00018789	lncRNA
199	GS_007746	TCONS_00098586	0.977544	0.000750718	GS_007746	mRNA	TCONS_00098586	lncRNA
200	GS_015629	TCONS_00033267	0.977516	0.000752613	GS_015629	mRNA	TCONS_00033267	lncRNA
201	GS_004554	TCONS_00098586	0.977504	0.000753428	GS_004554	mRNA	TCONS_00098586	lncRNA
202	GS_012788	TCONS_00091387	-0.97749	0.000754322	GS_012788	mRNA	TCONS_00091387	lncRNA
203	GS_015678	TCONS_00033267	0.977479	0.000755077	GS_015678	mRNA	TCONS_00033267	lncRNA
204	GS_010616	TCONS_00002465	-0.977393	0.000760855	GS_010616	mRNA	TCONS_00002465	lncRNA
205	GS_014883	TCONS_00004692	0.977373	0.000762153	GS_014883	mRNA	TCONS_00004692	lncRNA
206	GS_019418	TCONS_00103347	-0.977363	0.000762832	GS_019418	mRNA	TCONS_00103347	lncRNA
207	GS_014280	TCONS_00018787	0.977314	0.000766128	GS_014280	mRNA	TCONS_00018787	lncRNA
208	GS_006070	TCONS_00004692	0.977224	0.000772241	GS_006070	mRNA	TCONS_00004692	lncRNA
209	GS_017126	TCONS_00018789	0.977207	0.000773389	GS_017126	mRNA	TCONS_00018789	lncRNA
210	GS_017276	TCONS_00002465	-0.977185	0.000774829	GS_017276	mRNA	TCONS_00002465	lncRNA
211	GS_000191	TCONS_00018788	0.977163	0.000776313	GS_000191	mRNA	TCONS_00018788	lncRNA
212	GS_007442	TCONS_00018789	0.977126	0.000778846	GS_007442	mRNA	TCONS_00018789	lncRNA
213	GS_016080	TCONS_00002465	0.977069	0.000782709	GS_016080	mRNA	TCONS_00002465	lncRNA
214	GS_009035	TCONS_00018787	0.977068	0.000782786	GS_009035	mRNA	TCONS_00018787	lncRNA
215	GS_020974	TCONS_00061400	0.976902	0.000794144	GS_020974	mRNA	TCONS_00061400	lncRNA
216	GS_016117	TCONS_00002465	-0.976753	0.000804371	GS_016117	mRNA	TCONS_00002465	lncRNA
217	GS_003114	TCONS_00002465	-0.976734	0.000805643	GS_003114	mRNA	TCONS_00002465	lncRNA
218	GS_007724	TCONS_00004692	0.976589	0.000815727	GS_007724	mRNA	TCONS_00004692	lncRNA
219	GS_005853	TCONS_00033267	0.976557	0.000817939	GS_005853	mRNA	TCONS_00033267	lncRNA
220	GS_012594	TCONS_00038544	0.97654	0.000819131	GS_012594	mRNA	TCONS_00038544	lncRNA
221	GS_016468	TCONS_00033267	0.976457	0.00082486	GS_016468	mRNA	TCONS_00033267	lncRNA
222	GS_017628	TCONS_00018789	0.976426	0.00082703	GS_017628	mRNA	TCONS_00018789	lncRNA
223	GS_000700	TCONS_00018788	0.976366	0.00083125	GS_000700	mRNA	TCONS_00018788	lncRNA
224	GS_000234	TCONS_00018789	0.976364	0.000831415	GS_000234	mRNA	TCONS_00018789	lncRNA
225	GS_011626	TCONS_00018789	0.97635	0.000832381	GS_011626	mRNA	TCONS_00018789	lncRNA
226	GS_021054	TCONS_00018787	-0.976177	0.000844524	GS_021054	mRNA	TCONS_00018787	lncRNA
227	GS_013516	TCONS_00018789	0.976149	0.000846509	GS_013516	mRNA	TCONS_00018789	lncRNA
228	GS_006694	TCONS_00002465	-0.976065	0.000852453	GS_006694	mRNA	TCONS_00002465	lncRNA
229	GS_021399	TCONS_00004692	0.976057	0.000853068	GS_021399	mRNA	TCONS_00004692	lncRNA
230	GS_014782	TCONS_00033267	0.976007	0.000856559	GS_014782	mRNA	TCONS_00033267	lncRNA
231	GS_009481	TCONS_00018788	0.975916	0.000863077	GS_009481	mRNA	TCONS_00018788	lncRNA
232	GS_017367	TCONS_00067614	0.975749	0.000875026	GS_017367	mRNA	TCONS_00067614	lncRNA
233	GS_006034	TCONS_00098586	0.975677	0.000880185	GS_006034	mRNA	TCONS_00098586	lncRNA
234	GS_007647	TCONS_00045238	0.975586	0.000886795	GS_007647	mRNA	TCONS_00045238	lncRNA
235	GS_003774	TCONS_00098586	0.975518	0.000891743	GS_003774	mRNA	TCONS_00098586	lncRNA
236	GS_018380	TCONS_00004692	0.975471	0.000895102	GS_018380	mRNA	TCONS_00004692	lncRNA
237	GS_008444	TCONS_00018789	0.975363	0.000902985	GS_008444	mRNA	TCONS_00018789	lncRNA
238	GS_001092	TCONS_00038544	0.975339	0.000904724	GS_001092	mRNA	TCONS_00038544	lncRNA
239	GS_003165	TCONS_00103347	-0.975293	0.000908135	GS_003165	mRNA	TCONS_00103347	lncRNA
240	GS_016076	TCONS_00098586	0.975288	0.000908515	GS_016076	mRNA	TCONS_00098586	lncRNA
241	GS_011620	TCONS_00004692	0.975274	0.00090951	GS_011620	mRNA	TCONS_00004692	lncRNA
242	GS_017520	TCONS_00002465	-0.975213	0.000913951	GS_017520	mRNA	TCONS_00002465	lncRNA
243	GS_020253	TCONS_00004692	0.975207	0.000914401	GS_020253	mRNA	TCONS_00004692	lncRNA
244	GS_015719	TCONS_00018789	0.97516	0.000917841	GS_015719	mRNA	TCONS_00018789	lncRNA
245	GS_015678	TCONS_00004692	0.974987	0.000930653	GS_015678	mRNA	TCONS_00004692	lncRNA
246	GS_012757	TCONS_00018789	0.974933	0.000934689	GS_012757	mRNA	TCONS_00018789	lncRNA
247	GS_003170	TCONS_00098586	0.974896	0.000937383	GS_003170	mRNA	TCONS_00098586	lncRNA
248	GS_020974	TCONS_00038544	0.97484	0.000941572	GS_020974	mRNA	TCONS_00038544	lncRNA
249	GS_011453	TCONS_00018788	0.974483	0.000968397	GS_011453	mRNA	TCONS_00018788	lncRNA
250	GS_002772	TCONS_00103347	-0.974299	0.00098235	GS_002772	mRNA	TCONS_00103347	lncRNA
251	GS_009373	TCONS_00002377	0.974133	0.000995033	GS_009373	mRNA	TCONS_00002377	lncRNA
252	GS_004688	TCONS_00098586	0.974035	0.00100255	GS_004688	mRNA	TCONS_00098586	lncRNA
253	GS_012682	TCONS_00004692	0.973924	0.00101109	GS_012682	mRNA	TCONS_00004692	lncRNA
254	GS_021731	TCONS_00033267	0.973849	0.00101686	GS_021731	mRNA	TCONS_00033267	lncRNA
255	GS_007098	TCONS_00091387	-0.97383	0.00101833	GS_007098	mRNA	TCONS_00091387	lncRNA
256	GS_017595	TCONS_00004692	0.97383	0.00101838	GS_017595	mRNA	TCONS_00004692	lncRNA
257	GS_017942	TCONS_00018789	0.9734	0.00105192	GS_017942	mRNA	TCONS_00018789	lncRNA
258	GS_021054	TCONS_00033267	-0.97331	0.00105904	GS_021054	mRNA	TCONS_00033267	lncRNA
259	GS_005731	TCONS_00004692	0.973178	0.0010695	GS_005731	mRNA	TCONS_00004692	lncRNA
260	GS_003170	TCONS_00091387	-0.97298	0.00108527	GS_003170	mRNA	TCONS_00091387	lncRNA
261	GS_019478	TCONS_00018789	0.972901	0.00109161	GS_019478	mRNA	TCONS_00018789	lncRNA
262	GS_015439	TCONS_00033267	0.972833	0.00109708	GS_015439	mRNA	TCONS_00033267	lncRNA
263	GS_013696	TCONS_00018789	0.972723	0.00110593	GS_013696	mRNA	TCONS_00018789	lncRNA
264	GS_004360	TCONS_00018787	0.972664	0.0011107	GS_004360	mRNA	TCONS_00018787	lncRNA
265	GS_006896	TCONS_00033267	0.97266	0.00111098	GS_006896	mRNA	TCONS_00033267	lncRNA
266	GS_004986	TCONS_00098586	0.972651	0.00111172	GS_004986	mRNA	TCONS_00098586	lncRNA
267	GS_012963	TCONS_00033267	0.972613	0.00111481	GS_012963	mRNA	TCONS_00033267	lncRNA
268	GS_002248	TCONS_00018787	0.97241	0.00113129	GS_002248	mRNA	TCONS_00018787	lncRNA
269	GS_020079	TCONS_00091387	0.972404	0.00113176	GS_020079	mRNA	TCONS_00091387	lncRNA
270	GS_020662	TCONS_00018787	0.972377	0.00113399	GS_020662	mRNA	TCONS_00018787	lncRNA
271	GS_018380	TCONS_00002377	0.972224	0.00114656	GS_018380	mRNA	TCONS_00002377	lncRNA
272	GS_019478	TCONS_00033267	0.972111	0.00115585	GS_019478	mRNA	TCONS_00033267	lncRNA
273	GS_002156	TCONS_00018787	0.972104	0.00115643	GS_002156	mRNA	TCONS_00018787	lncRNA
274	GS_002224	TCONS_00033267	-0.972102	0.0011566	GS_002224	mRNA	TCONS_00033267	lncRNA
275	GS_008904	TCONS_00018787	0.972091	0.00115749	GS_008904	mRNA	TCONS_00018787	lncRNA
276	GS_010528	TCONS_00103347	-0.972047	0.00116111	GS_010528	mRNA	TCONS_00103347	lncRNA
277	GS_020322	TCONS_00002465	-0.97199	0.00116586	GS_020322	mRNA	TCONS_00002465	lncRNA
278	GS_021054	TCONS_00004692	-0.971882	0.00117484	GS_021054	mRNA	TCONS_00004692	lncRNA
279	GS_010827	TCONS_00103347	0.971585	0.00119967	GS_010827	mRNA	TCONS_00103347	lncRNA
280	GS_013921	TCONS_00091387	-0.971567	0.0012012	GS_013921	mRNA	TCONS_00091387	lncRNA
281	GS_011537	TCONS_00002465	-0.971476	0.0012088	GS_011537	mRNA	TCONS_00002465	lncRNA
282	GS_003573	TCONS_00004692	0.971358	0.00121878	GS_003573	mRNA	TCONS_00004692	lncRNA
283	GS_001129	TCONS_00004692	0.971358	0.00121881	GS_001129	mRNA	TCONS_00004692	lncRNA
284	GS_006393	TCONS_00018789	0.971316	0.00122239	GS_006393	mRNA	TCONS_00018789	lncRNA
285	GS_000234	TCONS_00018788	0.971286	0.00122486	GS_000234	mRNA	TCONS_00018788	lncRNA
286	GS_016973	TCONS_00002465	-0.971267	0.00122653	GS_016973	mRNA	TCONS_00002465	lncRNA
287	GS_005853	TCONS_00004692	0.971262	0.00122694	GS_005853	mRNA	TCONS_00004692	lncRNA
288	GS_016076	TCONS_00103347	-0.971207	0.00123159	GS_016076	mRNA	TCONS_00103347	lncRNA
289	GS_004209	TCONS_00018788	0.971184	0.00123354	GS_004209	mRNA	TCONS_00018788	lncRNA
290	GS_007831	TCONS_00103347	-0.971176	0.00123425	GS_007831	mRNA	TCONS_00103347	lncRNA
291	GS_006330	TCONS_00018789	0.971161	0.00123553	GS_006330	mRNA	TCONS_00018789	lncRNA
292	GS_000714	TCONS_00098586	0.971151	0.00123639	GS_000714	mRNA	TCONS_00098586	lncRNA
293	GS_000331	TCONS_00018789	0.971135	0.00123778	GS_000331	mRNA	TCONS_00018789	lncRNA
294	GS_003081	TCONS_00103347	-0.971084	0.00124213	GS_003081	mRNA	TCONS_00103347	lncRNA
295	GS_008523	TCONS_00002465	-0.971073	0.00124304	GS_008523	mRNA	TCONS_00002465	lncRNA
296	GS_018547	TCONS_00033267	0.971028	0.00124694	GS_018547	mRNA	TCONS_00033267	lncRNA
297	GS_001622	TCONS_00002377	0.971003	0.00124902	GS_001622	mRNA	TCONS_00002377	lncRNA
298	GS_000599	TCONS_00018789	0.970992	0.00124995	GS_000599	mRNA	TCONS_00018789	lncRNA
299	GS_015629	TCONS_00018789	0.970982	0.00125086	GS_015629	mRNA	TCONS_00018789	lncRNA
300	GS_016802	TCONS_00033267	0.970914	0.00125672	GS_016802	mRNA	TCONS_00033267	lncRNA
301	GS_008837	TCONS_00091387	-0.970853	0.00126197	GS_008837	mRNA	TCONS_00091387	lncRNA
302	GS_008762	TCONS_00033267	-0.970838	0.0012632	GS_008762	mRNA	TCONS_00033267	lncRNA
303	GS_021029	TCONS_00004692	0.970765	0.00126956	GS_021029	mRNA	TCONS_00004692	lncRNA
304	GS_018390	TCONS_00018787	0.970607	0.00128326	GS_018390	mRNA	TCONS_00018787	lncRNA
305	GS_000578	TCONS_00004692	-0.970516	0.0012911	GS_000578	mRNA	TCONS_00004692	lncRNA
306	GS_000191	TCONS_00103347	-0.970495	0.00129299	GS_000191	mRNA	TCONS_00103347	lncRNA
307	GS_000938	TCONS_00103347	-0.970493	0.00129312	GS_000938	mRNA	TCONS_00103347	lncRNA
308	GS_019673	TCONS_00004692	-0.970466	0.00129553	GS_019673	mRNA	TCONS_00004692	lncRNA
309	GS_014782	TCONS_00018788	0.970463	0.00129579	GS_014782	mRNA	TCONS_00018788	lncRNA
310	GS_009387	TCONS_00061400	0.970373	0.00130366	GS_009387	mRNA	TCONS_00061400	lncRNA
311	GS_020239	TCONS_00002377	0.970308	0.00130932	GS_020239	mRNA	TCONS_00002377	lncRNA
312	GS_016117	TCONS_00098586	0.970305	0.00130958	GS_016117	mRNA	TCONS_00098586	lncRNA
313	GS_005667	TCONS_00004692	-0.970264	0.00131318	GS_005667	mRNA	TCONS_00004692	lncRNA
314	GS_002554	TCONS_00098586	0.970207	0.00131821	GS_002554	mRNA	TCONS_00098586	lncRNA
315	GS_017074	TCONS_00018787	-0.970204	0.00131851	GS_017074	mRNA	TCONS_00018787	lncRNA
316	GS_004218	TCONS_00091387	-0.970179	0.00132063	GS_004218	mRNA	TCONS_00091387	lncRNA
317	GS_009035	TCONS_00002465	-0.97014	0.00132408	GS_009035	mRNA	TCONS_00002465	lncRNA
318	GS_003775	TCONS_00098586	0.970069	0.0013304	GS_003775	mRNA	TCONS_00098586	lncRNA
319	GS_002248	TCONS_00018789	0.970003	0.00133624	GS_002248	mRNA	TCONS_00018789	lncRNA
320	GS_014290	TCONS_00004692	0.969966	0.00133951	GS_014290	mRNA	TCONS_00004692	lncRNA
321	GS_020680	TCONS_00018789	0.969844	0.00135034	GS_020680	mRNA	TCONS_00018789	lncRNA
322	GS_004674	TCONS_00018789	0.969824	0.00135215	GS_004674	mRNA	TCONS_00018789	lncRNA
323	GS_014782	TCONS_00004692	0.969792	0.00135502	GS_014782	mRNA	TCONS_00004692	lncRNA
324	GS_019692	TCONS_00098586	0.96976	0.0013579	GS_019692	mRNA	TCONS_00098586	lncRNA
325	GS_008833	TCONS_00103347	-0.969675	0.00136547	GS_008833	mRNA	TCONS_00103347	lncRNA
326	GS_020239	TCONS_00004692	0.969673	0.00136562	GS_020239	mRNA	TCONS_00004692	lncRNA
327	GS_004209	TCONS_00004692	0.969664	0.00136645	GS_004209	mRNA	TCONS_00004692	lncRNA
328	GS_009910	TCONS_00103347	0.969581	0.0013739	GS_009910	mRNA	TCONS_00103347	lncRNA
329	GS_008444	TCONS_00103347	-0.969533	0.00137821	GS_008444	mRNA	TCONS_00103347	lncRNA
330	GS_010528	TCONS_00004692	0.969461	0.00138469	GS_010528	mRNA	TCONS_00004692	lncRNA
331	GS_019478	TCONS_00018787	0.969449	0.0013858	GS_019478	mRNA	TCONS_00018787	lncRNA
332	GS_000317	TCONS_00018789	0.969399	0.00139026	GS_000317	mRNA	TCONS_00018789	lncRNA
333	GS_002248	TCONS_00103347	-0.969339	0.00139572	GS_002248	mRNA	TCONS_00103347	lncRNA
334	GS_011352	TCONS_00098586	0.969295	0.0013997	GS_011352	mRNA	TCONS_00098586	lncRNA
335	GS_013799	TCONS_00098586	0.969278	0.00140127	GS_013799	mRNA	TCONS_00098586	lncRNA
336	GS_017473	TCONS_00061400	0.969149	0.00141302	GS_017473	mRNA	TCONS_00061400	lncRNA
337	GS_000191	TCONS_00018789	0.968972	0.00142918	GS_000191	mRNA	TCONS_00018789	lncRNA
338	GS_002536	TCONS_00091387	-0.968928	0.0014332	GS_002536	mRNA	TCONS_00091387	lncRNA
339	GS_003187	TCONS_00033267	0.96889	0.00143667	GS_003187	mRNA	TCONS_00033267	lncRNA
340	GS_017595	TCONS_00018789	0.968874	0.0014382	GS_017595	mRNA	TCONS_00018789	lncRNA
341	GS_006510	TCONS_00103347	-0.968653	0.00145854	GS_006510	mRNA	TCONS_00103347	lncRNA
342	GS_017628	TCONS_00033267	0.968645	0.00145931	GS_017628	mRNA	TCONS_00033267	lncRNA
343	GS_014290	TCONS_00018788	0.968563	0.00146693	GS_014290	mRNA	TCONS_00018788	lncRNA
344	GS_017595	TCONS_00033267	0.96853	0.00146991	GS_017595	mRNA	TCONS_00033267	lncRNA
345	GS_002248	TCONS_00004692	0.96851	0.00147177	GS_002248	mRNA	TCONS_00004692	lncRNA
346	GS_020651	TCONS_00018789	0.968508	0.00147197	GS_020651	mRNA	TCONS_00018789	lncRNA
347	GS_019403	TCONS_00002465	-0.968361	0.00148569	GS_019403	mRNA	TCONS_00002465	lncRNA
348	GS_000351	TCONS_00018789	0.968269	0.0014943	GS_000351	mRNA	TCONS_00018789	lncRNA
349	GS_016591	TCONS_00018789	0.968255	0.00149564	GS_016591	mRNA	TCONS_00018789	lncRNA
350	GS_010470	TCONS_00002465	-0.968229	0.00149804	GS_010470	mRNA	TCONS_00002465	lncRNA
351	GS_018841	TCONS_00098586	-0.96815	0.00150552	GS_018841	mRNA	TCONS_00098586	lncRNA
352	GS_000966	TCONS_00002465	-0.968043	0.00151556	GS_000966	mRNA	TCONS_00002465	lncRNA
353	GS_006968	TCONS_00091387	-0.967847	0.00153414	GS_006968	mRNA	TCONS_00091387	lncRNA
354	GS_008910	TCONS_00018789	0.9678	0.00153854	GS_008910	mRNA	TCONS_00018789	lncRNA
355	GS_021029	TCONS_00018787	0.967663	0.00155164	GS_021029	mRNA	TCONS_00018787	lncRNA
356	GS_013516	TCONS_00103347	-0.967634	0.00155442	GS_013516	mRNA	TCONS_00103347	lncRNA
357	GS_010369	TCONS_00004692	0.967556	0.00156186	GS_010369	mRNA	TCONS_00004692	lncRNA
358	GS_015439	TCONS_00018789	0.967517	0.00156559	GS_015439	mRNA	TCONS_00018789	lncRNA
359	GS_006047	TCONS_00002465	-0.967424	0.00157447	GS_006047	mRNA	TCONS_00002465	lncRNA
360	GS_015678	TCONS_00018788	0.967247	0.00159162	GS_015678	mRNA	TCONS_00018788	lncRNA
361	GS_008704	TCONS_00098586	-0.967212	0.00159496	GS_008704	mRNA	TCONS_00098586	lncRNA
362	GS_002772	TCONS_00018789	0.967173	0.00159868	GS_002772	mRNA	TCONS_00018789	lncRNA
363	GS_017447	TCONS_00018789	0.967071	0.00160858	GS_017447	mRNA	TCONS_00018789	lncRNA
364	GS_000317	TCONS_00018787	0.966971	0.0016184	GS_000317	mRNA	TCONS_00018787	lncRNA
365	GS_016345	TCONS_00004692	0.966881	0.00162714	GS_016345	mRNA	TCONS_00004692	lncRNA
366	GS_003187	TCONS_00018789	0.966709	0.00164396	GS_003187	mRNA	TCONS_00018789	lncRNA
367	GS_006967	TCONS_00103347	-0.966703	0.00164456	GS_006967	mRNA	TCONS_00103347	lncRNA
368	GS_000491	TCONS_00103347	-0.966669	0.00164787	GS_000491	mRNA	TCONS_00103347	lncRNA
369	GS_004748	TCONS_00002465	-0.966641	0.00165064	GS_004748	mRNA	TCONS_00002465	lncRNA
370	GS_005987	TCONS_00098586	-0.96659	0.00165568	GS_005987	mRNA	TCONS_00098586	lncRNA
371	GS_014988	TCONS_00103347	-0.966584	0.00165627	GS_014988	mRNA	TCONS_00103347	lncRNA
372	GS_012594	TCONS_00061400	0.966583	0.00165641	GS_012594	mRNA	TCONS_00061400	lncRNA
373	GS_021770	TCONS_00002465	-0.966559	0.00165878	GS_021770	mRNA	TCONS_00002465	lncRNA
374	GS_019707	TCONS_00018789	0.966551	0.00165959	GS_019707	mRNA	TCONS_00018789	lncRNA
375	GS_018639	TCONS_00103347	-0.966545	0.00166016	GS_018639	mRNA	TCONS_00103347	lncRNA
376	GS_020383	TCONS_00018789	0.9664	0.00167445	GS_020383	mRNA	TCONS_00018789	lncRNA
377	GS_000491	TCONS_00002377	0.966371	0.00167736	GS_000491	mRNA	TCONS_00002377	lncRNA
378	GS_007237	TCONS_00002465	-0.966299	0.00168445	GS_007237	mRNA	TCONS_00002465	lncRNA
379	GS_019868	TCONS_00091387	-0.966235	0.00169084	GS_019868	mRNA	TCONS_00091387	lncRNA
380	GS_007572	TCONS_00018789	0.966094	0.00170492	GS_007572	mRNA	TCONS_00018789	lncRNA
381	GS_008904	TCONS_00103347	-0.966062	0.00170813	GS_008904	mRNA	TCONS_00103347	lncRNA
382	GS_020651	TCONS_00098586	0.965908	0.00172355	GS_020651	mRNA	TCONS_00098586	lncRNA
383	GS_018897	TCONS_00018789	0.965851	0.00172933	GS_018897	mRNA	TCONS_00018789	lncRNA
384	GS_001679	TCONS_00018789	0.965841	0.00173034	GS_001679	mRNA	TCONS_00018789	lncRNA
385	GS_005384	TCONS_00091387	-0.965822	0.00173226	GS_005384	mRNA	TCONS_00091387	lncRNA
386	GS_019046	TCONS_00018787	0.965767	0.00173778	GS_019046	mRNA	TCONS_00018787	lncRNA
387	GS_018390	TCONS_00103347	-0.965615	0.00175316	GS_018390	mRNA	TCONS_00103347	lncRNA
388	GS_005987	TCONS_00018789	-0.965601	0.00175459	GS_005987	mRNA	TCONS_00018789	lncRNA
389	GS_008775	TCONS_00004692	0.965592	0.00175549	GS_008775	mRNA	TCONS_00004692	lncRNA
390	GS_015283	TCONS_00004692	0.965541	0.00176069	GS_015283	mRNA	TCONS_00004692	lncRNA
391	GS_000966	TCONS_00103347	-0.965506	0.00176426	GS_000966	mRNA	TCONS_00103347	lncRNA
392	GS_000065	TCONS_00098586	0.965419	0.00177313	GS_000065	mRNA	TCONS_00098586	lncRNA
393	GS_007724	TCONS_00103347	-0.965294	0.0017859	GS_007724	mRNA	TCONS_00103347	lncRNA
394	GS_003253	TCONS_00098586	-0.965159	0.00179972	GS_003253	mRNA	TCONS_00098586	lncRNA
395	GS_011537	TCONS_00103347	-0.965067	0.00180913	GS_011537	mRNA	TCONS_00103347	lncRNA
396	GS_012757	TCONS_00018788	0.965042	0.00181177	GS_012757	mRNA	TCONS_00018788	lncRNA
397	GS_004122	TCONS_00004692	0.964885	0.00182798	GS_004122	mRNA	TCONS_00004692	lncRNA
398	GS_000938	TCONS_00004692	0.964856	0.00183094	GS_000938	mRNA	TCONS_00004692	lncRNA
399	GS_019033	TCONS_00098586	0.964855	0.00183102	GS_019033	mRNA	TCONS_00098586	lncRNA
400	GS_009081	TCONS_00002465	-0.964765	0.00184038	GS_009081	mRNA	TCONS_00002465	lncRNA
401	GS_006330	TCONS_00103347	-0.964609	0.00185659	GS_006330	mRNA	TCONS_00103347	lncRNA
402	GS_010087	TCONS_00098586	0.964588	0.00185882	GS_010087	mRNA	TCONS_00098586	lncRNA
403	GS_008762	TCONS_00004692	-0.964544	0.00186343	GS_008762	mRNA	TCONS_00004692	lncRNA
404	GS_002806	TCONS_00103347	-0.964393	0.00187922	GS_002806	mRNA	TCONS_00103347	lncRNA
405	GS_002007	TCONS_00018789	0.964368	0.00188186	GS_002007	mRNA	TCONS_00018789	lncRNA
406	GS_004986	TCONS_00103347	-0.964363	0.00188241	GS_004986	mRNA	TCONS_00103347	lncRNA
407	GS_015629	TCONS_00018787	0.964337	0.00188506	GS_015629	mRNA	TCONS_00018787	lncRNA
408	GS_000491	TCONS_00018787	0.964335	0.00188535	GS_000491	mRNA	TCONS_00018787	lncRNA
409	GS_003114	TCONS_00098586	0.964249	0.00189434	GS_003114	mRNA	TCONS_00098586	lncRNA
410	GS_000873	TCONS_00091387	0.963975	0.00192336	GS_000873	mRNA	TCONS_00091387	lncRNA
411	GS_002449	TCONS_00002465	-0.963912	0.00193003	GS_002449	mRNA	TCONS_00002465	lncRNA
412	GS_011620	TCONS_00103347	-0.963887	0.00193265	GS_011620	mRNA	TCONS_00103347	lncRNA
413	GS_000441	TCONS_00103347	-0.963864	0.00193517	GS_000441	mRNA	TCONS_00103347	lncRNA
414	GS_005987	TCONS_00091387	0.963654	0.00195753	GS_005987	mRNA	TCONS_00091387	lncRNA
415	GS_008222	TCONS_00098586	0.963628	0.00196031	GS_008222	mRNA	TCONS_00098586	lncRNA
416	GS_015719	TCONS_00103347	-0.963568	0.00196674	GS_015719	mRNA	TCONS_00103347	lncRNA
417	GS_010268	TCONS_00018787	0.96352	0.00197189	GS_010268	mRNA	TCONS_00018787	lncRNA
418	GS_008200	TCONS_00103347	0.963516	0.00197229	GS_008200	mRNA	TCONS_00103347	lncRNA
419	GS_021446	TCONS_00004692	0.963478	0.00197638	GS_021446	mRNA	TCONS_00004692	lncRNA
420	GS_014883	TCONS_00033267	0.963432	0.00198134	GS_014883	mRNA	TCONS_00033267	lncRNA
421	GS_000351	TCONS_00103347	-0.963343	0.00199094	GS_000351	mRNA	TCONS_00103347	lncRNA
422	GS_002701	TCONS_00018789	0.963285	0.00199719	GS_002701	mRNA	TCONS_00018789	lncRNA
423	GS_017126	TCONS_00103347	-0.963193	0.00200716	GS_017126	mRNA	TCONS_00103347	lncRNA
424	GS_012757	TCONS_00103347	-0.96311	0.00201618	GS_012757	mRNA	TCONS_00103347	lncRNA
425	GS_003124	TCONS_00103347	-0.963052	0.00202255	GS_003124	mRNA	TCONS_00103347	lncRNA
426	GS_000491	TCONS_00004692	0.962935	0.00203525	GS_000491	mRNA	TCONS_00004692	lncRNA
427	GS_016671	TCONS_00004692	0.962858	0.00204363	GS_016671	mRNA	TCONS_00004692	lncRNA
428	GS_017074	TCONS_00004692	-0.962781	0.00205213	GS_017074	mRNA	TCONS_00004692	lncRNA
429	GS_005853	TCONS_00018787	0.962771	0.00205324	GS_005853	mRNA	TCONS_00018787	lncRNA
430	GS_013722	TCONS_00103347	-0.962677	0.0020635	GS_013722	mRNA	TCONS_00103347	lncRNA
431	GS_008704	TCONS_00018788	-0.962664	0.00206496	GS_008704	mRNA	TCONS_00018788	lncRNA
432	GS_010015	TCONS_00091387	-0.962648	0.00206666	GS_010015	mRNA	TCONS_00091387	lncRNA
433	GS_015358	TCONS_00002465	-0.962627	0.00206907	GS_015358	mRNA	TCONS_00002465	lncRNA
434	GS_018737	TCONS_00033267	0.962484	0.00208481	GS_018737	mRNA	TCONS_00033267	lncRNA
435	GS_003851	TCONS_00098586	0.962471	0.00208625	GS_003851	mRNA	TCONS_00098586	lncRNA
436	GS_021029	TCONS_00103347	-0.962444	0.00208917	GS_021029	mRNA	TCONS_00103347	lncRNA
437	GS_015719	TCONS_00002377	0.96244	0.00208963	GS_015719	mRNA	TCONS_00002377	lncRNA
438	GS_009387	TCONS_00038544	0.962383	0.00209593	GS_009387	mRNA	TCONS_00038544	lncRNA
439	GS_019675	TCONS_00098586	0.962356	0.0020989	GS_019675	mRNA	TCONS_00098586	lncRNA
440	GS_002557	TCONS_00098586	0.962076	0.00213002	GS_002557	mRNA	TCONS_00098586	lncRNA
441	GS_015678	TCONS_00018789	0.962058	0.00213211	GS_015678	mRNA	TCONS_00018789	lncRNA
442	GS_003365	TCONS_00018789	0.962051	0.0021329	GS_003365	mRNA	TCONS_00018789	lncRNA
443	GS_003573	TCONS_00033267	0.96204	0.00213408	GS_003573	mRNA	TCONS_00033267	lncRNA
444	GS_013088	TCONS_00018788	-0.962039	0.00213421	GS_013088	mRNA	TCONS_00018788	lncRNA
445	GS_003775	TCONS_00091387	-0.962023	0.00213597	GS_003775	mRNA	TCONS_00091387	lncRNA
446	GS_000491	TCONS_00002465	-0.961952	0.00214393	GS_000491	mRNA	TCONS_00002465	lncRNA
447	GS_019418	TCONS_00098586	0.961939	0.00214534	GS_019418	mRNA	TCONS_00098586	lncRNA
448	GS_006694	TCONS_00098586	0.9619	0.00214981	GS_006694	mRNA	TCONS_00098586	lncRNA
449	GS_015167	TCONS_00091387	-0.961846	0.00215579	GS_015167	mRNA	TCONS_00091387	lncRNA
450	GS_001466	TCONS_00002465	0.961832	0.0021574	GS_001466	mRNA	TCONS_00002465	lncRNA
451	GS_010875	TCONS_00067614	-0.961694	0.00217289	GS_010875	mRNA	TCONS_00067614	lncRNA
452	GS_013696	TCONS_00004692	0.961678	0.00217473	GS_013696	mRNA	TCONS_00004692	lncRNA
453	GS_016671	TCONS_00103347	-0.96165	0.00217785	GS_016671	mRNA	TCONS_00103347	lncRNA
454	GS_004360	TCONS_00018789	0.961642	0.00217875	GS_004360	mRNA	TCONS_00018789	lncRNA
455	GS_002018	TCONS_00002465	-0.961578	0.00218598	GS_002018	mRNA	TCONS_00002465	lncRNA
456	GS_002018	TCONS_00098586	0.961471	0.00219811	GS_002018	mRNA	TCONS_00098586	lncRNA
457	GS_000713	TCONS_00004692	0.96145	0.0022005	GS_000713	mRNA	TCONS_00004692	lncRNA
458	GS_008788	TCONS_00002377	0.961424	0.00220341	GS_008788	mRNA	TCONS_00002377	lncRNA
459	GS_000441	TCONS_00033267	0.961362	0.00221045	GS_000441	mRNA	TCONS_00033267	lncRNA
460	GS_001808	TCONS_00103347	-0.961342	0.00221274	GS_001808	mRNA	TCONS_00103347	lncRNA
461	GS_015321	TCONS_00091387	0.961276	0.00222026	GS_015321	mRNA	TCONS_00091387	lncRNA
462	GS_000599	TCONS_00004692	0.961249	0.00222332	GS_000599	mRNA	TCONS_00004692	lncRNA
463	GS_013799	TCONS_00103347	-0.9612	0.00222893	GS_013799	mRNA	TCONS_00103347	lncRNA
464	GS_000599	TCONS_00033267	0.961122	0.00223792	GS_000599	mRNA	TCONS_00033267	lncRNA
465	GS_010537	TCONS_00103347	-0.961108	0.0022395	GS_010537	mRNA	TCONS_00103347	lncRNA
466	GS_007572	TCONS_00103347	-0.961086	0.00224193	GS_007572	mRNA	TCONS_00103347	lncRNA
467	GS_013516	TCONS_00018788	0.960998	0.00225209	GS_013516	mRNA	TCONS_00018788	lncRNA
468	GS_005987	TCONS_00103347	0.960991	0.00225287	GS_005987	mRNA	TCONS_00103347	lncRNA
469	GS_003573	TCONS_00002377	0.960943	0.00225841	GS_003573	mRNA	TCONS_00002377	lncRNA
470	GS_001679	TCONS_00002465	-0.960888	0.00226472	GS_001679	mRNA	TCONS_00002465	lncRNA
471	GS_018380	TCONS_00018787	0.960818	0.00227276	GS_018380	mRNA	TCONS_00018787	lncRNA
472	GS_005853	TCONS_00067614	-0.96076	0.00227949	GS_005853	mRNA	TCONS_00067614	lncRNA
473	GS_018390	TCONS_00033267	0.960715	0.0022846	GS_018390	mRNA	TCONS_00033267	lncRNA
474	GS_004748	TCONS_00091387	-0.960689	0.00228767	GS_004748	mRNA	TCONS_00091387	lncRNA
475	GS_021770	TCONS_00002377	0.960624	0.00229518	GS_021770	mRNA	TCONS_00002377	lncRNA
476	GS_013455	TCONS_00018787	0.960584	0.00229984	GS_013455	mRNA	TCONS_00018787	lncRNA
477	GS_002929	TCONS_00098586	0.960519	0.0023074	GS_002929	mRNA	TCONS_00098586	lncRNA
478	GS_020383	TCONS_00033267	0.960452	0.0023151	GS_020383	mRNA	TCONS_00033267	lncRNA
479	GS_002841	TCONS_00018789	0.960433	0.00231733	GS_002841	mRNA	TCONS_00018789	lncRNA
480	GS_006694	TCONS_00103347	-0.960258	0.0023377	GS_006694	mRNA	TCONS_00103347	lncRNA
481	GS_017595	TCONS_00018787	0.960205	0.002344	GS_017595	mRNA	TCONS_00018787	lncRNA
482	GS_020253	TCONS_00002377	0.960204	0.00234406	GS_020253	mRNA	TCONS_00002377	lncRNA
483	GS_014280	TCONS_00018789	0.960168	0.00234833	GS_014280	mRNA	TCONS_00018789	lncRNA
484	GS_016629	TCONS_00103347	-0.960049	0.00236221	GS_016629	mRNA	TCONS_00103347	lncRNA
485	GS_009498	TCONS_00018789	0.95987	0.00238328	GS_009498	mRNA	TCONS_00018789	lncRNA
486	GS_018107	TCONS_00098586	0.959853	0.0023853	GS_018107	mRNA	TCONS_00098586	lncRNA
487	GS_005731	TCONS_00018789	0.959647	0.00240967	GS_005731	mRNA	TCONS_00018789	lncRNA
488	GS_006650	TCONS_00018788	0.95956	0.00242006	GS_006650	mRNA	TCONS_00018788	lncRNA
489	GS_016076	TCONS_00091387	-0.959559	0.00242016	GS_016076	mRNA	TCONS_00091387	lncRNA
490	GS_005667	TCONS_00018787	-0.959498	0.00242745	GS_005667	mRNA	TCONS_00018787	lncRNA
491	GS_008165	TCONS_00018788	0.959403	0.00243875	GS_008165	mRNA	TCONS_00018788	lncRNA
492	GS_009498	TCONS_00103347	-0.959398	0.00243936	GS_009498	mRNA	TCONS_00103347	lncRNA
493	GS_017473	TCONS_00038544	0.959344	0.00244576	GS_017473	mRNA	TCONS_00038544	lncRNA
494	GS_001808	TCONS_00033267	0.959271	0.0024545	GS_001808	mRNA	TCONS_00033267	lncRNA
495	GS_013799	TCONS_00091387	-0.959207	0.00246221	GS_013799	mRNA	TCONS_00091387	lncRNA
496	GS_020662	TCONS_00018789	0.959201	0.0024629	GS_020662	mRNA	TCONS_00018789	lncRNA
497	GS_019692	TCONS_00018789	0.959184	0.00246493	GS_019692	mRNA	TCONS_00018789	lncRNA
498	GS_006967	TCONS_00098586	0.959132	0.00247118	GS_006967	mRNA	TCONS_00098586	lncRNA
499	GS_006718	TCONS_00098586	0.95912	0.00247261	GS_006718	mRNA	TCONS_00098586	lncRNA
