# Supplementary material for: Identification and Characterization of lncRNAs Related to the Muscle Growth and Development of Japanese Flounder (Paralichthys olivaceus)
Source: Front Genet. 2020 Sep 9;11:1034. doi: 10.3389/fgene.2020.01034 (PMC7510837; doi:10.3389/fgene.2020.01034)
Supplement: Supplementary file 1 [file Data_Sheet_1.zip › Suppl. files/Table S2.xlsx]

## Sheet: lncRNA
Differential expression analysis of lncRNAs in A vs. C comparison
lncRNA_id	fpkm_Sample_JPA_1	fpkm_Sample_JPA_2	fpkm_Sample_JPA_3	fpkm_Sample_JPC_1	fpkm_Sample_JPC_2	fpkm_Sample_JPC_3	up_down	chrom	Start	End	strand
TCONS_00000486	2.72099	0	2.04299	0	0	0	Down	Chr1	5153297	5154031	-
TCONS_00002148	2.74199	1.16176	4.02272	0	0	0	Down	Chr1	22752247	22755877	-
TCONS_00002465	0.92931	1.64917	0.826777	3.553	3.40627	3.23162	Up	Chr1	28054866	28055850	-
TCONS_00003213	2.59889	1.9171	2.39438	0	0	0	Down	Chr1	5382526	5386333	-
TCONS_00004975	2.74295	2.82844	2.7655	0.222722	0	0	Down	Chr1	23471098	23472931	-
TCONS_00005193	0	0	0	2.24115	1.15427	1.53056	Up	Chr1	25200992	25202273	-
TCONS_00005203	3.46428	3.88849	3.382	5.80057	4.43094	4.9042	Up	Chr1	25228930	25230582	-
TCONS_00005207	1.47151	1.72284	1.44325	3.59312	2.19585	2.51782	Up	Chr1	25232734	25234104	-
TCONS_00005789	1.04992	0.733293	1.31567	3.62928	1.95017	1.78322	Up	Chr10	1265191	1266952	-
TCONS_00006235	4.59478	5.15582	4.92974	0	0	0	Down	Chr10	4625252	4627678	-
TCONS_00006616	0.0522249	0.164567	0.191826	0.756909	0.296169	0.506355	Up	Chr10	8142396	8144673	-
TCONS_00006918	2.07799	1.54512	1.95616	0	0	0	Down	Chr10	10832520	10835600	-
TCONS_00007480	0.838003	1.37262	1.36311	0	0.0614107	0	Down	Chr10	15447992	15453607	-
TCONS_00007856	4.37186	4.55965	4.51809	2.07434	1.75449	1.71001	Down	Chr10	20241301	20243713	-
TCONS_00007989	1.84327	1.76734	1.63457	0	0	0	Down	Chr10	22295799	22298963	-
TCONS_00008459	1.19958	1.65715	1.62696	0	0	0	Down	Chr10	2866898	2872781	-
TCONS_00008627	3.17866	2.52196	3.13278	0	0	0	Down	Chr10	4107822	4110189	-
TCONS_00009050	2.08897	2.52876	3.05815	0	0	0	Down	Chr10	6878224	6879060	-
TCONS_00010191	2.57445	2.14185	2.14311	0	0	0	Down	Chr10	17111794	17113139	-
TCONS_00010506	3.55469	3.94517	3.85651	0.437649	0.485086	0.212122	Down	Chr10	19694083	19695183	-
TCONS_00010864	3.3997	3.47617	3.50033	0	0	0	Down	Chr11	646086	659408	-
TCONS_00010867	2.37157	1.8936	2.49334	0	0	0	Down	Chr11	646087	659408	-
TCONS_00011126	2.00572	2.63805	2.18719	0	0	0	Down	Chr11	3040633	3043782	-
TCONS_00013042	1.9963	1.97991	1.63612	3.4863	3.68293	3.52687	Up	Chr11	22324778	22328634	-
TCONS_00013922	3.70828	2.82766e-12	2.885	0	0	0	Down	Chr11	9066832	9073832	-
TCONS_00015282	1.58019	2.42151	2.0368	0	0	0	Down	Chr11	22289785	22293626	-
TCONS_00017053	4.23935	4.43109	4.60721	0.67824	1.0873	2.15091	Down	Chr12	24607440	24609717	-
TCONS_00017300	2.18297	1.12432	1.61098	0	0	0	Down	Chr12	3508404	3509962	-
TCONS_00017696	0	0	0.391866	1.8267	0.299402	0.71252	Up	Chr12	8956110	8960652	-
TCONS_00018475	1.32685	0.637293	0.791406	0	0	0	Down	Chr12	16917049	16919248	-
TCONS_00018787	5.67055	5.64578	4.99841	0.0166174	0.970944	0.0257438	Down	Chr12	19816923	19819599	-
TCONS_00018788	4.9027	6.09673	6.48213	1.91016	1.86735	2.98675	Down	Chr12	19816923	19819600	-
TCONS_00018789	7.36704	7.0391	7.2212	2.43944	1.52286	1.76299	Down	Chr12	19816923	19819601	-
TCONS_00019173	3.07881	3.19452	2.71349	0	0	0	Down	Chr12	23934634	23940865	-
TCONS_00019634	2.94487	3.21226	2.49808	0	0	0	Down	Chr13	2112105	2113289	-
TCONS_00019700	2.91697	2.89258	3.02456	0	0	0	Down	Chr13	2801296	2801984	-
TCONS_00020358	1.64721	1.1228	1.40587	0	0	0	Down	Chr13	9305522	9306910	-
TCONS_00021412	2.29045	3.09629	2.89711	4.16748	2.89509	2.05781	Up	Chr13	11943	14141	-
TCONS_00023625	0.903506	0.589613	0.416665	1.92577	0.949547	1.84673	Up	Chr14	993047	994616	-
TCONS_00023654	2.80013	2.19664	2.84656	0.644897	0.641976	0.347883	Down	Chr14	1362500	1389840	-
TCONS_00023677	3.13439	3.66462	2.26757	0	0	0	Down	Chr14	1509919	1510770	-
TCONS_00023913	0	0	0	2.21562	1.57972	0.018217	Up	Chr14	4831058	4833731	-
TCONS_00023918	0	0	0	1.5002	1.394	0.944003	Up	Chr14	4834207	4838781	-
TCONS_00023920	0	0	0	1.12901	1.26408	1.1274	Up	Chr14	4838989	4841051	-
TCONS_00024505	0.0014084	0.0522741	0.0143287	1.27796	0.597119	0.00193512	Up	Chr14	10072340	10287220	-
TCONS_00024506	0.332304	0.0609866	0.143239	1.79459	0.825653	1.60462	Up	Chr14	10072340	10287220	-
TCONS_00025328	3.83095	4.87277	2.31064	0	0	0	Down	Chr14	5496996	5497373	-
TCONS_00025420	6.37079	6.82881	6.74566	4.6999	2.54798	3.56135	Down	Chr14	6503917	6505390	-
TCONS_00025433	2.4893	2.07047	3.15955	2.70575	2.18262	3.06784	Up	Chr14	6534158	6535947	-
TCONS_00025804	1.44975	1.54243	1.26014	0.184242	0.0290289	0.307636	Down	Chr15	101924	106112	-
TCONS_00026772	0.632369	1.11974	0.962677	2.51247	2.49045	2.45059	Up	Chr15	9672366	9673928	-
TCONS_00027126	2.42333	2.20746	1.5848	4.8186e-10	0	0	Down	Chr15	12542780	12543880	-
TCONS_00028951	1.94026	1.30618	3.28234	4.40768	4.42132	4.16679	Up	Chr15	8379480	8380047	-
TCONS_00030397	2.13759	2.24632	0.957742	0	0	0	Down	Chr16	623636	625455	-
TCONS_00030735	1.56164	1.65754	1.8681	0.0976699	0	0	Down	Chr16	5756259	5758098	-
TCONS_00031537	3.8262	2.61838	3.38747	4.85168	5.61613	3.87944	Up	Chr16	16699510	16701515	-
TCONS_00031811	1.71456	2.03311	1.62238	0	0	0	Down	Chr16	1729656	1730720	-
TCONS_00032350	4.01107	3.8168	3.98138	0.142559	0.275215	0.448905	Down	Chr16	7753169	7796970	-
TCONS_00032417	3.43063	2.6669	4.02838	1.03473	0.121859	1.032	Down	Chr16	8395678	8399934	-
TCONS_00032744	0	0	0	0.303746	0.8685	0.71461	Up	Chr16	11020664	11023112	-
TCONS_00033267	7.0577	7.2592	6.96785	0	0	0	Down	Chr16	16946079	16946510	-
TCONS_00033417	0	0	0	1.39462	0.350668	0.121547	Up	Chr16	17590670	17591905	-
TCONS_00033535	2.78331	2.81088	2.61019	0.477179	0	0.422584	Down	Chr17	998370	1019822	-
TCONS_00033657	2.28184	2.5896	2.37218	2.92362	2.35391	2.70004	Up	Chr17	2540781	2557739	-
TCONS_00033978	3.23538	3.09931	2.89442	0	0	0.504137	Down	Chr17	5811333	5812004	-
TCONS_00034769	1.88995	2.07665	1.57631	0	0	0	Down	Chr17	14104707	14106724	-
TCONS_00034909	2.19685	2.41149	1.97318	0	0	0	Down	Chr17	16023072	16026251	-
TCONS_00036653	2.52831	1.85443	0.654206	0	0	0	Down	Chr17	6150599	6151504	-
TCONS_00037389	5.00357	4.28916	4.15338	0	0	0	Down	Chr17	13114060	13139843	-
TCONS_00038291	1.2768	1.32114	1.23923	2.04707	1.58549	1.69872	Up	Chr17	20440453	20442464	-
TCONS_00038544	0	0	0	3.34544	0	1.14739	Up	Chr17	22887133	22887557	-
TCONS_00038957	1.73939	1.01731	1.895	0	0	0	Down	Chr18	2300977	2301971	-
TCONS_00039967	1.86987	2.25392	2.31588	0	0	0	Down	Chr18	10275151	10276350	-
TCONS_00040534	1.89237	2.79007	1.87989	3.49982	2.1902	2.67544	Up	Chr18	17235348	17237044	-
TCONS_00041691	1.13669	0.838587	0.780562	0.12231	0	0	Down	Chr18	12521457	12525796	-
TCONS_00041871	4.26301	4.78087	4.40676	2.41772	2.21655	0	Down	Chr18	16046588	16047521	-
TCONS_00043425	1.63992	1.82446	1.9914	0	0	0	Down	Chr19	10391931	10398688	-
TCONS_00044060	1.70269	1.34696	2.17524	4.61662e-09	0	0.208579	Down	Chr19	17394641	17398726	-
TCONS_00044615	0	0.0228103	0	0.811744	0.197901	1.15244	Up	Chr19	23317151	23320392	-
TCONS_00044760	2.54292	1.47324	2.45965	0	0	0	Down	Chr19	25739784	25791848	-
TCONS_00044778	1.07783	2.36293	1.59814	0	0	0	Down	Chr19	25790686	25791848	-
TCONS_00045238	9.54936	9.78846	9.61443	6.25401	4.7588	5.05235	Down	Chr19	3706107	3707074	-
TCONS_00048698	0	0	0	0.317768	0.31805	0.964696	Up	Chr2	14136263	14138885	-
TCONS_00048741	1.90952	2.84172	2.51186	2.85409	3.07866	2.14178	Up	Chr2	14794476	14795596	-
TCONS_00049000	0	0	0	0.640861	0	1.56527	Up	Chr2	17069909	17070824	-
TCONS_00049143	0.283614	0	0	2.35931	1.48928	0.291098	Up	Chr2	17876548	17878944	-
TCONS_00049535	3.64362	3.80428	4.01956	0.899253	0.919021	0.612881	Down	Chr2	506537	512367	-
TCONS_00050093	3.76738	4.01514	3.91656	0	0	0	Down	Chr2	7831466	7842000	-
TCONS_00050507	1.21633	1.05099	0.951371	0	0	0.0799827	Down	Chr2	12079680	12084898	-
TCONS_00050809	1.93582	1.49103	2.01278	0.110297	0.227264	0	Down	Chr2	15532391	15535051	-
TCONS_00050998	3.80218	4.20295	3.52261	3.67159	3.69354	4.04892	Up	Chr2	17681990	17684166	-
TCONS_00051055	3.40476e-11	0.664312	0.237608	4.12698	4.01344	3.91421	Up	Chr2	18557536	18558171	-
TCONS_00051056	0.942952	0.0479888	0.234787	2.85431	3.44681	3.42163	Up	Chr2	18557536	18558171	-
TCONS_00051854	3.44561	3.43855	2.80401	4.29922e-06	0.0106829	9.61028e-16	Down	Chr20	5548145	5587217	-
TCONS_00052059	2.25706	2.41301	2.43288	0	0	0	Down	Chr20	8561832	8572580	-
TCONS_00052140	2.45715	0.716759	3.64433	0.182234	0	0.0750914	Down	Chr20	9552753	9556172	-
TCONS_00052141	1.92114	2.52838	0.837296	0.291448	0	0.0888644	Down	Chr20	9553918	9556172	-
TCONS_00052686	0.618399	0.581457	0.703798	1.44765	0.461936	0.5895	Up	Chr20	13930266	13933740	-
TCONS_00053405	1.52161	2.04649	2.02519	0	0	0	Down	Chr20	23015712	23016966	-
TCONS_00053980	3.04468	2.88195	2.55534	0	0	0	Down	Chr20	3999576	4004955	-
TCONS_00054404	2.29061	2.63281	2.43692	0.0319944	0	0	Down	Chr20	9220913	9228898	-
TCONS_00055084	2.78856	3.01475	2.87963	0	0	0	Down	Chr20	14485756	14507342	-
TCONS_00055784	3.05341	2.13594	2.95162	2.64026e-12	5.75624e-05	0	Down	Chr20	20741087	20748010	-
TCONS_00056200	1.23845	0	0.553103	3.15948	1.57761	2.40239	Up	Chr21	806063	807814	-
TCONS_00057077	0.252679	1.83272	1.05605	0	0	0	Down	Chr21	10523331	10526595	-
TCONS_00057084	7.38555	7.69724	7.67384	0.358581	0.895039	0.181754	Down	Chr21	10562651	10594884	-
TCONS_00058197	1.98789	2.10296	2.34007	0	0	0	Down	Chr21	24138932	24139711	-
TCONS_00058941	0.498195	1.34793	1.44962	4.94562	4.78701	4.32903	Up	Chr21	3959377	3962960	-
TCONS_00058942	2.18257	0.334734	0.834817	5.13384	4.20168	4.69977	Up	Chr21	3959377	3962960	-
TCONS_00061400	0	0	0	4.16018	0	1.25207	Up	Chr22	769154	769935	-
TCONS_00061721	5.33467	5.65712	5.50243	3.22353	2.03143	2.31704	Down	Chr22	3482801	3484954	-
TCONS_00062153	2.08899	2.86283	2.013	0.133199	0	0	Down	Chr22	6746559	6749572	-
TCONS_00062231	0.769107	1.2909	0.0559112	0	0	9.95305e-13	Down	Chr22	7496853	7499300	-
TCONS_00062588	0.955051	0.858304	0.794397	0.0670491	0.0704195	0	Down	Chr22	10793871	10798581	-
TCONS_00062823	1.37858	1.05088	1.03867	0	0	0	Down	Chr22	13452780	13454767	-
TCONS_00063548	2.63961	2.06311	2.19983	0	0	0	Down	Chr22	1275827	1327166	-
TCONS_00064929	1.19001	0.712611	1.1302	0.0572604	0	0.109838	Down	Chr22	17012554	17018599	-
TCONS_00065751	1.22236	2.16883	2.25283	0.369609	0	0.15631	Down	Chr23	5066538	5069093	-
TCONS_00066696	1.12249	5.52553e-11	1.69227	0	0	0	Down	Chr23	15819821	15822213	-
TCONS_00066820	1.65755	2.5041	2.53334	0.122281	0	0	Down	Chr23	17322387	17336799	-
TCONS_00067616	5.08055	4.934	4.7462	4.49448	3.54625	4.84932	Up	Chr23	26246534	26263573	-
TCONS_00068009	3.71553	4.01209	3.62086	0	1.18727	0	Down	Chr23	29851714	29853131	-
TCONS_00068437	2.50995	2.64897	2.69988	2.20632	3.20799	3.14459	Up	Chr23	4295436	4304685	-
TCONS_00070027	1.32869	1.64188	2.09046	0	0	0	Down	Chr23	20301263	20312989	-
TCONS_00070706	3.0319	4.03684	3.84834	0	0	0	Down	Chr23	29010737	29011643	-
TCONS_00070794	3.32679	2.79126	3.14608	0.279856	0.29404	0	Down	Chr23	29743827	29744796	-
TCONS_00070847	2.96341	2.81585	2.69017	0.332135	0	0.117679	Down	Chr24	34738	37356	-
TCONS_00072786	4.08692	3.72851	3.5439	0.341312	0	0	Down	Chr24	22419881	22420829	-
TCONS_00072874	1.02542	1.62354	0.613293	2.10695	1.05847	0.715941	Up	Chr24	23078482	23081702	-
TCONS_00072875	3.53736	2.81141	3.47096	3.50803	2.09469	2.67716	Up	Chr24	23078500	23081702	-
TCONS_00074333	2.04346	1.86485	1.75857	0	0	0	Down	Chr24	16065844	16121629	-
TCONS_00074783	1.77338	2.02156	1.83609	0	0	0	Down	Chr24	20920143	20935126	-
TCONS_00075035	2.24002	2.20247	1.72442	0	0.0936061	5.50989e-14	Down	Chr24	23127591	23129565	-
TCONS_00075132	0.853459	0.422873	0.568991	1.3392	0.840878	0.983935	Up	Chr3	1191461	1197901	-
TCONS_00075233	1.20084	1.0825	1.02677	0	0	0	Down	Chr3	2560661	2662732	-
TCONS_00075239	0.695156	0.706582	1.34638	0	0	0	Down	Chr3	2590171	2628012	-
TCONS_00075506	0.514858	1.25495	1.17078	0	0	0	Down	Chr3	6268563	6270611	-
TCONS_00075691	2.44346	2.6048	2.75205	0	0	0	Down	Chr3	8475811	8478254	-
TCONS_00076052	3.1424	4.33969	3.27573	1.64467e-09	0	0.800918	Down	Chr3	11718419	11719040	-
TCONS_00077118	2.25438	2.25448	2.17907	0	0	0	Down	Chr3	22489292	22555055	-
TCONS_00078384	2.59493	2.65676	2.69709	0	0	0	Down	Chr3	12904529	12906181	-
TCONS_00079388	1.3956	1.32022	1.22747	0	0	0	Down	Chr4	1444809	1452564	-
TCONS_00079914	3.76922	4.28705	3.99456	1.52588	1.57744	1.8268	Down	Chr4	6845109	6849079	-
TCONS_00080263	2.78007	0.825097	2.27595	0	0	0	Down	Chr4	9475765	9476675	-
TCONS_00080287	1.46356	1.47805	1.21688	0.155372	0	0.0530607	Down	Chr4	9603635	9607973	-
TCONS_00080807	1.92131	2.01869	2.48814	4.3997	3.9357	4.17436	Up	Chr4	14466526	14467074	-
TCONS_00080974	0	0	0.0480515	0.0603921	0.655353	0.66001	Up	Chr4	16200516	16203287	-
TCONS_00082190	2.1588	2.10112	2.3117	0	0	0	Down	Chr4	6925563	6933138	-
TCONS_00082552	3.08634	3.41559	2.83836	0	0	0.757986	Down	Chr4	10470726	10471943	-
TCONS_00083158	0.740138	0.992792	1.37338	0	0	0	Down	Chr4	18104797	18107179	-
TCONS_00083340	0.93799	1.4507	1.53148	0.0401714	1.06037e-11	0	Down	Chr5	930624	936292	-
TCONS_00084102	1.61301	0.988425	1.48854	0	0	0	Down	Chr5	10942061	10949056	-
TCONS_00084161	1.05756	2.24396	1.79776	0	0	0	Down	Chr5	11204150	11206754	-
TCONS_00084883	1.61555	1.23342	1.73367	0.107847	0.196163	0	Down	Chr5	19761930	19765162	-
TCONS_00085218	2.28163	1.86126	2.47523	2.49408	1.93843	2.12226	Up	Chr5	22699938	22701257	-
TCONS_00086468	1.04849	0.899208	1.18504	0	0	0	Down	Chr5	7985585	7988360	-
TCONS_00087218	3.55857	3.95567	4.04495	0	0	0	Down	Chr5	16688904	16690380	-
TCONS_00087641	2.03542	1.1657	1.16185	0	0	0	Down	Chr5	21620141	21622950	-
TCONS_00087939	3.07296	2.07708	2.21168	0.457533	0	0	Down	Chr5	24064439	24065810	-
TCONS_00089031	1.11864	1.3153	0.754732	0.000818383	0	0	Down	Chr6	5147581	5151168	-
TCONS_00089110	2.33502	2.10659	2.55571	0	0	0	Down	Chr6	5633093	5633893	-
TCONS_00089155	2.20537	2.36647	2.51421	0.152269	0	0.262736	Down	Chr6	5986225	5997729	-
TCONS_00089237	3.90634	4.10377	4.09117	0.679074	0	0.130395	Down	Chr6	6575971	6577355	-
TCONS_00089640	2.9089	3.37396	3.3752	0	0	0	Down	Chr6	9709226	9711347	-
TCONS_00089929	3.81173	3.89441	3.58789	1.19791	1.29739e-13	0	Down	Chr6	13403629	13404096	-
TCONS_00090349	1.63437	0.841518	0.995166	0	0	0	Down	Chr6	17831516	17834005	-
TCONS_00090921	1.77392	2.53655	2.41416	0	0	0	Down	Chr6	273224	275601	-
TCONS_00091129	2.9213	2.83169	3.05358	0	0	0	Down	Chr6	2091261	2101852	-
TCONS_00091318	0.301967	0.116317	0.422563	3.89017	2.19935	0.510664	Up	Chr6	4638866	4643104	-
TCONS_00091387	0	9.61028e-16	0	2.51336	2.42463	2.01028	Up	Chr6	5223609	5228901	-
TCONS_00091388	0	4.93401e-06	0	3.93293	2.07271	1.96388	Up	Chr6	5223609	5228907	-
TCONS_00091390	1.39177	1.01492	2.02134	3.05581	1.60679	2.42502	Up	Chr6	5223609	5230095	-
TCONS_00091391	4.69262	4.38959	4.19398	1.06182e-05	0.00155921	0.0033203	Down	Chr6	5223609	5231998	-
TCONS_00091476	1.81705	1.84757	2.31755	0	0	0	Down	Chr6	5912892	5914777	-
TCONS_00092579	0.889637	0.9687	0.994023	0.0648312	0	0.0362908	Down	Chr6	17801959	17806760	-
TCONS_00092943	2.99191	2.22524	2.29556	0	0	0.244319	Down	Chr6	24576629	24584306	-
TCONS_00093111	3.36048	2.37376	3.20207	1.13278	0	0	Down	Chr7	3241137	3244549	-
TCONS_00093412	0.134104	0.460286	0.250859	0.890304	0.488328	0.750475	Up	Chr7	6347231	6352118	-
TCONS_00093971	0	0	0.0628658	3.06125	3.09967	3.55594	Up	Chr7	13474244	13476689	-
TCONS_00094543	2.27729	2.10793	2.12796	0	0	0	Down	Chr7	22913744	22917804	-
TCONS_00094750	4.36544	4.69739	5.01116	0	0	0	Down	Chr7	25689218	25689947	-
TCONS_00094846	3.96043	3.90012	3.94791	0.579094	0	0	Down	Chr7	26220000	26220876	-
TCONS_00095000	2.02578	1.80133	1.95715	0	0	1.12098e-11	Down	Chr7	27740953	27754119	-
TCONS_00095702	1.97529	2.56237	2.14843	0	0	0	Down	Chr7	3357884	3360580	-
TCONS_00096557	4.89206	5.26787	5.10067	2.82625	0.936595	2.11022	Down	Chr7	15461850	15463444	-
TCONS_00096670	1.64927	1.57985	1.81829	0	0.0664986	0	Down	Chr7	16767252	16769880	-
TCONS_00096817	0.270886	0.125212	0.100083	0.569867	0.664897	0.396804	Up	Chr7	18112657	18122699	-
TCONS_00096818	6.40542e-05	0	0	0.972017	0.420569	0.103777	Up	Chr7	18112657	18122708	-
TCONS_00096960	0.930054	0.686465	1.07111	0	0	0	Down	Chr7	20062862	20066463	-
TCONS_00097110	2.5077	1.83261	2.4739	0	0	0	Down	Chr7	21205524	21208236	-
TCONS_00097112	3.39688	3.09856	2.18071	0	0	0	Down	Chr7	21210635	21211207	-
TCONS_00098586	0.188616	0	0.180544	0.612708	0.932913	1.44431	Up	Chr8	3698305	3699494	-
TCONS_00098725	1.51564	2.76452	1.51084	0	0	0.213963	Down	Chr8	5821576	5829132	-
TCONS_00099310	0.87374	0.645426	0.934329	0.0991065	0	0	Down	Chr8	14026193	14031142	-
TCONS_00099311	1.15103	1.07941	1.37288	0.02258	0	0	Down	Chr8	14050129	14056357	-
TCONS_00100370	0	0.356816	0.333835	1.30158	1.34222	0.843366	Up	Chr8	10164639	10177364	-
TCONS_00101549	6.61846	6.63065	6.63597	2.07862	2.6822	2.25658	Down	Chr9	4089191	4092895	-
TCONS_00101559	2.62935	3.14726	3.20828	0	0.942115	0	Down	Chr9	4434102	4436493	-
TCONS_00101963	4.23561	5.05106	4.63814	2.32667	2.2588	1.00843	Down	Chr9	8783909	8788309	-
TCONS_00101964	4.83214	4.5479	4.8463	0.0588063	1.5155	1.55227	Down	Chr9	8784013	8788309	-
TCONS_00101967	5.13234	4.82573	4.72417	2.57833	2.3335	0.531803	Down	Chr9	8786272	8788309	-
TCONS_00102097	1.61582e-09	1.36335e-06	3.03835	4.63355	1.77075	2.52132	Up	Chr9	9868713	9870575	-
TCONS_00103127	4.46355	4.38891	4.44863	1.40176	0.493617	0.659798	Down	Chr9	6305297	6315283	-
TCONS_00103347	1.3048	1.12639	1.27157	2.15642	2.51573	2.1735	Up	Chr9	8629755	8637177	-
TCONS_00104170	4.73423	5.08457	4.65777	2.68593	1.67864	1.11181	Down	scaffold1258.1	18	809	-
TCONS_00104310	4.79914	3.84217	5.22882	0.509086	0.941245	0	Down	scaffold1728.1	13	664	-
TCONS_00104517	0	0	0.437368	0	1.89249	1.39196	Up	scaffold21.1	322946	323782	-
TCONS_00105407	2.45742	1.95811	2.21208	0.360774	0	0	Down	scaffold235.11	7020	8069	-
TCONS_00105694	1.83131	1.0771	1.37737	0	0	0	Down	scaffold322.1	6	2610	-
TCONS_00105916	7.91148	8.16955	8.25437	0	0	0	Down	scaffold4276.1	1	359	-
TCONS_00105976	0.921045	1.98969	1.33438	4.03888	2.69581	2.88518	Up	scaffold462.1	289	1504	-

## Sheet: mRNA
Differential expression analysis of mRNAs in A vs. C comparison
mRNA_id	fpkm_Sample_JPA_1	fpkm_Sample_JPA_2	fpkm_Sample_JPA_3	fpkm_Sample_JPC_1	fpkm_Sample_JPC_2	fpkm_Sample_JPC_3	up_down	chrom	Start	End	strand
GS_000011	2.79506	2.59694	3.34213	0	0	0	Down	scaffold2276.1	220	484	-
GS_000036	1.72676	0.996722	1.23911	3.40861	1.97584	1.7351	Up	scaffold394.1	0	1839	+
GS_000037	0.556053	0.473356	0.609067	1.41074	2.02974	1.53996	Up	scaffold375.1	133	2060	-
GS_000038	1.78882	2.36724	2.23541	0	0	0	Down	scaffold374.1	43	834	+
GS_000044	1.67082	1.57851	2.38727	9.99789e-13	0	0	Down	scaffold289.1	257	2504	+
GS_000047	1.92619	1.58827	1.75211	0.00918768	0.00369582	0.00854453	Down	Chr10	5836344	5948363	-
GS_000051	0.601084	0.711818	0.877817	0.618859	0.478896	0.734457	Up	Chr10	5668335	5672740	-
GS_000052	0	0.0169233	0	0.230181	0.0625194	0.244112	Up	Chr10	5654174	5661187	-
GS_000057	1.49084	1.34261	1.64367	0.0206517	0.00503607	0.0759417	Down	Chr10	5538682	5601941	-
GS_000058	1.87429	1.62507	1.42534	0	0	0	Down	Chr10	5513320	5527990	-
GS_000059	0.927335	1.07831	0.95734	1.63384	1.66177	1.25081	Up	Chr10	5487264	5499899	-
GS_000060	3.06324	2.91649	2.93289	2.78782	2.59712	2.85637	Up	Chr10	5443586	5465700	-
GS_000065	1.96984	1.97012	1.75901	0	0.0827309	0.268186	Down	Chr10	5372125	5375456	+
GS_000066	0.168596	0.151762	0.0286862	0.374226	0.137892	0.331822	Up	Chr10	5362278	5366791	+
GS_000067	0.12587	0.0666468	0.119793	1.50204	1.18223	1.77058	Up	Chr10	5358321	5361193	-
GS_000070	0.452211	0.705169	0.602766	0	0	0	Down	Chr10	5324488	5331432	-
GS_000074	1.32598	1.42245	1.47729	0.179239	0.100843	0.116646	Down	Chr10	5291009	5298673	+
GS_000076	0.110562	0.100103	0.16326	0	0	0	Down	Chr10	5249857	5271872	-
GS_000078	1.82744	1.88938	1.7165	1.83302	1.28639	0.897866	Up	Chr10	5206496	5215670	+
GS_000081	1.46292	1.74613	1.80481	1.39884	0.925098	1.27062	Up	Chr18	10040042	10041150	+
GS_000086	1.85853	2.21384	2.08739	0.354244	0.303641	0.379216	Down	Chr18	9982436	9988140	-
GS_000088	1.18195	0.883705	1.02903	0	0.00671389	0.00431608	Down	Chr18	9850084	9926139	-
GS_000090	2.78437	2.8364	2.68597	0.410817	0.223988	0.334568	Down	Chr18	9735094	9738727	+
GS_000091	1.59114	1.52403	1.5446	0.411629	0.140745	0.164108	Down	Chr18	9609402	9634322	+
GS_000094	1.48653	1.34817	1.59777	0.208652	0.115759	0.136982	Down	Chr18	9509744	9580331	+
GS_000099	0.8761	0.81063	0.821421	0.520058	0.504232	0.490299	Up	Chr18	9393532	9430441	-
GS_000101	0.580876	0.36279	0.576388	0	0	0	Down	Chr18	9378088	9383414	-
GS_000106	1.51861	1.71004	1.57889	1.13189	0.583993	1.08906	Up	Chr18	9234995	9244884	-
GS_000111	2.49869	2.25102	2.52556	0.419996	0.258905	0.326394	Down	Chr18	9126812	9171713	-
GS_000118	2.11365	2.38226	2.35764	2.46895	1.77094	1.91108	Up	Chr18	8972742	8980860	+
GS_000120	0.726551	0.492188	0.750435	0.00326435	0	0	Down	Chr18	8897850	8958827	+
GS_000123	2.84468	2.87249	2.98733	0.0206262	0.0103414	0	Down	Chr18	8854769	8862677	+
GS_000128	1.19648	1.57834	1.40025	0	0	0	Down	Chr18	8801835	8803806	+
GS_000129	1.10395	1.28148	0.736959	0	0	0	Down	Chr18	8768024	8771755	-
GS_000132	4.30302	4.7491	4.51821	4.26721	3.69511	3.82108	Up	Chr18	8756031	8756982	+
GS_000133	2.00099	2.06161	1.75631	3.94896	3.68597	3.5607	Up	Chr18	8728772	8749919	-
GS_000134	0.997359	1.18304	1.1253	0.155677	0.0574497	0.10835	Down	Chr18	8712243	8719944	-
GS_000135	1.34261	1.66346	1.55058	0.16451	0.0402338	0.0859523	Down	Chr18	8701528	8710608	+
GS_000138	2.16272	2.80232	2.18738	0	0	0	Down	Chr18	8619295	8622070	+
GS_000139	1.33908	1.43079	1.49599	0.147023	0.0586815	0.0574574	Down	Chr18	8596963	8605473	-
GS_000144	1.30286	1.31683	1.08756	2.2409	2.25849	2.59564	Up	Chr18	8543107	8547586	+
GS_000147	0.382592	0.657907	0.528031	0	0	0.0228066	Down	Chr18	8518727	8524601	-
GS_000148	1.72817	1.77975	1.73821	0.256215	0.0843666	0.0902756	Down	Chr18	8460691	8492343	-
GS_000153	1.61685	1.11964	1.41965	0.00286106	0.00566803	0.0303193	Down	Chr14	5876388	5945983	+
GS_000154	1.80846	1.64637	1.67383	0.023634	3.93856e-10	0	Down	Chr8	16928613	16961790	+
GS_000157	1.08202	1.27954	1.22108	0.83268	0.977034	0.746173	Up	Chr8	16362757	16381321	-
GS_000158	0.110471	0.119676	0	1.17171	1.68807	1.15395	Up	Chr8	16342771	16346525	-
GS_000159	1.47199	2.11494	1.03415	0.215082	0.0419371	0.0395454	Down	Chr8	16328483	16337445	-
GS_000162	3.17632	3.31146	3.25892	0	0	0	Down	Chr8	16246943	16248782	-
GS_000165	0.260576	0.249795	0.34475	0.0249368	0	0.00289623	Down	Chr8	16039325	16111159	-
GS_000167	1.93109	1.52292	1.7152	0.0108898	0.00353746	0.0474922	Down	Chr24	20669743	20712841	-
GS_000169	1.83278	1.83673	1.91598	0	0	0.0274946	Down	Chr24	20530109	20551694	-
GS_000170	0.370025	0.445224	0.362803	0.792933	0.304024	0.519297	Up	Chr24	20507326	20515088	-
GS_000171	1.34928	1.13246	0.819464	1.0445	0.493032	0.703719	Up	Chr24	20494139	20498482	+
GS_000172	3.433	4.99362	3.89832	0	0	0	Down	Chr24	20480427	20484234	-
GS_000178	2.18861	2.51363	2.11898	0.336255	0.235259	0.38029	Down	Chr24	20318447	20321681	+
GS_000179	3.51845	4.25296	3.42052	0.395859	0.102944	0.386058	Down	Chr24	20314905	20317089	+
GS_000182	1.24077	0.926534	1.14767	0.182499	0.0575865	0.151048	Down	Chr24	20138450	20276030	-
GS_000184	1.11545	1.53342	1.28715	0.0398073	0.0410889	0.112117	Down	Chr24	20119751	20122546	+
GS_000185	2.91663	2.95302	2.47743	0.0491233	0.0989647	0.138295	Down	Chr24	20112382	20114513	+
GS_000190	2.13069	1.57385	1.72403	0.00950397	0	0.00884199	Down	Chr24	19973786	19988304	+
GS_000191	2.83277	3.02707	3.04178	0.173732	0.171408	0.437392	Down	Chr24	19944577	19972961	-
GS_000193	1.30966	1.07892	1.18692	0.0781715	0.0134902	0.033255	Down	Chr24	19915654	19936603	+
GS_000194	1.36064	1.95298	1.79114	1.19437	0.595729	1.01339	Up	Chr24	19909608	19912740	-
GS_000195	0.72194	0.530828	0.671429	0.00505633	0	0.00954303	Down	Chr24	19862141	19895945	-
GS_000197	0.846738	1.0028	0.859444	0.103375	0.0438174	0.0259888	Down	Chr24	19826752	19841545	+
GS_000200	2.00631	1.93449	1.93869	1.39629	0.824792	0.994875	Up	Chr24	19747977	19757198	-
GS_000202	0.47958	0.0845189	0.308535	0	0	0	Down	Chr11	15439719	15447987	+
GS_000204	1.24016	1.02177	0.988108	0.0455214	0.178955	0.110339	Down	Chr11	15504804	15522048	-
GS_000207	2.27431	1.28801	1.56144	0	0	0	Down	Chr11	15572297	15574428	-
GS_000208	2.09074	1.67483	1.91976	0.0334943	0.035412	0.0436804	Down	Chr11	15581157	15613412	-
GS_000217	1.15261	1.19447	1.00897	0	0	0	Down	Chr7	24136668	24142980	+
GS_000221	2.42346	2.72962	2.656	0.390761	0.216133	0.576439	Down	Chr7	24199543	24208126	+
GS_000222	2.56543	2.81871	2.55867	2.93651	2.80373	2.78203	Up	Chr7	24212702	24246222	+
GS_000223	2.68116	2.43434	2.67954	0.399702	0.385985	0.436034	Down	Chr7	24348650	24376122	+
GS_000225	1.7552	1.32777	1.65996	0	0.0502971	0.0952922	Down	Chr7	24489844	24496666	-
GS_000229	1.37229	1.41998	1.45151	0.109727	0.11237	0.220144	Down	Chr7	24573570	24584003	-
GS_000230	0.626943	0.755908	0.720505	0.0817966	0.0492184	0	Down	Chr7	24634617	24668555	+
GS_000233	1.40838	1.70453	1.61596	2.34396	1.15142	0.65178	Up	Chr13	8765105	8766842	+
GS_000243	1.4921	1.89156	1.90674	0.342731	0.148995	0.260525	Down	Chr13	8688682	8695641	-
GS_000244	1.7484	1.39983	1.68895	0.0421427	0.016057	0.0127285	Down	Chr13	8594876	8657287	+
GS_000250	2.65254	2.71675	2.55822	2.28954	1.46801	1.72864	Up	Chr13	8445377	8449479	-
GS_000252	2.43156	3.12888	2.62438	0.656843	0.0750526	0.0675645	Down	Chr13	8431693	8433265	+
GS_000255	1.94111	1.89446	2.11785	0.150747	0.11897	0.0269202	Down	Chr13	8313379	8377236	+
GS_000258	0.279197	0.271748	0.306131	0	0	0	Down	Chr13	8253596	8277675	-
GS_000259	2.35798	2.18337	2.23424	0.0355266	0	0	Down	Chr13	8232922	8248978	+
GS_000260	2.10558	2.15587	2.26144	0.164392	0.0916643	0.10378	Down	Chr13	8191290	8229266	+
GS_000267	3.32797	2.75984	3.25767	0.0155094	0.0152992	0.043789	Down	Chr13	8126550	8138022	-
GS_000269	3.31578	2.94903	3.19872	0.529343	0.594383	0.851451	Down	Chr13	8083137	8093459	+
GS_000270	3.67087	3.9892	3.99076	3.20722	2.35956	2.62928	Up	Chr13	8070665	8077161	+
GS_000273	1.01039	1.07958	1.06751	0	0	0	Down	Chr13	8056415	8059677	+
GS_000274	0.502606	0.361662	0.62981	0	0	0	Down	Chr13	8046648	8050036	+
GS_000277	1.52926	1.13622	1.30059	0	0	0	Down	Chr13	7970499	7995605	-
GS_000278	0.260811	0.189275	0.248657	0	0	0	Down	Chr13	7929290	7959988	-
GS_000279	1.97948	2.09824	2.01974	0.0178087	0.0179374	0.0168714	Down	Chr13	7918121	7926567	+
GS_000280	2.10198	1.99974	2.14678	0.328042	0.18657	0.249885	Down	Chr13	7910034	7915248	+
GS_000282	2.38249	2.1337	2.23283	4.99094e-13	0.000191114	0	Down	Chr13	7865799	7878469	-
GS_000283	2.18607	2.5392	2.30508	1.45728	1.47087	1.43873	Up	Chr13	7853434	7858841	+
GS_000292	1.22289	1.10767	1.15034	0	0	0	Down	Chr17	13356350	13360536	-
GS_000294	1.97495	2.28243	2.23693	1.37947	1.08896	1.26162	Up	Chr17	13436185	13446046	+
GS_000295	2.11534	2.0264	2.01509	2.618	1.78181	1.60276	Up	Chr17	13450204	13463093	+
GS_000296	2.89974	3.24807	2.96923	0.996185	0.302658	0.67032	Down	Chr17	13464796	13474156	-
GS_000298	1.98558	1.76357	1.80766	0.0205298	0.001591	0.00614073	Down	Chr17	13509447	13619814	+
GS_000301	0.745825	0.542845	0.480425	0.0662537	0.0434208	0	Down	Chr17	13640090	13648893	+
GS_000302	0.475096	1.13002	0.285112	0	0	0	Down	Chr17	13664921	13676202	+
GS_000303	2.49647	2.15602	2.44669	0.325626	0.295795	0.334716	Down	Chr17	13684188	13716136	+
GS_000307	0.142212	0.247493	0	1.04507	0.698626	0.781607	Up	Chr17	13782122	13784269	-
GS_000308	1.49994	1.77602	1.16259	0.0409721	0.0385588	0.24657	Down	Chr17	13789255	13792531	+
GS_000311	1.37316	1.47344	1.52012	0.179011	0.087423	0.19874	Down	Chr17	13936318	13954623	+
GS_000312	0.958341	1.12346	1.06081	0.742095	0.488809	0.443343	Up	Chr17	13977736	14026027	-
GS_000317	1.43141	1.34361	1.0588	0.0725981	0.0750445	0.0695327	Down	Chr17	14119498	14122250	-
GS_000319	1.32684	1.20564	1.38071	0.0229519	0.00656345	0.00311943	Down	Chr17	14136538	14202053	-
GS_000321	1.49312	1.51778	1.60128	0.00930796	0.00926651	0	Down	Chr17	14212521	14227447	+
GS_000325	0.77983	0.898836	0.641687	0.0264763	0.0256503	0.0979351	Down	Chr17	14253916	14261426	-
GS_000326	1.3717	1.34911	1.49887	0	0	0	Down	Chr17	14266607	14273517	-
GS_000327	1.16929	1.26418	1.27349	0	0	0.0670401	Down	Chr17	14274339	14278865	-
GS_000336	2.94699	3.08916	3.13828	0.270952	0.0306002	0.241479	Down	Chr17	14385170	14396582	-
GS_000339	0.301772	0.531598	0.0600233	0	0	0	Down	Chr17	14421242	14427672	-
GS_000341	0.962689	1.23866	1.075	2.74271	2.87844	2.64568	Up	Chr17	14440748	14448109	-
GS_000343	2.75727	2.55656	2.65215	0	0	0.00896604	Down	Chr17	14463435	14478615	+
GS_000345	1.05091	1.29042	1.24465	2.37198	1.09374	1.70394	Up	Chr17	14522475	14528753	+
GS_000348	1.93519	2.04727	2.03349	0	0	0	Down	Chr17	14549328	14549932	-
GS_000349	2.38298	2.81379	2.72489	0	0	0	Down	Chr17	14554293	14554918	-
GS_000352	1.83865	2.379	2.13116	1.44594	0.994894	1.12219	Up	Chr17	14637176	14641487	-
GS_000354	5.51803	5.99691	5.60659	6.82934	6.80153	6.37479	Up	Chr17	14656785	14665263	+
GS_000355	1.71369	2.00706	1.69287	0.0138947	0.0136764	0.0982286	Down	Chr17	14667024	14677927	-
GS_000356	1.72142	1.82239	1.72816	0.0052417	0	0	Down	Chr17	14682266	14718267	-
GS_000359	0.406769	0.456891	0.493394	0.00568431	0	0.0108141	Down	Chr17	14749986	14782000	+
GS_000361	2.06365	2.0076	2.0169	0	0	0.0207392	Down	Chr17	14812176	14827994	+
GS_000364	0.387884	0.808395	0.791863	0	0.0433111	0	Down	Chr17	14854712	14858895	-
GS_000366	0.836082	1.13295	0.984666	0.0541119	0.00840511	0.0333074	Down	Chr17	14869293	14888196	-
GS_000369	4.05285	5.01802	4.04177	0	0.741751	0	Down	Chr17	14912852	14913348	+
GS_000370	1.59682	1.52506	1.86189	0.0919374	0.0459412	0.0254642	Down	Chr17	14917302	14940608	-
GS_000371	1.70569	1.17661	1.88028	0.0336166	0.0231931	0.0135779	Down	Chr17	15010605	15042109	-
GS_000372	1.81008	3.55518	0.918534	0	0	0.0625016	Down	Chr17	15157066	15159188	-
GS_000377	1.6635	1.64199	1.79089	1.07515	1.1443	1.24788	Up	Chr17	15356160	15428093	-
GS_000378	2.4609	2.32761	2.65505	0.218197	0.356388	0.237528	Down	Chr17	15445997	15458728	+
GS_000382	1.18701	1.48408	1.5029	0.220389	0.0898988	0.0567098	Down	Chr17	15494846	15500355	-
GS_000385	0.0557426	0.0202316	0.0181127	0.554191	0.191096	2.48965	Up	Chr17	15523818	15529634	-
GS_000386	2.25741	2.15401	2.24401	0.0238614	0	0.252493	Down	Chr17	15532687	15549666	+
GS_000388	2.29889	1.78207	2.2312	0.12191	0.0253611	0.13894	Down	Chr17	15571219	15611914	-
GS_000390	1.69935	1.5719	1.62348	0.028175	0	0.00539049	Down	Chr17	15687858	15716148	+
GS_000392	1.17471	1.48213	0.901515	1.95495	0.85987	1.14322	Up	Chr17	15738412	15739327	-
GS_000394	0.399932	0.356348	0.408596	0	0	0	Down	Chr17	15744244	15750199	-
GS_000395	3.44075	3.44025	3.80405	0	0	0	Down	Chr17	15758347	15759088	+
GS_000396	1.47395	1.60814	1.58257	0	0	0	Down	Chr17	15802092	15821727	+
GS_000397	1.22902	1.15628	1.20142	0.00291391	0.0209963	0.00841137	Down	Chr17	15828396	15901985	-
GS_000398	1.92629	1.82056	1.92914	0.25585	0.149558	0.171803	Down	Chr17	15954005	15986233	-
GS_000399	1.61646	1.61074	1.58488	6.75923e-14	0	0	Down	Chr17	16027095	16058358	+
GS_000400	1.92081	2.14233	2.00942	0.391599	0.192154	0.334084	Down	Chr17	16059595	16074455	+
GS_000406	2.02897	1.91579	2.01418	1.36854	1.1968	1.25249	Up	Chr17	16173951	16203966	-
GS_000408	0.402482	0	0.395772	0.334664	0.334158	0.585718	Up	Chr12	10116450	10117951	+
GS_000410	0.313476	0.522839	0.474824	0	0	0	Down	Chr12	10090002	10100149	+
GS_000413	1.86241	1.64891	2.02869	0	0	0	Down	Chr12	10057647	10059305	-
GS_000418	1.31456	1.73256	1.6485	0.0598134	0	0	Down	Chr12	10014946	10016461	-
GS_000419	1.28556	1.37637	1.42461	0.230509	0.0940813	0.120531	Down	Chr12	9963735	10012766	-
GS_000420	3.44886	3.49254	3.59894	1.11706	0.255071	0.377442	Down	Chr12	9845127	9846045	-
GS_000422	0.13521	0.164592	0.0840445	0.182736	0.0571134	0.131836	Up	Chr12	9811179	9819623	-
GS_000427	2.31336	1.98384	2.26605	0.499418	0.248111	0.408849	Down	Chr12	9669044	9751060	-
GS_000428	2.21613	2.46943	2.13159	0.332579	0.0740921	0.258544	Down	Chr12	9660821	9663115	+
GS_000429	1.50138	1.04133	1.19173	0	0.022359	0	Down	Chr12	9650935	9658442	-
GS_000430	1.6285	1.34448	1.42102	0.0995111	0.0391038	0.129143	Down	Chr12	9637852	9648329	-
GS_000431	0.743348	0.61746	0.794546	0	0.0331179	0.0318779	Down	Chr12	9626876	9635358	-
GS_000433	0.767715	0.927315	0.891595	0	0.0222676	0	Down	Chr12	9555375	9563947	-
GS_000434	0.90805	1.11947	0.889422	0.00582539	0	0.033168	Down	Chr12	9515338	9548478	-
GS_000438	3.77167	4.0034	3.87183	3.30645	3.3715	2.68381	Up	Chr23	1841864	1843719	+
GS_000442	2.4981	2.59015	2.72119	0.458359	0.175119	0.3531	Down	Chr23	2012875	2045934	-
GS_000445	2.67445	2.42453	2.18554	0.489817	0.223199	0.451806	Down	Chr23	2123878	2143925	-
GS_000447	1.39666	1.46547	1.33777	1.22247	0.941317	1.07899	Up	Chr23	2167305	2169288	+
GS_000448	1.76375	1.78609	1.85544	0.267386	0.110317	0.0698765	Down	Chr23	2179293	2183927	+
GS_000452	1.679	2.0676	1.84954	0.0234616	0	0	Down	Chr23	2219472	2226453	-
GS_000454	0.73376	0.582183	0.761508	0.734596	0.232372	0.635322	Up	Chr23	2250780	2258079	+
GS_000455	0.843245	1.39772	1.40011	0	0	0	Down	Chr23	2266263	2271077	+
GS_000456	0.966183	1.4528	1.11035	0.724284	0.500324	0.839232	Up	Chr23	2279808	2282962	+
GS_000461	1.10193	1.28405	1.21572	0	0	0	Down	Chr23	2414703	2422818	-
GS_000464	0.759833	0.666036	0.693189	0	0	0	Down	Chr23	2533241	2585365	+
GS_000465	0.68121	0.893227	0.794849	0.0806435	0	0	Down	Chr23	2606089	2612458	+
GS_000469	2.32653	2.27289	2.30203	0.0381899	0	0.103871	Down	Chr23	2701378	2705200	+
GS_000470	1.70745	1.65293	1.56353	0.060131	0.029856	0	Down	Chr23	2707879	2712479	+
GS_000471	1.54969	1.67669	1.93434	0.992429	0.562801	1.13881	Up	Chr23	2720395	2739227	+
GS_000472	0.943525	0.925173	1.04704	0.0674976	0	0.0803168	Down	Chr23	2750860	2762404	+
GS_000473	2.85072	3.08936	3.04224	2.28369	2.31218	1.93789	Up	Chr23	2765260	2780314	+
GS_000474	1.64041	1.43646	1.61634	0.887995	0.82271	1.12608	Up	Chr23	2788462	2844417	+
GS_000477	3.39714	2.89875	3.20413	0.00958395	0.00715718	0.00910004	Down	Chr23	2923954	2994703	-
GS_000478	1.13106	1.03995	1.15114	0.0485731	0.0337213	0	Down	Chr23	3002531	3028454	+
GS_000479	0.90011	0.622543	0.8122	0.036256	0.0184906	0.0172082	Down	Chr23	3119879	3141542	+
GS_000481	0.628121	0.379817	0.637974	0	0	0.0157255	Down	Chr23	3228767	3248898	+
GS_000491	0.591416	0.663446	0.665557	0.00726244	0	0.0069344	Down	Chr23	3399268	3423262	+
GS_000504	2.3838	2.00929	2.34799	0.56302	0.202442	0.309332	Down	Chr23	3651672	3673092	+
GS_000505	1.45175	1.25741	1.53205	0.185207	0.110569	0.12844	Down	Chr23	3707540	3775099	+
GS_000506	1.73554	1.58311	1.6254	0.132588	0.0578045	0.0678518	Down	Chr23	3785978	3815050	-
GS_000508	1.31015	1.5397	1.53347	0.223402	0.0436247	0.0614515	Down	Chr23	3869011	3877918	-
GS_000510	1.29636	1.1892	1.4394	0.118694	0.0789528	0.0154459	Down	Chr23	3912065	3930578	-
GS_000512	1.19483	1.07036	1.21568	0.170657	0.0234675	0.0991633	Down	Chr23	3952175	3966247	-
GS_000514	0.710949	1.18985	1.56153	0	0	0	Down	Chr23	3973999	3975347	-
GS_000515	1.68985	1.65894	1.73387	0.164083	0.0464721	0.0802624	Down	Chr23	3984106	4017802	-
GS_000519	2.31046	2.45734	2.46512	3.11495	2.20496	2.27835	Up	Chr23	4046990	4048076	+
GS_000522	1.1566	1.07717	1.2259	0.043668	0.0364667	0.0484917	Down	Chr23	4130386	4196563	-
GS_000525	0.481986	0.585417	0.576612	0.348921	0.301636	0.332747	Up	Chr23	4231488	4242149	-
GS_000526	1.03694	1.54535	1.18202	3.16096	3.1147	3.78156	Up	Chr23	4245101	4245873	-
GS_000527	0.149738	0.232819	0.217843	0.780021	0.0543387	0.489339	Up	Chr23	4248361	4264906	+
GS_000529	1.65302	1.75948	1.76284	1.3998	2.35884	2.33078	Up	Chr23	4279909	4288604	-
GS_000532	1.84323	2.13793	1.73638	1.70876	1.2077	1.21381	Up	Chr23	4350012	4353088	-
GS_000534	0	0	0	0.37505	0	0.349057	Up	Chr23	4364988	4365987	-
GS_000535	2.43778	2.88416	2.68066	2.74468	2.784	2.73145	Up	Chr23	4370549	4381751	+
GS_000539	2.43284	2.77689	2.71133	0.661804	0.325922	0.457098	Down	Chr23	4444262	4446478	+
GS_000540	2.36639	2.3588	2.23117	0.39968	0.173091	0.23142	Down	Chr23	4449030	4456066	+
GS_000541	1.71759	1.64259	1.62992	0	0	0	Down	Chr23	4464100	4465749	-
GS_000543	1.17959	1.29791	1.31236	2.30926	1.60293	0.524431	Up	Chr23	4509624	4514002	-
GS_000546	1.50023	1.74767	1.67302	0	0	0	Down	Chr23	4543863	4551427	-
GS_000549	2.50425	2.33263	2.61336	0.349547	0.32845	0.24965	Down	Chr23	4594365	4618500	+
GS_000552	0.288415	0.111314	0.214966	0	0	0	Down	Chr23	4652555	4662244	-
GS_000554	0.846991	0.838597	0.828115	0.0279221	0	0	Down	Chr23	4685570	4695583	-
GS_000556	2.44551	2.59529	2.46328	1.98478	1.70407	1.82005	Up	Chr23	4748566	4756862	-
GS_000559	1.73332	2.06522	1.85046	1.5204	1.18128	1.23021	Up	Chr23	4837708	4847466	-
GS_000563	1.40867	1.36362	1.4268	0.0474031	0.0316952	0.0901738	Down	Chr23	4981777	4993471	-
GS_000564	1.84475	2.71211	2.27121	1.7921	1.3531	1.29884	Up	Chr23	4999922	5005234	-
GS_000573	3.98526	4.40111	4.17372	3.86044	3.7674	3.54362	Up	Chr23	5117355	5119272	+
GS_000575	0.736875	1.2078	1.1302	0	0	0.0888624	Down	Chr23	5127086	5129320	+
GS_000580	0.964578	1.88931	0.963562	0	0	0	Down	Chr23	5206496	5208699	+
GS_000582	0.947226	0.772641	0.927381	0	0.0124171	0.0234592	Down	Chr23	5227071	5238258	-
GS_000583	0.784017	0.544293	0.674825	0	0	0.0628863	Down	Chr23	5241961	5248202	-
GS_000584	2.56627	2.56135	2.61353	1.71138	1.46978	1.85334	Up	Chr23	5260265	5276857	-
GS_000588	3.89038	4.24021	3.70582	3.33565	3.01542	3.26775	Up	Chr23	5326281	5330856	-
GS_000592	6.40953	6.82558	6.52527	5.28632	5.339	4.93756	Up	Chr23	5348470	5351418	-
GS_000593	2.98173	3.59808	2.96781	2.82708	2.3583	1.84303	Up	Chr23	5353281	5356608	-
GS_000600	3.85281	3.8658	4.00837	1.3054	0.828621	0.708052	Down	Chr23	5418249	5418897	+
GS_000602	1.28023	1.70353	1.38677	0	0.142501	0.102139	Down	Chr23	5440047	5442528	-
GS_000604	2.80665	3.19137	2.92586	2.8055	3.19973	3.27821	Up	Chr23	5470046	5478245	+
GS_000607	0.726295	0.757206	0.760235	1.65497	1.49597	1.25223	Up	Chr14	2521431	2522482	-
GS_000609	1.23346	1.45948	1.56389	0.123875	0.0735779	0.0498249	Down	Chr14	2432037	2447776	+
GS_000611	0.244467	0.285008	0.290015	0.184031	0.120979	0.184868	Up	Chr14	2344812	2408879	+
GS_000612	3.21092	2.77914	3.09453	0.572468	0.357578	0.462569	Down	Chr14	2310044	2338140	-
GS_000613	2.7272	2.15754	2.70548	0.0606262	0	0.0586251	Down	Chr14	2306829	2308622	-
GS_000619	1.51603	1.31172	1.53131	0.266689	0.126415	0.17212	Down	Chr14	2196755	2229862	-
GS_000622	0.0262576	0.0575985	0.0383442	0.580664	1.42549	2.94045	Up	Chr10	10636275	10648047	+
GS_000623.2	0.670157	0.848471	0.722886	1.28826	1.06869	1.18268	Up	Chr10	10663624	10669758	+
GS_000625	0.767574	1.58537	0.629711	1.29172	0.988616	0.968629	Up	Chr10	10682442	10684227	+
GS_000627	2.81701	2.13249	2.62555	0.00253605	0.0023661	0.00934325	Down	Chr10	10693190	10752831	-
GS_000628	3.6545	3.31838	3.25118	0	0	0	Down	Chr10	10769524	10773231	-
GS_000630	1.5095	1.89877	1.56716	0.361064	0.0828356	0.0668702	Down	Chr10	10789902	10805572	+
GS_000632	2.47411	2.44021	2.63313	0.0295017	0.057179	0	Down	Chr10	10859866	10863421	+
GS_000634	1.89451	2.14044	2.00119	0.406575	0.300042	0.203851	Down	Chr10	10916575	10923896	-
GS_000635	1.43474	1.39548	1.57654	2.76714	1.42487	1.73696	Up	Chr10	10930111	10930958	+
GS_000636	1.04521	0.902442	1.02528	0.00864638	0	0.00485152	Down	Chr10	10982574	11075896	+
GS_000639	2.21277	2.2173	2.33963	0	0	0	Down	Chr10	11116537	11119213	+
GS_000640	5.54424	5.54032	5.42268	8.33656	8.20826	7.68634	Up	Chr10	11152956	11153988	-
GS_000641	0.0711825	0.0342983	0.0460845	0.130114	0.155613	0.0356772	Up	Chr10	11155579	11172521	-
GS_000643	1.36015	1.87325	1.40232	0	0.0283664	0.105574	Down	Chr10	11242691	11249322	-
GS_000644	0.889118	1.89301	0.866149	0	0	0	Down	Chr10	11253352	11254664	+
GS_000645	2.35002	3.52749	2.8065	0	0	0	Down	Chr10	11257077	11257932	+
GS_000646	2.23674	2.33537	2.19531	0	0.305751	0.196882	Down	Chr10	11265724	11267081	+
GS_000659	1.8433	2.14983	2.1595	0.364139	0.0963786	0.268714	Down	Chr10	11390047	11397504	+
GS_000664	1.38419	1.6062	1.46441	1.43223	0.737055	0.628256	Up	Chr10	11425882	11437402	+
GS_000668	2.81223	3.26366	2.92264	2.77379	1.5302	2.11656	Up	Chr10	11454862	11459470	-
GS_000672	2.33984	2.21153	2.21471	0.551208	0.254524	0.337637	Down	Chr10	11503040	11535327	-
GS_000676	0.0617444	0.068179	0	0.548729	0	0.980661	Up	Chr10	11610931	11613756	-
GS_000685	0.43758	0.237026	0.670458	0	0	0	Down	Chr10	11707468	11718222	-
GS_000686	0.854268	0.684611	0.906227	0.0143553	0	0.0136683	Down	Chr10	11724699	11735729	-
GS_000688	2.84889	3.42834	2.97228	2.33604	2.36491	2.3133	Up	Chr10	11743149	11747015	-
GS_000690	0.605159	0.870513	1.09986	8.56566	8.59337	8.42366	Up	Chr10	11759342	11760399	-
GS_000691	5.45054	5.53049	5.00521	0.154322	0	0.389434	Down	Chr10	11762877	11763896	-
GS_000693	3.05764	3.34546	2.99657	2.22798	2.08634	1.9561	Up	Chr10	11771290	11794038	+
GS_000696	1.0118	1.12503	1.12214	0	0	0	Down	Chr10	11856805	11864971	-
GS_000697	2.73337	2.537	2.67686	0.741063	0.40405	0.552235	Down	Chr23	12625646	12645491	+
GS_000698	1.88995	1.33889	1.78421	0.04971	0	0.0471497	Down	Chr23	12573592	12577227	+
GS_000700	1.99958	1.84138	1.84756	0.237614	0.0879577	0.333976	Down	Chr23	12465995	12482735	+
GS_000702	5.5596	5.74152	2.70615	1.02826	0.822453	1.07565	Down	Chr23	12449244	12449472	+
GS_000703	2.65066	2.16536	2.61303	0.376228	0.169401	0.292787	Down	Chr23	12401805	12444080	-
GS_000705	0.488603	0.720776	0.647952	1.43252	0.437657	0.339914	Up	Chr23	12352680	12373245	+
GS_000712	2.03768	2.13456	2.27108	0.063877	0.0670807	0.159357	Down	Chr23	12117346	12164762	+
GS_000716	1.0891	0.848874	1.28851	0	0	0	Down	Chr23	11915420	11916641	+
GS_000718	1.232	1.52731	1.25264	0.0939618	0.093677	0	Down	Chr23	11895727	11901300	-
GS_000719	0.450937	0.277751	0.475676	2.28378	1.63148	1.34303	Up	Chr23	11881148	11892309	+
GS_000720	1.3403	1.16976	1.38185	0.0996941	0.0680516	0	Down	Chr23	11864863	11878583	+
GS_000721	1.58008	1.58597	1.51377	1.00123	0.809292	0.638584	Up	Chr23	11824521	11861547	+
GS_000723	1.75741	1.97299	1.83934	1.74669	1.56621	2.01601	Up	Chr23	11783517	11818604	-
GS_000724	7.37253	8.01541	7.57802	7.3699	7.12469	6.65794	Up	Chr23	11773878	11774827	+
GS_000727	3.07274	3.27119	3.03467	4.07468	2.79198	1.99343	Up	Chr23	11745824	11748955	-
GS_000729	2.04758	1.67115	1.91236	0.258466	0.135747	0.221569	Down	Chr23	11547456	11565349	+
GS_000731	3.30144	2.92309	3.39897	0.71457	0.726878	0.848571	Down	Chr23	11472610	11475455	+
GS_000733	2.47195	3.03849	2.7031	3.89059	4.84577	4.55987	Up	Chr11	19343467	19352289	-
GS_000734	0.70931	0.920562	0.831962	0.79336	0.498712	0.674775	Up	Chr11	19361362	19367926	+
GS_000741	2.22919	1.96169	2.34009	0.206575	0.16576	0.148708	Down	Chr11	19439453	19495260	-
GS_000744	1.12562	1.66094	1.4571	0.189627	0.0975482	0.108989	Down	Chr11	19579427	19589110	+
GS_000746	1.56363	1.7281	1.90052	0	0	0	Down	Chr11	19600553	19604324	+
GS_000748	0.98677	1.00162	1.09731	0	0	0.00366852	Down	Chr11	19612356	19656008	-
GS_000749	0.434161	0.467829	0.450232	0	0	0.0605449	Down	Chr11	19662945	19674375	-
GS_000751	2.11938	1.98678	1.99338	1.42376	1.196	1.70864	Up	Chr11	19703404	19719144	+
GS_000757	2.86471	3.38688	3.0328	2.38474	2.22787	2.16251	Up	Chr11	19778493	19783829	+
GS_000759	2.39377	2.50744	2.80301	0.563156	0	0	Down	Chr11	19841035	19842397	-
GS_000760	1.4668	1.50965	1.52685	0.0114621	0	0.0110242	Down	Chr11	19858744	19877304	+
GS_000761	3.62525	4.09275	3.90937	2.86921	2.48686	2.86358	Up	Chr11	19882074	19886638	-
GS_000762	1.64017	1.74009	1.89581	0.0133261	0	0	Down	Chr11	19900798	19916514	-
GS_000764	2.40374	1.88896	2.20976	0.485159	0.240617	0.267162	Down	Chr11	19964083	20074351	+
GS_000766	1.34951	1.8962	1.45416	3.01549	2.73768	3.21526	Up	Chr11	20086214	20090757	-
GS_000768	1.79088	1.54653	1.78559	0.0249779	0.0124176	0	Down	Chr11	20169455	20184723	+
GS_000771	3.49947	3.7195	3.39704	3.07124	5.29119	4.76877	Up	Chr11	20201051	20207596	+
GS_000772	2.97258	2.94959	2.71561	5.23637	4.76048	4.92623	Up	Chr11	20217028	20263706	+
GS_000773	4.06459	4.12097	3.68523	5.9115	5.41771	5.60087	Up	Chr11	20264897	20265940	+
GS_000777	0.539681	0.526302	0.456953	0	0.0145985	0	Down	Chr11	20296592	20307968	-
GS_000778	1.00199	1.30735	1.27782	0.268243	0.0528165	0.0808767	Down	Chr11	20318169	20334236	+
GS_000781	2.59932	2.60521	2.29193	2.31118	1.98633	2.77879	Up	Chr11	20402197	20403890	-
GS_000784	1.63794	1.8814	1.17902	1.93825	1.7448	0.927234	Up	Chr11	20431599	20432886	+
GS_000786	0.975806	1.1244	1.01898	0	0	0	Down	Chr11	20448221	20459666	+
GS_000787	1.21797	1.15401	1.40887	0.0566849	0.0239909	0	Down	Chr11	20462965	20483794	-
GS_000788	0.0472216	0.0982423	0.0900474	5.14671	0.345721	0	Up	Chr11	20512427	20515078	+
GS_000789	1.17568	1.0727	1.14314	0.0138063	0	0	Down	Chr11	20520992	20550630	-
GS_000793	1.83238	1.83936	1.93155	1.60392	1.40753	1.53583	Up	Chr11	20626838	20631878	-
GS_000796	1.07812	1.11952	0.997869	0	0.0402444	0.0380709	Down	Chr11	20708910	20717902	-
GS_000798	2.15032	3.2496	1.90545	0.169559	0.0468584	0.126553	Down	Chr11	20796541	20800033	+
GS_000799	0.145201	0.0197059	0.113857	0.610396	0.624177	0.80815	Up	Chr11	20803538	20824050	-
GS_000800	1.35708	1.44445	1.54111	0.157546	0.00988882	0.15903	Down	Chr11	20828322	20846666	+
GS_000803	2.15721	2.18193	2.03009	0.0118196	0	0.0108597	Down	Chr11	20913432	20926070	+
GS_000804	1.22612	2.08003	1.35181	0	0	0	Down	Chr11	20931921	20932923	+
GS_000805	1.24523	0.99157	1.04996	0	0	0	Down	Chr11	20934993	20936462	+
GS_000806	0.982273	1.18361	0.659086	0	0	0	Down	Chr11	20939221	20941100	+
GS_000808	1.65175	2.18327	1.78954	1.23731	1.16276	1.29152	Up	Chr11	20954922	20958237	+
GS_000817	0.145538	0.0787966	0	0.265855	0.0714568	0.310617	Up	Chr11	21013538	21015157	+
GS_000820	0.400161	0.41263	0.413865	0	0	0	Down	Chr11	21080336	21088595	-
GS_000822	1.62711	1.13927	1.59401	0	0.00180279	0.00536262	Down	Chr11	21124542	21222751	+
GS_000824	0.210069	0.111237	0.327849	0	0	0	Down	Chr11	21233804	21243235	+
GS_000825	0.290862	0.247296	0.218212	0.679262	0.235857	0.419356	Up	Chr11	21252265	21254426	+
GS_000827	3.89698	3.9677	3.85668	3.07965	3.53719	3.77798	Up	Chr11	21265352	21266053	+
GS_000831	3.35933	3.78945	3.54719	4.18307	4.18969	3.56293	Up	Chr11	21281258	21287213	-
GS_000833	2.21006	2.48654	2.42285	0.133205	0.132506	0.15731	Down	Chr11	21329066	21344182	-
GS_000834	2.39179	2.50989	2.35978	1.9716	1.59052	2.3017	Up	Chr11	21371209	21385613	-
GS_000835	0.26169	0.146615	0	0.333236	0.823576	0.682974	Up	Chr11	21387260	21388307	+
GS_000837	2.83263	2.81035	2.95992	0	0	0	Down	Chr11	21403783	21404788	-
GS_000838	1.64901	1.54029	1.60492	0.0225368	0.0153859	0.0144982	Down	Chr11	21413095	21491370	-
GS_000839	3.09168	3.12463	2.99917	0.134671	0.0682058	0.127578	Down	Chr11	21493493	21498779	-
GS_000840	0.818068	0.688731	0.645131	0	0	0	Down	Chr11	21505392	21513483	-
GS_000842	1.34432	1.76173	1.56401	0	0	0	Down	Chr11	21525410	21527182	-
GS_000849	1.08241	1.11561	1.14552	0	0	0.0346766	Down	Chr13	4963852	4973923	+
GS_000850	0.245738	0.228094	0.212955	0	0	0	Down	Chr13	4941405	4955487	+
GS_000851	2.81724	3.3478	3.1112	2.09416	1.85885	1.76305	Up	Chr13	4936625	4940231	-
GS_000857	2.29137	2.58774	2.35166	0.381558	0.142303	0.113037	Down	Chr13	4676582	4683512	-
GS_000858	0.7475	1.05571	0.566866	0	0	0	Down	Chr13	4642953	4658205	-
GS_000860	0.641334	0.691364	0.613928	0	0	0	Down	Chr13	4593231	4598805	-
GS_000865	1.89917	1.70351	1.80469	0.197328	0.0736186	0.190964	Down	Chr13	4494790	4507381	+
GS_000867	2.11366	1.98526	1.94961	0.275282	0.212809	0.268729	Down	Chr13	4463293	4484440	+
GS_000869	0.942642	1.1015	1.25559	0	0	0	Down	Chr13	4447691	4449186	+
GS_000877	2.87404	2.90786	3.02249	0.184509	0.179495	0.0886642	Down	Chr4	305506	320015	-
GS_000878	2.05436	3.19514	2.18055	0.0241174	0	0	Down	Chr4	297223	303783	+
GS_000879	1.62236	2.05478	1.70231	3.12081	3.54987	3.01174	Up	Chr4	257829	292748	-
GS_000880	1.16422	1.24656	0.832502	0.0275412	0.00956001	0.0550032	Down	Chr4	250166	255890	+
GS_000883	1.70222	1.81369	1.61621	0.114854	0.023307	0.107625	Down	Chr4	221457	223930	-
GS_000891	1.53623	1.6609	1.27799	0.221365	0.125045	0.0601084	Down	Chr4	173507	179731	-
GS_000892	2.10202	2.44055	2.45082	0.246425	0.0480373	0.147787	Down	Chr4	170072	172656	+
GS_000900	0.947559	0.633585	0.609498	0.0325854	0.0100248	0.00492522	Down	Chr4	65865	90550	+
GS_000902	1.14066	1.14737	1.04727	0.08238	0.057787	0	Down	Chr4	35373	45702	-
GS_000903	1.76879	1.79689	1.82796	0.0823837	0	0.0304622	Down	Chr4	23341	31715	-
GS_000907	1.71283	1.5027	1.56841	0.0384531	0.0268209	0.0208144	Down	Chr16	4626098	4653084	+
GS_000911	0.819515	0.698082	0.810177	0	0	0.0202281	Down	Chr16	4572328	4579265	-
GS_000913	0.660373	0.898224	0.5433	0	0	0	Down	Chr16	4552137	4566670	-
GS_000914	1.8339	2.1208	1.95126	2.28287	1.30508	0.96996	Up	Chr16	4537784	4549876	+
GS_000915	1.36252	1.46098	1.20576	0.992439	0.541905	0.470415	Up	Chr16	4523652	4535467	-
GS_000916	1.25005	0.92871	1.49725	0	0	0	Down	Chr16	4384564	4385704	-
GS_000921	1.60565	1.62366	1.84968	0	0	0	Down	Chr16	4155488	4157619	-
GS_000925	2.34568	1.2697	2.04596	0	0	0	Down	Chr6	24624959	24625472	-
GS_000927	3.9971	2.94187	3.6635	0.941493	0.296895	0.391915	Down	Chr6	24580801	24583015	+
GS_000933	1.24995	1.26469	1.3842	0.296076	0.0749727	0.135847	Down	Chr6	24483832	24503574	-
GS_000936	6.22108	6.31876	6.44206	0.173819	0.234796	0.468206	Down	Chr6	24364362	24369402	-
GS_000950	2.13368	2.18654	2.00015	0.0716501	0.203896	0.257303	Down	Chr6	23825077	23826663	+
GS_000952	1.57129	1.91749	1.95405	0	0	0	Down	Chr6	23729537	23730977	+
GS_000953	0.248314	0.267038	0.276626	0.202986	0.142192	0.122803	Up	Chr6	23690217	23718281	-
GS_000954	1.36991	1.66164	1.38873	0.284783	0.108232	0.167761	Down	Chr6	23670055	23678518	+
GS_000955	1.2979	1.41557	1.2691	1.26733	1.58276	1.49758	Up	Chr6	23648969	23655285	+
GS_000957	2.26914	2.58003	2.22608	3.13895	2.98454	2.8049	Up	Chr6	23624591	23629751	+
GS_000959	0.486006	0.580554	0.802168	0.695608	0.482814	0.318674	Up	Chr6	23571460	23573894	-
GS_000962	1.76149	1.84775	1.84167	0.0763473	0.0210384	0.0198548	Down	Chr6	23512991	23548103	-
GS_000966	2.56752	2.84285	2.11755	0	0	0.069633	Down	Chr6	23464616	23471902	-
GS_000968	0.53422	0.538543	0.683357	0.0713728	0.039664	0.0462258	Down	Chr6	23285881	23304390	-
GS_000969	1.75887	1.35266	1.64564	0.0329908	0.05687	0.0402451	Down	Chr6	23201606	23284129	+
GS_000971	1.15596	0.738634	1.2364	0	0	0	Down	Chr6	23096539	23100776	+
GS_000972	2.3155	1.89505	2.18366	0.00406451	0.0147042	0.0164781	Down	Chr6	22965873	23094282	+
GS_000978	1.12293	1.15895	1.15498	0.0214211	0	0.00618075	Down	Chr6	22899014	22927768	-
GS_000982	3.93553	3.07303	3.53983	0	0	0	Down	Chr6	22703869	22705032	-
GS_000985	1.43142	1.4977	1.31354	0.0312924	0	0.0392796	Down	Chr6	22637209	22651824	+
GS_000987	2.33006	2.1692	2.13514	1.32052	1.41875	1.23017	Up	Chr6	22579330	22612152	+
GS_000989	0.292812	0.691681	0.600237	0	0	0	Down	Chr6	22567821	22571443	-
GS_000990	0.95986	1.00958	1.14288	0	0	0.0236433	Down	Chr6	22556225	22561437	-
GS_000991	0.595951	0.772115	0.522949	0.424188	0.484977	0.458745	Up	Chr6	22425446	22506152	+
GS_000993	1.95478	1.84259	1.93108	0.354696	0.104298	0.223368	Down	Chr6	22319514	22397071	+
GS_000995	2.34568	1.2697	2.04596	0	0	0	Down	Chr6	22302186	22302699	+
GS_001001	1.93213	1.86463	1.96237	0.063122	0.0204959	0.030237	Down	Chr20	8299556	8311522	-
GS_001002	2.22243	2.09901	2.14544	0.426921	0.119209	0.220168	Down	Chr20	8255909	8290139	-
GS_001003	0.515149	0.438276	0.511736	0.0272534	0	0.0147559	Down	Chr20	8202385	8250425	+
GS_001008	1.38121	1.18838	1.32315	0.0491325	0.00125029	0.003466	Down	Chr20	7958610	8008392	+
GS_001010	0.752651	0.987088	0.986882	0.0624166	0.077019	0.082796	Down	Chr20	7929939	7945533	-
GS_001011	2.3926	2.2784	2.41628	0	0	0	Down	Chr20	7798987	7834399	-
GS_001014	0.881121	1.26859	1.03017	0	0	0	Down	Chr20	7553680	7555111	-
GS_001017	1.9284	2.06941	1.87054	1.78654	1.51852	0.957001	Up	Chr20	7458601	7470377	-
GS_001018	1.93483	2.00886	2.16338	1.58779	1.1912	1.49697	Up	Chr20	7451008	7454278	-
GS_001019	1.02862	1.1264	0.939821	0.035033	0	0	Down	Chr20	7443887	7448891	-
GS_001024	2.50532	2.3872	2.49924	1.81446	1.43411	1.59656	Up	Chr20	7191836	7256433	+
GS_001026	1.40443	0.941616	1.33484	0.00548348	0.00276668	0	Down	Chr20	7087135	7150187	-
GS_001032	0.983259	0.934404	0.73861	1.93437	0.855732	1.16602	Up	Chr20	6897348	6898174	+
GS_001033	0.856094	0.922331	0.881456	1.36078	0.550061	0.789761	Up	Chr20	6881019	6896404	+
GS_001034	2.36343	1.72471	2.39858	0	0	0.0604255	Down	Chr20	6863639	6865031	-
GS_001035	2.82704	2.48915	2.76145	0.220744	0	0.0739284	Down	Chr20	6766928	6768379	+
GS_001036	0.518829	0.731351	0.658677	0.39962	0.175393	0.444528	Up	Chr8	6775451	6805386	+
GS_001038	2.60824	2.43487	2.33836	2.35943	2.2215	1.20996	Up	Chr8	6674491	6679877	-
GS_001041	1.60372	1.69777	1.48527	0	0.0551227	0	Down	Chr8	6621966	6624865	+
GS_001043	2.92081	3.26178	3.06522	0.489324	0.397439	0.447086	Down	Chr8	6612407	6614736	+
GS_001047	2.08537	2.60021	2.01699	1.49107	1.72621	1.63888	Up	Chr8	6545256	6555015	-
GS_001062	1.71879	1.55772	1.6812	0	0	0	Down	Chr8	6108325	6149938	+
GS_001065	2.13118	2.2582	2.22183	0.305634	0.377782	0.241289	Down	Chr8	5867013	5868821	+
GS_001066	5.15073	5.05969	4.95249	1.54527	0.875636	1.12212	Down	Chr8	5862204	5863899	+
GS_001067	2.325	2.80043	2.37769	2.35679	1.86973	1.86882	Up	Chr8	5756532	5764417	+
GS_001070	0.954199	0.66134	0.863996	0	0.0365517	0.0513014	Down	Chr8	5666065	5674561	-
GS_001072	1.82871	1.58613	1.82167	1.46725	0.989253	1.41708	Up	Chr8	5601755	5637712	+
GS_001076	1.89528	2.48943	1.7201	0	0.399654	0.189819	Down	Chr8	5571618	5572913	+
GS_001077	5.338	5.85177	5.46629	4.66641	4.67822	4.27162	Up	Chr8	5568920	5569825	-
GS_001082	0.681046	0.741006	0.761507	0.687171	0.718699	0.65486	Up	Chr8	5426892	5474689	-
GS_001089	0.0429222	2.39487e-08	0	0.206496	0.118083	0.21277	Up	Chr8	5343870	5355034	-
GS_001091	1.18781	1.02408	1.0199	0	0	0	Down	Chr8	5333987	5337117	+
GS_001092	0.039861	0	0	2.23747	0.0826281	0.190191	Up	Chr8	5326563	5329545	-
GS_001093	2.6222	2.93432	2.66585	3.7116	4.36919	4.01647	Up	Chr8	5316188	5324517	-
GS_001101	2.26637	2.48108	2.13785	0	0	0	Down	Chr8	5264807	5266268	-
GS_001104	1.42931	1.04868	1.83336	0	0	0	Down	Chr8	5047637	5049202	+
GS_001105	2.28532	2.09083	1.95278	0.154292	0.077196	0	Down	Chr8	5025695	5027218	+
GS_001108	2.8532	3.20314	2.73505	0	0	0	Down	Chr8	4886790	4887942	+
GS_001111	2.26603	2.3414	2.45001	0.0383776	0	0.0368678	Down	Chr8	4814482	4820114	-
GS_001116	0.782984	1.05863	0.958711	2.30421	0.760362	1.4732	Up	Chr8	4583978	4595117	-
GS_001118	2.027	2.28507	2.26398	1.82831	1.59536	1.7012	Up	Chr8	4524524	4573491	-
GS_001119	0.553852	0.459809	0.433725	0	0	0	Down	Chr8	4437963	4451963	+
GS_001121	1.31708	1.00971	1.2203	0	0	0	Down	Chr8	4229847	4292411	-
GS_001124	4.23146	4.36394	4.31602	1.40477	1.12747	0.59949	Down	Chr8	4149873	4153000	-
GS_001125	2.24713	1.86718	2.07512	0.275427	0.262225	0.314729	Down	Chr8	4095792	4113139	-
GS_001126	1.74171	1.39552	1.65893	0.149826	0.162472	0.159619	Down	Chr8	3943796	4002680	-
GS_001129	1.03701	0.680006	0.980342	2.43889	1.83149	2.01607	Up	Chr8	3864911	3880190	-
GS_001130	0.970253	1.03508	0.818865	0	0	0	Down	Chr8	3850549	3860055	+
GS_001132	1.587	1.65255	1.71085	2.06389	1.74239	1.13891	Up	Chr8	3810047	3824380	-
GS_001133	1.53105	1.17117	1.37957	0.114799	0.0224113	0.0621227	Down	Chr8	3787282	3807440	+
GS_001134	0	0.204001	0	1.56473	1.36686	1.84286	Up	Chr8	3774511	3776001	-
GS_001136	0.649145	1.5923	1.04924	0.847012	0.503403	0.879609	Up	Chr8	3766229	3768725	-
GS_001140	1.58349	1.58103	1.65898	1.30738	0.806391	0.734864	Up	Chr8	3730734	3742689	+
GS_001145	0.702341	0.948813	0.72481	1.4744	1.39662	1.67136	Up	Chr8	3668678	3687562	-
GS_001146	2.73201	2.37441	2.74174	0.539512	0.417781	0.464918	Down	Chr18	12480248	12487962	-
GS_001149	0.833712	0.806506	0.996421	0.82646	0.573274	0.577722	Up	Chr18	12542187	12547312	+
GS_001150	1.34358	1.5948	1.4348	1.57627	0.706697	0.695796	Up	Chr18	12592506	12662544	+
GS_001151	2.85666	2.97608	2.89414	1.94306	1.68052	1.98299	Up	Chr18	12683337	12685872	-
GS_001152	2.26612	2.3998	2.4139	1.59829	1.16203	1.22195	Up	Chr18	12768251	12783584	+
GS_001153	2.22177	2.08936	2.26569	0.374855	0.131787	0.176832	Down	Chr18	12795136	12852547	-
GS_001154	1.21815	1.44924	1.3354	0.0681343	0	0.00802679	Down	Chr18	12860469	12880408	-
GS_001155	1.94831	1.76395	1.97392	0.212969	0.160669	0.230213	Down	Chr18	12889061	12917819	-
GS_001157	2.26181	3.22488	1.84879	0	0	0	Down	Chr18	12990804	12994646	-
GS_001158	0.292417	0.215247	0.29552	0.00753362	0	0.0046817	Down	Chr18	12998590	13061531	+
GS_001159	1.41668	1.10688	1.33829	0.0640563	0.0226379	0.0357486	Down	Chr18	13094812	13266430	+
GS_001160	2.04086	1.8443	1.87797	1.4218	0.946082	1.02929	Up	Chr18	13295727	13363467	+
GS_001161	0.89566	1.1747	1.23335	0.107312	0.10763	0.179633	Down	Chr18	13370474	13383705	+
GS_001162	1.26034	1.67289	0.860004	0	0	0.0573427	Down	Chr18	13374198	13376532	-
GS_001164	0.209473	0.281782	0.254188	0.00697621	0	0.00810479	Down	Chr18	13424989	13478604	+
GS_001165	0.184712	0.473916	0.181104	1.05954	0.624895	0.3474	Up	Chr18	13492678	13496385	+
GS_001167	2.37843	2.13223	2.32636	7.60301e-12	1.08917e-14	6.67968e-09	Down	Chr18	13824212	13878268	+
GS_001170	1.73017	1.78921	1.69514	0.0565865	7.30381e-14	0	Down	Chr18	14296167	14340871	+
GS_001171	1.61099	1.63859	1.71846	0.184072	0	0.0561797	Down	Chr18	14348931	14370955	+
GS_001173	1.36558	1.13137	1.13688	0	0	0	Down	Chr18	14397346	14407607	+
GS_001183	0.918014	1.00237	0.828382	0	0	0	Down	Chr4	8794584	8799899	-
GS_001184	0.690445	0.947169	0.890054	0.0569456	0.0366347	0	Down	Chr4	8801764	8809526	-
GS_001185	1.04586	1.06462	0.732007	0.694732	0.698064	0.615736	Up	Chr4	8810640	8812287	+
GS_001186	0.918844	0.861323	0.855892	0	0	0	Down	Chr4	8814292	8819687	+
GS_001189	2.65392	2.45324	2.60033	0.103248	0.0265012	0.167512	Down	Chr4	8849356	8853278	-
GS_001190	6.80888	6.75772	6.50357	1.8883	0.0566393	0.0523536	Down	Chr4	8854867	8856729	-
GS_001191	1.95718	2.3759	2.30934	1.66053	1.14454	1.46684	Up	Chr4	8859479	8867503	-
GS_001192	0.601809	1.00332	0.612239	0.861844	0.295243	0.432714	Up	Chr4	8868859	8871666	-
GS_001196	2.26192	2.87979	2.65692	0	0	0	Down	Chr4	8893721	8907594	+
GS_001197	1.7198	1.89384	1.76396	0	0	0	Down	Chr4	8907682	8909589	+
GS_001200	3.59428	3.7249	3.47703	5.64051	6.25056	5.60789	Up	Chr4	8929910	8938401	+
GS_001205	1.13584	1.21828	0.998346	2.96147	3.19202	3.46105	Up	Chr4	8966903	8970543	-
GS_001207	3.07816	3.19648	2.95076	0	0	0	Down	Chr4	9013531	9014572	-
GS_001209	2.39901	2.71949	2.48752	0.395291	0.26452	0.455187	Down	Chr4	9028466	9031569	-
GS_001210	2.85238	3.0221	2.83245	0.757832	0.544009	0.56355	Down	Chr4	9036393	9040247	-
GS_001213	1.05546	1.30338	1.16496	0.990756	0.470763	0.69556	Up	Chr4	9071633	9074077	+
GS_001215	0.464934	1.00388	0.517418	0	0	0.031213	Down	Chr4	9081525	9084710	+
GS_001220	4.27392	4.46072	4.2168	11.7647	12.3037	12.1767	Up	Chr4	9120991	9122824	-
GS_001221	4.20822	4.39452	4.19214	11.6916	12.2188	12.0959	Up	Chr4	9129247	9131080	-
GS_001222	3.7008	4.08567	3.86968	4.15407	5.09853	4.65358	Up	Chr4	9133945	9161273	-
GS_001223	0.148409	0.364805	0.131998	0.477158	0.425046	0.557881	Up	Chr4	9140140	9149319	+
GS_001226	1.92887	2.21563	1.91779	1.5058	0.859211	1.36315	Up	Chr4	9169100	9173201	+
GS_001227	0.811079	0.746972	0.81396	0	0	0	Down	Chr4	9184334	9188543	+
GS_001228	1.22965	1.37074	1.44488	0.0688088	0.0395571	0.0836636	Down	Chr4	9189281	9204306	+
GS_001231	3.40757	3.72331	3.30749	2.96498	1.94651	2.51791	Up	Chr4	9221190	9223516	+
GS_001232	1.51753	2.51129	1.82857	0.00450074	0	0	Down	Chr4	9241741	9269620	-
GS_001235	1.11905	1.39976	1.1671	0.0489319	0.0168474	0.0927535	Down	Chr4	9296725	9305137	+
GS_001238	1.08235	0.915034	1.05445	0.00430172	0	0.00405198	Down	Chr4	9509586	9587082	+
GS_001239	0.900378	0.892979	0.782139	0	0	0	Down	Chr4	9593966	9597841	+
GS_001241	1.71753	1.70769	1.80913	0.431454	0.087809	0.0409723	Down	Chr4	9608004	9668110	-
GS_001242	2.38377	2.92931	2.01637	2.16619	1.49479	1.4801	Up	Chr4	9691071	9694128	-
GS_001245	1.398	1.27334	1.32007	0	0	0	Down	Chr4	9728124	9738422	-
GS_001246	6.39216	6.75863	6.58904	0.335997	0.420392	0.172067	Down	Chr4	9742272	9743694	+
GS_001248	1.54404	1.06493	1.37508	0.00426875	0	0	Down	Chr4	9785200	9824625	-
GS_001249	3.44892	3.27996	3.16002	0	0	0	Down	Chr4	9953612	9954572	-
GS_001250	0.564092	0.488949	0.467308	0	0	0	Down	Chr4	10028362	10043128	+
GS_001253	1.60164	1.58133	1.64077	0.0747668	0.00824564	0.0170545	Down	Chr4	10142125	10155937	-
GS_001255	2.0359	2.27941	2.26333	1.74188	1.51865	1.57379	Up	Chr19	13892634	13914857	-
GS_001256	2.86706	2.83296	2.71967	0.0714699	0	0	Down	Chr19	13934377	13935319	+
GS_001260	1.92703	1.81872	1.96899	0.258747	0.208361	0.182979	Down	Chr19	13991943	14000105	-
GS_001264	1.85603	1.73575	1.83293	0.29896	0.0463289	0.0920304	Down	Chr19	14255097	14302744	+
GS_001265	6.22576	6.68657	6.43961	9.51512	9.66242	9.68651	Up	Chr19	14315979	14326320	+
GS_001267	1.63102	1.51571	1.54142	0.0369572	0.0367403	0.0348543	Down	Chr19	14342705	14362350	+
GS_001269	1.5528	1.83771	1.95766	0	0	0	Down	Chr19	14372818	14376260	+
GS_001273	2.41841	2.69357	2.21641	2.79417	2.68032	2.59143	Up	Chr19	14448781	14450311	-
GS_001276	2.68308	3.1788	2.3452	0.186072	0	0.595557	Down	Chr19	14461885	14462698	+
GS_001279	1.08829	2.01516	1.14088	0	0	0	Down	Chr19	14480661	14486082	+
GS_001280	3.21458	3.44192	3.13161	3.95661	5.90207	4.65046	Up	Chr19	14488204	14500692	-
GS_001284	1.07224	1.12531	1.03808	0	0	0	Down	Chr19	14589611	14610372	-
GS_001285	1.1619	1.1022	1.32176	0	0	0	Down	Chr19	14649115	14650702	+
GS_001286	2.10999	1.96396	1.84085	2.19178	2.21783	1.78996	Up	Chr19	14656717	14667130	+
GS_001287	3.44374	3.11494	3.3428	0.245113	0.0717946	0.258228	Down	Chr19	14669123	14674345	-
GS_001288	1.77354	1.67667	1.68289	2.61942	2.12187	2.04588	Up	Chr19	14738943	14760098	+
GS_001289	1.21712	1.17269	1.30393	0.0716245	0.0742517	0.0524687	Down	Chr19	14764217	14774694	+
GS_001290	0.791252	0.844377	0.978237	0.0350428	0.043366	0.0601681	Down	Chr19	14775615	14800801	-
GS_001291	2.37692	2.17478	2.40016	0.48487	0.22475	0.24426	Down	Chr19	14803623	14827892	+
GS_001293	0.20278	0.315027	0.300107	0	0	0	Down	Chr19	14851827	14866456	-
GS_001301	4.10415	4.35383	4.2633	0.893277	0.40247	0.205492	Down	Chr19	15282582	15286807	+
GS_001303	1.21826	1.13635	1.1693	0.0619441	0.01752	0.0588512	Down	Chr19	15462974	15494451	-
GS_001304	1.91923	1.9669	2.02963	2.13688	1.59948	1.81144	Up	Chr19	15501621	15536751	-
GS_001306	3.41703	3.38516	3.384	4.89279	4.87344	4.01602	Up	Chr19	15601587	15607118	-
GS_001307	0.420455	0.670237	0.288319	0.45592	0.334482	0.395442	Up	Chr19	15607793	15609887	+
GS_001309	1.43406	1.66423	1.60378	0	0	0	Down	Chr19	15703660	15706298	-
GS_001310	1.62159	1.65647	1.51501	0	0	0	Down	Chr19	15707870	15711700	-
GS_001311	0.66335	0.675757	0.681823	0.108503	0	0	Down	Chr19	15715541	15727331	-
GS_001312	0.299172	0.493004	0.457092	1.48654	0.326221	0.455112	Up	Chr19	15732294	15750410	-
GS_001316	0.202208	0.257203	0.177135	0.0127257	0	0.00235871	Down	Chr19	15777250	15838097	+
GS_001317	1.74047	1.45611	1.64512	0	0.0055172	0	Down	Chr19	15841687	15871406	-
GS_001323	1.45994	1.77697	1.61015	0	0	0	Down	Chr9	8366908	8368323	+
GS_001327	0.876365	0.984003	1.00768	0	0	0	Down	Chr9	8408929	8419395	-
GS_001328	1.20274	1.27406	1.20172	0.0524315	0	0.00873697	Down	Chr9	8421245	8462039	-
GS_001329	1.24302	1.38002	1.40272	0	0	0	Down	Chr9	8436219	8443921	+
GS_001330	3.37552	3.49293	3.26736	0	0	0	Down	Chr9	8476367	8481324	-
GS_001331	0.0896737	0.274556	0.229241	0.274052	0.285072	0.381469	Up	Chr9	8492026	8497734	+
GS_001332	1.24325	1.30035	1.21558	0.0920799	0.046669	0.0871556	Down	Chr9	8501886	8504559	-
GS_001334	1.21486	0.937507	0.863911	1.44696	1.26692	1.07206	Up	Chr9	8618737	8630327	-
GS_001339	0.79192	0.595916	0.585266	0.0297153	0	0.027968	Down	Chr9	8678514	8682780	+
GS_001341	0.551254	0.642762	0.626158	0.0534018	0	0.0166086	Down	Chr9	8738745	8752138	-
GS_001344	1.65251	2.46563	1.48513	0	0	0	Down	Chr9	8779898	8781709	+
GS_001348	1.8475	1.71951	1.69662	0.0484141	0.0101705	0	Down	Chr9	8807508	8836556	+
GS_001349	1.69947	1.37799	1.90236	0.102327	0	0	Down	Chr9	8843187	8844848	+
GS_001350	0.502846	0.494747	0.496875	0.0317704	0	0.0305096	Down	Chr9	8847149	8862623	-
GS_001352	2.6684	2.75943	2.60211	2.02496	1.08261	1.75731	Up	Chr9	8868911	8870124	-
GS_001353	1.42729	1.03462	1.4202	0.114323	0.0301435	0.0853219	Down	Chr9	8925374	8963785	+
GS_001354	1.38933	1.29562	1.40442	0.162676	0.112283	0.177082	Down	Chr9	8979155	9023519	+
GS_001365	0.674032	0.740333	0.84681	1.23264	0.671339	0.582277	Up	Chr9	9294702	9301329	+
GS_001366	3.58504	3.56708	3.21166	2.38438	4.00532	4.32408	Up	Chr9	9306159	9307574	+
GS_001368	1.56007	1.85042	1.59483	0.272455	0.216299	0.0811539	Down	Chr9	9343052	9346387	+
GS_001369	0.210585	0.0872498	0.123195	0	0.0105974	0	Down	Chr20	8818252	8839352	-
GS_001373	0.714102	0.957425	0.688555	0.0154645	0	0.043868	Down	Chr20	8719112	8727019	-
GS_001375	1.49118	1.41366	1.39993	0	0.0138827	0	Down	Chr20	8696063	8710323	-
GS_001378	2.40937	1.94042	2.24934	0.0101	0	0.00756607	Down	Chr20	8574294	8657796	-
GS_001381	1.33079	1.17661	1.4338	0.0351566	0.0125121	0.00910388	Down	Chr20	8493585	8543135	-
GS_001383	1.72229	1.82476	1.57387	0.432318	0.171398	0.034026	Down	Chr20	8482652	8486447	+
GS_001385	1.23867	1.8637	1.15932	0.128288	0	0	Down	Chr20	8464780	8470856	+
GS_001386	0.474457	0.752622	0.67432	0	0	0	Down	Chr20	8460195	8464013	+
GS_001387	1.35914	2.01116	1.34896	0	0	0	Down	Chr20	8448241	8456396	-
GS_001388	2.05738	2.32913	2.33847	0.298825	0.0305601	0.11195	Down	Chr20	8439854	8446324	+
GS_001391	0.824076	0.797321	0.928715	0.0322702	0.0108313	0.0102808	Down	Chr1	5481466	5499837	+
GS_001396	1.05098	0.821717	1.02294	0.001738	0.00346117	0.0469801	Down	Chr1	5666209	5773904	+
GS_001400	1.71098	1.75189	1.48194	2.43748	2.63473	1.70958	Up	Chr1	5883709	5889643	-
GS_001401	0.634786	0.457803	0.601739	0.025999	0.0266659	0	Down	Chr1	5890755	5896696	+
GS_001402	0.472267	0.528245	0.594831	0	0.0109973	0.0103663	Down	Chr1	5897860	5908807	-
GS_001406	1.90503	2.02184	1.79918	1.34032	0.944694	0.760164	Up	Chr1	5945821	5957253	-
GS_001408	2.43724	2.46863	2.69432	0.260687	0	0.0835512	Down	Chr1	6144050	6144878	-
GS_001409	0.925585	0.72266	0.926582	0.768265	0.367256	0.47108	Up	Chr1	6207632	6230961	+
GS_001411	0.765245	0.963574	0.871394	0.449401	0.430619	0.57639	Up	Chr1	6265815	6332845	+
GS_001412	5.40351	6.50201	4.68773	1.3521	0	0.110808	Down	Chr1	6344921	6345128	-
GS_001413	1.23294	1.40622	1.46718	0	0.0158728	0.0143165	Down	Chr1	6383047	6394362	-
GS_001416	0.671434	1.05423	1.15168	0	0	0	Down	Chr1	6424467	6427650	+
GS_001419	1.87346	1.98203	1.8365	1.13049	1.83679	2.0929	Up	Chr1	6549952	6563975	-
GS_001423	2.86762	2.99179	2.88524	0	0	0	Down	Chr1	6668760	6669537	-
GS_001424	1.56793	2.18757	1.43114	0.210989	0.0741229	0.0491462	Down	Chr1	6675179	6696220	-
GS_001425	2.77526	2.89855	2.42583	0.361116	0.159246	0.22331	Down	Chr1	6764315	6771147	-
GS_001427	0.895476	0.698836	0.868714	0.0280876	0.00533677	0.0106608	Down	Chr1	6796430	6942306	-
GS_001432	2.52867	2.59166	2.63331	0.443572	0.506236	0.519312	Down	Chr1	7029872	7033214	-
GS_001433	1.65195	1.63508	1.68406	0.193625	0.038412	0.0219615	Down	Chr1	7038067	7075341	-
GS_001438	1.18009	0.889984	1.08584	0.068945	0.0236901	0.015297	Down	Chr19	3020018	3170400	-
GS_001443	1.63884	1.85911	1.8295	2.05559	2.17632	1.86395	Up	Chr19	3533251	3538034	-
GS_001449	0.918492	0.823606	1.16275	0	0	0	Down	Chr19	3628080	3633378	-
GS_001450	0.820882	1.42264	1.61926	0	0	0	Down	Chr19	3641645	3642744	-
GS_001453	1.96899	1.67927	1.85539	0.248685	0.188423	0.236921	Down	Chr19	3677161	3698054	-
GS_001459	2.39953	2.73408	1.77954	0	0	0	Down	Chr19	3734875	3739742	-
GS_001460	2.70713	2.98292	2.75808	2.55263	2.21474	2.54761	Up	Chr19	3744195	3753984	+
GS_001462	1.82959	1.84778	1.61373	0	0	0	Down	Chr19	3767093	3767687	+
GS_001466	4.00209	4.29111	4.20428	1.38547	1.09974	0.889169	Down	Chr19	3987245	3988529	-
GS_001467	0.579541	0.682045	0.575223	1.33537	0.875223	0.675477	Up	Chr19	4004713	4026412	+
GS_001468	4.66271	4.84807	4.72462	0.0407451	0.020838	0	Down	Chr19	4051920	4060366	+
GS_001472	2.57793	2.90526	2.82791	3.45074	2.41619	2.74789	Up	Chr22	6268467	6274825	+
GS_001474	4.76734	4.9736	5.04277	2.1382	1.64866	1.79205	Down	Chr22	6283658	6291331	+
GS_001475	0.909903	0.916464	0.833015	0.7371	0.321223	0.253796	Up	Chr22	6298814	6305753	-
GS_001477	1.74704	1.80101	1.82045	0.034483	0.0251595	0.0228166	Down	Chr22	6318579	6332534	+
GS_001478	0.878286	1.02316	1.27335	0.122907	0.127161	0.0243201	Down	Chr22	6345904	6353399	+
GS_001482	1.20009	1.25982	0.964583	0.736124	0.638471	0.665874	Up	Chr22	6383991	6386425	+
GS_001483	2.69796	2.71112	2.64122	0.80062	0.283846	0.618676	Down	Chr22	6388361	6394483	-
GS_001488	0.429616	0.12165	0.365916	0	0	0	Down	Chr22	6428445	6434132	+
GS_001491	0.620368	1.27737	1.3639	0.0598436	0.120184	0	Down	Chr22	6468683	6471630	+
GS_001493	2.39343	2.77068	2.54084	2.16691	1.60259	1.62731	Up	Chr22	6504492	6505917	+
GS_001494	1.1043	1.47618	1.3229	0	0	0	Down	Chr22	6510482	6513255	+
GS_001503	2.46868	2.68067	2.00069	0	0.029635	0	Down	Chr22	6632753	6635916	+
GS_001505	1.28206	1.86017	1.11939	1.47544	0.614056	0.786256	Up	Chr22	6697471	6698632	+
GS_001507	3.25329	3.78548	3.2852	2.72513	2.11826	2.04298	Up	Chr10	2771982	2773436	+
GS_001508	1.08711	0.760092	1.2209	1.22486	1.20918	1.40021	Up	Chr10	2645930	2739886	-
GS_001510	1.93058	2.28355	2.27426	2.52439	1.99112	2.15384	Up	Chr10	2628607	2630749	+
GS_001512	0.204096	0.284201	0.225407	1.13867	0.408876	1.06094	Up	Chr10	2604087	2608125	+
GS_001516	3.06282	3.10303	3.28336	0.58475	0.503145	0.618168	Down	Chr10	2541628	2542858	-
GS_001517	3.1034	3.28486	3.0257	2.85482	3.89445	3.29323	Up	Chr10	2526440	2531917	-
GS_001518	2.3067	2.23682	2.32993	0	0.0329803	0.147303	Down	Chr10	2517788	2521970	-
GS_001520	2.57319	2.65062	2.50439	0.372876	0.327492	0.607266	Down	Chr10	2490547	2508730	+
GS_001521	0.754897	0.838326	0.81992	0.0159434	0	0	Down	Chr10	2464018	2476815	+
GS_001523	1.31996	1.26488	1.2162	0.028392	0.0358482	0.0502811	Down	Chr10	2393654	2450568	+
GS_001524	0.951781	0.924841	1.25285	0.0687721	0	0	Down	Chr10	2382599	2385606	+
GS_001531	1.42637	1.21068	1.42491	0	0.0646888	0.175349	Down	Chr10	2318179	2321160	-
GS_001532	0.109466	0	0	4.63848	0.502575	0.299032	Up	Chr10	2314745	2315781	+
GS_001536	4.01985	4.02159	3.94042	1.38834	0.986551	1.0532	Down	Chr10	2242231	2250694	-
GS_001537	1.61623	1.62135	1.96246	0.0272882	0.0500309	0.025534	Down	Chr10	2233269	2241314	-
GS_001538	1.36451	1.12425	1.31882	0	0	0.0124382	Down	Chr10	2136446	2214765	-
GS_001542	2.59713	2.47399	2.53549	0.653765	0.347536	0.394213	Down	Chr10	2060071	2107458	-
GS_001545	0.725076	0.676901	0.552666	0	0	0	Down	Chr10	2037311	2043684	-
GS_001548	1.18184	1.01233	1.1356	1.54393	0.813377	0.668077	Up	Chr22	2627669	2640271	-
GS_001552	1.1474	0.960584	1.25205	0.0435515	0.0877373	0	Down	Chr22	2683667	2686365	-
GS_001557	4.69982	4.94191	4.58405	5.62286	5.35661	5.52201	Up	Chr22	2736476	2740384	+
GS_001559	5.33323	5.22012	5.35865	1.33101	1.52977	1.31502	Down	Chr22	2748928	2752813	+
GS_001561	0.325265	0.517531	0.313811	4.15121	4.68372	4.33244	Up	Chr22	2764047	2767491	-
GS_001569	1.02525	1.13647	1.13558	0.896518	0.409729	0.467395	Up	Chr22	2804198	2812113	-
GS_001575	0.0722847	0.07463	0.0706202	0.406721	0	0.545555	Up	Chr22	2857695	2859344	+
GS_001576	3.03179	3.27883	3.34587	0.981988	0.491141	0.608831	Down	Chr12	26174168	26183707	+
GS_001577	1.08646	0.906814	0.9882	0.048685	0	0	Down	Chr12	25982970	26004986	+
GS_001581	0.205024	0.541614	0.200233	0	0	0	Down	Chr12	25889344	25897221	+
GS_001585	1.45252	1.50968	1.34079	0.0735027	0.000263764	1.35181e-11	Down	Chr12	25763345	25793252	-
GS_001591	1.37713	1.81159	1.4222	0	0	0	Down	Chr12	25513469	25518959	-
GS_001597	1.52635	1.42561	1.84544	0.0274999	0.00356975	0.0714312	Down	Chr12	25387794	25417188	+
GS_001599	0.65281	0.792206	0.672688	0.0449611	0.0461336	7.35827e-13	Down	Chr12	25339277	25352294	-
GS_001600	2.25645	2.51708	2.43166	2.03761	2.00656	2.03012	Up	Chr12	25319544	25327239	-
GS_001602	2.23352	2.59255	2.3	1.78011	1.37211	1.78382	Up	Chr12	25307096	25308648	+
GS_001617	4.31803	4.36678	4.22921	0.546929	0.0887195	0.197695	Down	Chr2	10681142	10684853	-
GS_001619	1.06845	1.32661	1.06902	0.0756626	0.099659	0.116767	Down	Chr2	10580138	10586325	+
GS_001620	2.34425	2.54586	2.38573	0.0355805	0.0346513	0	Down	Chr2	10571871	10574721	+
GS_001621	0.83907	0.829835	0.983412	0.0291583	0	0.0138333	Down	Chr2	10562648	10569270	+
GS_001623	2.57432	2.43716	2.55737	0.00857536	0	0.00811993	Down	Chr2	10519057	10541038	-
GS_001624	2.46446	2.14444	2.205	0	0	0.00762323	Down	Chr2	10464467	10505662	+
GS_001625	0.561684	0.636939	0.610991	0.00625805	0	0	Down	Chr2	10411850	10440774	+
GS_001626	0.755924	1.13032	0.746702	0	0	0	Down	Chr2	10395970	10404365	-
GS_001630	1.802	1.63695	1.80668	1.98574	1.45531	1.47915	Up	Chr2	10290621	10298368	-
GS_001635	0.801926	1.04187	0.857801	2.07887	0.796787	0.521938	Up	Chr2	10226077	10228498	+
GS_001636	2.7209	3.77418	3.4967	0	0	0	Down	Chr2	10194988	10210442	-
GS_001637	0.473031	1.49772	1.00197	0	0	0	Down	Chr2	10177319	10191623	-
GS_001638	8.17264	9.34717	8.03644	0.00707981	0.00700673	0.0583617	Down	Chr2	10158420	10172562	-
GS_001639	4.70663	4.80972	4.81772	4.00492	3.51765	3.14838	Up	Chr2	10154547	10155147	+
GS_001646	1.81319	1.76251	1.5376	0	0	0	Down	Chr2	10096350	10097850	-
GS_001647	1.85407	1.99835	2.10614	1.62791	0.953965	1.5672	Up	Chr2	10070691	10079618	+
GS_001651	0.451549	0.415245	0.343855	2.54796	2.9174	2.74162	Up	Chr2	10039736	10048972	+
GS_001653	2.3358	2.37477	2.39154	0	0.0394687	0.0382697	Down	Chr2	10020589	10027607	+
GS_001659	1.05808	1.62454	0.604797	0	0	0	Down	Chr2	9949229	9960395	-
GS_001662	1.84302	2.0385	1.70507	1.75522	0.912414	1.24944	Up	Chr2	9939018	9939867	+
GS_001665	2.82716	2.5309	2.85186	0	0.0106445	0.0150366	Down	Chr2	9851458	9885981	-
GS_001668	1.13193	1.12782	1.21331	1.22944	0.881454	0.74682	Up	Chr2	9586095	9688909	-
GS_001669	1.06751	0.897444	0.943908	0.0129181	0	0.0182616	Down	Chr2	9533110	9581852	+
GS_001674	2.65851	1.77863	2.40459	0.00611279	0	0.00189817	Down	Chr10	16355538	16429871	-
GS_001675	1.189	1.06146	1.09066	0.0316675	0.00412042	0.0230659	Down	Chr10	16259765	16306637	-
GS_001680	1.10258	1.26215	1.1874	0.623936	0.388463	0.699516	Up	Chr10	16123086	16133789	-
GS_001683	0.686314	0.979889	0.803443	0.0692605	0	0.0454672	Down	Chr10	16083548	16091883	-
GS_001684	0.657538	0.411515	0.506029	0.08263	0.0261776	0.00498203	Down	Chr10	16055844	16077266	+
GS_001686	0.803807	0.71818	0.72026	0	0	0.00655934	Down	Chr10	16009773	16038081	+
GS_001691	0.556441	0.820952	0.678093	0.0237368	0	0.0451587	Down	Chr10	15910017	15918391	-
GS_001695	2.66083	1.91134	2.49617	0	0.00309302	0.0526063	Down	Chr10	15780479	15837236	-
GS_001698	1.24524	1.39788	1.30361	0	0	0	Down	Chr10	15712556	15718205	-
GS_001699	1.2548	1.41713	1.35552	0.076601	0.0261329	0.0961188	Down	Chr10	15695475	15707864	+
GS_001700	0.273599	0.0773184	0.207439	0.511649	0.305379	1.06875	Up	Chr10	15677388	15683063	-
GS_001702	3.6979	3.92984	3.99797	1.6473	0.718525	0.904605	Down	Chr10	15659290	15662745	+
GS_001704	1.99857	1.75947	2.25647	0.0546044	0	0	Down	Chr10	15605269	15606822	-
GS_001709	2.16416	2.0896	1.84101	0.201604	0.043253	0.0821344	Down	Chr10	15488844	15491072	-
GS_001710	1.81962	1.0725	1.04954	4.27039e-11	0	0.10492	Down	Chr10	15466662	15468980	-
GS_001711	2.25399	2.34037	2.32477	0.341422	0.367586	0.409393	Down	Chr10	15426499	15433250	-
GS_001712	2.29646	2.21057	2.13892	0.0630679	0.0648382	0.0610121	Down	Chr10	15416354	15419177	-
GS_001720	3.91571	3.66497	3.95534	0.00406859	0	0	Down	Chr10	15122250	15169095	+
GS_001722	1.55644	1.54698	1.80267	0.0215898	3.00081e-08	4.70263e-13	Down	Chr10	15074222	15087387	+
GS_001725	0.91605	1.02074	1.06759	0.176125	0.0892035	0.0347788	Down	Chr10	15040898	15049076	+
GS_001727	1.13362	1.40306	1.21571	0.799606	0.575091	0.461184	Up	Chr10	15000753	15013437	-
GS_001730	1.15927	1.08992	1.28645	0.213103	0.133137	0.0218684	Down	Chr10	14963720	14971969	-
GS_001737	0	0.0918264	0.313987	0.905898	0.518547	0.300456	Up	Chr9	8283410	8284695	+
GS_001738	3.65838	4.61862	3.15147	0	0	0	Down	Chr9	8278739	8280326	+
GS_001741	1.06496	1.30484	1.14805	0	0	0	Down	Chr9	8252346	8257250	+
GS_001742	1.24571	1.37919	1.24919	0.0607088	0.0196204	0	Down	Chr9	8237643	8246590	+
GS_001743	1.11718	1.15025	1.10113	1.03042	0.644154	0.711117	Up	Chr9	8218205	8232209	+
GS_001744	0.727973	0.439522	0.616977	0.782748	0.530359	0.490946	Up	Chr9	8140127	8206457	+
GS_001746	1.40967	1.59153	1.70945	0.74584	0.767909	0.837861	Up	Chr9	8087232	8102818	+
GS_001748	2.31325	1.80165	2.32765	0	0.100431	0.0466632	Down	Chr9	8025033	8029689	-
GS_001749	1.97168	1.49535	1.76994	0.02413	0.0186129	0.00982082	Down	Chr9	7904996	7997693	-
GS_001750	0.220317	0.208375	0.283251	5.7802	2.77126	2.58591	Up	Chr9	7891859	7898904	+
GS_001751	0.0545113	0.113972	0.0520717	0.221937	0.359671	0.299943	Up	Chr9	7869920	7872065	-
GS_001753	1.65985	2.18021	1.77936	1.76112	1.51151	1.46844	Up	Chr9	7865119	7865860	-
GS_001757	1.51155	1.62829	1.71476	0.814234	1.02088	1.01938	Up	Chr9	7819681	7830046	-
GS_001758	2.10636	1.75915	2.32622	0	0	0	Down	Chr9	7806569	7807885	-
GS_001759	2.22388	1.65883	2.19803	0.0232661	0.0064427	0.0371752	Down	Chr9	7735780	7777182	-
GS_001760	0.724562	0.783644	0.908155	0.115819	0.0518325	0.0722483	Down	Chr9	7603550	7621388	-
GS_001761	0.538703	0.291337	0.531604	0	0	0.0522959	Down	Chr9	7591025	7601754	-
GS_001767	1.41908	1.1103	1.40898	0.0995814	0.049814	0.0120697	Down	Chr24	21234453	21245968	+
GS_001770	2.10586	1.01952	1.58196	1.77416	0.963397	1.56413	Up	Chr24	21320871	21321800	-
GS_001772	1.86344	2.02488	1.91404	1.68481	0.930633	0.760533	Up	Chr24	21375528	21380337	+
GS_001773	0.347669	0.346684	0.367654	0.0234912	0.0228031	0.0074344	Down	Chr24	21393138	21406773	+
GS_001774	1.91611	1.78632	1.92986	0.304938	0.119461	0.400085	Down	Chr24	21413322	21424782	+
GS_001776	1.65415	1.54379	1.60239	0.0283143	0.00401068	0.0038057	Down	Chr24	21434697	21462597	-
GS_001777	1.58819	1.69687	1.73747	0.0235845	0	0	Down	Chr24	21468004	21472370	-
GS_001781	1.65891	1.5765	1.51347	0.249286	0	0	Down	Chr24	21502669	21510942	-
GS_001783	1.35059	2.03368	1.53195	0	0.0344165	0	Down	Chr24	21535387	21539651	-
GS_001787	4.1917	4.23717	4.1739	0	0.0623916	0	Down	Chr24	21737450	21738419	-
GS_001789	2.16356	2.41119	2.43624	2.95052	2.85762	2.63575	Up	Chr24	21843423	21849439	-
GS_001792	1.46315	1.48709	1.43491	0.277672	0.0696122	0.104372	Down	Chr24	21930833	21971543	+
GS_001793	2.43545	2.41682	2.42538	0.465036	0.287716	0.234345	Down	Chr24	21971580	21973178	+
GS_001800	2.37922	2.28314	2.25496	0.282326	0.158981	0.12729	Down	Chr20	756917	774551	-
GS_001801	1.46428	1.51403	1.26364	0	0	0	Down	Chr20	791660	792479	+
GS_001803	1.59558	1.9338	1.39344	0.0141574	0.00911067	0.0611915	Down	Chr20	863220	893272	-
GS_001805	2.04148	2.16279	2.04753	0	0	0	Down	Chr20	970619	973153	-
GS_001808	2.2128	2.35117	2.17144	0.207341	0.117089	0.14895	Down	Chr20	1035892	1068366	-
GS_001810	1.07469	1.2244	0.882027	0	0	0	Down	Chr20	1075564	1078807	-
GS_001811	1.22643	1.50325	1.39421	0.119142	2.41672	2.82409	Up	Chr20	1088970	1091960	+
GS_001816	0.897407	0.959491	0.92922	0.0255119	0.0469208	0.03037	Down	Chr20	1177320	1209964	+
GS_001817	0.620304	0.746851	0.566853	0	0	0	Down	Chr20	1217594	1224484	-
GS_001822	1.66139	1.6483	1.63072	0.009283	0	0	Down	Chr7	10287896	10308974	+
GS_001823	1.21348	1.08283	1.20011	0.066241	0	0	Down	Chr7	10323328	10328001	+
GS_001824	2.00447	2.22975	2.01733	0.10573	0.0344423	0.166612	Down	Chr7	10351261	10380346	-
GS_001826	1.04419	1.03807	1.02115	0.148337	0.0649948	0.0819195	Down	Chr7	10437316	10497482	-
GS_001828	1.73949	1.89258	1.55045	0.178609	0.0486283	0.223518	Down	Chr7	10498499	10523159	-
GS_001829	1.35252	1.50194	1.50577	0.0342566	0.007986	0.0158604	Down	Chr7	10538803	10560857	+
GS_001832	1.49357	1.41867	1.5175	0.756749	1.04355	1.0902	Up	Chr7	10699287	10756044	-
GS_001833	1.2722	1.14547	1.1498	1.3784	0.969573	1.41258	Up	Chr7	10758144	10852746	+
GS_001834	0.465559	0.430297	0.47139	0.0062563	0.0062933	0.00894522	Down	Chr7	10899412	10954502	+
GS_001836	2.15863	1.79836	2.00006	0.0111113	0	0	Down	Chr7	11343443	11430720	-
GS_001841	1.56741	1.75668	1.47451	0.185621	0.0219232	0.10026	Down	Chr7	11629282	11637196	+
GS_001842	2.62622	2.44959	2.71674	0.0851036	0	0	Down	Chr7	11643543	11646419	+
GS_001845	0.0589498	0.114752	0.0677309	0.226763	0.0563778	0.139281	Up	Chr7	11661215	11690515	-
GS_001846	1.33585	1.47569	1.40934	1.09161	1.67315	1.28665	Up	Chr7	11690731	11716725	+
GS_001848	2.86478	3.09897	2.86758	2.19995	2.41353	2.24831	Up	Chr7	11772548	11791526	-
GS_001851	1.7224	1.79468	1.64051	0.346767	0.124638	0.178742	Down	Chr7	11829919	11851363	-
GS_001856	2.04573	1.65792	2.5401	0	0	0	Down	Chr7	12062201	12063149	+
GS_001857	2.28062	1.89962	2.0648	0.00693985	0.00940618	0.0110241	Down	Chr7	12081022	12171352	+
GS_001858	1.83309	1.94705	1.90898	1.3731	1.05696	0.973098	Up	Chr7	12291349	12383445	-
GS_001859	2.15487	2.31755	2.36193	0	0	0	Down	Chr7	12413526	12425552	+
GS_001869	0.475409	0.297146	0.430881	0.0265145	0	0.0126587	Down	Chr7	12654939	12668994	+
GS_001872	7.56558	7.23606	7.60059	1.01829	0.757981	0.930708	Down	Chr7	12758951	12761266	+
GS_001875	1.56175	1.63351	1.20632	0.0411679	0	0.0782883	Down	Chr7	12854750	12858427	+
GS_001880	1.31451	1.2352	1.41144	0.0236277	0.0389498	0.0110239	Down	Chr7	12920054	12953772	+
GS_001881	0.592432	0.655415	0.665391	0.0754614	0.0540902	0.0750645	Down	Chr7	12961360	13003957	+
GS_001883	2.95723	2.95048	2.93639	0	0	0.0963086	Down	Chr7	13266860	13267889	+
GS_001884	1.48127	1.30821	1.57592	0.0565219	0.0124464	0.032022	Down	Chr7	13297933	13320056	+
GS_001888	0.192819	0.278181	0.197799	4.45279	5.12653	4.78782	Up	Chr7	13462025	13472838	+
GS_001889	1.41694	1.49363	1.40302	0.280022	0.134637	0.19701	Down	Chr7	13484792	13510940	-
GS_001896	0.367931	0.39052	0.348924	0	0.0314335	0.0299703	Down	Chr7	13657099	13676977	+
GS_001897	1.84496	2.13656	1.99671	0.0166004	0.0679328	0.0316797	Down	Chr7	13696629	13706197	+
GS_001900	3.16997	3.09531	3.24768	0.0557941	0.0571168	0.293802	Down	Chr7	13846193	13856390	-
GS_001901	2.32664	2.16737	2.40011	0.058323	0.0303355	0.0421846	Down	Chr7	14084663	14124365	-
GS_001908	3.28723	3.47423	3.52397	0.465399	0.468357	0.646303	Down	Chr7	14577668	14584478	-
GS_001910	3.08784	3.27982	3.16602	0.312048	0.255174	0.208603	Down	Chr7	14782433	14785467	+
GS_001911	0.315035	0.334298	0.242406	0	0	0	Down	Chr7	14910155	14919930	+
GS_001912	2.01186	2.12847	2.33123	2.20429	1.34719	1.47695	Up	Chr7	14968771	14981780	+
GS_001914	1.04438	1.10485	0.972439	0.0985852	0.064587	0.0697405	Down	Chr7	15002730	15023720	+
GS_001917	1.71528	1.27122	1.62492	0	0	0	Down	Chr7	15072785	15077680	-
GS_001918	2.89993	3.21127	2.54069	0	0	0	Down	Chr7	15087309	15088128	-
GS_001919	2.44877	1.61824	2.14197	0.00288061	0	0.00549658	Down	Chr7	15145243	15269256	-
GS_001921	2.60882	2.65031	2.85029	0	0	0.0175579	Down	Chr7	15307795	15331712	-
GS_001924	1.19747	1.47535	0.865877	0	0	0	Down	Chr7	15355235	15358689	-
GS_001925	0.921825	0.82869	0.847366	0.00849549	0.00576147	0.00269902	Down	Chr7	15382149	15450879	-
GS_001927	3.21125	3.16317	3.36001	0.650621	0.273366	0.482881	Down	Chr7	15466890	15476868	-
GS_001928	1.55231	1.29855	1.33364	0.0269716	0.0562718	0.0264429	Down	Chr7	15486809	15494640	-
GS_001929	1.52704	1.54284	1.50323	0	0	0	Down	Chr7	15497055	15503366	+
GS_001930	2.9246	3.43491	3.61361	0	0	0	Down	Chr7	15505731	15507328	+
GS_001931	0.913928	1.05978	1.04201	0.0296052	0.0100949	0.0378152	Down	Chr7	15514075	15531751	-
GS_001934	0.895648	1.27312	1.08546	1.05827	0.410377	0.962944	Up	Chr7	15718889	15722986	-
GS_001935	1.0952	0.910452	1.07301	0.633061	0.49355	0.441806	Up	Chr7	15732128	15783257	+
GS_001936	2.2462	1.94998	2.0844	0.0868521	0.00414239	0.0115942	Down	Chr7	15866240	15909241	-
GS_001938	1.28547	1.13262	1.37512	0	0	0	Down	Chr7	16043250	16046894	-
GS_001940	2.24827	1.84544	2.13413	0.0113368	0.00461313	0.00659769	Down	Chr7	16147939	16231905	-
GS_001941	4.67401	4.68996	4.69466	0.0947792	0.0254299	0.0463993	Down	Chr7	16241533	16244350	-
GS_001943	1.07668	1.10359	1.08846	0	0	0	Down	Chr7	16375752	16392686	+
GS_001946	2.37778	2.25994	2.35244	0.263834	0.197361	0.188122	Down	Chr7	16441509	16490075	+
GS_001947	2.44426	2.68001	2.68044	0.274827	0.168315	0.178349	Down	Chr7	16495290	16511620	+
GS_001952	1.8513	1.82212	1.83114	0.250886	0.24426	0.342871	Down	Chr7	16591888	16616386	-
GS_001953	3.0865	3.76382	3.5406	0.88023	0.836528	0.681295	Down	Chr7	16633245	16634896	+
GS_001954	1.93343	1.6615	1.90419	0.961569	1.03695	0.934427	Up	Chr7	16645805	16676060	-
GS_001959	1.11133	1.15987	1.13941	0	0	0.0118696	Down	Chr7	16787224	16812329	+
GS_001960	1.61393	2.22896	1.47889	0	0	0	Down	Chr7	16813869	16814627	+
GS_001962	1.06535	0.846273	1.05394	0.12033	0	0	Down	Chr7	16825761	16884396	-
GS_001964	2.19364	2.64179	2.25055	2.92371	2.06967	1.03883	Up	Chr7	16899000	16908795	+
GS_001967	1.42854	1.92091	1.98537	0.115693	0	0	Down	Chr7	16927357	16931078	+
GS_001969	0.0604834	0.114419	0.10179	0.13888	0.0620415	0.117571	Up	Chr7	16937991	16947702	-
GS_001970	2.33147	2.36935	2.2103	0	0	0	Down	Chr7	17030593	17034339	-
GS_001971	1.1408	0.894739	0.999468	0.0179503	0	0.00570189	Down	Chr7	17048436	17078506	-
GS_001973	2.99495	3.18968	3.358	0	0	0.181164	Down	Chr7	17106366	17106999	-
GS_001976	1.63733	1.61432	1.58475	2.23124	1.84854	1.76748	Up	Chr7	17218820	17270808	+
GS_001977	2.45818	2.31228	2.50714	0.118885	0.0660809	0.142125	Down	Chr7	17275844	17299762	-
GS_001979	2.17402	2.65696	2.43958	2.2067	2.27505	2.21704	Up	Chr7	17304155	17310076	+
GS_001983	1.65943	1.22605	1.56694	0.00464425	0.00155993	0.00148268	Down	Chr7	17540134	17661850	-
GS_001987	4.17243	4.18614	4.2292	0	0	0	Down	Chr7	17789919	17790660	-
GS_001992	0.933027	0.932985	0.848845	0.836153	0.621869	0.464114	Up	Chr7	17859622	17885762	+
GS_001996	2.14785	1.84977	2.06255	0.154437	0.0834268	0.0269337	Down	Chr7	18193752	18254761	+
GS_001997	0.251824	0.185037	0.223931	0.00778392	0	0	Down	Chr7	18266663	18285974	+
GS_001999	2.93431	3.12811	3.31034	0	0	0	Down	Chr15	3206624	3208581	-
GS_002000	0.352087	0.300168	0.292285	0.00817281	0	0	Down	Chr15	3183249	3203176	-
GS_002001	0.833409	1.07582	0.936886	1.93596	0.794448	0.935905	Up	Chr15	3165874	3180313	+
GS_002006	0.48529	0.347283	0.379039	0.597929	0.274531	0.180637	Up	Chr15	3001329	3011963	+
GS_002007	3.79611	4.26782	3.62632	0.45151	0.369114	0.64478	Down	Chr15	2994382	2999444	+
GS_002008	1.4106	0.956471	1.25517	0	0.0193843	0.0191774	Down	Chr15	2985698	2992251	-
GS_002009	1.03445	0.928689	0.864156	0	0	0	Down	Chr15	2929240	2942882	-
GS_002010	0.940267	0.664042	0.852757	0	0	0	Down	Chr15	2915193	2929188	-
GS_002012	1.61826	1.96358	1.92591	1.44648	1.08928	1.20714	Up	Chr15	2899191	2901764	-
GS_002018	1.31058	1.43839	1.44861	0	0.0113084	0	Down	Chr15	2801306	2839859	-
GS_002021	1.01189	0.833579	0.944092	0.0900742	0.0332435	0.117035	Down	Chr15	2704001	2755527	+
GS_002022	1.22278	1.27649	1.37988	0.131024	0.0891662	0.114581	Down	Chr15	2680188	2692834	-
GS_002026	2.09087	2.37894	1.96359	2.85756	3.42902	2.43014	Up	Chr15	2654797	2657488	+
GS_002033	5.06139	5.07857	4.99915	0	0	0	Down	Chr15	2568183	2571768	+
GS_002034	3.90114	3.77298	3.61571	0.00935198	0	0	Down	Chr15	2517410	2560560	+
GS_002035	1.42603	1.47215	1.37102	0.208629	0.0542792	0.205678	Down	Chr15	2488359	2502708	-
GS_002037	2.19576	2.06989	1.89309	0	0	0	Down	Chr1	13743345	13744461	+
GS_002043	0.982442	1.13454	1.24269	0	0	0	Down	Chr1	13460928	13465574	+
GS_002045	2.07056	2.3055	2.22656	0.310241	0.159946	0.223574	Down	Chr1	13390173	13415476	-
GS_002047	0.946854	1.42381	0.97808	0.898925	0.257029	0.620529	Up	Chr1	13372050	13377290	-
GS_002049	4.01346	4.08958	4.17899	0.654365	0.0888808	0.272773	Down	Chr1	13281033	13283187	-
GS_002050	2.52801	2.81787	2.52987	1.65507	1.39719	1.68128	Up	Chr1	13264109	13266357	-
GS_002051	0.82212	0.738778	0.911232	0.0535475	0.0307198	0.0844505	Down	Chr1	13169559	13253503	-
GS_002052	2.41404	2.32682	2.19593	3.50502	3.61494	3.47005	Up	Chr1	13163428	13165817	-
GS_002057	1.60883	1.66749	1.71633	0.405958	0.0710235	0.106019	Down	Chr1	13010267	13031405	-
GS_002058	1.17971	1.29357	1.33082	0	0	0	Down	Chr1	12989116	12998412	+
GS_002059	0.835666	1.08073	0.59619	0.0860502	0.0111766	0.0617703	Down	Chr1	12907228	12920690	+
GS_002062	2.12727	2.03723	1.97781	0.110079	0.0411487	0.134991	Down	Chr1	12876066	12886696	+
GS_002063	2.79981	3.01338	2.86195	0.674514	0.507509	0.608172	Down	Chr1	12867504	12873246	+
GS_002065	2.24972	2.2179	2.42092	0.0340706	0.100716	0.181504	Down	Chr1	12847439	12851109	+
GS_002069	2.20497	2.69665	2.39499	1.64435	1.48423	1.4662	Up	Chr1	12807020	12811061	+
GS_002070	1.68898	2.36921	2.22681	1.39449	1.48491	1.32522	Up	Chr1	12798824	12805014	+
GS_002071	3.91137	4.1315	4.06441	0	0	0	Down	Chr1	12794530	12796608	+
GS_002072	1.06468	1.36348	1.44567	0	0	0	Down	Chr1	12784119	12787812	+
GS_002073	0.820081	0.89722	0.877392	0	0	0	Down	Chr1	12780070	12782107	+
GS_002083	1.56395	1.64036	1.52947	2.57497	2.03229	2.32073	Up	Chr1	12690036	12692781	-
GS_002085	1.34278	1.33165	1.29967	0.0975997	0.0494347	0	Down	Chr1	12668920	12673964	+
GS_002086	1.36641	1.33579	1.72071	0	0	0.0495725	Down	Chr1	12661340	12664530	+
GS_002087	2.63364	2.76495	2.54822	0.432177	0	0.217958	Down	Chr1	12659596	12660766	+
GS_002091	2.57928	2.67824	2.84624	0.499681	0.18416	0.606668	Down	Chr1	12579615	12606530	+
GS_002092	1.90928	2.23813	2.09547	1.23233	1.18803	1.11996	Up	Chr1	12550357	12563132	+
GS_002093	1.95052	2.26556	2.05656	1.97213	1.66574	1.46633	Up	Chr1	12527425	12546552	+
GS_002094	2.05854	1.7945	1.88069	0.395524	0.215358	0.139087	Down	Chr1	12503342	12512711	+
GS_002095	6.3038	6.36028	6.47267	2.70807	0.625922	1.2941	Down	Chr1	12436329	12436923	-
GS_002097	2.56929	2.66425	2.70424	0.676154	0.447951	0.405157	Down	Chr1	12378150	12390261	-
GS_002099	0.0651499	0.0353702	0.122498	1.01498	0.302099	0.217032	Up	Chr1	12349947	12353869	+
GS_002102	2.56832	2.16765	2.42409	0.0939346	0.020495	0.0493737	Down	Chr1	12228279	12244801	-
GS_002103	1.36531	1.10221	1.25652	0.0305218	0.0205386	0.0170202	Down	Chr1	12043612	12121451	-
GS_002110	2.07097	1.85026	1.92256	0.998846	1.08377	1.52222	Up	Chr1	11956299	11965710	-
GS_002112	4.03228	4.24603	4.14819	1.54212	1.05076	1.35072	Down	Chr1	11931857	11934709	-
GS_002113	2.89655	3.04364	2.96946	3.31788	2.98807	2.63865	Up	Chr1	11921843	11930570	+
GS_002114	2.01414	2.06714	2.05345	3.45025	2.61437	1.67417	Up	Chr1	11897776	11913703	+
GS_002116	1.37131	1.31111	1.55528	0.0253698	0	0	Down	Chr1	11850438	11855592	-
GS_002119	2.60229	2.35686	2.61432	0.804651	0.150805	0.457022	Down	Chr1	11823799	11828188	+
GS_002120	1.70838	1.49703	1.95167	0.256072	0	0.0617018	Down	Chr1	11794507	11796049	+
GS_002133	1.27081	1.56743	1.47482	0.202297	0.0816323	0.23781	Down	Chr1	11605881	11619265	+
GS_002134	1.59806	1.69054	1.65954	0.156922	0.140803	0.179472	Down	Chr1	11588868	11597412	+
GS_002139	1.02134	0.810087	0.904357	0.0497169	0.0656132	0.0275072	Down	Chr1	11437404	11464369	-
GS_002140	1.95483	1.35614	1.74737	0.0340703	0.0510935	0.0203836	Down	Chr1	11309377	11408219	+
GS_002142	1.05022	1.09022	1.14802	0.171138	0.0422175	0.0906665	Down	Chr1	11094179	11109227	+
GS_002144	2.02341	2.03049	2.11774	1.26804	1.28642	1.11358	Up	Chr1	10996814	11030594	-
GS_002148	2.80839	2.52908	2.75512	0.347313	0.0738704	0.105475	Down	Chr1	10775225	10848443	-
GS_002153	3.10932	3.46954	3.20561	3.44403	2.47027	2.48459	Up	Chr1	10567146	10570729	-
GS_002157	0.633567	0.80768	0.686719	0.0846095	0.0182471	0.0194803	Down	Chr1	10508676	10525041	+
GS_002159	0.954437	1.11029	1.11471	1.41912	0.884086	0.781912	Up	Chr1	10493377	10496237	-
GS_002161	0.380481	0.261565	0.324714	4.32815e-12	0	0	Down	Chr1	10476787	10482066	-
GS_002163	1.05566	1.37645	0.896567	0	0	0	Down	Chr1	10471093	10472476	-
GS_002165	1.13864	1.80077	1.17481	0.167219	0.11418	0.0757206	Down	Chr1	10331590	10423882	+
GS_002174	2.1358	2.25157	2.22022	0	0.0119941	0	Down	Chr1	10183404	10195008	-
GS_002177	2.70515	2.96352	2.81885	3.19808	2.60905	2.79447	Up	Chr1	10152471	10153808	-
GS_002181	3.11411	3.3881	3.23595	3.32562	2.79917	3.3436	Up	Chr1	10107605	10114250	+
GS_002189	1.08048	1.2689	1.18526	0	0	0	Down	Chr1	10040668	10043226	+
GS_002191	2.48928	1.9227	2.28808	0.00421692	0	0	Down	Chr1	9934939	10018134	+
GS_002194	1.9496	2.42685	1.99578	2.9196	2.97616	3.67531	Up	Chr1	9672743	9679200	+
GS_002196	1.29513	1.59454	1.53469	0.946419	1.05701	0.873394	Up	Chr1	9649664	9659575	+
GS_002198	1.0608	0.784561	0.52467	2.25448	2.89006	1.54951	Up	Chr1	9615724	9616434	+
GS_002199	3.50215	3.34016	3.51517	1.22498	0.668938	0.362687	Down	Chr1	9588529	9611659	+
GS_002200	1.13708	1.28661	1.15356	0.171345	0.0745488	0.0353631	Down	Chr1	9574529	9579459	+
GS_002204	1.57136	1.56215	1.49066	0.0317132	0.01621	0.0795711	Down	Chr1	9510589	9544263	-
GS_002206	1.8978	1.92079	2.08118	1.61484	1.84352	1.65897	Up	Chr1	9473329	9500942	-
GS_002211	2.31726	2.47052	2.47892	0.419597	0.245393	0.261454	Down	Chr1	9410743	9421319	+
GS_002213	1.55052	1.92314	1.85219	0.0490773	0	0	Down	Chr1	9386966	9390386	-
GS_002216	3.33081	3.36246	3.32828	0	0	0	Down	Chr1	9306800	9307906	-
GS_002219	0.794492	0.747226	0.971764	0.647544	0.19653	0.51161	Up	Chr1	9278459	9285219	-
GS_002220	1.01435	1.24295	1.18876	0.033752	0.0336342	0.125055	Down	Chr1	9273341	9276239	-
GS_002223	2.38152	1.96289	2.34118	0.277863	0.124259	0.162224	Down	Chr1	9015399	9159151	+
GS_002224	0.634817	0.497746	0.651732	0.992337	1.06334	0.900002	Up	Chr1	8883383	8937132	+
GS_002226	1.56778	1.60162	1.46868	1.74918	0.948613	0.677383	Up	Chr1	8871720	8873139	+
GS_002227	2.4982	2.87774	2.59324	1.61111	1.61413	1.76548	Up	Chr1	8859988	8868816	+
GS_002229	1.97165	1.94976	1.86717	0.276746	0.12557	0.0862686	Down	Chr1	8842640	8847885	+
GS_002230	1.71575	1.60887	1.73211	0.113594	0.0985193	0.0914421	Down	Chr1	8810916	8836588	+
GS_002231	2.31143	2.49885	2.44355	0.588022	0.280969	0.507418	Down	Chr1	8669204	8686087	-
GS_002233	0.735486	0.738704	0.671367	0.0203363	0	0.0196384	Down	Chr1	8631524	8650955	+
GS_002234	7.10624	7.62085	7.45139	0.271213	0.17048	0.436357	Down	Chr1	8589813	8593249	+
GS_002235	3.09532	3.67393	3.40435	0	0	0.0197564	Down	Chr1	8568419	8573285	+
GS_002236	3.1561	3.42551	3.38633	3.23402	2.29406	2.00381	Up	Chr1	8556457	8559695	-
GS_002237	3.78615	4.09447	3.86615	2.98294	2.8448	2.71434	Up	Chr1	8544624	8553642	-
GS_002238	1.17837	1.07336	1.15417	1.54076	1.54901	1.57603	Up	Chr1	8514698	8539857	-
GS_002241	1.0327	1.11045	1.09402	0.648149	0.45881	0.598089	Up	Chr1	8394667	8449665	-
GS_002242	2.59374	2.84833	3.0329	0	0	0	Down	Chr1	8420900	8421470	+
GS_002243	0.906977	1.16139	1.05564	0.668708	0.442446	0.808072	Up	Chr1	8405143	8409446	+
GS_002244	0.836343	1.03334	0.957349	0.122267	0.0208541	0.0583594	Down	Chr1	8384114	8390104	+
GS_002245	2.70901	2.3385	2.56752	0.0191745	0.0108975	0.00571105	Down	Chr1	8333813	8379482	-
GS_002248	2.13015	1.89386	2.12673	0.0406494	0.0542649	0.0621264	Down	Chr1	8246530	8295789	+
GS_002250	1.40529	1.76712	1.5206	1.09622	0.789351	0.80525	Up	Chr1	8224130	8229197	+
GS_002251	1.8266	1.59895	1.90253	0	0	0	Down	Chr1	8209932	8210923	+
GS_002267	0.644216	0.44126	0.227309	0.650727	0.38195	0.572649	Up	Chr12	3024347	3025523	-
GS_002269	1.83661	1.54765	1.79756	1.51008	1.60588	1.42528	Up	Chr12	2988025	3006477	+
GS_002273	2.16177	1.84171	1.89747	0.468925	0.169407	0.23451	Down	Chr12	2894070	2930597	+
GS_002283	0.724309	0.97129	0.91909	1.13935	0.633843	0.503863	Up	Chr12	2539038	2564873	+
GS_002288	2.93558	3.27062	3.05634	2.40531	1.84059	1.913	Up	Chr12	2484280	2489541	-
GS_002290	2.42182	2.83707	2.08914	0.375612	0.277431	0.225198	Down	Chr12	2448326	2476505	-
GS_002291	2.25494	2.231	2.11934	0.0578564	0.0193717	0.0881646	Down	Chr12	2435677	2446982	-
GS_002295	2.64951	2.96753	2.80804	4.80144	3.70108	3.10087	Up	Chr12	2378637	2381432	+
GS_002296	1.57694	1.7828	1.54751	0	0	0	Down	Chr18	8057425	8064376	+
GS_002299	1.53103	1.36697	1.71288	0	0	0	Down	Chr18	8120813	8123380	-
GS_002300	3.60775	3.72326	3.14745	0.485385	0.573575	0.424375	Down	Chr18	8139539	8142355	-
GS_002301	0.877671	0.776789	0.880745	0	0	0	Down	Chr18	8165734	8169484	-
GS_002303	0.93904	0.955849	0.812664	0	0	0	Down	Chr18	8226649	8229575	+
GS_002304	1.4054	1.41515	1.30487	1.02511	1.13608	1.26204	Up	Chr18	8243438	8284158	+
GS_002306	2.20677	2.15032	2.17914	3.22936	2.04045	0.845141	Up	Chr18	8296648	8297290	+
GS_002308	2.88507	2.36825	3.01169	0.317	0.284462	0.306076	Down	Chr18	8405834	8410271	+
GS_002314	0.766613	0.430466	0.62657	0.00815977	0.00514619	0.00510576	Down	Chr2	17922746	18048183	+
GS_002316	1.11022	0.955522	1.00021	0.0230316	0	0.0218129	Down	Chr2	18080664	18111071	-
GS_002324	2.34743	3.65659	1.90067	0.102489	0	0	Down	Chr2	18170473	18171419	-
GS_002325	3.83662	4.83445	3.19554	0	0	0.0641596	Down	Chr2	18173455	18174328	-
GS_002327	1.51936	1.71438	1.49041	1.26584	0.793738	0.769409	Up	Chr2	18179705	18181383	-
GS_002328	0.740719	0.660702	0.717538	0.113319	0.0372557	0.0636711	Down	Chr2	18182119	18229721	+
GS_002331	0	0	0	0	0.168985	0.106063	Up	Chr2	18300852	18303971	+
GS_002332	2.01406	1.70413	1.82674	0.440212	0.191766	0.314	Down	Chr2	18332188	18416600	+
GS_002334	1.50617	1.2018	1.40836	0.00196094	0	0.00179817	Down	Chr2	18437908	18503940	+
GS_002335	1.47467	1.96083	1.85129	1.31793	1.04554	1.27391	Up	Chr2	18508839	18510253	+
GS_002337	0.673225	0.691803	0.888164	1.69981	1.94369	1.66006	Up	Chr2	18553638	18557628	-
GS_002341	1.11549	0.78555	0.944119	2.28786	0.909383	0.814868	Up	Chr2	18695294	18697392	+
GS_002342	1.16667	1.59018	0.950696	0.0328555	0	0	Down	Chr2	18712638	18719464	+
GS_002345	1.51884	1.57442	1.42023	1.24139	0.733216	0.659124	Up	Chr2	18732750	18756560	-
GS_002358	1.13558	0.975503	0.785321	0	0	0	Down	Chr2	18917797	18921119	+
GS_002364	1.88691	2.0889	1.94597	2.073	1.08623	1.32071	Up	Chr9	3654757	3664783	-
GS_002365	2.30271	2.26529	2.01319	3.05945	2.87292	2.7763	Up	Chr9	3674677	3686414	+
GS_002367	3.32935	3.48442	2.88828	0	0	0.197255	Down	Chr9	3715799	3716411	+
GS_002370	2.86468	3.09842	2.90524	2.94971	2.75649	2.53365	Up	Chr9	3740116	3781463	+
GS_002376	1.67965	1.2852	1.51924	0.102478	0.155902	0.0870262	Down	Chr9	3928354	3944039	+
GS_002377	1.06278	0.866187	0.987266	0.0867104	0.0560119	0.0880732	Down	Chr9	4025995	4082591	+
GS_002378	0.523835	0.492924	0.638054	1.96541	1.76796	1.16654	Up	Chr3	9860873	9888962	-
GS_002379	1.75673	1.64673	1.86609	0.406507	0.170607	0.195943	Down	Chr3	9823041	9832905	-
GS_002381	3.21054	3.1138	3.07094	2.40499	2.04741	2.01336	Up	Chr3	9785241	9810062	-
GS_002385	0.888173	1.389	0.815796	1.39548	0.723299	0.876425	Up	Chr3	9744109	9744997	+
GS_002386	0.949984	0.777901	0.849473	0.0131602	0.00579516	0.00892472	Down	Chr3	9693531	9727894	+
GS_002388	0	0	0	0.184481	0.0779937	0.186999	Up	Chr3	9618087	9621168	+
GS_002389	2.69405	2.58544	2.69427	0.0705102	0.0670218	0.122426	Down	Chr4	11107543	11131026	+
GS_002394	2.88327	2.422	2.94678	0.135305	0.0526421	0.764568	Down	Chr4	10980478	10982243	+
GS_002396	2.43682	2.39563	2.41389	1.61087	1.38932	1.73903	Up	Chr4	10819811	10865737	+
GS_002398	0.650991	1.04402	0.479244	0.0158876	0.0021624	0.00605777	Down	Chr4	10652884	10743342	-
GS_002403	1.73927	1.31345	1.51056	0.149818	0.0302291	0.0403337	Down	Chr4	10537773	10611877	+
GS_002406	0.636641	0.792056	0.872114	0	0.0172065	0.126421	Down	Chr18	17084198	17093438	-
GS_002408	3.4905	3.4535	3.46657	0.642035	0.83739	0.655257	Down	Chr18	17100386	17102245	-
GS_002412	1.58176	1.65827	1.73487	1.46063	0.857404	1.04733	Up	Chr18	17159813	17160815	-
GS_002413	4.00236	4.41769	4.2537	3.18315	2.84747	2.57801	Up	Chr18	17162025	17167538	+
GS_002414	2.30466	2.03861	2.02899	0.0397726	0.102367	0.0612307	Down	Chr18	17175818	17183524	+
GS_002415	4.28996	4.67863	4.54806	4.10499	3.17518	3.49419	Up	Chr18	17187838	17189093	+
GS_002420	1.06781	1.1864	1.25789	1.43382	1.2782	0.854922	Up	Chr21	20971207	21002238	+
GS_002421	0.0135108	0.0289915	0	0.0761157	0.0298722	0.12488	Up	Chr21	21025766	21035491	+
GS_002423	2.13042	2.40933	2.18173	1.6635	1.1281	1.0597	Up	Chr21	21046622	21052703	+
GS_002424	1.38351	1.43738	1.44112	0	0	0	Down	Chr21	21057115	21070875	+
GS_002425	0.632417	0.5002	0.635572	0.0239187	0.00860878	0.0103666	Down	Chr21	21074507	21246977	-
GS_002426	5.00361	5.08938	5.13351	0.185128	0	0	Down	Chr21	21126753	21127833	+
GS_002429	2.08581	2.28952	2.01487	0.0788056	0.0302195	0.0476456	Down	Chr21	21289295	21307184	-
GS_002431	2.64088	2.73657	2.51099	0.233885	0.117967	0.183695	Down	Chr21	21322457	21324658	-
GS_002433	2.20245	2.19519	2.27069	1.95504	1.744	1.59202	Up	Chr21	21352870	21387340	-
GS_002434	1.47015	1.23562	1.39398	0.15034	0.0951511	0.183095	Down	Chr21	21417081	21442052	-
GS_002435	0.610458	0.513135	0.525212	0	0	0.0195669	Down	Chr21	21474231	21484197	-
GS_002446	2.10376	2.45558	2.35381	0	0	0	Down	Chr21	21545003	21547357	-
GS_002447	1.12091	0.912172	1.26157	0	0	0	Down	Chr21	21549947	21551165	+
GS_002448	2.21499	2.19702	2.38477	1.78202	1.20924	1.22299	Up	Chr21	21557289	21575823	+
GS_002449	1.11581	1.24707	1.14187	0	0.0185915	0	Down	Chr21	21578489	21598577	+
GS_002451	2.50356	2.02623	2.23284	0.0391551	0.00936268	0.0109714	Down	Chr21	21737150	21875250	+
GS_002452	2.57124	2.06882	2.39468	0.112852	0.0422751	0.102094	Down	Chr21	21902805	22006817	-
GS_002453	1.98734	1.67601	2.04127	0	0.0238184	0.0442017	Down	Chr21	22030597	22037895	-
GS_002454	1.10859	1.1767	1.18112	0	0	0	Down	Chr21	22101364	22108024	-
GS_002456	1.25838	1.56813	1.20487	0.856374	0.828979	0.671603	Up	Chr21	22216477	22226992	-
GS_002457	1.55533	1.92148	1.80051	2.05607	1.257	1.22652	Up	Chr21	22246003	22253035	-
GS_002459	1.58785	1.88201	1.69986	1.38935	0.857891	0.747589	Up	Chr21	22268160	22272405	-
GS_002461	0.811405	0.828137	1.02764	0	0	0	Down	Chr21	22284475	22288712	-
GS_002463	1.56937	1.89224	1.51124	0.0808999	0.226408	0.185222	Down	Chr21	22323958	22328780	-
GS_002464	2.10766	2.07941	1.93473	4.14894	4.23319	4.23072	Up	Chr21	22333296	22380890	-
GS_002469	1.99138	1.70945	1.80376	0	0	0	Down	Chr21	22467566	22473416	+
GS_002471	2.85337	3.25761	3.06452	1.08721	0.254023	0.400267	Down	Chr21	22503177	22509480	+
GS_002475	2.54488	2.97985	2.98179	2.81681	1.58379	1.58309	Up	Chr21	22534461	22538518	+
GS_002477	2.18025	3.00447	2.77628	2.73565	2.3533	2.40444	Up	Chr21	22544177	22547640	+
GS_002478	1.91451	1.9856	1.58234	0	0	0	Down	Chr21	22552576	22554859	+
GS_002480	1.84669	1.94698	1.98212	0.0579817	0.0577401	0.147216	Down	Chr21	22566522	22579361	-
GS_002486	1.96177	2.10012	2.20384	0.375917	0.24325	0.212965	Down	Chr21	22724212	22741055	+
GS_002488	3.04303	3.11594	3.01158	2.5775	2.25106	2.18142	Up	Chr21	22780487	22788473	+
GS_002492	1.71215	1.3753	1.66063	0.0303673	0.0172515	0.00826412	Down	Chr21	22996755	23039082	-
GS_002493	2.62472	2.1065	2.43327	0.187874	0.126314	0.143321	Down	Chr21	23060339	23082681	-
GS_002494	0.60565	0.832539	0.813384	0.0182776	0	0	Down	Chr21	23187936	23199205	+
GS_002497	1.34354	1.09762	1.16945	0.0228831	1.3134e-14	0	Down	Chr21	23277020	23350356	+
GS_002501	0.723079	0.553895	0.961595	0	0	0.0233177	Down	Chr21	23453995	23459078	+
GS_002505	1.64098	1.49697	1.60928	0.19206	0.125485	0.378606	Down	Chr21	23542049	23575572	-
GS_002506	1.19795	1.61063	1.29236	0.997828	0.361997	0.794442	Up	Chr21	23577766	23584107	-
GS_002507	2.32266	2.12759	2.29459	0.0738917	0.0484838	0.115258	Down	Chr21	23599926	23721424	-
GS_002508	2.71229	3.00195	2.81777	0.387481	0.174018	0.314624	Down	Chr21	23850732	23851698	-
GS_002510	2.33669	2.80666	2.36384	0.394749	0.0772216	0.0715583	Down	Chr21	23870394	23872486	-
GS_002512	2.71224	2.98048	3.37574	0	0	0	Down	Chr21	23877425	23877818	-
GS_002513	2.78798	3.02253	3.05046	0.52835	0.0703575	0.249207	Down	Chr21	23879878	23888620	-
GS_002517	2.94349	2.90578	2.74188	0.67412	0.343392	0.854682	Down	Chr21	23956926	23961614	-
GS_002519	2.71309	3.63899	3.27416	0.116378	0.22177	0.47726	Down	Chr21	23986271	23987153	+
GS_002524	0.5904	0.567457	0.795238	0	0	0	Down	Chr21	24139395	24143492	+
GS_002525	0.872282	0.939666	0.759012	0	0	0	Down	Chr21	24145442	24149114	+
GS_002526	2.09268	1.95546	1.92873	0.00704862	0	0.0424894	Down	Chr21	24152213	24173114	-
GS_002529	1.42552	1.15555	1.23276	0.0760751	0.0393898	0.0186714	Down	Chr21	24418987	24447695	+
GS_002532	2.09128	2.46544	2.41066	1.96737	1.24758	1.8829	Up	Chr21	24475827	24478576	+
GS_002533	0.97083	1.14616	1.14045	0	0	0.0280887	Down	Chr21	24485093	24507097	-
GS_002534	1.14499	1.90631	1.65494	0	0	0.0972179	Down	Chr21	24510208	24511279	-
GS_002535	3.43278	3.28145	3.60034	0	0	0.116285	Down	Chr21	24513569	24514352	-
GS_002536	5.39932	5.55269	5.63284	0	0.143928	0.277514	Down	Chr21	24516004	24516880	-
GS_002538	1.53703	1.51818	1.74759	0.258906	0.132032	0.0456746	Down	Chr21	24524073	24546213	-
GS_002542	1.96619	1.866	2.06341	0.224541	0.0797727	0.104518	Down	Chr21	24632126	24703305	+
GS_002543	1.44081	1.59919	1.43002	0.178654	0.119145	0.175812	Down	Chr21	24729962	24734201	+
GS_002544	1.08275	1.0559	1.06488	0	0	0.0237573	Down	Chr21	24738779	24743837	+
GS_002546	2.48105	2.15997	2.39036	0.183779	0.0297563	0.0370197	Down	Chr21	24765766	24822054	-
GS_002547	0.536657	0.616346	0.505144	7.68956e-07	0	0	Down	Chr21	24836153	24846368	+
GS_002548	2.13334	2.01557	2.10974	1.27396	1.17586	1.59791	Up	Chr21	24851772	24862537	+
GS_002551	1.86802	1.97712	2.13292	0	0	0	Down	Chr21	24904289	24904937	-
GS_002552	2.5214	3.28494	2.40113	0	0	0.115924	Down	Chr21	24906586	24907243	-
GS_002555	2.39919	2.79401	2.57219	0	0.132876	0	Down	Chr21	24921549	24922185	+
GS_002556	4.02685	3.92027	4.02451	0	0.178667	0.166293	Down	Chr21	24925432	24926188	+
GS_002557	6.47928	6.45746	6.62697	0.386398	0.360385	1.12793	Down	Chr21	24928266	24928899	+
GS_002561	1.38363	1.42482	1.44291	2.37977	2.17483	2.15981	Up	Chr21	24937785	24939504	-
GS_002563	0.721573	0.616298	0.700888	0	0	0.0064917	Down	Chr21	25003991	25054524	+
GS_002564	0.988267	1.07205	0.891872	0	0.0183294	0	Down	Chr21	25062944	25078479	-
GS_002567	1.54467	1.53795	1.55654	0.107847	0.0501291	0.121431	Down	Chr21	25094711	25116806	+
GS_002570	3.13819	2.47661	2.89193	0.353349	0.141065	0.0725473	Down	Chr21	25194925	25205694	+
GS_002571	3.14092	2.50212	2.92079	0.327634	0.152318	0.165192	Down	Chr21	25224161	25245399	+
GS_002573	2.94679	2.95114	2.80851	2.64441	2.32791	1.99786	Up	Chr21	25284089	25285577	+
GS_002574	2.42686	2.40989	2.65194	0.0397571	0.0379697	0	Down	Chr21	25295295	25296606	+
GS_002576	4.85405	5.03027	4.80161	6.83932	6.42745	6.82161	Up	Chr21	25354829	25400404	+
GS_002577	1.79307	1.21656	1.45613	0.317712	0.127306	0.142519	Down	Chr21	25406829	25416425	+
GS_002578	2.30001	2.32905	2.32785	0.509527	0.126646	0.415683	Down	Chr21	25423822	25435340	+
GS_002581	2.13206	2.13655	2.04796	0.0461867	0.00987198	0.127101	Down	Chr21	25463872	25511312	+
GS_002585	0.363326	0.796292	0.635361	0.446986	0.204769	0.395228	Up	Chr23	27139404	27152725	+
GS_002588	2.89347	3.1034	2.98032	0.0299118	0	0.0278715	Down	Chr23	27194964	27199624	-
GS_002599	1.89084	1.81533	1.53117	2.28337	2.5378	2.24072	Up	Chr23	27436101	27441918	+
GS_002601	1.10748	1.17706	1.04122	0.0231686	0.0772333	0.0109767	Down	Chr23	27450400	27461874	-
GS_002603	1.75183	1.92847	1.41745	1.033	1.21302	0.999115	Up	Chr23	27468256	27470009	-
GS_002611	0.879285	0.751928	0.48358	0	0	0	Down	Chr23	27543164	27547067	-
GS_002612	0.857871	0.78992	0.849993	0	0	0	Down	Chr23	27550080	27558169	-
GS_002615	0.436949	0.446383	0.560032	0.491232	0.283789	0.26102	Up	Chr23	27661849	27667238	-
GS_002620	0.523834	0.340847	0.386766	3.25968	3.59931	3.26137	Up	Chr23	27730938	27739822	+
GS_002635	1.76749	1.33642	1.67576	0.230772	0.00595202	0.0168107	Down	Chr5	4451850	4479862	+
GS_002636	4.10608	4.07043	4.10968	1.54217	0.827795	0.962528	Down	Chr5	4371070	4441111	+
GS_002643	0.730115	0.738018	0.853689	0.749056	0.30261	0.371775	Up	Chr5	4073087	4081004	+
GS_002647	0.122306	0.0964726	0.119435	0.262306	0.120903	0.402661	Up	Chr5	4049090	4061283	+
GS_002648	1.55702	1.59863	1.50435	0.085567	0.0853408	0.0354628	Down	Chr5	4033983	4046005	-
GS_002650	1.75843	1.64142	2.29126	0.171066	0	0	Down	Chr5	4011125	4012474	+
GS_002651	1.4851	1.35064	1.48955	0.155633	0.144603	0.121601	Down	Chr5	3978027	4000391	+
GS_002652	0.937806	0.931746	0.985954	0.0148864	0	0.0422062	Down	Chr5	3941285	3973227	+
GS_002653	0.764467	1.08857	0.888631	0	0	0	Down	Chr5	3933784	3938652	-
GS_002658	1.08503	1.39375	1.35791	0.17396	0.121251	0.133817	Down	Chr5	3891350	3899106	-
GS_002659	2.70645	2.62254	2.70406	0.190158	0.0836254	0.143738	Down	Chr5	3865639	3886510	-
GS_002661	0.702529	0.451016	0.619411	0	0	0	Down	Chr5	3822400	3825380	-
GS_002663	2.35083	2.09623	1.95773	0	0.0187719	0.0173953	Down	Chr5	3717775	3723258	+
GS_002664	0.00710148	0.0190193	0.0137953	0.0332425	0.00807504	0.027612	Up	Chr1	25293539	25326932	+
GS_002668	0.361176	0.584116	0.535747	0	0	0	Down	Chr1	25238682	25243134	+
GS_002670	1.49027	2.29288	2.1764	0.126827	0	0.223272	Down	Chr1	25223283	25224582	-
GS_002671	1.7506	1.81646	2.12984	0.0774927	0	0.0347217	Down	Chr1	25218560	25222011	+
GS_002673	0.135228	0.207892	0.133387	0.355196	0.356411	0.615377	Up	Chr1	25208179	25210162	-
GS_002675	0	0	0	1.44923	0.448694	1.70682	Up	Chr1	25199290	25200693	-
GS_002677	2.79345	2.92557	2.69885	0.960025	0.420909	0.548392	Down	Chr1	25135366	25193930	+
GS_002678	0.940111	0.711617	0.702253	0.0174176	0.0134547	0.0158118	Down	Chr4	528413	591451	-
GS_002681	0.198739	0.45166	0.184786	0	0	0	Down	Chr4	465434	476279	-
GS_002682	1.05307	1.16703	1.02703	0.621785	0.47832	0.59726	Up	Chr4	452650	463358	+
GS_002686	1.76851	1.99824	1.60067	0	0	0	Down	Chr4	435381	436005	+
GS_002694	0.614016	0.820255	0.633268	0.822762	0.478083	0.500046	Up	Chr17	4224942	4245613	+
GS_002695	1.83674	2.30211	1.78012	2.21474	2.04604	1.58923	Up	Chr17	4163549	4172306	+
GS_002696	0.279724	0.332286	0.335334	0.01194	0	0	Down	Chr17	4077439	4146385	+
GS_002697	2.16982	1.9443	2.06046	0	0	0	Down	Chr17	4048358	4067532	-
GS_002699	1.07942	1.0293	1.10159	0.117165	0.0129692	0.119495	Down	Chr17	3980841	4017116	+
GS_002700	1.33003	1.83098	1.71304	0.0159382	0	0	Down	Chr17	3940222	3951372	-
GS_002701	3.8224	3.84243	4.37229	0.561972	0.451909	0.960959	Down	Chr17	3932111	3936412	+
GS_002706	0.710946	0.930484	0.926487	0	0	0	Down	Chr17	3758398	3760851	+
GS_002711	0	0.0352861	0	0.377761	0.0623434	0.152462	Up	Chr17	3674735	3679277	+
GS_002713	3.72851	3.63421	3.70944	3.27943	2.22954	2.36628	Up	Chr17	3636264	3649059	+
GS_002714	1.10801	1.62969	1.27885	0.231773	0	0	Down	Chr17	3512382	3516003	-
GS_002715	1.20795	0.863486	1.08879	0.0479902	0.0227535	0.0177659	Down	Chr17	3380022	3485391	+
GS_002717	2.63502	2.77405	2.72867	2.11083	1.82	1.60393	Up	Chr17	3314901	3337113	+
GS_002718	1.93256	2.10987	1.93108	2.07071	1.56772	1.39712	Up	Chr17	3279900	3310919	+
GS_002721	1.03775	1.12588	1.08613	2.39512	1.88948	1.56289	Up	Chr17	3220089	3223084	-
GS_002722	2.18928	2.26502	2.17184	0.00415485	0.0219159	0.0079187	Down	Chr17	3177933	3218848	+
GS_002723	0.198787	0.156268	0.227901	0	0	0	Down	Chr17	3148286	3159027	+
GS_002726	3.7607	3.64574	3.56725	6.6022	6.76415	6.87056	Up	Chr17	3119148	3120781	-
GS_002727	4.97195	5.44075	5.33057	4.52467	4.56318	4.45648	Up	Chr17	3117140	3117512	+
GS_002730	3.037	3.09037	3.05818	0.701001	0.431348	0.567858	Down	Chr17	3050623	3070969	-
GS_002731	2.15161	2.19344	2.07567	0.368216	0.225076	0.232066	Down	Chr17	3017308	3035792	-
GS_002735	0	0	0.0792218	2.9411	2.56786	1.97226	Up	Chr17	2945982	2947725	+
GS_002736	0	0.0445144	0	0.846001	0.480266	0.485861	Up	Chr17	2938382	2944632	+
GS_002737	3.55252	3.6654	3.61477	0.952774	0.72481	0.847262	Down	Chr17	2894481	2895894	-
GS_002741	2.94115	3.10033	3.10168	0	0	0.0230491	Down	Chr17	2792819	2797013	+
GS_002742	0.396518	0.373905	0.318554	0.0172078	0	0.0233813	Down	Chr17	2677443	2721390	+
GS_002743	3.59593	4.00965	3.55096	4.58896	3.60716	3.54737	Up	Chr17	2639733	2646990	-
GS_002745	1.01302	0.971147	0.590979	1.22842	0.463068	0.61794	Up	Chr17	2603752	2615367	+
GS_002746	0.835745	0.928288	0.9926	1.62514	0.892483	1.09164	Up	Chr17	2577947	2586855	-
GS_002747	1.19671	1.17546	1.34525	1.97594	1.67137	1.11819	Up	Chr17	2532494	2536378	+
GS_002748	0	0	0	0.0242135	0.0578539	0.05669	Up	Chr17	2496771	2509806	+
GS_002749	0.148015	0.187998	0.192582	0	0	0	Down	Chr17	2418225	2438315	+
GS_002750	1.309	2.01675	0.685856	0	0	0	Down	Chr17	2406549	2411835	-
GS_002751	1.27679	1.54745	1.56152	0	0	0.0918285	Down	Chr17	2351808	2363658	-
GS_002752	0.407601	0.16668	0.558775	0.266949	0.333099	0.521493	Up	Chr17	2338731	2347541	-
GS_002754	3.33003	3.22081	3.24322	0.186092	0.0549974	0.538243	Down	Chr17	2303722	2306695	+
GS_002758	3.04415	2.98043	3.04707	0.013285	0	0.0123266	Down	Chr17	2195266	2213004	+
GS_002760	2.89313	3.19485	2.98062	2.39626	1.90135	2.03092	Up	Chr17	2091533	2093114	-
GS_002767	3.91572	4.69087	3.95534	3.68458	3.20505	3.35944	Up	Chr17	2036700	2039764	-
GS_002768	1.55618	1.76613	1.53067	0.998807	0.513049	1.11433	Up	Chr17	2006893	2026600	-
GS_002769	2.51819	2.57879	2.44111	4.61945	4.76543	4.73483	Up	Chr17	2000489	2003808	-
GS_002770	0.277501	0.148217	0.183843	0.29681	0.264586	0.188027	Up	Chr17	1989870	1999691	+
GS_002773	2.48783	2.29544	2.39706	0	0	0	Down	Chr17	1932337	1968835	-
GS_002778	4.53781	2.90117	3.77388	0	0	0	Down	Chr17	1905184	1905427	-
GS_002780	0.619233	0.377918	0.508041	0	0	0	Down	Chr7	3259156	3265105	-
GS_002781	1.01326	1.32627	0.910358	0.22637	0.114795	0.0836546	Down	Chr7	3270343	3297203	+
GS_002783	0.436505	0.499145	0.335729	0.0140204	0	0.0263792	Down	Chr7	3315631	3326277	+
GS_002786	2.87714	2.92645	2.88219	0.746451	0.534129	0.57322	Down	Chr7	3342301	3356922	-
GS_002787	0.893217	0.958873	1.0188	0	0.074142	0.116157	Down	Chr7	3357045	3365240	-
GS_002789	2.55271	2.88609	2.79939	2.82281	3.4472	3.26987	Up	Chr7	3392366	3421425	-
GS_002790	1.81789	1.60084	1.82516	0.271302	0.126698	0.374287	Down	Chr7	3427470	3475317	-
GS_002793	8.1992	8.51901	8.34501	11.0811	11.073	11.1477	Up	Chr7	3512526	3515303	+
GS_002797	2.5076	3.03634	2.77958	2.34933	1.50198	1.70678	Up	Chr7	3540738	3542867	+
GS_002798	4.98064	5.41721	5.11228	4.66884	3.54832	3.72955	Up	Chr7	3544941	3546748	-
GS_002802	1.32956	1.19219	1.31742	0	0	0.005158	Down	Chr11	4640664	4689109	+
GS_002804	0.435257	0.436748	0.391472	0	0	0	Down	Chr11	4770682	4791329	+
GS_002807	0.450812	1.1274	0.414863	0	0	0	Down	Chr11	4812470	4816138	+
GS_002808	1.49933	1.76398	1.61599	1.22373	0.826199	0.821029	Up	Chr11	4818200	4826076	-
GS_002809	1.19925	1.66685	1.4225	0	0	0	Down	Chr11	4828493	4833889	-
GS_002810	2.09054	1.98365	2.15377	0.359628	0.192485	0.32103	Down	Chr11	4835535	4857358	+
GS_002811	1.93134	2.4944	2.33915	0.0223566	0.0225265	0.0420632	Down	Chr11	4875149	4878850	+
GS_002813	1.02529	0.828313	0.983103	0.0119318	0.00895793	0.022689	Down	Chr11	4895324	4957505	-
GS_002815	0.702833	1.07999	0.652626	0.0108305	0	0	Down	Chr11	4977007	4999396	+
GS_002822	1.00836	0.727469	0.884266	0	0	0.00314702	Down	Chr5	11021033	11146874	+
GS_002823	1.68337	1.53849	1.5583	0.192479	0.160326	0.30612	Down	Chr5	10774270	10836051	-
GS_002828	0.863778	1.07634	0.63957	0	0	0	Down	Chr5	10696261	10697971	+
GS_002829	1.38319	1.41294	1.2639	0	0.0751562	0.0366529	Down	Chr5	10689654	10692958	-
GS_002830	2.10321	2.21765	1.85491	0.161984	0	0	Down	Chr5	10677885	10685965	+
GS_002835	1.01667	1.10677	1.15184	0.0321987	0	0.0190434	Down	Chr19	17540485	17555885	+
GS_002837	2.41646	2.33674	2.35535	0.317087	0.147735	0.162344	Down	Chr19	17597598	17684003	+
GS_002839	2.39211	2.2704	2.52648	0.450552	0.173156	0.206686	Down	Chr19	17760286	17832529	+
GS_002840	0.935299	0.952211	0.973643	0	0	0	Down	Chr19	17847064	17855792	+
GS_002841	1.56626	1.95722	1.72246	2.3994	1.79237	1.87218	Up	Chr19	17855795	17859547	-
GS_002842	3.62015	3.65976	3.52501	0.303976	0	0	Down	Chr19	17870160	17871441	-
GS_002845	1.94589	2.30262	2.17984	0	0	0	Down	Chr19	17949137	17955315	-
GS_002847	1.73132	1.96564	1.76029	1.70243	1.05435	1.23134	Up	Chr19	17966363	17977516	+
GS_002850	1.78641	1.87973	1.8249	5.71566	4.53112	1.63358	Up	Chr19	18037225	18059345	-
GS_002853	2.98491	3.0272	3.05002	0.822075	0.28974	0.417614	Down	Chr19	18094095	18096244	-
GS_002855	1.7824	1.61152	1.90049	0.352498	0.254322	0.100536	Down	Chr19	18120941	18131639	-
GS_002857	0.734327	0.774872	0.80496	0.528957	0.480869	0.420332	Up	Chr19	18159605	18174553	-
GS_002858	1.43032	1.822	1.41206	0.028175	0	0	Down	Chr19	18177851	18183391	-
GS_002862	0.478851	0.668519	0.65132	0	0	0	Down	Chr19	18244979	18249699	+
GS_002863	1.31566	1.20334	1.28513	0.105956	0.0452727	0.149919	Down	Chr19	18253031	18273926	-
GS_002866	2.53918	2.77388	2.65035	2.06713	1.30689	1.4843	Up	Chr19	18328052	18334014	-
GS_002867	3.53056	3.87125	3.62171	2.9121	2.74154	2.91965	Up	Chr19	18334142	18357382	-
GS_002870	1.8657	2.03642	1.97473	0.546969	0.188631	0.135184	Down	Chr19	18385999	18392949	-
GS_002875	0	0	0.112273	0.399955	0	0.400494	Up	Chr19	18452769	18453757	+
GS_002877	0.297262	0.607344	0.391762	2.18954	1.4261	1.39594	Up	Chr19	18469705	18471148	+
GS_002878	2.54019	2.63907	2.67609	0.184252	0.402477	0.330744	Down	Chr19	18476152	18477598	+
GS_002880	0.397463	0.731419	0.483625	0	0	0.0262609	Down	Chr19	18504042	18509011	-
GS_002884	2.37926	2.62094	2.17266	5.07009	6.67172	6.5951	Up	Chr19	18535943	18537213	+
GS_002886	1.91506	2.20543	2.02552	2.21886	1.51553	1.39473	Up	Chr19	18573503	18583007	-
GS_002887	2.18462	3.0727	2.84795	1.93975	1.62505	1.85723	Up	Chr19	18585046	18585923	-
GS_002889	2.03766	1.87104	2.0457	0.345822	0.27864	0.315656	Down	Chr19	18624770	18692932	+
GS_002890	1.27455	1.17555	1.3452	0	0	0.00642766	Down	Chr19	18745336	18768365	+
GS_002892	1.51735	1.3067	1.43584	0.084342	0.0447284	0.0230436	Down	Chr19	18827371	18897133	+
GS_002901	1.12792	1.35674	1.30899	0.194117	0.122619	0.13042	Down	Chr19	19201462	19222325	-
GS_002904	1.81119	1.55217	1.73533	0.0474692	0	0	Down	Chr19	19272579	19351803	-
GS_002909	2.34728	2.53144	2.51101	1.93316	1.51159	1.31971	Up	Chr19	19392146	19406970	+
GS_002913	1.7495	1.65334	1.74373	0.1571	0.0840958	0.0914763	Down	Chr19	19536227	19578706	-
GS_002914	1.52562	0.945769	1.30683	0.0250404	0.0180544	0.0520401	Down	Chr7	26246564	26405144	+
GS_002915	0.782825	0.928534	0.637586	0	0	0	Down	Chr7	26315621	26317537	-
GS_002919	2.09339	1.9488	1.88052	0.0196284	0	0	Down	Chr7	26687806	26710139	-
GS_002928	1.58389	1.58351	1.62808	0	0	0	Down	Chr7	26960078	26966048	+
GS_002929	0.561498	0.631712	0.613537	0.555233	0.59072	1.30008	Up	Chr7	26970519	26973547	-
GS_002930	0.869076	1.29862	1.21792	0.812243	0.731008	0.641675	Up	Chr7	26984584	26990123	+
GS_002931	2.96492	2.75426	2.64359	0	0	0.0838022	Down	Chr7	27050165	27052013	+
GS_002935	0.430469	0.45769	0.446993	0.00766953	0.00758991	0	Down	Chr7	27167754	27187646	-
GS_002937	0.265945	0.422822	0.234996	0.0140346	0.00461786	0	Down	Chr7	27193667	27228276	-
GS_002938	2.27214	2.27377	2.48139	0	0	0	Down	Chr7	27261246	27263094	-
GS_002939	1.71565	1.32338	1.58692	0.0102157	0.0020608	0.00392957	Down	Chr7	27359236	27441113	+
GS_002940	0.855099	1.08007	0.997763	0.867604	0.471279	0.706803	Up	Chr6	7319453	7326041	-
GS_002943	0.949143	1.11102	1.05926	0.190306	0.0519802	0.0749727	Down	Chr6	7247300	7276696	+
GS_002946	2.82143	3.59123	3.22139	0.330574	0.529336	0.518357	Down	Chr6	7172987	7173611	-
GS_002947	4.05827	4.40151	4.34321	0	0.0941365	0.0901241	Down	Chr6	7164704	7165763	-
GS_002948	1.92668	1.60577	1.81225	0.390247	0.172997	0.217153	Down	Chr6	6916719	7030990	+
GS_002969	1.97903	2.07197	2.15228	0.0958643	0	0.0314861	Down	Chr6	6594669	6598652	+
GS_002972	2.16524	2.21198	2.03271	0.114087	0.0120545	0.0669299	Down	Chr6	6530285	6558939	-
GS_002973	0.551182	0.463695	0.594212	0.353311	0.452528	0.418092	Up	Chr6	6522989	6527181	+
GS_002977	1.43653	1.4282	1.37721	0.0401369	0.0416812	0	Down	Chr6	6454399	6457981	-
GS_002980	0.138401	0.215919	0	2.04459	1.62171	1.01925	Up	Chr6	6419356	6421252	-
GS_002981	2.70925	2.67296	2.57881	0	0	0	Down	Chr6	6415226	6416065	-
GS_002986	2.54545	2.46698	2.30544	0.232205	0.113363	0.373572	Down	Chr6	6376180	6379748	-
GS_002987	1.14282	1.22806	1.2629	0.189835	0.0306719	0.038371	Down	Chr6	6333018	6368508	+
GS_002989	1.20286	1.291	1.31641	0.675544	0.858791	1.03966	Up	Chr6	6307064	6310148	-
GS_002991	1.36341	1.3073	1.24761	0.00873307	0.0208468	0.0363217	Down	Chr6	6248328	6280592	+
GS_002993	0.726425	1.18629	0.420178	0	0	0	Down	Chr6	6220172	6227236	-
GS_002994	1.12608	1.61438	2.04188	2.49755	0.642036	1.75767	Up	Chr6	6208389	6209473	+
GS_002995	2.06224	1.89069	0.60492	1.48799	1.28391	1.29446	Up	Chr6	6204913	6205419	+
GS_002996	1.04493	1.39639	1.24564	1.38749	1.23291	1.06455	Up	Chr6	6193433	6199762	+
GS_002997	0.535365	0.534758	0.525486	0.555388	0.306337	0.288473	Up	Chr6	6172605	6175856	-
GS_003001	0.618755	0.613958	0.726376	0.0530918	0.0121428	0.0121589	Down	Chr6	6126049	6137116	+
GS_003003	1.79779	2.10649	1.97565	0.35226	0.0993093	0.260544	Down	Chr6	6102611	6109041	-
GS_003004	0.631773	0.855305	0.950817	1.00993	0.977433	0.878831	Up	Chr6	6098462	6099731	-
GS_003005	1.60233	1.67385	1.71306	1.30289	1.16405	0.857565	Up	Chr6	6064309	6097357	-
GS_003006	2.40643	2.66519	2.60038	4.69763	5.35956	4.75854	Up	Chr6	6055322	6059366	-
GS_003010	1.0843	1.49086	1.18446	0.999067	0.619786	0.643172	Up	Chr6	6023366	6028796	-
GS_003011	2.04044	2.48846	2.08743	0.555978	0.123096	0.255933	Down	Chr6	6018087	6021723	+
GS_003012	1.17455	1.39828	1.27437	0.109569	0.0114738	0.22942	Down	Chr6	6000458	6015535	+
GS_003014	0.62398	0.622384	0.765835	0	0	0	Down	Chr6	5967836	5977510	-
GS_003018	1.79957	1.92878	1.94293	0	0.093022	0.0462065	Down	Chr6	5915620	5917357	+
GS_003020	2.20031	2.26357	2.04505	1.51858	1.00756	1.86819	Up	Chr6	5903654	5905571	+
GS_003024	2.56857	2.9463	2.66903	2.72981	2.94752	2.75607	Up	Chr6	5863368	5875474	-
GS_003025	0.74589	0.869491	0.815716	0.0334249	0.0168425	0.107983	Down	Chr6	5848729	5861144	+
GS_003031	1.20596	1.69511	1.39238	1.91186	0.510695	1.01726	Up	Chr6	5752205	5758605	+
GS_003034	2.33084	2.10303	2.1025	2.34219	1.63707	1.67462	Up	Chr6	5689722	5710355	-
GS_003036	0.533771	0.880674	0.836613	0.0312541	0.0160562	0.0152333	Down	Chr6	5665374	5677823	+
GS_003037	3.2291	3.50263	3.29395	0.111363	0	0	Down	Chr6	5662763	5663276	+
GS_003038	2.95967	3.06682	3.0174	0.244538	0.297045	0.4822	Down	Chr6	5644928	5647843	+
GS_003039	3.01391	3.51044	3.32628	0	0	0	Down	Chr6	5633723	5635013	+
GS_003040	0.454045	0.337696	0.394222	0	0	0	Down	Chr6	5549949	5586911	-
GS_003041	0.765482	1.02507	0.927772	0.74968	0.529139	0.496789	Up	Chr6	5528064	5544654	+
GS_003044	0.786216	1.7408	0.675922	0	0	0	Down	Chr6	5504257	5508418	+
GS_003046	1.2999	1.19823	1.39854	0.669365	0.751475	1.13202	Up	Chr6	5410257	5492625	-
GS_003048	1.71653	1.97635	2.04862	0	0	0	Down	Chr6	5395759	5397464	-
GS_003049	0.173846	0.0727451	0.178078	1.13503	0.822284	0.205705	Up	Chr6	5377317	5391272	-
GS_003050	2.59547	2.68688	2.85459	0	0.0159964	0.0439826	Down	Chr6	5366745	5372281	-
GS_003062	1.82622	1.80429	1.92161	0.238425	0.109159	0.0265322	Down	Chr6	5083356	5094841	-
GS_003063	1.62708	1.84195	1.78944	0.0842724	0.0717042	0.0158568	Down	Chr6	5064240	5079653	+
GS_003068	1.24587	1.95774	1.04921	1.43693	1.05835	0.855897	Up	Chr6	4979901	4981013	-
GS_003069	2.05899	1.4109	2.00693	4.45381	5.51676	5.10648	Up	Chr6	4976999	4977894	-
GS_003072	0.196012	0.389424	0	2.26009	2.86558	2.40865	Up	Chr6	4966868	4968490	+
GS_003073	0.805774	0.51581	0.876934	7.39187	8.00489	7.25313	Up	Chr6	4962958	4965956	+
GS_003078	0.34624	0.478096	0.312298	0.460279	1.14908	0.724852	Up	Chr6	4899969	4903399	+
GS_003079	1.59937	1.79806	1.72949	0.118524	0.0824231	0.0598588	Down	Chr6	4882735	4892982	-
GS_003081	1.97542	1.88081	1.99266	0.0921995	0.0309866	0.101008	Down	Chr6	4846595	4857140	+
GS_003083	1.00311	1.22918	1.19205	0	0	0	Down	Chr6	4829351	4832012	+
GS_003084	0.989793	1.10708	1.02132	0.0588078	0	0.0284556	Down	Chr6	4822439	4826495	-
GS_003086	1.23775	1.11561	1.23932	0	0	0	Down	Chr6	4808951	4810326	-
GS_003087	2.12297	2.75435	1.81697	0.302351	0.104017	0.138178	Down	Chr6	4774063	4805737	-
GS_003088	2.45247	2.82867	2.71326	3.33459	3.45102	3.20626	Up	Chr6	4787083	4791189	+
GS_003095	1.48603	1.44844	1.53063	2.44876	0.929834	0.817774	Up	Chr6	4700106	4712481	+
GS_003100	1.27363	1.55903	1.32753	0	0	0	Down	Chr6	4610091	4612595	-
GS_003101	2.58975	2.67768	2.63135	1.74618	1.77026	1.42498	Up	Chr6	4596411	4608410	-
GS_003104	0.758818	0.840347	0.729097	0	0	0	Down	Chr6	4492404	4511400	-
GS_003105	1.67554	1.20844	1.58903	0.0342597	0.0174699	0.0164569	Down	Chr14	6710598	6759442	-
GS_003107	1.27424	1.31891	1.33564	0.00399986	0.0120331	0.0113494	Down	Chr14	6899293	6940671	-
GS_003110	1.94045	1.65066	1.87908	0.40934	0.186635	0.208706	Down	Chr14	7078342	7099816	+
GS_003111	4.02558	3.71248	3.78129	0	0.101165	0.0634665	Down	Chr14	7511039	7513667	-
GS_003112	4.2772	4.04224	4.25881	0.0377279	0.152989	0.172096	Down	Chr14	7631069	7633598	+
GS_003113	4.1098	3.7335	4.03446	0	0	0	Down	Chr14	8009676	8011791	-
GS_003114	4.48909	4.8697	4.43888	0.127381	0.101224	0.340817	Down	Chr10	3797727	3801438	+
GS_003116	1.81702	1.78362	1.93101	0.392737	0.118094	0.14489	Down	Chr10	3808829	3849801	-
GS_003125	2.66433	2.31582	2.66072	0.389173	0.132418	0.211267	Down	Chr10	3914167	3951355	-
GS_003131	1.07221	0.703247	0.89533	0.00387186	0	0.00469588	Down	Chr10	4013641	4111662	-
GS_003132	0.796034	0.508824	0.686875	0	0	0	Down	Chr10	4115225	4119162	+
GS_003133	1.39756	1.95452	1.68419	1.86419	0.926701	0.663671	Up	Chr10	4122158	4126188	-
GS_003136	2.886	3.31096	3.10245	2.42166	1.57887	1.74397	Up	Chr10	4133550	4137707	-
GS_003139	2.04355	2.37287	2.25045	0.38179	0.226586	0.429132	Down	Chr10	4150700	4156282	-
GS_003142	2.53884	2.66034	2.33086	0.385937	0.242114	0.272052	Down	Chr10	4173253	4185256	-
GS_003143	2.64577	3.00228	2.76646	2.5094	2.30276	2.08422	Up	Chr10	4187642	4193959	-
GS_003146	0.513534	0.415615	0.457073	0.402835	0.155113	0.23217	Up	Chr12	24374786	24425066	+
GS_003162	1.23594	1.01232	1.15333	0.0205098	0	0.0192061	Down	Chr13	18536037	18541705	-
GS_003163	3.15774	2.77509	2.75393	0	0	0	Down	Chr13	18520010	18521387	-
GS_003164	2.56013	2.75455	2.52477	1.6649	1.34846	1.6079	Up	Chr13	18465582	18486533	+
GS_003165	1.82761	1.76902	1.6871	0.0609883	0.02058	0.0393829	Down	Chr13	18447242	18457841	-
GS_003166	0.183114	0.0781297	0.296854	0	0	0	Down	Chr13	18426831	18445364	-
GS_003170	1.33186	1.55564	1.06187	0	0.11945	0.125841	Down	Chr13	18219422	18226467	-
GS_003172	1.61274	1.32579	1.66493	0.0739308	0.0386403	0.105338	Down	Chr13	18203825	18208437	+
GS_003179	0.891993	1.10876	1.02873	0	0	0.0316274	Down	Chr13	18083578	18085656	-
GS_003183	2.48441	2.59271	2.41531	1.42748	1.67554	1.56337	Up	Chr13	18041561	18044826	-
GS_003185	1.25398	1.07433	0.948286	1.5332	1.43358	0.69477	Up	Chr13	18028931	18035524	-
GS_003191	0.983666	0.660361	0.866705	0.0488297	0.112394	0	Down	Chr13	17989373	17995123	-
GS_003192	1.04052	1.0069	1.09577	0.0535156	0.0121939	0.00628116	Down	Chr13	17936428	17955119	+
GS_003195	1.15585	0.879637	1.25185	0.0269187	0	0	Down	Chr13	17808287	17812975	-
GS_003197	1.86474	1.94688	1.81814	0.0957457	0	0.0616215	Down	Chr4	1569097	1574049	-
GS_003198	0.527494	0.819687	0.706884	0	0	0	Down	Chr4	1552404	1563363	-
GS_003199	1.69347	1.96401	1.78619	2.6084	2.49148	2.65888	Up	Chr4	1543307	1550944	+
GS_003200	2.42293	2.25914	2.32629	0.612226	0.296029	0.259925	Down	Chr4	1522981	1539420	-
GS_003202	0.871673	0.782037	0.748671	0.152035	0.0184778	0.01954	Down	Chr4	1438704	1481246	+
GS_003203	3.45464	3.34988	3.40695	0.186065	0.169627	0.0912884	Down	Chr4	1424959	1431806	-
GS_003205	1.1986	1.30312	1.12162	1.65269	1.91176	1.48824	Up	Chr4	1404263	1411155	-
GS_003207	0.959292	0.901578	0.950718	0.0141001	0	0.03973	Down	Chr4	1383655	1391351	-
GS_003208	1.68013	1.37657	1.35089	0.0553535	0.0216988	0	Down	Chr4	1320477	1350878	-
GS_003209	0.852947	1.05433	1.12282	0	0	0	Down	Chr4	1296691	1310354	+
GS_003211	0.960475	1.10941	0.692557	1.35349	0.892779	0.457329	Up	Chr4	1286810	1288050	-
GS_003212	4.0383	4.64891	4.10215	1.30812	0.66377	0.869142	Down	Chr4	1278412	1280017	+
GS_003214	3.55493	4.31912	4.06225	0.341515	0.230118	0.583258	Down	Chr4	1273499	1274142	+
GS_003215	3.86118	4.27902	4.21618	0.135707	0.747386	0.873978	Down	Chr4	1271391	1272280	+
GS_003216	0.0369951	0.0390368	0.105806	1.44708	0.363492	0.474017	Up	Chr4	1265858	1268855	+
GS_003217	0.638986	0.756797	0.646583	0.0378943	0.0114124	0.0230997	Down	Chr4	1255580	1264155	-
GS_003224	0.496853	0.794014	0.592763	0	0	0	Down	Chr4	1210802	1213622	+
GS_003225	1.67959	1.50894	1.56856	0.119909	0.0518181	0.20839	Down	Chr4	1183938	1202461	-
GS_003227	1.83073	1.95445	1.8392	0	0	0	Down	Chr4	1142317	1143460	+
GS_003231	1.82992	1.71659	1.73985	1.18198	0.811202	0.931471	Up	Chr4	1073110	1081187	-
GS_003233	0.415568	0.280014	0.305274	1.13357	0.32042	0.484693	Up	Chr4	1041642	1066462	-
GS_003237	1.43449	1.11923	1.28212	0.0820259	0.0457682	0.0229466	Down	Chr4	933511	968279	+
GS_003241	1.04189	1.60419	1.21529	0.92822	0.64508	0.733157	Up	Chr4	886631	891264	-
GS_003242	0.258545	0.499311	0.397138	0.940848	0.414076	0.432566	Up	Chr4	868151	883063	+
GS_003248	1.38505	1.20955	1.43487	0.184057	0.0849288	0.0975133	Down	Chr5	1560677	1630679	-
GS_003251	3.23188	3.18094	3.28479	2.12209	1.68334	2.31148	Up	Chr5	1709315	1714571	+
GS_003257	4.40021	4.8669	4.19599	0.754088	0.433249	0.537003	Down	Chr5	1858863	1863856	+
GS_003258	2.09998	2.17782	1.96981	1.61584	0.930592	1.02309	Up	Chr5	1868965	1873570	+
GS_003264	0.332675	0.716326	0.500262	0.31514	0.311468	0.28558	Up	Chr19	4557829	4576084	+
GS_003265	2.17856	1.75458	1.99355	0.00675026	0.00662427	0.00636615	Down	Chr6	3095255	3121743	+
GS_003266	0.665393	0.956648	0.804235	0	0	0	Down	Chr6	3133674	3151087	-
GS_003268	2.69728	3.57969	2.50241	0.0350065	0	0.0328987	Down	Chr6	3159854	3169556	+
GS_003274	0.324858	0.522128	0.322874	0.574172	0.0886259	0.363079	Up	Chr6	3200340	3202647	-
GS_003275	1.38513	1.59988	1.43776	1.90908	0.976526	1.27557	Up	Chr6	3206698	3209693	+
GS_003278	0.82519	0.60633	0.716832	0	0	0	Down	Chr6	3308865	3316264	+
GS_003282	1.3892	1.02349	1.32754	0.017294	0.0166729	0.0216136	Down	Chr6	3393214	3424574	+
GS_003284	4.83025	6.97906	3.43611	0	0	0.396827	Down	Chr6	3449405	3450711	+
GS_003285	1.94337	2.52398	1.3636	0	0	0.170946	Down	Chr6	3453519	3454746	+
GS_003292	5.28118	5.57533	5.4447	0	0.110495	0.0366521	Down	Chr6	3509145	3529588	-
GS_003293	6.37865	7.20195	6.65332	0	0	0	Down	Chr6	3537263	3538260	-
GS_003294	6.51319	8.05276	6.74911	0.0619776	0.060174	0	Down	Chr6	3541312	3542359	+
GS_003295	7.9227	8.77335	8.09532	4.28634	2.24865	3.74598	Down	Chr6	3548443	3549572	+
GS_003296	3.87138	4.95455	4.1485	0	0	0.0385392	Down	Chr6	3554706	3559232	+
GS_003297	3.4331	4.72273	3.81343	0	0	0.113378	Down	Chr6	3560562	3561635	+
GS_003298	4.66578	5.47954	3.93953	0	0	0	Down	Chr6	3564619	3565116	+
GS_003299	0.775983	0.894152	0.722301	0	0	0	Down	Chr6	3566829	3569536	+
GS_003303	1.63602	1.00593	1.36725	0.0818785	0.0791624	0.165186	Down	Chr6	3667335	3701511	-
GS_003304	0.631051	0.45483	0.502066	0.938767	0.367312	1.03006	Up	Chr6	3809343	3817691	-
GS_003306	1.36529	1.238	1.19245	0.0668433	0	0.0633298	Down	Chr6	3824149	3825889	-
GS_003308	3.95573	4.22067	3.81395	1.24744	0.753424	0.814645	Down	Chr6	3881113	3881796	+
GS_003311	1.27394	0.975485	1.15471	0.0484154	0.0394231	0.0593864	Down	Chr6	3971599	4003215	-
GS_003313	1.87166	1.89898	1.79466	0.262306	0	0.22981	Down	Chr6	4011049	4017782	+
GS_003315	0.171471	0.106909	0.31758	0.277563	0.149035	0.276213	Up	Chr6	4024860	4029167	+
GS_003317	1.14276	1.79471	0.910852	0	0.103132	0.100931	Down	Chr6	4035846	4038270	+
GS_003319	1.1384	1.11602	1.06043	0.0712064	0	0.0233357	Down	Chr6	4047088	4054725	-
GS_003320	0.761283	0.662297	0.700295	0	0	0.0172679	Down	Chr6	4057934	4067949	+
GS_003327	2.22462	2.12813	2.24652	0	0.00643432	0	Down	Chr6	4273260	4310752	+
GS_003328	1.17279	0.933026	1.14687	0.0793836	0.0380446	0.0724296	Down	Chr11	22982700	23028879	-
GS_003330	2.94008	3.09686	2.82007	3.33459	2.86371	3.13393	Up	Chr11	22921399	22925519	-
GS_003340	2.6646	2.27688	2.56999	0.271357	0.135356	0.169693	Down	Chr11	22547159	22635725	-
GS_003341	2.01936	2.29533	2.45774	0	0	0.203783	Down	Chr11	22531964	22532997	-
GS_003344	2.86186	3.72039	2.38237	0.082517	0	0.0814275	Down	Chr11	22496563	22499016	-
GS_003348	1.05241	0.861703	0.999682	0	0.0610668	0	Down	Chr11	22477365	22480012	+
GS_003352	2.35063	2.78289	2.43388	0.691485	0.113658	0.282091	Down	Chr11	22455737	22465189	+
GS_003354	2.98733	3.29004	3.22268	3.5333	2.25136	2.60216	Up	Chr11	22388436	22389950	-
GS_003357	1.48021	1.82642	1.65458	0	0	0	Down	Chr11	22357233	22361867	+
GS_003360	1.92258	1.77401	1.6473	0.0635268	0.124211	0	Down	Chr11	22336661	22340766	-
GS_003362	0.189656	0.532414	0.213663	0.375039	0.218342	0.444692	Up	Chr11	22320403	22323662	-
GS_003365	1.69877	1.85283	1.84742	0.181182	0.12521	0.0776795	Down	Chr11	22274507	22287622	-
GS_003368	1.81001	1.68509	1.83	0.139616	0.231354	0.015502	Down	Chr11	22178599	22187050	-
GS_003369	2.0486	2.20588	2.19522	0.488225	0.297739	0.269587	Down	Chr11	22167363	22175010	+
GS_003370	2.74988	3.08178	2.7096	0.847982	0.387347	0.297269	Down	Chr11	22161373	22164505	-
GS_003371	0.261358	0.388909	0.334891	0	0	0	Down	Chr11	22140642	22146469	+
GS_003374	2.44026	3.23801	2.64119	0.480907	0.123987	0.119062	Down	Chr11	22071682	22072579	+
GS_003377	0.997043	0.890711	0.991632	0	0	0	Down	Chr11	22043688	22047620	+
GS_003378	1.65729	2.9326	0.670368	0	0	0	Down	Chr11	22034658	22035943	-
GS_003379	3.14958	5.11715	2.21093	0	0	0	Down	Chr11	22031778	22032843	+
GS_003380	1.65811	1.66344	1.78665	0	0	0	Down	Chr11	22026612	22027904	-
GS_003381	6.04192	5.91445	6.26811	0	0	0	Down	Chr11	22012519	22014498	-
GS_003382	0.803564	0.584281	0.706473	0.0122909	0	0	Down	Chr11	21961671	21980421	-
GS_003385	0.798466	0.555295	0.969962	1.02619	0.718749	0.243292	Up	Chr11	21932322	21933438	+
GS_003388	1.14165	1.14508	1.49801	0.0272998	0	0	Down	Chr11	21890577	21897161	+
GS_003389	0.62002	1.17551	0.757424	0.109575	0.101927	0.0569642	Down	Chr11	21867134	21889008	+
GS_003390	1.36644	1.73651	1.46102	1.64746	0.93579	1.22896	Up	Chr11	21849794	21861998	-
GS_003391	1.16216	1.21368	1.25412	0	0.00570773	0.0053944	Down	Chr11	21814815	21845358	+
GS_003394	1.75166	1.95554	2.12981	0	0	0	Down	Chr11	21769747	21772280	-
GS_003396	3.53679	3.78868	3.73812	0.0160999	0	0	Down	Chr11	21728928	21739556	-
GS_003398	1.59113	1.87714	1.77923	2.46444	1.5841	1.7354	Up	Chr11	21620625	21634601	-
GS_003399	2.19051	2.90607	2.18377	0.599535	0.181943	0.593241	Down	Chr11	21601784	21616722	+
GS_003400	2.36584	2.47088	2.21689	5.43607	5.50437	5.58248	Up	Chr11	21583708	21596889	+
GS_003407	1.13171	1.22227	1.13241	0.167334	0	0.0789202	Down	Chr19	4499055	4502927	+
GS_003408	1.94154	2.10632	2.06494	0	0	0	Down	Chr19	4476266	4490558	+
GS_003409	1.12861	1.23658	1.20458	0	0	0	Down	Chr19	4459846	4470457	+
GS_003410	0.243859	0.225533	0.227711	0	0	0	Down	Chr19	4408046	4459216	-
GS_003411	1.61414	1.27154	1.47036	0.00186537	0.00884979	0.0121766	Down	Chr19	4325809	4406526	-
GS_003415	2.78061	2.90731	2.8629	1.97723	2.1557	2.14424	Up	Chr9	9647101	9648819	-
GS_003416	1.00775	1.70928	1.37931	1.01229	0.766771	0.769019	Up	Chr9	9651042	9653025	+
GS_003419	1.39179	1.34678	1.696	0.0871939	0.125624	0.041334	Down	Chr9	9670997	9673487	+
GS_003420	1.13765	0.824732	1.11305	2.88753	2.70851	2.58044	Up	Chr9	9676857	9678538	-
GS_003422	0.66709	1.01129	0.850592	1.62514	0.614913	0.419876	Up	Chr9	9689528	9695686	-
GS_003427	2.83766	2.7465	3.00345	2.96014	1.99625	2.06525	Up	Chr9	9764911	9770392	+
GS_003430	1.0277	0.938329	0.933991	0.0184479	0.0533662	0.043462	Down	Chr9	9799181	9809191	-
GS_003431	2.15409	2.25842	2.14859	0.0978144	0.0547943	0.0942666	Down	Chr9	9819995	9829090	+
GS_003435	2.15151	2.29406	2.21693	1.82541	1.48589	1.38852	Up	Chr9	9860221	9863517	-
GS_003438	1.84281	1.56415	1.8725	0.300951	0.178833	0.288697	Down	Chr9	9903708	9915765	+
GS_003439	2.32289	2.43952	2.50967	1.41533	2.48399	2.80563	Up	Chr9	9920720	9937395	+
GS_003440	1.01682	1.59826	1.52668	2.32912	1.52036	1.69964	Up	Chr9	9977459	9978382	-
GS_003447	1.52731	1.70641	1.59512	0.851528	0.997904	1.31168	Up	Chr9	10044033	10057863	-
GS_003450	1.71339	1.61196	1.43424	1.92355	1.5896	1.90162	Up	Chr9	10084054	10100732	-
GS_003451	1.14312	1.32711	0.974821	0.916251	1.21997	1.49206	Up	Chr9	10104164	10111461	-
GS_003453	2.33466	2.30028	2.28664	0	0.0981329	0	Down	Chr9	10138702	10141661	-
GS_003454	2.10043	1.70548	1.91549	0.18004	0.0368995	0.142369	Down	Chr9	10163196	10184109	-
GS_003455	0.587922	0.564191	0.552861	0.0056825	0.0115843	0.0163138	Down	Chr9	10188125	10216684	-
GS_003461	3.18914	2.6728	2.97368	0.10131	0.0815813	0.076041	Down	Chr9	10667891	10765587	-
GS_003464	0.856107	0.809056	0.797322	0	0.0141036	0.0644315	Down	Chr12	22614213	22626759	-
GS_003465	5.49858	5.33144	5.1375	0	0.0794206	0	Down	Chr12	22611667	22612667	+
GS_003466	2.94879	2.36707	2.63681	0	0	0	Down	Chr12	22607879	22609451	-
GS_003471	0.969763	1.42127	1.20854	3.34353	1.62443	1.086	Up	Chr12	22559904	22569891	+
GS_003476	0.759688	1.35357	1.09205	1.1043	0.922173	0.738812	Up	Chr12	22503153	22507529	+
GS_003478	1.95949	2.40875	2.19091	1.43751	1.46323	1.32235	Up	Chr12	22494450	22498898	-
GS_003480	0.559459	0.750158	0.767738	0.0482977	0.0191565	0.0274985	Down	Chr12	22441865	22453017	+
GS_003482	0.369946	0.314805	0.688908	0	0	0	Down	Chr12	22417505	22423027	-
GS_003488	3.22046	3.35731	3.15112	0.785949	0.313837	0.703195	Down	Chr12	22370792	22379409	-
GS_003494	0.467353	0.658503	0.586748	0	0.014896	0	Down	Chr12	22292176	22304324	-
GS_003495	0.610989	0.591727	0.551682	0	0	0	Down	Chr12	22266931	22288568	-
GS_003496	0.729229	1.01254	0.875006	0	0	0	Down	Chr12	22250243	22255793	-
GS_003498	0.351527	0.39782	0.398041	0.00315395	0	0.0258779	Down	Chr1	15186972	15238747	+
GS_003499	2.9762	3.21912	3.04212	0	0	0	Down	Chr1	15266638	15268336	+
GS_003500	1.956	2.15365	1.88266	3.84895	2.80674	2.22565	Up	Chr1	15287182	15288827	-
GS_003501	2.09265	2.16298	2.31608	4.36304	3.10868	2.85801	Up	Chr1	15290893	15292576	-
GS_003505	1.74056	1.9715	1.44696	0.026137	0.0270479	0	Down	Chr1	15335088	15341541	+
GS_003507	2.29398	2.40576	2.35254	1.49444	1.59149	1.42342	Up	Chr1	15359219	15388458	+
GS_003509	1.95616	2.16103	2.12933	1.65717	2.12845	1.59265	Up	Chr1	15375637	15378012	-
GS_003510	1.11035	1.27948	1.30901	0.0260143	0.0277949	0.0254841	Down	Chr1	15402656	15409408	+
GS_003515	1.37975	1.76042	1.45245	0.24775	0.158391	0.151797	Down	Chr1	15486416	15494364	-
GS_003516	1.13343	1.44578	1.11801	1.30462	0.566865	0.672129	Up	Chr1	15505627	15526651	-
GS_003517	1.1197	1.44599	1.32642	1.18445	0.818945	0.883266	Up	Chr1	15542463	15545610	-
GS_003523	2.59774	2.08872	2.22771	0.2961	0.388944	0.388387	Down	Chr1	15572141	15581016	-
GS_003524	6.92707	7.4029	7.06183	6.13749	5.77038	5.6445	Up	Chr1	15583185	15593553	-
GS_003525	2.36287	2.45839	2.11944	0.0461811	0.0352264	0.137285	Down	Chr1	15595614	15611753	-
GS_003526	1.53787	1.74091	1.70032	0	0	0.0778155	Down	Chr1	15621811	15623627	-
GS_003527	5.24775	5.63596	5.42913	4.20448	3.97922	3.96239	Up	Chr1	15627298	15633704	+
GS_003532	2.12935	2.31369	2.20417	0	0	0	Down	Chr1	15690040	15692676	-
GS_003533	0.48396	0.417587	0.310637	0.641777	0.716252	0.594279	Up	Chr1	15698883	15718242	+
GS_003534	1.72283	2.03448	2.00585	0	0	0	Down	Chr1	15721335	15726530	-
GS_003537	3.58534	3.42726	3.64939	0	0	0	Down	Chr1	15762509	15763835	+
GS_003540	1.0451	1.04213	1.00051	0.0281008	0.10699	0.175701	Down	Chr1	15789727	15801227	-
GS_003541	4.88106	4.87769	4.97278	0	0	0	Down	Chr1	15824373	15825372	-
GS_003544	2.03438	2.17225	2.25512	0.0975141	0.0503993	0.379672	Down	Chr1	15840332	15843529	+
GS_003545	0.954138	1.22722	1.07931	0.0445119	0	0	Down	Chr1	15848016	15857506	-
GS_003546	1.1793	1.36761	1.42572	0.184568	0.0803189	0.042615	Down	Chr1	15865977	15890304	-
GS_003547	0.0347979	0.0655286	0.0406826	6.12126	6.99425	6.55758	Up	Chr1	15915290	15926682	+
GS_003548	0.99303	1.43286	1.192	2.52634	3.46513	2.51915	Up	Chr1	15927910	15947430	+
GS_003549	4.39376	5.08199	4.27744	3.96641	3.49477	3.56652	Up	Chr1	15951321	15958265	+
GS_003551	1.86395	1.81531	1.91913	0.214124	0.198422	0.180091	Down	Chr1	15970487	16006470	+
GS_003552	2.18449	2.43704	2.23818	1.72313	1.21028	1.39956	Up	Chr1	16011753	16015403	+
GS_003553	2.07017	2.69644	2.29552	3.98086	3.08825	3.37028	Up	Chr1	16016333	16021943	-
GS_003554	2.89208	2.79048	2.88836	0.838193	0.403366	0.27603	Down	Chr1	16033339	16078392	+
GS_003555	3.14581	3.68079	3.3109	0.540578	0.200094	0.117847	Down	Chr1	16090995	16092131	-
GS_003556	1.78853	1.63676	1.72598	0	0.0809988	0.0493298	Down	Chr1	16112942	16138294	-
GS_003558	4.00353	4.05934	4.03758	3.96941	4.45791	3.83331	Up	Chr1	16148496	16150691	-
GS_003561	3.6354	3.58806	3.48751	0.167021	0.0657286	0.178501	Down	Chr1	16228589	16230737	-
GS_003564	3.62404	4.05582	3.93763	3.06539	3.02323	3.07445	Up	Chr1	16277869	16280554	+
GS_003566	1.83633	1.58219	1.87936	2.03349	1.271	1.60318	Up	Chr1	16310825	16388384	-
GS_003569	1.14313	1.31523	1.68014	0	0	0	Down	Chr1	16452308	16454747	-
GS_003570	4.5768	4.65495	4.3527	1.97978	0.782421	0.702441	Down	Chr1	16460643	16466515	-
GS_003571	1.99307	2.17916	2.55091	0.573932	0.165458	0.289136	Down	Chr1	16495110	16498881	+
GS_003572	2.10162	2.10931	2.28498	0.332215	0.187481	0.228335	Down	Chr1	16501822	16514655	+
GS_003573	2.67903	2.83614	2.63578	3.12242	3.87504	3.17082	Up	Chr1	16520282	16522861	-
GS_003575	3.23886	3.34601	3.42576	0.645733	0.366407	0.488336	Down	Chr1	16556790	16567288	+
GS_003578	0.426238	0.526196	0.582248	0	0	0.0249619	Down	Chr1	16594158	16599336	+
GS_003579	2.02168	2.06263	2.03426	0.00947465	0	0.0271265	Down	Chr1	16603485	16619539	-
GS_003581	1.38938	1.52933	1.41315	0	0	0	Down	Chr1	16637687	16645341	+
GS_003582	1.06179	0.974027	0.99274	0.143814	0.0506332	0.0628686	Down	Chr1	16648600	16660700	+
GS_003583	0.813689	0.822607	0.807963	0	0	0	Down	Chr1	16668995	16674489	+
GS_003586	0.131467	0.192941	0.334961	0.312501	0.244852	0.29373	Up	Chr1	16695391	16699556	+
GS_003588	0.942528	0.950443	1.029	0.0865268	0.0575668	0.0677885	Down	Chr1	16718874	16727996	-
GS_003589	2.90626	3.25407	3.05521	0.0421405	0.0619493	0	Down	Chr1	16731547	16736299	-
GS_003590	4.6602	5.08551	4.98628	0.0650186	0.0996824	0.119583	Down	Chr1	16745311	16750129	-
GS_003592	1.22667	1.7032	1.32745	0	0	0.0382466	Down	Chr1	16763827	16766524	-
GS_003593	0.333243	0.554821	0.522752	0	0.0430852	0	Down	Chr1	16770316	16776994	+
GS_003595	0.747016	0.476113	0.722021	0.0190513	0.0188359	0.00905943	Down	Chr1	16788094	16806302	+
GS_003603	1.07612	1.35381	1.24541	0.729375	0.569823	0.75562	Up	Chr1	16903345	16913817	-
GS_003609	1.89856	2.06571	1.819	3.26008	3.47021	3.26258	Up	Chr1	16958306	16977304	+
GS_003611	0.346941	0.734908	0.514606	0.585953	0.281309	0.223119	Up	Chr1	16994522	16999502	-
GS_003615	1.78507	2.78071	1.84098	0.290679	0.116064	0.145155	Down	Chr1	17019989	17025415	-
GS_003616	1.71948	2.44939	1.56572	0.0301463	0	0.0293724	Down	Chr5	8216630	8222135	+
GS_003617	0.258668	0.505104	0.337847	0.830298	0.171911	0.440571	Up	Chr5	8211848	8214918	+
GS_003618	2.31644	1.71313	2.16359	0.240681	0.101438	0.182623	Down	Chr5	8152441	8176063	-
GS_003621	0.687839	1.00607	1.12805	0	0	0	Down	Chr5	8126501	8128681	+
GS_003623	2.31254	2.95115	2.1683	0.0696626	0	0	Down	Chr5	8114059	8117533	-
GS_003626	0.555446	0.583611	0.364261	0.00510962	0	0	Down	Chr5	8080034	8103490	-
GS_003627	3.17765	3.68997	3.64233	0	0	0	Down	Chr5	8059856	8061279	-
GS_003628	1.11188	1.00969	1.14712	2.80174	1.05938	1.00674	Up	Chr5	8052750	8055092	-
GS_003631	1.12909	1.08985	1.18138	0	0	0	Down	Chr5	7992228	8003252	-
GS_003632	1.77063	2.07792	1.75195	0.143525	0.0868484	0.362566	Down	Chr5	7963286	7971796	-
GS_003635	1.40781	2.33199	0.864457	0.0299389	0.0294488	0.0551274	Down	Chr5	7908366	7912934	-
GS_003636	1.12659	1.20833	0.916792	0	0	0	Down	Chr5	7898073	7901661	-
GS_003637	1.36966	1.42436	1.5354	0	0	0	Down	Chr5	7893033	7896945	-
GS_003638	1.27098	1.21032	1.21993	0.0477137	0.0256912	0.0522973	Down	Chr5	7841809	7889713	+
GS_003639	3.55401	3.62348	3.71136	2.93036	2.6591	2.30556	Up	Chr5	7826173	7838029	+
GS_003640	0.775742	0.510475	0.755367	0	0	0	Down	Chr5	7817137	7820560	+
GS_003641	2.90723	3.02646	3.05593	0.70132	0.21185	0.708651	Down	Chr5	7793804	7812945	+
GS_003645	1.76561	1.52216	1.64783	0.113824	0.0521035	0.088697	Down	Chr5	7744052	7769649	-
GS_003651	2.3748	2.71321	2.3297	0.387698	0.256293	0.291517	Down	Chr5	7692787	7709301	-
GS_003652	3.09156	3.16889	3.04328	0.297136	0.217209	0.228297	Down	Chr5	7678085	7691005	-
GS_003655	1.98034	2.00873	2.22242	0.0521827	0.0942045	0.0693026	Down	Chr5	7629836	7647300	-
GS_003656	3.56113	4.2955	3.9204	0	0	0	Down	Chr5	7623512	7624097	-
GS_003657	2.17154	2.79987	2.54641	0	0.346152	0.123202	Down	Chr5	7619787	7620402	-
GS_003660	2.06258	2.15079	2.15055	2.13493	1.41402	1.5124	Up	Chr5	7569467	7585088	-
GS_003670	1.71227	1.57845	1.60932	1.38848	1.12552	0.751588	Up	Chr14	8300739	8414587	-
GS_003671	0.341657	0.272881	0.417654	0	0	0	Down	Chr14	8481716	8491530	-
GS_003674	1.07857	1.63974	0.982588	0.0697887	0.0531532	0.0505559	Down	Chr14	8530192	8538463	+
GS_003676	2.59756	2.54963	2.6665	0.027521	0.0109019	0.0660202	Down	Chr14	8546555	8574675	-
GS_003678	1.82492	2.60542	1.25508	0	0	0	Down	Chr14	8583392	8589903	-
GS_003681	1.216	1.02079	1.01861	0	0	0	Down	Chr14	8662475	8665275	+
GS_003687	1.31804	1.11987	1.25	0.00341393	0.00344904	0.0290405	Down	Chr14	8700265	8748233	-
GS_003690	2.13158	1.70207	1.78802	0	0	0	Down	Chr14	8802298	8804554	-
GS_003691	1.09398	1.32713	1.46868	0	0	0	Down	Chr14	8867288	8875245	-
GS_003692	2.49916	2.20639	2.19271	0.0470672	0.0810103	0.0720594	Down	Chr14	8885890	8906711	+
GS_003693	2.10343	2.24668	2.00583	0	0	0.0245671	Down	Chr14	8912588	8915775	-
GS_003694	2.64908	2.67728	2.49493	6.24942	4.98241	4.16219	Up	Chr14	8925233	8965917	+
GS_003696	1.40141	1.88268	1.36125	0.163529	0.123555	0.237561	Down	Chr14	9050898	9086401	-
GS_003697	5.10972	5.14121	4.87315	4.45208	5.42085	4.91035	Up	Chr14	9069858	9073238	+
GS_003700	3.99047	4.87056	3.92823	0.834501	0.457156	0.799104	Down	Chr14	9115519	9121604	-
GS_003701	1.88871	2.35412	2.08784	0.280377	0.332636	0.261994	Down	Chr14	9125769	9129221	-
GS_003703	1.62292	1.95539	1.77192	0.199307	0.171485	0.1905	Down	Chr14	9159233	9163128	-
GS_003709	1.23572	2.13793	1.07938	0	0	0.0334143	Down	Chr14	9215820	9219320	-
GS_003710	1.54513	1.46407	1.53155	0	0	0	Down	Chr14	9220302	9222822	-
GS_003716	1.1726	1.29028	1.07038	0.0719159	0.0591828	0.100669	Down	Chr14	9304006	9317495	+
GS_003717	1.69594	2.03902	1.27323	0.203755	0.205794	0.137663	Down	Chr14	9318389	9335019	-
GS_003722	1.098	1.07695	1.27182	0.0282685	0	0	Down	Chr14	9367083	9383160	+
GS_003723	4.64696	4.93626	4.59591	7.22294	7.19603	6.96369	Up	Chr14	9385751	9389152	+
GS_003724	0.407109	0.499233	0.643621	2.53617	2.41869	1.2932	Up	Chr14	9391182	9392175	+
GS_003725	1.31402	1.41453	1.29886	0.0861868	0.147681	0.130434	Down	Chr14	9395880	9407569	-
GS_003730	1.57393	1.38952	1.64204	0.0960583	0.075921	0.0330492	Down	Chr14	9481582	9497222	+
GS_003731	1.38733	0.996142	1.39195	0	0	0	Down	Chr14	9509400	9510468	+
GS_003735	0.472529	0.561944	0.436744	0.452491	0.221456	0.371563	Up	Chr14	9566678	9572403	-
GS_003737	1.2862	1.74095	1.0337	0	0	0	Down	Chr14	9578834	9579727	+
GS_003741	1.66072	1.79566	1.74613	0.00672109	0	0	Down	Chr14	9617899	9632489	-
GS_003742	1.04116	0.986712	1.11445	0.0187374	0.0178677	0.0514791	Down	Chr14	9637044	9642009	+
GS_003743	1.23612	1.15436	1.22175	0.028614	0.0136141	0.00673092	Down	Chr14	9654938	9673270	+
GS_003744	6.40004	6.67188	6.62603	6.08931	5.10411	4.54729	Up	Chr14	9676953	9678900	-
GS_003746	2.08354	2.23212	2.08213	0.379841	0.140805	0.319062	Down	Chr14	9694101	9704691	+
GS_003747	2.58706	2.32856	2.26069	0.0163113	0	0	Down	Chr14	9713553	9718271	+
GS_003750	0.481008	0.721027	0.547873	0.0316399	0.0320791	0.0124486	Down	Chr14	9736151	9752654	-
GS_003754	1.12074	1.33335	0.929815	0.0302647	0.0679288	0.0190761	Down	Chr14	9769204	9778834	+
GS_003756	1.90588	1.42116	1.65261	0	0	0	Down	Chr14	9791879	9806001	-
GS_003757	0.73754	0.661355	0.791635	0	0	0	Down	Chr14	9820043	9824096	+
GS_003759	6.63303	6.73268	6.30633	9.36988	9.25387	9.35737	Up	Chr14	9838114	9838859	+
GS_003760	11.2268	11.3995	11.1069	14.006	13.7163	14.0501	Up	Chr14	9839064	9839358	+
GS_003762	1.12354	0.606755	0.893959	0	0	0	Down	Chr14	9857281	9861451	+
GS_003763	2.1645	1.47115	1.78509	0.025145	0.0167965	0.0625679	Down	Chr14	9867445	9882769	+
GS_003764	1.93826	1.47902	1.66633	8.65566e-13	0	0	Down	Chr14	9885746	9928249	+
GS_003767	2.15119	1.91771	2.07509	0.0848683	0.0333851	0.116492	Down	Chr14	9980031	10053039	+
GS_003769	1.92693	1.80753	1.49719	1.5103	1.58847	1.30495	Up	Chr14	10066871	10068589	+
GS_003772	2.36982	1.99545	2.3054	0.254974	0.073886	0.0719398	Down	Chr14	10313897	10326213	+
GS_003773	1.58766	1.40006	1.46126	0.337538	0.186201	0.078373	Down	Chr14	10329775	10344367	+
GS_003774	5.87141	5.79093	5.82391	0.377881	0.597068	1.3521	Down	Chr22	5018261	5020169	+
GS_003775	2.82662	2.1449	2.39287	0	0.112007	0.180985	Down	Chr22	5007383	5016157	+
GS_003780	1.63106	1.6249	1.74297	0	0	0.0364449	Down	Chr22	4954683	4958491	+
GS_003785	0.824033	1.08435	0.915531	0.0153342	0	0.0709732	Down	Chr22	4906459	4919304	-
GS_003788	0.77919	0.8196	0.878124	0	0	0.0166725	Down	Chr22	4889230	4893506	+
GS_003789	2.17382	2.35618	2.30168	0	0	0	Down	Chr22	4880892	4888877	+
GS_003791	0.980823	0.825561	1.12827	0.601475	0.334042	0.740655	Up	Chr22	4845147	4869171	-
GS_003792	1.75136	1.52729	1.67579	0.180596	0.12776	0.106324	Down	Chr22	4813218	4837344	+
GS_003795	2.3024	2.58131	2.48614	0.00479243	0	0.0134226	Down	Chr11	12209952	12235683	-
GS_003800	1.70952	2.05387	2.02074	0.358718	0.0940343	0.0658812	Down	Chr11	12361540	12389121	+
GS_003801	1.57917	1.30257	1.44997	0.00278574	0	0.00264104	Down	Chr11	12416605	12483670	-
GS_003805	1.86704	1.81166	1.91688	0.0109162	0	0	Down	Chr11	12642122	12659062	-
GS_003806	3.51395	3.50424	3.58182	0.092035	0.0367113	0.0248068	Down	Chr11	12659676	12689115	-
GS_003807	3.036	3.80984	2.73773	0	0	0	Down	Chr11	12692779	12695776	+
GS_003808	1.18173	1.38659	1.37621	1.17437	0.965113	1.01122	Up	Chr11	12697819	12699797	+
GS_003809	1.11373	1.45803	1.09266	0.10347	0.101742	0.0979884	Down	Chr11	12701908	12706867	-
GS_003810	2.25189	2.30007	2.67555	0.716086	0	0	Down	Chr11	12713381	12715426	+
GS_003817	2.45135	2.39103	2.73039	0.143597	0.0480235	0	Down	Chr11	12785077	12787448	+
GS_003818	1.02523	0.7932	0.965906	0.0137139	0	0	Down	Chr11	12790679	12829504	-
GS_003819	0	0	0	1.82994	0	0.17634	Up	Chr11	12829823	12843849	+
GS_003833	1.16973	0.900444	1.05296	0.0066189	0	0	Down	Chr11	13093435	13149020	-
GS_003835	2.00438	2.14554	2.05655	1.76495	2.06057	1.68992	Up	Chr11	13243551	13268168	+
GS_003839	1.42587	1.53779	1.49961	0.235382	0.129449	0.238453	Down	Chr11	13313087	13363470	+
GS_003840	1.61815	1.91296	1.9426	0.205147	0.166492	0.311901	Down	Chr11	13365927	13373011	+
GS_003843	1.3634	1.08632	1.1367	0.161921	0.0782927	0.0902862	Down	Chr11	13415207	13424067	-
GS_003844	1.90769	1.44107	1.91684	0.239173	0.10984	0.226421	Down	Chr11	13425714	13446135	-
GS_003845	2.5112	2.3627	2.59581	0.509063	0.243476	0.40096	Down	Chr11	13452097	13520494	-
GS_003847	1.61539	2.07002	1.88757	1.82535	1.53557	1.43796	Up	Chr11	13539474	13542579	+
GS_003848	0.9848	1.14898	1.18506	0.0873952	0.0226797	0.0835986	Down	Chr11	13565446	13571951	-
GS_003849	1.32988	1.4441	1.27241	2.47438	2.47967	3.03171	Up	Chr11	13585003	13587894	-
GS_003850	3.08392	2.74191	3.1085	0.10922	0.15216	0.10337	Down	Chr11	13676028	13735265	-
GS_003853	3.05979	3.18132	3.23327	0	0	0	Down	Chr11	13855636	13859407	-
GS_003856	2.21582	2.37709	2.28324	0.412069	0.0737821	0.137812	Down	Chr11	13930735	13953608	+
GS_003858	3.06363	3.57158	2.19968	0	0	0	Down	Chr11	13968950	13969986	-
GS_003860	0.824286	0.78038	0.76869	0.0597482	0	0	Down	Chr11	13975808	14007213	-
GS_003862	1.73667	1.48949	1.6388	0.04675	0.0129553	0.0364583	Down	Chr11	14024424	14065612	+
GS_003864	2.45145	3.31843	2.02814	0	0	0	Down	Chr11	14113263	14117772	-
GS_003865	0.912073	0.779747	0.974448	0.0399177	0.0813939	0	Down	Chr11	14127745	14132271	+
GS_003866	1.09538	1.70976	1.4105	1.5115	0.830849	0.891863	Up	Chr11	14135420	14140306	-
GS_003869	3.73467	3.55558	3.80801	0	0	0	Down	Chr11	14183776	14184607	+
GS_003870	0.869555	1.83368	1.40577	0	0	0	Down	Chr11	14186367	14188889	+
GS_003871	2.93909	3.14122	3.25966	0.398004	0.459052	0.343765	Down	Chr11	14194519	14195938	+
GS_003872	2.13332	2.20169	2.06942	0.0119314	0.023753	0.0226053	Down	Chr16	8783166	8795727	-
GS_003878	3.19263	3.03374	3.36307	0	0	0	Down	Chr17	235655	236840	+
GS_003879	1.38351	1.76726	1.58814	0.942324	0.810911	1.12301	Up	Chr17	246201	261533	-
GS_003881	2.83507	3.31768	3.07374	0	0	0	Down	Chr17	294885	310806	+
GS_003882	2.9757	3.14334	3.06485	0.995707	0.403409	0.783782	Down	Chr17	313047	328500	-
GS_003883	3.08991	3.59451	3.25787	0.872504	0.499531	0.809684	Down	Chr17	343012	344305	+
GS_003884	1.74928	2.28051	1.94067	0	0	0	Down	Chr17	354095	359510	+
GS_003886	1.9353	1.86459	2.21556	0.189499	0	0.0060427	Down	Chr17	418176	453887	+
GS_003889	1.41062	1.75034	1.39031	0	0	0	Down	Chr17	616445	617281	-
GS_003895	0.577972	0.662418	0.221442	2.51029e-09	0.040887	0.0186808	Down	Chr22	20033529	20044909	-
GS_003898	0.177703	0.189378	0.223914	0	0	0.0179034	Down	Chr22	19930288	19951727	+
GS_003900	2.22568	2.34681	2.32353	1.67839	1.42237	1.36446	Up	Chr22	19904835	19915087	-
GS_003903	1.83074	1.91425	1.96511	0.384094	0.137279	0.285106	Down	Chr22	19739537	19841698	+
GS_003904	3.73729	3.70342	3.55654	0	0	0	Down	Chr22	19569096	19569759	+
GS_003905	1.93593	1.80581	1.85827	0.00475112	0.00984835	0	Down	Chr22	19439651	19511714	+
GS_003909	3.43107	3.16395	3.36534	3.13706	3.3094	3.72705	Up	Chr13	15259100	15270370	+
GS_003910	1.00022	1.16044	1.20907	0.108755	0.0435097	0.105575	Down	Chr13	15160406	15200397	+
GS_003911	1.10386	1.28375	1.26416	0.0492442	0	0.0911699	Down	Chr13	15150115	15153984	+
GS_003919	2.19267	2.48567	2.25846	1.56855	1.10913	1.26957	Up	Chr13	14906871	14923298	+
GS_003921	2.81341	3.20628	2.69415	0	0	0	Down	Chr13	14842776	14843247	-
GS_003922	2.1818	3.02473	1.67508	0	0	0	Down	Chr21	20933406	20935051	+
GS_003926	1.07977	1.36681	1.4717	0	0	0	Down	Chr21	20892159	20895145	-
GS_003928	0.359336	0.278349	0.30938	0.0192196	0	0	Down	Chr21	20874378	20885457	-
GS_003931	0.423756	0.836777	0.381957	0	0	0	Down	Chr21	20851166	20854417	+
GS_003932	1.81424	2.34105	2.17789	0	0	0.249905	Down	Chr21	20843431	20846383	+
GS_003933	1.2537	0.976998	1.26016	0	0.06695	0	Down	Chr21	20833041	20836507	+
GS_003934	2.87886	3.10217	2.77999	0.784014	0.431406	0.306499	Down	Chr21	20824706	20828282	+
GS_003936	3.13294	2.68577	2.99844	0.254068	0.128348	0.303049	Down	Chr21	20773231	20805225	-
GS_003938	2.96991	3.56824	3.53526	1.02691	0	0	Down	Chr21	20706907	20707537	-
GS_003940	1.57963	1.86904	1.28164	0	0	0.0140499	Down	Chr21	20642415	20654431	+
GS_003948	1.2323	0.98005	1.19157	0.093294	0.0152187	0.0575308	Down	Chr21	20427228	20500135	-
GS_003950	1.16688	1.74721	1.36918	0.0469138	0	0	Down	Chr21	20379603	20386485	+
GS_003952	1.84261	2.72252	2.29484	0	0.0481241	0	Down	Chr21	20357921	20360174	-
GS_003954	1.47128	1.54262	1.53974	0.0400516	0.0404987	0	Down	Chr21	20294051	20298269	+
GS_003958	2.11235	2.35021	2.57353	2.67403	1.40415	1.54372	Up	Chr21	20026162	20028361	+
GS_003959	1.95706	2.39346	2.09996	1.51041	1.18228	1.10615	Up	Chr21	20002599	20010120	+
GS_003961	3.16082	3.58989	3.37472	3.08486	2.95117	3.13896	Up	Chr21	19961083	19968892	-
GS_003964	0.297755	0.342487	0.496665	0	0	0	Down	Chr21	19874182	19879911	-
GS_003965	1.91615	1.71585	1.89028	0.186799	0.168137	0.180353	Down	Chr21	19777027	19781661	-
GS_003967	2.3469	2.16215	2.31434	0.0405792	0.0408031	0.113578	Down	Chr21	19755148	19764871	-
GS_003969	0.62222	0.542719	0.268848	0	0	0	Down	Chr21	19746660	19750524	+
GS_003970	0.842645	0.449499	0.640612	1.85188	2.66701	2.24092	Up	Chr21	19717642	19733690	+
GS_003971	2.71305	2.40621	2.59919	0.146107	0.0916219	0.154105	Down	Chr21	19642606	19709454	+
GS_003972	1.17924	1.09289	1.14252	0.0297286	0.0249687	0.0320095	Down	Chr21	19475605	19517781	-
GS_003973	1.95161	2.07328	1.93899	0.0155243	0	0.0146029	Down	Chr21	19439303	19458095	+
GS_003974	1.61597	1.37429	1.50887	0.0173137	0.00426729	0.0121517	Down	Chr21	19383496	19421737	+
GS_003977	0.709753	0.657525	0.72412	0.12398	0	0	Down	Chr21	19315783	19331983	+
GS_003978	1.01661	0.902814	1.11234	0	0	0	Down	Chr21	19236542	19271176	-
GS_003979	1.21471	0.584017	0.467769	0	0	0	Down	Chr21	19227230	19228999	-
GS_003981	1.57462	1.53132	1.59571	0.00819437	0.00813923	0.0231786	Down	Chr21	19200059	19216122	+
GS_003983	0.7344	0.943655	0.779518	0	0	0	Down	Chr21	19160090	19173500	-
GS_003984	2.0258	1.94111	2.01455	0.0198988	0.0199268	0.0189659	Down	Chr21	19090106	19128442	-
GS_003985	3.74056	3.86551	3.80544	2.82554	2.4367	2.28496	Up	Chr21	19070554	19074636	-
GS_003987	2.26248	2.46882	2.07497	0.02602	0	0	Down	Chr21	19055272	19060565	-
GS_003989	1.2821	1.52706	1.33609	0.0765932	0	0	Down	Chr21	19045483	19047199	+
GS_003990	2.46337	2.37386	2.42461	1.63788	1.02359	1.74506	Up	Chr21	19021879	19038994	+
GS_003992	1.90734	1.61697	2.01896	0	0	0.130367	Down	Chr21	18985493	18986646	-
GS_003993	1.57083	1.71701	1.81194	0.0873639	0.0168168	0.0575511	Down	Chr21	18955555	18985415	-
GS_003994	0.48427	0.482948	0.516837	0	0	0	Down	Chr21	18940909	18952064	-
GS_003999	0.212625	0.209941	0.136004	0	0	0	Down	Chr21	18888891	18902484	+
GS_004000	0.0782748	0.0758042	0.133904	0	0	0	Down	Chr21	18865588	18888211	+
GS_004007	2.35668	2.74073	2.75353	2.18145	1.8034	1.84892	Up	Chr21	18671943	18673005	+
GS_004008	1.39095	1.38647	1.41439	2.02153	1.69464	1.56262	Up	Chr21	18608723	18644153	+
GS_004010	1.71557	2.13738	1.86982	0.431025	0.0671238	0.403562	Down	Chr21	18551853	18560233	+
GS_004013	0.504497	0.873959	0.581537	0	0	0	Down	Chr21	18501688	18505534	-
GS_004023	0.864154	0.396628	0.907657	2.43012	2.12245	0.363097	Up	Chr21	18177531	18179120	+
GS_004024	1.63472	1.51529	1.54847	1.22331	1.24914	1.04053	Up	Chr21	18121664	18174000	+
GS_004027	0.689851	0.995284	0.962388	0	0	0	Down	Chr21	18093421	18095405	-
GS_004028	1.16463	1.49577	1.43903	2.63389	1.14381	2.10849	Up	Chr21	18090008	18091637	+
GS_004029	2.09938	2.41964	2.30987	1.60549	0.965846	1.52847	Up	Chr21	18084560	18087689	+
GS_004033	2.00494	2.03218	2.12597	0.230769	0.325453	0.250008	Down	Chr21	17990931	18014212	+
GS_004036	2.19182	2.12337	2.15642	0.403799	0.0814092	0	Down	Chr21	17916685	17917771	-
GS_004037	0.219374	0.304355	0.290013	0.0163446	0	0.0078893	Down	Chr21	17889223	17909150	+
GS_004038	1.16652	1.45827	1.39554	0.856574	0.624105	0.79605	Up	Chr21	17885104	17887677	-
GS_004046	1.55487	1.42413	1.37134	0.046797	0.0208603	0.0397605	Down	Chr21	17731744	17758007	-
GS_004047	1.48514	1.32191	1.42008	0.0470271	0.0195135	0.0542819	Down	Chr21	17705655	17723126	+
GS_004049	1.48328	1.63849	1.39954	1.43422	1.80943	1.45274	Up	Chr21	17687944	17691332	+
GS_004050	1.68907	1.84852	2.04364	0.0414764	0	0	Down	Chr21	17663328	17674599	+
GS_004052	1.00004	0.959197	1.04304	0.110748	0.057927	0.0673563	Down	Chr21	17585149	17628520	+
GS_004056	1.71745	1.89509	1.64815	1.12995	1.06969	0.849075	Up	Chr21	17555724	17558945	-
GS_004058	1.63231	1.6433	1.41139	1.32194	1.15455	0.613339	Up	Chr21	17531311	17534883	-
GS_004061	0.738157	1.2316	0.943603	0	0	0	Down	Chr21	17510984	17516932	+
GS_004062	2.71537	2.92637	2.81607	1.75063	1.65265	1.7597	Up	Chr21	17465555	17500706	+
GS_004063	0	0	0	4.59726	0	1.55859	Up	Chr21	17462486	17462858	+
GS_004070	2.38158	2.64719	2.61958	0.341143	0.162666	0.0263377	Down	Chr21	17320286	17331656	+
GS_004071	1.02183	1.21176	1.01938	2.62912	3.07322	2.87929	Up	Chr21	17305260	17315852	-
GS_004074	2.13459	2.18864	2.34616	0.500008	0.229947	0.373006	Down	Chr21	17171235	17192734	-
GS_004075	1.33161	1.26222	1.28449	0.0110238	0.0124144	0.0104143	Down	Chr21	17099331	17128168	-
GS_004077	1.29581	1.29668	1.45904	2.64766	3.12098	1.90434	Up	Chr21	17069001	17081743	-
GS_004083	0.467083	0.424363	0.405398	0	0	0	Down	Chr21	16968242	16974549	+
GS_004085	2.08047	2.41434	2.25005	0	0	0	Down	Chr21	16935440	16938396	-
GS_004086	1.82832	1.5254	1.70968	0.00249267	0.0102279	0.011721	Down	Chr21	16800135	16927586	+
GS_004088	1.33771	1.70915	1.43176	0.104599	0.0849408	0.175442	Down	Chr21	16775008	16790869	-
GS_004091	1.0595	0.917569	0.975959	0	0	0	Down	Chr21	16757771	16759166	+
GS_004092	1.57282	1.49633	1.67505	0.295448	0.119041	0.246844	Down	Chr21	16712977	16752693	+
GS_004093	1.51557	1.4961	1.26097	0	0	0.0256553	Down	Chr21	16607198	16613419	+
GS_004095	1.36189	1.33931	1.21623	2.60943	1.62319	1.76059	Up	Chr21	16481872	16489975	-
GS_004096	1.36385	1.96849	1.81803	0.158302	0.146147	0.202108	Down	Chr21	16476544	16479326	+
GS_004098	2.22936	2.28987	2.27963	1.5929	1.59198	1.46148	Up	Chr21	16409914	16451820	+
GS_004101	1.71249	2.44931	2.14631	0	0	0	Down	Chr21	16386497	16390081	+
GS_004103	2.47306	3.71095	3.42703	0	0	0.914543	Down	Chr21	16363425	16363832	+
GS_004104	1.03002	0.813866	0.898118	0	0	0	Down	Chr21	16320369	16327367	-
GS_004105	1.59549	1.51755	1.48946	0.0359342	0	0.0114868	Down	Chr21	16285773	16301892	+
GS_004107	0.66934	0.83132	0.750246	0.0486832	0.0451024	0.0456047	Down	Chr21	16165553	16172302	-
GS_004108	1.06697	0.972022	0.973632	0	0	0	Down	Chr21	16153746	16157829	-
GS_004109	0.483596	0.460925	0.524547	0	0	0	Down	Chr21	16142446	16147454	-
GS_004110	2.35241	1.79617	2.18988	0.133576	0.179278	0.155535	Down	Chr21	16109384	16123359	-
GS_004113	0.991831	0.645748	0.919196	0.0463033	0.00175922	0.00811489	Down	Chr21	15788160	15903332	-
GS_004115	1.51533	1.13021	1.13885	0.288753	0.0249913	0.0988932	Down	Chr4	3157232	3183669	-
GS_004117	0.891455	0.800314	0.981836	0	0	0	Down	Chr4	3147540	3150794	-
GS_004118	0.57054	0.407807	0.360716	0.0371768	0.0102723	0	Down	Chr4	3083400	3116681	+
GS_004119	1.39931	1.39631	1.51648	0.0172291	0	0.0158478	Down	Chr4	3056180	3062641	+
GS_004123	3.34378	3.50648	3.55923	0.0623459	0.0302143	0.140661	Down	Chr4	3022507	3026614	-
GS_004126	1.52863	1.43296	1.41652	0	0	0.054295	Down	Chr4	2992520	2994452	+
GS_004127	1.40486	1.62843	1.49285	0.0245981	0	0	Down	Chr4	2989046	2991086	+
GS_004132	2.4152	2.1479	2.37708	0.413979	0.259778	0.411918	Down	Chr4	2940014	2961286	+
GS_004138	1.1381	1.10839	1.13223	0.0999372	0.0620806	0	Down	Chr4	2895742	2899511	-
GS_004140	0.53173	0.405039	0.455277	0.00715717	0	0	Down	Chr4	2856456	2873453	+
GS_004143	1.73156	1.51738	1.64724	0.205975	0.0568995	0.17588	Down	Chr4	2676030	2695742	-
GS_004146	0.979381	0.939303	1.0871	0.0607031	0.0349255	0.071496	Down	Chr4	2611921	2639306	+
GS_004148	0.660075	0.777129	0.655067	1.30011	0.829112	0.514595	Up	Chr4	2567386	2574703	+
GS_004149	0.265292	0.356803	0.298738	0.184633	0.080565	0.146391	Up	Chr4	2498272	2560567	+
GS_004150	1.62358	1.61114	1.60944	0.0816584	0.0246291	0.0232973	Down	Chr4	2457007	2483305	+
GS_004155	1.01784	0.807174	1.0136	0	5.69853e-05	0	Down	Chr21	4605580	4636168	-
GS_004159	1.32305	1.54236	1.23787	0.186202	0.0772875	0.128224	Down	Chr21	4896267	4975080	+
GS_004160	0.800005	0.736261	0.96467	0	0	0	Down	Chr21	4981201	4984754	-
GS_004161	1.81901	1.3569	1.45366	0	0.0451566	0.0222064	Down	Chr21	4991765	5003127	-
GS_004162	1.21076	1.27178	1.05536	0.0779659	0.0963821	0.109449	Down	Chr21	5005883	5021761	-
GS_004163	1.87717	1.69467	1.85178	1.56636	1.14179	1.34387	Up	Chr21	5029403	5060740	-
GS_004164	2.9037	3.27107	2.91721	2.4252	1.94401	1.79112	Up	Chr21	5063216	5071553	-
GS_004165	0.862354	1.30887	1.17677	1.2807	0.689646	0.815108	Up	Chr21	5072665	5082898	+
GS_004166	1.50669	1.25032	1.36729	2.25792	2.73101	1.27074	Up	Chr21	5087065	5092142	+
GS_004167	2.13071	2.22291	2.29391	0.37111	0.231945	0.429168	Down	Chr21	5094314	5104595	+
GS_004169	0.863349	1.30412	0.757934	0	0	0	Down	Chr21	5116360	5118086	+
GS_004170	3.47935	3.87352	3.73188	0.0235594	0.022006	0.0639102	Down	Chr21	5118874	5120788	-
GS_004174	4.50402	4.84534	4.59464	3.38655	3.53698	3.19343	Up	Chr21	5190918	5191578	+
GS_004175	1.48712	1.44781	1.38588	0	0	0	Down	Chr21	5206138	5206993	+
GS_004177	1.71868	1.68885	1.88279	0.17274	0.102929	0.100418	Down	Chr21	5300625	5344194	+
GS_004178	1.16978	1.02405	1.06624	0.15921	0.0657516	0.105148	Down	Chr21	5534300	5549342	-
GS_004181	1.43702	0.999533	1.27933	0.00328399	0	0.00311204	Down	Chr21	5622631	5782384	-
GS_004183	1.63756	2.84643	1.37415	0.0552689	0.0557255	0	Down	Chr21	5922570	5924675	+
GS_004186	1.81254	2.13706	1.96063	0	0	0	Down	Chr21	6005246	6006164	+
GS_004189	1.33069	1.29751	1.51538	0.0585506	0	0	Down	Chr21	6093649	6097462	-
GS_004190	0.73827	0.714709	0.960332	0.0364881	0	0.0685513	Down	Chr21	6099415	6104904	-
GS_004191	2.97093	3.40124	3.11458	2.58863	1.90261	2.05494	Up	Chr21	6108668	6130668	+
GS_004192	2.12598	2.29578	1.9418	0	0	0	Down	Chr21	6147933	6153489	+
GS_004195	2.10192	2.13807	2.02283	0	0	0	Down	Chr21	6208999	6231947	-
GS_004197	0.298437	0.250446	0.382456	0.409509	0.26002	0.44434	Up	Chr22	8464815	8478361	-
GS_004198	0.638037	0.457918	0.559909	0.495455	0.212973	0.385194	Up	Chr22	8479692	8551817	-
GS_004201	1.73389	1.93595	1.85184	0.198602	0.149931	0.213499	Down	Chr22	8654573	8679721	+
GS_004203	1.47218	1.88022	1.76349	0.144564	0.119427	0.258755	Down	Chr22	8728074	8733046	+
GS_004208	5.96486	6.13103	6.04191	6.15251	6.1358	6.56589	Up	Chr22	8792329	8794319	+
GS_004217	2.45142	2.84135	2.59137	0.452457	0.363584	0.582512	Down	scaffold75.1	419837	430171	-
GS_004218	2.03353	2.197	1.98099	0.0449077	0	0.0432749	Down	scaffold75.1	432494	436855	+
GS_004227	0.47239	0.835323	0.641117	0	0	0	Down	scaffold75.1	550683	556794	+
GS_004231	0.943994	0.969801	0.980175	0	0	0	Down	scaffold75.1	645496	658648	-
GS_004233	1.74532	2.00869	1.86036	2.59846	1.79869	2.06975	Up	scaffold75.1	672397	685520	+
GS_004234	1.54803	1.40757	1.6844	0.0467945	0.0458041	0.126061	Down	scaffold75.1	688135	691467	-
GS_004235	2.29209	1.91057	2.08516	0.537374	0.267393	0.296607	Down	scaffold75.1	697556	712743	-
GS_004236	3.63257	3.12326	3.4786	0.570365	0.406036	0.367393	Down	scaffold75.1	817563	920195	+
GS_004238	0.420184	0.318207	0.373528	0.181831	0.172315	0.311607	Up	scaffold75.1	935225	988030	-
GS_004244	5.12845	5.14264	5.09986	0.369928	0.226398	0.108626	Down	scaffold75.1	1212654	1214283	+
GS_004245	1.53102	1.41136	1.54372	0.226877	0.126069	0.171296	Down	scaffold75.1	1246666	1338793	-
GS_004250	3.20855	2.97543	3.07404	0.564835	0.403345	0.585176	Down	scaffold75.1	1479430	1482820	+
GS_004252	2.35093	2.72772	2.33587	2.01404	1.57797	2.04979	Up	scaffold75.1	1555847	1560409	+
GS_004254	1.35153	1.78144	0.948442	0	0.063687	0.0951378	Down	scaffold75.1	1571421	1585683	+
GS_004257	3.55256	3.36948	3.39599	0.123945	0	0.0558304	Down	scaffold75.1	1612782	1613865	+
GS_004260	4.25102	4.60251	4.32835	0.226934	0.145542	0.110822	Down	scaffold75.1	1649646	1681277	+
GS_004261	4.73004	4.94408	5.07244	0.886372	0.113977	0.243535	Down	scaffold75.1	1656393	1658007	-
GS_004262	1.92814	1.67374	2.08831	0	0	0	Down	scaffold75.1	1683776	1687245	+
GS_004263	2.35418	2.27266	2.25021	5.26936	5.7518	5.64146	Up	scaffold75.1	1693252	1711769	+
GS_004266	0.839496	0.598836	0.734266	0	0	0.0276252	Down	scaffold75.1	1732831	1737990	-
GS_004267	2.80475	3.15017	2.93857	0.375675	0.321179	0.342893	Down	scaffold75.1	1743819	1750641	-
GS_004268	2.10312	2.08484	2.13537	0.0366688	0	0.0207591	Down	scaffold75.1	1754402	1768358	-
GS_004271	3.96629	3.48499	3.74572	0.0365816	0.0367503	0.0688664	Down	Chr12	530995	533581	-
GS_004276	0.103989	0.0319883	0.103473	0	0	0.00317478	Down	Chr12	756536	805478	+
GS_004281	2.11136	1.78329	2.10943	0	0.0397062	0	Down	Chr12	1320971	1323640	+
GS_004284	2.30341	2.28734	2.13074	2.02373	2.28705	2.24559	Up	Chr12	9104650	9128482	-
GS_004287	1.17775	1.48267	1.28651	1.02511	0.782566	0.985743	Up	Chr12	9071129	9074733	-
GS_004292	1.35679	1.13657	1.35168	3.02731	2.09655	2.8873	Up	Chr12	9017422	9034193	+
GS_004302	1.92423	2.29609	2.00653	1.49723	1.00006	1.05672	Up	Chr22	799649	805032	+
GS_004303	1.47333	1.63952	1.40527	0.232116	0.0392317	0.0720372	Down	Chr22	769553	794058	+
GS_004304	0.923262	1.05955	1.11241	0	0	0	Down	Chr22	764731	767825	+
GS_004306	0.619167	0.352794	0.472156	1.37556	0.396185	0.412127	Up	Chr22	737514	740214	+
GS_004307	1.04155	1.26483	0.791375	0.0184821	0.00854394	0	Down	Chr22	719130	733303	+
GS_004308	0.908979	0.89022	0.905334	0.106693	0.0389312	0.0657046	Down	Chr22	698879	716125	+
GS_004309	0.3743	1.13348	1.02129	0	0	0	Down	Chr22	689407	691934	-
GS_004310	1.15318	1.22509	1.32982	0.00597428	0.0121773	0.037417	Down	Chr22	631237	682221	-
GS_004311	0.811392	0.465744	0.519826	0.0402335	2.56799e-11	0	Down	Chr22	549125	554237	-
GS_004313	2.37677	2.53391	2.19496	4.24124	3.39006	3.38962	Up	Chr22	499932	504355	+
GS_004314	0.547735	0.455874	0.527497	0.0207053	0	0	Down	Chr22	493697	499154	+
GS_004315	0.349781	0.336042	0.394725	3.18516	2.27627	2.18463	Up	Chr22	475089	491287	+
GS_004322	2.95263	3.33494	3.26915	0	0.107411	0	Down	Chr22	396068	397573	-
GS_004323	6.0687	6.05798	5.90509	0.388628	0.378339	0.6574	Down	Chr22	393825	395036	-
GS_004329	2.39827	2.07936	2.18639	0.204022	0.0736105	0.147531	Down	Chr22	330140	353298	+
GS_004337	1.38975	1.39297	1.34176	0.179234	0.141862	0.169936	Down	Chr22	283638	294013	+
GS_004340	1.38272	1.76554	1.58421	1.58507	1.47108	1.48761	Up	Chr22	241639	257550	+
GS_004341	1.32753	1.30723	1.42842	0.90099	0.436668	0.667923	Up	Chr22	190607	240773	+
GS_004343	1.87851	1.60783	1.86668	0	0	0	Down	Chr22	171784	177193	-
GS_004351	4.78963	4.34617	4.69937	1.20169	0.632474	0.537803	Down	Chr12	23178393	23230370	-
GS_004354	3.38801	3.44381	3.06079	3.71892	3.27639	3.20198	Up	Chr22	19278325	19278934	-
GS_004355	0.381117	0.4387	0.514251	0.712752	0.462366	0.356719	Up	Chr22	19200289	19212609	+
GS_004356	1.51447	1.60687	1.48615	0.816533	0.652786	0.832583	Up	Chr22	19160622	19190354	+
GS_004357	1.77531	1.85994	1.88857	1.17442	1.11532	0.988066	Up	Chr22	19112637	19152034	+
GS_004358	2.21298	2.38009	2.74466	0.311584	0.219995	0	Down	Chr22	19099693	19100476	+
GS_004362	1.13823	0.917146	1.1112	0.101334	0.144897	0.0416564	Down	Chr22	18936318	19011975	+
GS_004363	1.41783	1.34888	1.52375	1.59069	2.05532	2.11492	Up	Chr22	18701205	18720028	-
GS_004365	6.9637	7.43498	7.23875	6.04615	5.82268	5.5309	Up	Chr22	18670223	18672584	+
GS_004369	1.79812	1.82469	1.78881	0	0	0	Down	Chr22	18556487	18564936	+
GS_004372	1.30001	0.945336	1.23454	0.0082758	0.0205983	0.0156028	Down	Chr22	18457569	18498452	-
GS_004373	0.402353	0.496772	0.273352	0	0	0	Down	Chr22	18422776	18428693	-
GS_004376	3.05223	3.18508	3.16806	0	0	0.187761	Down	Chr22	18241717	18243715	-
GS_004379	1.57636	1.19885	1.5428	0.0314975	0.0188429	0.0314479	Down	Chr22	17999155	18139785	-
GS_004380	3.62958	3.70948	3.73721	0.729786	0.0645855	0.122009	Down	Chr22	17774558	17777157	+
GS_004385	0.940146	0.823082	0.851542	0	0	0.0172282	Down	Chr22	17573433	17584317	+
GS_004386	2.82797	3.07249	2.9567	0.306718	0.177879	0.294189	Down	Chr22	17425346	17431805	+
GS_004387	1.07957	1.25077	1.14247	0.124637	0.0722707	0.0520153	Down	Chr22	17389002	17398272	+
GS_004388	1.24598	1.59403	1.20021	0.0338744	0	0	Down	Chr22	17382997	17387047	-
GS_004391	0.873627	1.19017	1.27479	0	0	0	Down	Chr22	17360407	17363111	+
GS_004392	3.14422	2.72271	3.0785	0.733601	0.585979	0.692527	Down	Chr22	17270573	17322911	-
GS_004396	2.50173	2.38824	2.16377	0.144465	0.358773	0.638931	Down	Chr22	17211062	17214730	-
GS_004398	1.01684	0.800087	1.00697	0.0613695	0.0295729	0.0274714	Down	Chr22	16976882	17011115	-
GS_004400	2.40052	2.23495	2.27635	0	0	0.00965023	Down	Chr22	16887718	16906678	+
GS_004401	1.83466	1.88565	1.8902	0	0	0	Down	Chr22	16838049	16871962	-
GS_004402	1.54983	1.18179	1.46704	0	0	0	Down	Chr22	16680928	16736957	+
GS_004403	2.72117	2.73784	2.86366	0	0	0	Down	Chr22	16629881	16633828	+
GS_004404	0.960493	0.946427	0.873618	0.0445033	0	0.0205128	Down	Chr22	16505095	16529077	-
GS_004405	1.82688	2.17642	2.17179	2.36551	1.14619	1.79305	Up	Chr22	16484085	16494793	-
GS_004408	1.8813	1.84868	1.87702	1.11703	1.00933	1.28414	Up	Chr22	16391110	16450506	-
GS_004409	0.721394	0.829353	0.763236	0.0105775	0.01098	0	Down	Chr22	16347163	16364996	-
GS_004411	1.17635	1.29289	1.22772	0.0442757	0	0.0416618	Down	Chr22	16287101	16290634	-
GS_004412	0	6.08651e-15	0	0.213806	1.68527	8.30992e-07	Up	Chr22	16261078	16276084	-
GS_004413	1.82608	1.68852	1.55658	0	0	0.0217882	Down	Chr22	16186027	16192897	-
GS_004414	2.00322	1.90878	2.0859	0.304787	0	0	Down	Chr22	16176452	16181486	+
GS_004418	2.21919	2.27107	2.28758	0.0982676	0.0511146	0.094493	Down	Chr22	16124483	16133148	-
GS_004419	1.70752	2.12403	1.84164	1.66427	1.07222	1.05453	Up	Chr22	15888119	15893732	-
GS_004423	5.5616	5.67188	5.67775	0.175554	0.0686026	0.22262	Down	Chr22	15856331	15857873	+
GS_004424	0.376549	0.548565	0.615417	0	0	0	Down	Chr22	15766286	15779224	-
GS_004425	1.64326	2.17621	1.80759	0.450126	0.136646	0.226082	Down	Chr22	15737110	15750521	+
GS_004431	1.45219	1.48007	1.6027	0.0562504	0.009438	0.0266806	Down	Chr22	15432835	15452074	+
GS_004434	0.713793	0.974354	0.712242	0	0	0	Down	Chr22	15416817	15419395	+
GS_004435	1.95898	2.15589	2.08989	0	0	0	Down	Chr22	15398120	15400992	+
GS_004437	3.4727	3.1279	3.20702	0.429019	0.452449	0.291871	Down	Chr22	15299749	15308579	-
GS_004442	0.605868	0.5082	0.68568	0.0389395	0.0406238	0.0320349	Down	Chr22	15191923	15232422	-
GS_004445	1.99418	2.07844	2.28065	0.400326	0.227873	0.241915	Down	Chr22	15059740	15097089	+
GS_004446	2.49713	2.56656	2.50508	0.469044	0.394822	0.282148	Down	Chr22	15021093	15032035	-
GS_004448	1.03895	0.847401	0.75192	0.0564785	0.00956041	0.0270374	Down	Chr22	14968065	14984898	-
GS_004449	3.51614	3.16796	3.34142	0.589431	0.398152	0.536781	Down	Chr22	14939411	14967364	-
GS_004451	1.80741	1.86521	1.88232	0.0298893	0	0.0377016	Down	Chr22	14881826	14897565	+
GS_004452	1.0879	1.19918	1.14716	0	0	0	Down	Chr22	14871506	14878219	-
GS_004453	1.83006	2.26721	1.94003	1.49598	0.965864	0.963071	Up	Chr22	14862522	14869701	+
GS_004458	3.45817	3.55171	3.70538	0.227405	0.126526	0.31378	Down	Chr22	14782492	14800544	-
GS_004465	0.993152	1.40915	1.30439	1.24254	1.42965	1.74794	Up	Chr22	14631626	14634907	-
GS_004469	1.0587	1.7825	0.833202	0	0.038214	0	Down	Chr22	14592849	14597876	+
GS_004470	3.4427	4.29807	2.84062	0	0	0	Down	Chr22	14585782	14591086	+
GS_004471	1.39639	1.36759	1.35294	1.94342	1.39522	2.02145	Up	Chr22	14524284	14577071	-
GS_004478	1.49083	1.55215	1.42854	0.107169	0.183274	0.101796	Down	Chr22	14475811	14480416	-
GS_004480	1.71682	1.46607	1.51042	0.00787619	0	0	Down	Chr22	14446236	14462665	+
GS_004481	1.06303	1.21188	1.20019	1.59218	0.786567	0.666801	Up	Chr22	14332590	14339558	-
GS_004485	0.835241	0.741889	0.588926	0	0.0139502	0.0131453	Down	Chr22	14096573	14118884	+
GS_004486	1.66437	1.24892	1.462	0.0656768	0.0442525	0.025291	Down	Chr22	13855081	14094847	-
GS_004487	1.02779	0.715546	1.24315	0	0	0	Down	Chr22	13843778	13847023	-
GS_004490	1.71235	2.09905	2.05379	0.0152454	0	0.00733389	Down	Chr22	13672132	13693690	-
GS_004492	2.16935	1.66492	2.14867	0.00429323	0.0039687	0.00118805	Down	Chr22	13415926	13555530	+
GS_004493	0	0.0602425	0.108822	3.56968	3.09054	8.09991	Up	Chr10	12313278	12315387	-
GS_004494	0	0	0	3.8317	2.78116	7.76373	Up	Chr10	12316801	12317540	+
GS_004495	0	0	0	0	0.258305	0.919323	Up	Chr10	12319404	12320282	+
GS_004497	0	0	0	2.31783	1.43798	6.48852	Up	Chr10	12325800	12326572	+
GS_004498	1.10591	1.62599	1.41793	0.86597	0.51144	0.849485	Up	Chr10	12327748	12336887	+
GS_004505	0.586887	0.825878	0.581672	0.880686	0.307552	0.292297	Up	Chr10	12405406	12416761	-
GS_004507	0.687281	1.26559	0.84328	0	0	0	Down	Chr10	12470991	12472725	+
GS_004509	1.62938	0.555689	0.999183	0	0	0	Down	Chr10	12497580	12498645	-
GS_004511	0.951886	0.974468	1.13285	0	0	0.00888226	Down	Chr10	12549594	12567419	-
GS_004513	0.340506	0.363598	0.443039	2.2424e-15	0	0	Down	Chr10	12638976	12656399	-
GS_004514	2.19638	1.79661	2.13381	0.00658727	0.0068784	0	Down	Chr10	12711522	12779995	+
GS_004518	2.3104	2.73807	2.67328	2.29038	1.55938	1.6049	Up	Chr10	12921556	12924039	+
GS_004522	1.39383	1.70501	1.6474	0.226966	0.0283762	0.0918991	Down	Chr10	12963974	12980919	+
GS_004524	1.89163	1.7986	1.48511	0.121449	0	0	Down	Chr10	13024443	13027247	+
GS_004529	1.03092	1.48285	1.03171	0.0244748	0.0253713	0.0354406	Down	Chr10	13170479	13189811	-
GS_004530	1.58331	2.22788	1.88775	2.70079	1.5763	1.37201	Up	Chr10	13192201	13193146	-
GS_004531	3.57772	3.47236	3.60539	0	0	0	Down	Chr10	13298558	13300862	+
GS_004536	2.89747	2.62743	2.9055	0.42761	0.243075	0.2332	Down	Chr10	13434318	13440012	-
GS_004539	1.48912	1.742	1.67369	1.2812	1.01856	0.83113	Up	Chr10	13478398	13485506	-
GS_004542	1.71787	1.84925	1.73087	0	0	0	Down	Chr10	13539640	13543844	-
GS_004544	2.50036	2.12318	2.3508	0	0	0	Down	Chr10	13582767	13664797	+
GS_004547	3.82525	4.09562	3.93372	2.99467	3.24005	3.37096	Up	Chr10	13692561	13703092	-
GS_004550	0.642925	0.702831	0.643567	0.0064936	0.00660701	0.00619154	Down	Chr10	13748146	13773534	+
GS_004551	2.05303	1.93442	1.97085	2.03688	1.04008	1.47723	Up	Chr10	13778376	13789097	-
GS_004552	1.52552	2.20139	1.82297	2.34117	1.3719	0.763505	Up	Chr10	13795907	13796438	+
GS_004553	4.40557	4.36442	4.28908	0	0.293261	0	Down	Chr10	13804877	13805536	-
GS_004554	3.93373	4.09625	4.13508	0	0.210531	0.450222	Down	Chr10	13807293	13808719	-
GS_004555	1.07033	0.898435	0.952085	0	0	0	Down	Chr10	13846829	13860271	+
GS_004558	3.66302	3.7964	3.66996	1.20101	0.477373	0.356864	Down	Chr10	13945490	13947122	+
GS_004559	1.21645	1.77752	1.13567	0.161731	0	0.0540232	Down	Chr10	13957401	13968965	+
GS_004565	1.56057	1.79372	1.74647	2.81264	3.13131	2.69103	Up	Chr10	14049226	14065095	+
GS_004566	3.27312	3.43269	3.25715	3.41691	2.86995	2.37067	Up	Chr10	14071486	14101655	+
GS_004567	1.32293	1.61047	1.40164	1.24419	1.14389	1.52486	Up	Chr10	14121335	14137141	+
GS_004568	1.58666	1.25297	1.51834	0.142416	0.0814066	0.254962	Down	Chr10	14186499	14211828	+
GS_004569	1.06452	1.12626	1.50538	0	0	0	Down	Chr10	14214562	14216095	+
GS_004570	0.421576	0.46605	0.544652	0	0	0	Down	Chr10	14218797	14236050	+
GS_004573	0.460522	0.361179	0.575281	1.78274	0.51378	0.418853	Up	Chr10	14264031	14267988	+
GS_004574	1.67351	1.38387	1.9713	0.270802	0.101813	0.168376	Down	Chr10	14327311	14335398	+
GS_004576	1.75436	1.23623	1.64136	0.0415066	0.00700608	0.0266094	Down	Chr10	14388432	14412421	+
GS_004579	0.784866	0.693921	0.864218	0	0	0	Down	Chr10	14432812	14435339	+
GS_004581	3.13946	3.46902	3.25687	3.24063	2.33563	2.79891	Up	Chr10	14444345	14445843	+
GS_004582	1.30255	1.52627	1.08974	0	0	0.0356613	Down	Chr10	14453215	14468196	+
GS_004587	1.60332	1.38021	1.50666	0	0	0	Down	Chr10	14495927	14513625	-
GS_004590	0.843182	0.6856	0.749781	0.0386031	0	0.0605242	Down	Chr10	14537062	14551471	-
GS_004594	2.67058	2.57756	2.95147	0	0	0	Down	Chr10	14626134	14627214	-
GS_004597	1.1657	1.19315	1.13568	0	0.045891	0	Down	Chr10	14675890	14678305	+
GS_004598	1.75592	2.40544	2.10222	7.60553	6.8497	4.10683	Up	Chr10	14681744	14682439	+
GS_004600	1.52782	1.74374	1.47464	0.170743	0.174002	0.229354	Down	Chr10	14714236	14723369	+
GS_004604	0.883664	0.860297	0.884349	0.0172099	0.022552	0.0161514	Down	Chr12	22211722	22237643	-
GS_004608	9.72691	9.88495	9.76296	9.02113	8.61641	8.19826	Up	Chr12	22145171	22163179	-
GS_004610	1.97762	1.41224	1.73545	0.0161032	0.00328909	0	Down	Chr12	21975825	22041232	+
GS_004611	3.20061	2.95893	3.14969	0.0998957	0.0784335	0.0741803	Down	Chr12	21928366	21961582	+
GS_004612	1.42382	1.2564	1.27898	1.01261	0.8604	1.83957	Up	Chr12	21579749	21613498	+
GS_004620	2.3664	3.21317	1.80356	0	0	0	Down	Chr20	14457899	14460427	+
GS_004621	1.58815	1.59455	1.64414	0.157005	0.162776	0.212359	Down	Chr20	14425520	14437369	-
GS_004622	3.09573	2.84266	2.92045	0	0	0	Down	Chr20	14414962	14421930	-
GS_004624	1.29245	1.49324	1.34916	1.63293	1.31843	1.39413	Up	Chr20	14374792	14404783	-
GS_004626	1.96524	1.86301	2.06865	0.26273	0.139837	0.194358	Down	Chr20	14333229	14339253	+
GS_004627	2.0405	2.00319	2.10552	0.291104	0.049899	0.217796	Down	Chr20	14318981	14324727	-
GS_004629	2.04798	2.2576	2.26388	0	0	0	Down	Chr20	14297052	14305502	-
GS_004630	3.37861	3.12067	3.18361	0.136661	0.0178958	0.216227	Down	Chr20	14286222	14291534	-
GS_004631	1.26296	1.47279	1.14563	0.0728455	0	0	Down	Chr20	14270752	14272973	-
GS_004636	2.63666	3.28508	3.24711	0	0	0	Down	Chr20	14237004	14240532	-
GS_004641	1.66601	1.54393	1.76961	1.425	0.804377	1.36134	Up	Chr20	14195751	14209404	-
GS_004645	3.17635	3.45912	3.32511	0.393043	0.482757	0.52942	Down	Chr20	14164881	14167089	-
GS_004647	2.06951	1.82236	2.1135	1.20091	1.58431	2.1376	Up	Chr20	14107850	14119569	-
GS_004650	1.19979	1.60355	1.58292	1.28233	1.005	1.10155	Up	Chr20	13982718	13994498	+
GS_004652	2.65955	2.6115	2.5596	0.188997	0.0580779	0.0821061	Down	Chr20	13965274	13969218	+
GS_004653	1.35606	1.3799	1.30727	1.94221	1.39352	1.10686	Up	Chr20	13936191	13959199	+
GS_004655	1.66743	1.75859	1.50105	0.220425	0.118998	0.120552	Down	Chr20	13910316	13925044	+
GS_004659	1.7683	1.50626	1.66182	0	0	0	Down	Chr20	13880801	13889045	-
GS_004662	1.01157	0.968385	1.12157	0.116141	0.100237	0.137826	Down	Chr20	13804698	13825879	-
GS_004663	1.76224	1.95229	2.01616	1.23242	1.29555	1.27586	Up	Chr20	13791601	13798816	+
GS_004664	3.62391	3.66944	3.6424	0.135573	0.0890148	0.516458	Down	Chr20	13754581	13786673	+
GS_004665	0.928542	0.832931	1.04711	0.942255	0.732559	0.634422	Up	Chr20	13700710	13734638	+
GS_004671	1.98806	1.90084	1.93234	0.0674416	0.0432361	0.0955931	Down	Chr20	13599551	13620874	-
GS_004674	2.38429	2.44993	2.56718	0.141838	0	0.114816	Down	Chr20	13521481	13528782	-
GS_004675	2.43835	2.48413	2.58308	0.181869	0.0295933	0.0419282	Down	Chr20	13506051	13517174	+
GS_004682	1.39503	1.46343	1.50948	0.0242959	0.00806556	0.0154052	Down	Chr20	13407217	13430170	+
GS_004683	2.0288	1.90337	2.07483	0.294778	0.156907	0.15319	Down	Chr20	13360021	13395449	+
GS_004684	2.35384	2.15947	2.32656	0.0206646	0	0	Down	Chr20	13330720	13348007	+
GS_004685	2.26347	1.93287	2.15216	0.0123021	0.0125513	0	Down	Chr20	13309954	13326637	+
GS_004686	1.89001	1.84242	1.78535	3.51327	3.23425	3.53818	Up	Chr20	13248274	13252905	-
GS_004687	8.37314	8.99927	8.5413	5.4238	4.1459	3.6781	Down	Chr20	13232056	13234042	+
GS_004692	1.52066	2.01254	1.93993	0	0	0	Down	Chr20	13144082	13148470	+
GS_004695	2.28428	2.48703	2.23966	2.244	1.00512	1.13923	Up	Chr20	13114150	13121278	-
GS_004697	1.12212	0.936892	1.04303	0	0	0	Down	Chr20	13055417	13059246	-
GS_004702	3.604	3.94516	2.80793	0	0	0	Down	Chr20	13022181	13023194	+
GS_004704	0.953348	1.56013	1.72538	0.0901473	0	0.0430426	Down	Chr20	13012955	13014452	+
GS_004706	2.39814	2.40537	2.28438	0	0	0.0133299	Down	Chr20	12994059	13003530	-
GS_004707	4.00268	4.22568	4.1015	4.28497	3.9572	3.78806	Up	Chr20	12979568	12989377	-
GS_004708	0.986283	1.39428	1.0257	0	0.0376134	0.0355773	Down	Chr20	12974696	12979043	+
GS_004709	1.50034	2.07928	1.21131	0	0.100693	0.033291	Down	Chr20	12966445	12971329	-
GS_004711	1.0275	0.92261	0.615678	0	0	0	Down	Chr20	12951906	12954926	-
GS_004712	2.70523	1.71733	2.61691	0.0537955	0	0	Down	Chr20	12946431	12949788	-
GS_004713	1.6706	1.83005	1.56823	0.400586	0.196131	0.198318	Down	Chr20	12919844	12940846	+
GS_004714	2.2088	2.31003	2.28767	0.196331	0.11481	0.227986	Down	Chr20	12908323	12917300	-
GS_004715	0.871732	0.862219	0.74708	0.0426291	0.0156112	0.0848777	Down	Chr20	12885464	12896716	-
GS_004720	3.23151	3.58384	3.02913	0.337316	0	0	Down	Chr20	12808121	12809209	+
GS_004722	1.52775	1.74714	1.55419	0.263574	0.017525	0.114205	Down	Chr20	12791422	12799864	-
GS_004724	2.27097	2.22575	2.27807	0	0	0	Down	Chr20	12752515	12777599	+
GS_004728	1.56565	1.62873	1.73936	0.381678	0.158772	0.168349	Down	Chr20	12659656	12674502	+
GS_004731	1.12169	1.86289	1.01793	0	0.0378682	0	Down	Chr20	12566143	12571056	+
GS_004732	1.45876	1.53184	1.35599	7.46139	7.9694	7.78718	Up	Chr20	12549018	12558938	+
GS_004733	2.46711	2.23147	2.51429	0.197133	0.15244	0.265121	Down	Chr20	12419678	12512790	-
GS_004736	1.21873	1.38394	1.3248	0.100524	0.0755207	0.0961551	Down	Chr20	12378596	12383677	+
GS_004743	0.9198	1.14661	1.15159	0.899087	0.45061	0.54531	Up	Chr10	20067374	20089721	+
GS_004745	2.7844	3.5833	2.66449	0	0	0	Down	Chr10	20117313	20117817	+
GS_004747	1.3551	1.10839	1.40928	0.0866021	0.00439727	0.00835429	Down	Chr10	20137075	20180828	-
GS_004748	4.18681	4.56764	4.29041	0.200405	0.305388	0.436699	Down	Chr10	20221904	20239946	+
GS_004749	2.8016	3.20741	2.84817	2.09965	1.54508	1.86232	Up	Chr10	20245578	20259972	+
GS_004751	1.07783	1.47528	0.645707	0.0641113	0	0	Down	Chr10	20278858	20281466	-
GS_004754	1.36438	1.4937	1.55297	0	0	0	Down	Chr10	20307147	20322159	-
GS_004756	1.81104	1.84817	2.14139	0.206096	0.118208	0.180805	Down	Chr10	20354348	20359750	-
GS_004757	2.44504	2.42848	2.56837	0.247288	0.369206	0.651557	Down	Chr10	20372260	20389731	-
GS_004758	2.47363	2.79652	2.56596	0.0533786	0.0269452	0.098507	Down	Chr10	20399536	20405235	-
GS_004760	1.63214	1.25221	1.4124	0	0	0	Down	Chr10	20419029	20421774	+
GS_004761	1.98295	2.29893	2.14781	2.19014	1.78519	1.87884	Up	Chr10	20499574	20524174	-
GS_004763	1.97716	1.89673	1.94281	0.168676	0.0485245	0.102762	Down	Chr9	12755140	12762725	+
GS_004764	1.31899	1.34626	1.36223	0.935278	0.487107	0.63204	Up	Chr9	12738797	12754240	-
GS_004766	1.56081	1.71527	1.79006	3.15061	2.23514	2.29887	Up	Chr9	12714163	12722112	+
GS_004767	0.975135	1.73261	1.7543	0	0	0	Down	Chr9	12711513	12713248	+
GS_004774	1.03754	1.25458	1.28857	0.12812	0.0132711	0.100824	Down	Chr21	8570734	8580561	-
GS_004775	1.59998	1.87314	1.65727	0.0901966	0	0.110114	Down	Chr21	8563327	8569287	-
GS_004776	1.62241	1.25573	1.56921	0.196846	0.0649129	0.0156692	Down	Chr21	8453233	8472812	-
GS_004777	1.56743	1.1484	1.43882	0.117641	0.0870985	0.0786141	Down	Chr21	7910024	7981585	-
GS_004778	3.10551	3.33251	3.23528	0.114006	0.0155093	0.0318621	Down	Chr21	7872179	7906867	+
GS_004781	1.26765	1.20474	1.46871	0	0	0.0162644	Down	Chr21	7829122	7832897	+
GS_004784	1.10069	1.36173	1.23648	0.119659	0.124771	0.205111	Down	Chr21	7765682	7778206	+
GS_004785	9.07445	10.0858	8.89923	0.21506	0.0757939	0.429653	Down	Chr21	7755910	7756976	-
GS_004786	2.02539	2.33517	2.20709	0.168232	0.0531127	0.0881049	Down	Chr21	7740016	7752943	-
GS_004789	2.25357	2.03127	1.84343	0	0	0	Down	Chr21	7714907	7715977	+
GS_004793	1.20075	1.28331	1.11109	0.90095	0.641929	0.454608	Up	Chr17	9530033	9551487	-
GS_004795	0.961831	1.19523	0.977563	0.0532222	0	0.0509301	Down	Chr17	9572544	9578993	-
GS_004797	2.1267	2.32606	2.21962	0.366547	0.167781	0.200211	Down	Chr17	9603223	9610030	+
GS_004804	0.462031	0.605368	0.564063	0	0	0	Down	Chr17	9687103	9712855	-
GS_004809	1.27722	1.44268	1.15031	0	0	0	Down	Chr17	9778443	9791530	-
GS_004814	1.83942	1.42382	1.78962	0.26228	0.0792175	0.181112	Down	Chr17	9953273	10170439	-
GS_004822	0.567953	0.626633	0.597512	1.35347	0.882146	0.846858	Up	Chr17	10541768	10566561	-
GS_004826	0.487228	0.496771	0.47936	0.0211072	0	0	Down	Chr17	10617146	10625790	+
GS_004827	1.06276	0.98801	1.1159	0.911045	0.488332	0.773706	Up	Chr17	10673299	10723105	+
GS_004828	1.52259	1.24174	1.48321	0.0572248	0.0100598	0.00935426	Down	Chr17	10732055	10774579	+
GS_004831	0.583142	0.8239	0.544995	0	0	0	Down	Chr17	10810281	10824827	-
GS_004832	0.751799	0.680004	0.843627	0.0769102	0.0238033	0.0297212	Down	Chr17	10853803	10878756	-
GS_004835	1.26091	1.59177	1.39954	2.74185	1.90437	1.95162	Up	Chr17	10994971	11002759	-
GS_004836	1.45328	1.52953	1.655	1.17153	0.93521	0.992909	Up	Chr17	11015906	11024155	+
GS_004840	3.96504	4.01712	3.98501	4.22046	4.08822	3.91751	Up	Chr17	11046244	11056739	+
GS_004842	1.89811	2.14898	1.76177	6.30514	7.24167	6.80154	Up	Chr17	11068740	11075994	+
GS_004844	1.85605	1.99912	1.74816	0	0	0	Down	Chr17	11113255	11113993	+
GS_004845	1.11699	1.23085	1.20432	0.876145	0.383022	0.599602	Up	Chr17	11118826	11144108	-
GS_004846	1.9024	1.66982	1.79721	0.11487	0.0656079	0.0551445	Down	Chr17	11160708	11268238	-
GS_004847	2.38258	2.02998	2.08273	0.199539	0.138465	0	Down	Chr17	11401129	11403021	-
GS_004850	1.16695	0.783384	0.926005	0	0	0	Down	Chr17	11559724	11575519	+
GS_004851	1.3398	1.74278	1.67223	0.397848	0.0950145	0.122319	Down	Chr17	11639098	11649929	+
GS_004852	1.7016	1.45788	1.45372	1.20361	0.909933	1.06509	Up	Chr17	11653203	11661222	+
GS_004858	1.68982	1.5698	1.65938	0	0	0	Down	Chr17	11726390	11740332	+
GS_004859	2.40687	2.60052	2.38493	0.70759	0.455001	0	Down	Chr17	11749444	11752961	+
GS_004860	1.21908	1.2135	1.32835	0.130766	0.0681759	0.278306	Down	Chr17	11755661	11772511	+
GS_004866	0.261528	0.351549	0.293939	0	0	0	Down	Chr17	11889753	11897004	+
GS_004868	1.3094	1.29854	1.29793	0.0415613	0	0.0570947	Down	Chr17	11908213	11914512	-
[truncated: 6,675 more rows]
