# Supplementary material for: Identification and Characterization of lncRNAs Related to the Muscle Growth and Development of Japanese Flounder (Paralichthys olivaceus)
Source: Front Genet. 2020 Sep 9;11:1034. doi: 10.3389/fgene.2020.01034 (PMC7510837; doi:10.3389/fgene.2020.01034)
Supplement: Supplementary file 1 [file Data_Sheet_1.zip › Suppl. files/Table S3.xlsx]

## Sheet: lncRNA
Differential expression analysis of lncRNAs in A vs. D comparison
lncRNA_id	fpkm_Sample_JPA_1	fpkm_Sample_JPA_2	fpkm_Sample_JPA_3	fpkm_Sample_JPD_1	fpkm_Sample_JPD_2	fpkm_Sample_JPD_3	up_down	chrom	Start	End	strand
TCONS_00000486	2.72099	0	2.04299	0	0	0	Down	Chr1	5153297	5154031	-
TCONS_00002148	2.74199	1.16176	4.02272	0	0	0	Down	Chr1	22752247	22755877	-
TCONS_00002377	0.12854	0.0707274	0.177949	4.21878	0	3.55531	Up	Chr1	26563918	26565372	-
TCONS_00003055	0	1.59936	1.51558	2.89	1.5993	2.36754	Up	Chr1	4310213	4310586	-
TCONS_00003213	2.59889	1.9171	2.39438	0	0	0	Down	Chr1	5382526	5386333	-
TCONS_00004692	0	0	0.18144	1.86132	0.19832	2.15688	Up	Chr1	21328464	21329801	-
TCONS_00005193	0	0	0	3.05737	2.49281	3.3916	Up	Chr1	25200992	25202273	-
TCONS_00005203	3.46428	3.88849	3.382	7.21861	5.15295	6.25913	Up	Chr1	25228930	25230582	-
TCONS_00005207	1.47151	1.72284	1.44325	4.34744	2.68205	3.73765	Up	Chr1	25232734	25234104	-
TCONS_00005789	1.04992	0.733293	1.31567	2.5683	1.6536	1.75631	Up	Chr10	1265191	1266952	-
TCONS_00006235	4.59478	5.15582	4.92974	0	0	0	Down	Chr10	4625252	4627678	-
TCONS_00006616	0.0522249	0.164567	0.191826	1.32055	0.221551	1.04436	Up	Chr10	8142396	8144673	-
TCONS_00006918	2.07799	1.54512	1.95616	0	0.055573	0	Down	Chr10	10832520	10835600	-
TCONS_00007480	0.838003	1.37262	1.36311	0	0	0	Down	Chr10	15447992	15453607	-
TCONS_00007989	1.84327	1.76734	1.63457	0	0	0	Down	Chr10	22295799	22298963	-
TCONS_00008459	1.19958	1.65715	1.62696	0	0	0	Down	Chr10	2866898	2872781	-
TCONS_00008627	3.17866	2.52196	3.13278	0	0	0	Down	Chr10	4107822	4110189	-
TCONS_00009050	2.08897	2.52876	3.05815	0	0	0	Down	Chr10	6878224	6879060	-
TCONS_00010191	2.57445	2.14185	2.14311	0	0	0	Down	Chr10	17111794	17113139	-
TCONS_00010506	3.55469	3.94517	3.85651	0.378188	0.226012	1.0559	Down	Chr10	19694083	19695183	-
TCONS_00010864	3.3997	3.47617	3.50033	0	0	0	Down	Chr11	646086	659408	-
TCONS_00010867	2.37157	1.8936	2.49334	0	0	0	Down	Chr11	646087	659408	-
TCONS_00011126	2.00572	2.63805	2.18719	0	0	0.319168	Down	Chr11	3040633	3043782	-
TCONS_00012623	0	0	0	0.567483	1.21978	0.392343	Up	Chr11	18602857	18604482	-
TCONS_00012908	0.926951	0.368424	0.897127	0	0	0	Down	Chr11	21143634	21145830	-
TCONS_00013042	1.9963	1.97991	1.63612	3.04981	3.17515	2.40569	Up	Chr11	22324778	22328634	-
TCONS_00013897	1.03501	0.728143	0.910042	0	0	0	Down	Chr11	8859563	8863247	-
TCONS_00013922	3.70828	2.82766e-12	2.885	0	0	0	Down	Chr11	9066832	9073832	-
TCONS_00015282	1.58019	2.42151	2.0368	0	0	0	Down	Chr11	22289785	22293626	-
TCONS_00017300	2.18297	1.12432	1.61098	0	0.0640846	0.130256	Down	Chr12	3508404	3509962	-
TCONS_00017507	0.574192	1.22752	1.76888	0	0	0	Down	Chr12	6980135	6981340	-
TCONS_00017696	0	0	0.391866	1.53775	1.95982	0	Up	Chr12	8956110	8960652	-
TCONS_00018475	1.32685	0.637293	0.791406	0	0	0	Down	Chr12	16917049	16919248	-
TCONS_00019634	2.94487	3.21226	2.49808	0	0	0	Down	Chr13	2112105	2113289	-
TCONS_00019700	2.91697	2.89258	3.02456	0	0	0	Down	Chr13	2801296	2801984	-
TCONS_00021412	2.29045	3.09629	2.89711	4.46644	3.00853	5.96692	Up	Chr13	11943	14141	-
TCONS_00023116	0.654636	1.88714	2.17155	0	0	1.83222e-07	Down	Chr13	17320045	17320949	-
TCONS_00023654	2.80013	2.19664	2.84656	0.498178	0.422493	0.136354	Down	Chr14	1362500	1389840	-
TCONS_00023913	0	0	0	2.41195	0.788732	1.37067	Up	Chr14	4831058	4833731	-
TCONS_00023914	0	0	0	0.830124	0.201515	0.448571	Up	Chr14	4831058	4838781	-
TCONS_00023918	0	0	0	1.61908	0.471427	0.991589	Up	Chr14	4834207	4838781	-
TCONS_00023919	0	0	0	0.44741	0.297782	0.323422	Up	Chr14	4838927	4841051	-
TCONS_00023920	0	0	0	0.995057	0.667457	0.620565	Up	Chr14	4838989	4841051	-
TCONS_00024125	0.0775075	0.107236	0.0494542	0.346096	0.656709	0.16522	Up	Chr14	6518044	6521841	-
TCONS_00024505	0.0014084	0.0522741	0.0143287	0.849333	0.0651566	1.64368	Up	Chr14	10072340	10287220	-
TCONS_00024506	0.332304	0.0609866	0.143239	1.81489	0.623701	2.33854	Up	Chr14	10072340	10287220	-
TCONS_00025328	3.83095	4.87277	2.31064	5.75635e-10	9.57949e-08	0	Down	Chr14	5496996	5497373	-
TCONS_00025420	6.37079	6.82881	6.74566	2.65613	3.71856	4.21838	Down	Chr14	6503917	6505390	-
TCONS_00026169	0	0	0	0	1.06269	1.59173	Up	Chr15	3174503	3175172	-
TCONS_00026772	0.632369	1.11974	0.962677	1.75887	2.342	2.5348	Up	Chr15	9672366	9673928	-
TCONS_00027126	2.42333	2.20746	1.5848	0	0	0	Down	Chr15	12542780	12543880	-
TCONS_00028378	0.111357	0.108402	0.0659949	1.92652	0.490946	2.36514	Up	Chr15	2328729	2332873	-
TCONS_00028379	0.0784572	0.0881754	0.054881	1.50694	0.674092	0.0208064	Up	Chr15	2328729	2333624	-
TCONS_00028951	1.94026	1.30618	3.28234	4.93678	4.59791	3.94281	Up	Chr15	8379480	8380047	-
TCONS_00030397	2.13759	2.24632	0.957742	0	0	0	Down	Chr16	623636	625455	-
TCONS_00030735	1.56164	1.65754	1.8681	0.106049	0.0958923	0	Down	Chr16	5756259	5758098	-
TCONS_00031083	5.64456	6.17172	5.8835	7.0125	5.48679	7.31198	Up	Chr16	10774622	10776585	-
TCONS_00031537	3.8262	2.61838	3.38747	6.0869	2.2347	5.36213	Up	Chr16	16699510	16701515	-
TCONS_00032350	4.01107	3.8168	3.98138	0.356437	0.551294	0.407682	Down	Chr16	7753169	7796970	-
TCONS_00032744	0	0	0	0.420535	0.619542	1.19935	Up	Chr16	11020664	11023112	-
TCONS_00033417	0	0	0	2.09901	0.578685	0.856631	Up	Chr16	17590670	17591905	-
TCONS_00034909	2.19685	2.41149	1.97318	0	0	0	Down	Chr17	16023072	16026251	-
TCONS_00036567	0.633301	0.164671	0.403603	1.38835	0.817793	1.35097	Up	Chr17	5387835	5389471	-
TCONS_00036653	2.52831	1.85443	0.654206	0	0	0	Down	Chr17	6150599	6151504	-
TCONS_00036654	1.31931	2.54944	1.39906	2.95649	1.5807	2.66839	Up	Chr17	6168630	6169984	-
TCONS_00037389	5.00357	4.28916	4.15338	0	0	0	Down	Chr17	13114060	13139843	-
TCONS_00038291	1.2768	1.32114	1.23923	2.15394	1.78946	1.82615	Up	Chr17	20440453	20442464	-
TCONS_00038610	1.1023	2.06845	1.96099	0.378364	0	0	Down	Chr17	23535861	23537539	-
TCONS_00039359	0.894135	2.19172	2.17756	0	0	0	Down	Chr18	5804373	5805416	-
TCONS_00039967	1.86987	2.25392	2.31588	0	0	0	Down	Chr18	10275151	10276350	-
TCONS_00040534	1.89237	2.79007	1.87989	3.59477	2.41918	3.56251	Up	Chr18	17235348	17237044	-
TCONS_00042169	2.40078	2.15052	1.88355	0	0	0	Down	Chr18	18989867	18990587	-
TCONS_00043425	1.63992	1.82446	1.9914	0	0	0	Down	Chr19	10391931	10398688	-
TCONS_00044060	1.70269	1.34696	2.17524	0	3.5346e-08	3.23164e-09	Down	Chr19	17394641	17398726	-
TCONS_00044615	0	0.0228103	0	1.45556	0.766915	0.969287	Up	Chr19	23317151	23320392	-
TCONS_00044617	0	0.025374	0	1.01394	0.538911	1.06131	Up	Chr19	23317350	23320392	-
TCONS_00044760	2.54292	1.47324	2.45965	0	0	0	Down	Chr19	25739784	25791848	-
TCONS_00044778	1.07783	2.36293	1.59814	0	0	0	Down	Chr19	25790686	25791848	-
TCONS_00045238	9.54936	9.78846	9.61443	3.46529	2.52309	5.18495	Down	Chr19	3706107	3707074	-
TCONS_00048699	0	0	0	1.83222e-10	1.28179	1.7602	Up	Chr2	14136266	14138885	-
TCONS_00049535	3.64362	3.80428	4.01956	0.563003	1.34699	0.557682	Down	Chr2	506537	512367	-
TCONS_00050093	3.76738	4.01514	3.91656	0	0	0	Down	Chr2	7831466	7842000	-
TCONS_00050507	1.21633	1.05099	0.951371	0	6.41999e-08	0.0456416	Down	Chr2	12079680	12084898	-
TCONS_00050809	1.93582	1.49103	2.01278	0.324614	0.200232	0	Down	Chr2	15532391	15535051	-
TCONS_00051054	4.01069e-06	0.807464	0.256231	2.48668	0.464479	1.77565	Up	Chr2	18557536	18558171	-
TCONS_00051055	3.40476e-11	0.664312	0.237608	4.36099	0.00107968	4.56155	Up	Chr2	18557536	18558171	-
TCONS_00051056	0.942952	0.0479888	0.234787	4.62293	4.83272	4.9196	Up	Chr2	18557536	18558171	-
TCONS_00051854	3.44561	3.43855	2.80401	0	5.17918e-05	5.54193e-14	Down	Chr20	5548145	5587217	-
TCONS_00052059	2.25706	2.41301	2.43288	0	0.0779672	0	Down	Chr20	8561832	8572580	-
TCONS_00052140	2.45715	0.716759	3.64433	0	0	0.0829599	Down	Chr20	9552753	9556172	-
TCONS_00052141	1.92114	2.52838	0.837296	0	0	0.0986848	Down	Chr20	9553918	9556172	-
TCONS_00052686	0.618399	0.581457	0.703798	0.555504	1.11304	1.17216	Up	Chr20	13930266	13933740	-
TCONS_00052778	0.198487	0.111075	0	1.68538	1.16231	0.904585	Up	Chr20	15023018	15025941	-
TCONS_00053405	1.52161	2.04649	2.02519	0	0	0	Down	Chr20	23015712	23016966	-
TCONS_00053616	0.141307	0.152487	0	0.798932	0	1.33476	Up	Chr20	1083125	1084065	-
TCONS_00053980	3.04468	2.88195	2.55534	0	0	0	Down	Chr20	3999576	4004955	-
TCONS_00054164	0	0	0	0.990809	0.904378	0.396792	Up	Chr20	6955605	6957396	-
TCONS_00054404	2.29061	2.63281	2.43692	0	0	0	Down	Chr20	9220913	9228898	-
TCONS_00055785	2.0265	3.34888	2.00873	0.0633112	4.42073e-14	0.510137	Down	Chr20	20741087	20748073	-
TCONS_00056200	1.23845	0	0.553103	2.42853	1.78481	2.39698	Up	Chr21	806063	807814	-
TCONS_00056373	2.45845	2.08558	2.52616	2.72221	1.80318	3.41753	Up	Chr21	3586169	3596764	-
TCONS_00057077	0.252679	1.83272	1.05605	0	0	0	Down	Chr21	10523331	10526595	-
TCONS_00057084	7.38555	7.69724	7.67384	0.705098	0	0	Down	Chr21	10562651	10594884	-
TCONS_00058197	1.98789	2.10296	2.34007	0	0	0	Down	Chr21	24138932	24139711	-
TCONS_00058941	0.498195	1.34793	1.44962	5.24567	4.93628	4.62348	Up	Chr21	3959377	3962960	-
TCONS_00058942	2.18257	0.334734	0.834817	5.23326	4.54346	4.02843	Up	Chr21	3959377	3962960	-
TCONS_00059327	1.4929	1.62799	2.94653	0	0	0	Down	Chr21	8078832	8079357	-
TCONS_00060535	0.80911	0.990941	0.651545	0	0	0	Down	Chr21	19459854	19466076	-
TCONS_00061228	0.136369	0	0.561677	1.3582	0.338705	1.00904	Up	Chr21	25343932	25346034	-
TCONS_00061721	5.33467	5.65712	5.50243	1.21305	2.45433	4.87626e-12	Down	Chr22	3482801	3484954	-
TCONS_00062153	2.08899	2.86283	2.013	0.142769	0	0	Down	Chr22	6746559	6749572	-
TCONS_00062231	0.769107	1.2909	0.0559112	0	0	0	Down	Chr22	7496853	7499300	-
TCONS_00062588	0.955051	0.858304	0.794397	0	0.0324944	0.0710301	Down	Chr22	10793871	10798581	-
TCONS_00062823	1.37858	1.05088	1.03867	0	0	0	Down	Chr22	13452780	13454767	-
TCONS_00063523	1.83892	2.16551	1.55014	0	0	0	Down	Chr22	1108081	1114120	-
TCONS_00063548	2.63961	2.06311	2.19983	0	0	0	Down	Chr22	1275827	1327166	-
TCONS_00064423	0.296405	0.417574	0.521605	1.47085	0.633322	2.20868	Up	Chr22	11054731	11057226	-
TCONS_00066696	1.12249	5.52553e-11	1.69227	0	0	0	Down	Chr23	15819821	15822213	-
TCONS_00066820	1.65755	2.5041	2.53334	0.0656559	0.0879104	0.0922095	Down	Chr23	17322387	17336799	-
TCONS_00068437	2.50995	2.64897	2.69988	3.12127	2.68036	3.12533	Up	Chr23	4295436	4304685	-
TCONS_00070027	1.32869	1.64188	2.09046	0	0	0	Down	Chr23	20301263	20312989	-
TCONS_00070436	0	0	0	2.5996	1.32486	4.95782	Up	Chr23	26386257	26430317	-
TCONS_00070794	3.32679	2.79126	3.14608	0	0	0	Down	Chr23	29743827	29744796	-
TCONS_00070847	2.96341	2.81585	2.69017	0.628128	0.411254	0.230696	Down	Chr24	34738	37356	-
TCONS_00070995	3.72091	4.05406	3.60299	0.612224	0.682976	1.62705	Down	Chr24	2694504	2695899	-
TCONS_00072786	4.08692	3.72851	3.5439	0.93667	0	0.648734	Down	Chr24	22419881	22420829	-
TCONS_00074783	1.77338	2.02156	1.83609	0	0.218762	0	Down	Chr24	20920143	20935126	-
TCONS_00075035	2.24002	2.20247	1.72442	0	0	8.62729e-06	Down	Chr24	23127591	23129565	-
TCONS_00075233	1.20084	1.0825	1.02677	0	0	0	Down	Chr3	2560661	2662732	-
TCONS_00075239	0.695156	0.706582	1.34638	0	0	0	Down	Chr3	2590171	2628012	-
TCONS_00075691	2.44346	2.6048	2.75205	0	0	0	Down	Chr3	8475811	8478254	-
TCONS_00077118	2.25438	2.25448	2.17907	0.150958	0.137141	0	Down	Chr3	22489292	22555055	-
TCONS_00077956	1.25204	0.549104	1.56057	0	0	0	Down	Chr3	8602868	8604024	-
TCONS_00078308	2.61809	2.57178	2.68323	0.386488	0.539785	0.512192	Down	Chr3	12185328	12186805	-
TCONS_00078384	2.59493	2.65676	2.69709	0	0	0	Down	Chr3	12904529	12906181	-
TCONS_00079388	1.3956	1.32022	1.22747	0	0	0	Down	Chr4	1444809	1452564	-
TCONS_00080263	2.78007	0.825097	2.27595	0	0	0	Down	Chr4	9475765	9476675	-
TCONS_00080287	1.46356	1.47805	1.21688	0	0	0	Down	Chr4	9603635	9607973	-
TCONS_00080807	1.92131	2.01869	2.48814	4.67714	4.45025	2.94339	Up	Chr4	14466526	14467074	-
TCONS_00080974	0	0	0.0480515	1.90842	1.04064	1.34999	Up	Chr4	16200516	16203287	-
TCONS_00081912	1.82478	1.74056	2.51354	0	0	0	Down	Chr4	4873805	4874556	-
TCONS_00082190	2.1588	2.10112	2.3117	0	0.149516	0.288974	Down	Chr4	6925563	6933138	-
TCONS_00083158	0.740138	0.992792	1.37338	0	0	0	Down	Chr4	18104797	18107179	-
TCONS_00083340	0.93799	1.4507	1.53148	0.0427421	0.113103	0.218146	Down	Chr5	930624	936292	-
TCONS_00084102	1.61301	0.988425	1.48854	0	0	0.0437986	Down	Chr5	10942061	10949056	-
TCONS_00084161	1.05756	2.24396	1.79776	0	0	0	Down	Chr5	11204150	11206754	-
TCONS_00085218	2.28163	1.86126	2.47523	3.86554	2.25318	2.62076	Up	Chr5	22699938	22701257	-
TCONS_00086468	1.04849	0.899208	1.18504	0	0	0	Down	Chr5	7985585	7988360	-
TCONS_00087218	3.55857	3.95567	4.04495	0	0	0	Down	Chr5	16688904	16690380	-
TCONS_00087641	2.03542	1.1657	1.16185	0	0	0	Down	Chr5	21620141	21622950	-
TCONS_00087939	3.07296	2.07708	2.21168	0	0	0	Down	Chr5	24064439	24065810	-
TCONS_00089031	1.11864	1.3153	0.754732	0	0	0	Down	Chr6	5147581	5151168	-
TCONS_00089110	2.33502	2.10659	2.55571	0	0	0	Down	Chr6	5633093	5633893	-
TCONS_00089155	2.20537	2.36647	2.51421	0.167343	0.279974	0.417429	Down	Chr6	5986225	5997729	-
TCONS_00089237	3.90634	4.10377	4.09117	0	0.658322	0.501932	Down	Chr6	6575971	6577355	-
TCONS_00089929	3.81173	3.89441	3.58789	1.21829	9.96868e-05	0	Down	Chr6	13403629	13404096	-
TCONS_00090921	1.77392	2.53655	2.41416	0	0	0	Down	Chr6	273224	275601	-
TCONS_00091129	2.9213	2.83169	3.05358	0.062624	0	0.0572751	Down	Chr6	2091261	2101852	-
TCONS_00091318	0.301967	0.116317	0.422563	2.53371	1.23377	0.262166	Up	Chr6	4638866	4643104	-
TCONS_00091391	4.69262	4.38959	4.19398	1.35185e-13	0	2.51029e-10	Down	Chr6	5223609	5231998	-
TCONS_00091476	1.81705	1.84757	2.31755	0	0	0	Down	Chr6	5912892	5914777	-
TCONS_00092515	0	0	0.054285	1.1092	0	1.52734	Up	Chr6	16974179	16986442	-
TCONS_00092579	0.889637	0.9687	0.994023	0.101225	0.0863721	0.0414146	Down	Chr6	17801959	17806760	-
TCONS_00092943	2.99191	2.22524	2.29556	0.260444	0.459841	3.10179e-06	Down	Chr6	24576629	24584306	-
TCONS_00093412	0.134104	0.460286	0.250859	1.47491	0.719443	1.62441	Up	Chr7	6347231	6352118	-
TCONS_00093537	0.989956	1.15628	1.02484	0	0	0.100763	Down	Chr7	7785649	7787933	-
TCONS_00093971	0	0	0.0628658	4.00488	2.67396	2.8368	Up	Chr7	13474244	13476689	-
TCONS_00094543	2.27729	2.10793	2.12796	5.06386e-09	0	0	Down	Chr7	22913744	22917804	-
TCONS_00094750	4.36544	4.69739	5.01116	0	0	0	Down	Chr7	25689218	25689947	-
TCONS_00094846	3.96043	3.90012	3.94791	0	0	0	Down	Chr7	26220000	26220876	-
TCONS_00095000	2.02578	1.80133	1.95715	0	0	0	Down	Chr7	27740953	27754119	-
TCONS_00095702	1.97529	2.56237	2.14843	0	0	0	Down	Chr7	3357884	3360580	-
TCONS_00096557	4.89206	5.26787	5.10067	1.64854	2.61344	2.11592	Down	Chr7	15461850	15463444	-
TCONS_00096670	1.64927	1.57985	1.81829	0.0723527	0	0.475534	Down	Chr7	16767252	16769880	-
TCONS_00096817	0.270886	0.125212	0.100083	1.19292	0.30013	0.298007	Up	Chr7	18112657	18122699	-
TCONS_00096818	6.40542e-05	0	0	0.388431	0.651687	0.0520208	Up	Chr7	18112657	18122708	-
TCONS_00096960	0.930054	0.686465	1.07111	0	0	0	Down	Chr7	20062862	20066463	-
TCONS_00097110	2.5077	1.83261	2.4739	0	0	0	Down	Chr7	21205524	21208236	-
TCONS_00097112	3.39688	3.09856	2.18071	0	0	0	Down	Chr7	21210635	21211207	-
TCONS_00098586	0.188616	0	0.180544	3.9617	3.03635	3.22611	Up	Chr8	3698305	3699494	-
TCONS_00098725	1.51564	2.76452	1.51084	0.361788	0	0.123621	Down	Chr8	5821576	5829132	-
TCONS_00099310	0.87374	0.645426	0.934329	0.0711768	0	0.0968743	Down	Chr8	14026193	14031142	-
TCONS_00099311	1.15103	1.07941	1.37288	0	0.0154697	0.0921537	Down	Chr8	14050129	14056357	-
TCONS_00101549	6.61846	6.63065	6.63597	2.8499	2.88396	3.25404	Down	Chr9	4089191	4092895	-
TCONS_00101562	1.79894	0.866382	0.821858	2.67498	1.36002	1.86486	Up	Chr9	4504399	4506093	-
TCONS_00101964	4.83214	4.5479	4.8463	1.21321	0.894862	1.40211	Down	Chr9	8784013	8788309	-
TCONS_00101967	5.13234	4.82573	4.72417	1.7232	2.28502	1.03701	Down	Chr9	8786272	8788309	-
TCONS_00102098	2.13729	2.37848	0.00279187	0	0.000108487	0.0184251	Down	Chr9	9869524	9870575	-
TCONS_00102699	1.22376	1.2017	1.43289	0	0	0	Down	Chr9	15286505	15288515	-
TCONS_00103127	4.46355	4.38891	4.44863	0.904697	1.55874	0.579361	Down	Chr9	6305297	6315283	-
TCONS_00105407	2.45742	1.95811	2.21208	0	0	0	Down	scaffold235.11	7020	8069	-
TCONS_00105694	1.83131	1.0771	1.37737	0	0	0	Down	scaffold322.1	6	2610	-
TCONS_00105916	7.91148	8.16955	8.25437	3.11412	0	0.574805	Down	scaffold4276.1	1	359	-
TCONS_00105976	0.921045	1.98969	1.33438	7.49425	3.61129	5.70324	Up	scaffold462.1	289	1504	-

## Sheet: mRNA
Differential expression analysis of mRNAs in A vs. D comparison
mRNA_id	fpkm_Sample_JPA_1	fpkm_Sample_JPA_2	fpkm_Sample_JPA_3	fpkm_Sample_JPD_1	fpkm_Sample_JPD_2	fpkm_Sample_JPD_3	up_down	chrom	Start	End	strand
GS_000002	0.381129	0.372369	0	1.19196	0.577404	1.11297	Up	scaffold4273.1	15	177	-
GS_000011	2.79506	2.59694	3.34213	0	0	0	Down	scaffold2276.1	220	484	-
GS_000021	1.25919	2.00049	1.82671	0	0	0	Down	scaffold1125.1	79	788	+
GS_000037	0.556053	0.473356	0.609067	1.92548	1.00875	3.02206	Up	scaffold375.1	133	2060	-
GS_000044	1.67082	1.57851	2.38727	0.0483546	0.235343	0.135299	Down	scaffold289.1	257	2504	+
GS_000047	1.92619	1.58827	1.75211	0	0.00626607	0	Down	Chr10	5836344	5948363	-
GS_000051	0.601084	0.711818	0.877817	0.616615	0.520377	1.13408	Up	Chr10	5668335	5672740	-
GS_000052	0	0.0169233	0	0.186211	0.165439	0.27846	Up	Chr10	5654174	5661187	-
GS_000057	1.49084	1.34261	1.64367	0.0359863	0.0172424	0.0210637	Down	Chr10	5538682	5601941	-
GS_000058	1.87429	1.62507	1.42534	0.00840147	0	0	Down	Chr10	5513320	5527990	-
GS_000059	0.927335	1.07831	0.95734	2.01242	1.30016	2.54571	Up	Chr10	5487264	5499899	-
GS_000060	3.06324	2.91649	2.93289	2.71023	2.76112	2.58805	Up	Chr10	5443586	5465700	-
GS_000066	0.168596	0.151762	0.0286862	0.41298	0.132462	0.636057	Up	Chr10	5362278	5366791	+
GS_000067	0.12587	0.0666468	0.119793	1.31245	2.08562	0.803082	Up	Chr10	5358321	5361193	-
GS_000068	2.36138	2.58271	2.35902	1.5708	1.45966	2.05937	Up	Chr10	5344755	5357219	-
GS_000070	0.452211	0.705169	0.602766	0	0	0	Down	Chr10	5324488	5331432	-
GS_000076	0.110562	0.100103	0.16326	0	0.00588485	0	Down	Chr10	5249857	5271872	-
GS_000077	1.51753	1.60439	1.62781	0.153167	0.199441	0.237722	Down	Chr10	5220801	5247776	-
GS_000078	1.82744	1.88938	1.7165	1.86568	1.21079	2.17292	Up	Chr10	5206496	5215670	+
GS_000081	1.46292	1.74613	1.80481	2.3175	1.78778	2.29754	Up	Chr18	10040042	10041150	+
GS_000086	1.85853	2.21384	2.08739	0.434008	0.515509	0.30566	Down	Chr18	9982436	9988140	-
GS_000088	1.18195	0.883705	1.02903	0.00970117	0.0109145	0.00234518	Down	Chr18	9850084	9926139	-
GS_000089	0.889237	0.732868	0.753066	0.542908	0.437739	0.595029	Up	Chr18	9809152	9827328	+
GS_000090	2.78437	2.8364	2.68597	0.408958	0.692889	0.455568	Down	Chr18	9735094	9738727	+
GS_000091	1.59114	1.52403	1.5446	0.236261	0.264581	0.3305	Down	Chr18	9609402	9634322	+
GS_000094	1.48653	1.34817	1.59777	0.15487	0.293218	0.177682	Down	Chr18	9509744	9580331	+
GS_000101	0.580876	0.36279	0.576388	0.0548231	0	0.0265553	Down	Chr18	9378088	9383414	-
GS_000106	1.51861	1.71004	1.57889	2.11271	0.893139	2.59128	Up	Chr18	9234995	9244884	-
GS_000107	2.16254	2.62023	2.22716	1.6426	1.09429	2.14957	Up	Chr18	9229406	9233361	+
GS_000111	2.49869	2.25102	2.52556	0.467683	0.602145	0.549398	Down	Chr18	9126812	9171713	-
GS_000118	2.11365	2.38226	2.35764	2.99785	1.97318	3.26559	Up	Chr18	8972742	8980860	+
GS_000120	0.726551	0.492188	0.750435	0	0	0	Down	Chr18	8897850	8958827	+
GS_000123	2.84468	2.87249	2.98733	0.0669401	0	0.870714	Down	Chr18	8854769	8862677	+
GS_000124	0.694776	1.04106	0.833842	1.24878	0.737933	0.704745	Up	Chr18	8838489	8840036	+
GS_000126	2.91812	3.50594	2.95893	2.78272	2.02953	3.02693	Up	Chr18	8809292	8811187	+
GS_000129	1.10395	1.28148	0.736959	0	0	0	Down	Chr18	8768024	8771755	-
GS_000132	4.30302	4.7491	4.51821	4.45841	3.86344	5.10361	Up	Chr18	8756031	8756982	+
GS_000133	2.00099	2.06161	1.75631	3.66978	3.89568	3.59867	Up	Chr18	8728772	8749919	-
GS_000134	0.997359	1.18304	1.1253	0.17041	0.0285349	0.0306172	Down	Chr18	8712243	8719944	-
GS_000135	1.34261	1.66346	1.55058	0.0872775	0.172174	0.0971656	Down	Chr18	8701528	8710608	+
GS_000138	2.16272	2.80232	2.18738	0	0	0	Down	Chr18	8619295	8622070	+
GS_000139	1.33908	1.43079	1.49599	0.0333942	0.0447275	0.109045	Down	Chr18	8596963	8605473	-
GS_000143	2.10004	2.32725	2.32368	1.37509	1.2054	2.09067	Up	Chr18	8549821	8563265	-
GS_000144	1.30286	1.31683	1.08756	2.09176	2.72842	2.30301	Up	Chr18	8543107	8547586	+
GS_000147	0.382592	0.657907	0.528031	0	0.0238386	0	Down	Chr18	8518727	8524601	-
GS_000148	1.72817	1.77975	1.73821	0.0972626	0.237576	0.127245	Down	Chr18	8460691	8492343	-
GS_000153	1.61685	1.11964	1.41965	0	0.00549694	0.0239482	Down	Chr14	5876388	5945983	+
GS_000154	1.80846	1.64637	1.67383	0	0.00497456	0	Down	Chr8	16928613	16961790	+
GS_000157	1.08202	1.27954	1.22108	1.13131	0.946457	1.46318	Up	Chr8	16362757	16381321	-
GS_000158	0.110471	0.119676	0	1.14431	2.53984	1.80109	Up	Chr8	16342771	16346525	-
GS_000159	1.47199	2.11494	1.03415	0.0666935	0.0781517	0.24416	Down	Chr8	16328483	16337445	-
GS_000162	3.17632	3.31146	3.25892	0	0	0	Down	Chr8	16246943	16248782	-
GS_000163	1.49072	1.79602	1.57838	1.29695	1.0396	1.61444	Up	Chr8	16215391	16225407	-
GS_000165	0.260576	0.249795	0.34475	0.00492542	0.0143696	4.2271e-08	Down	Chr8	16039325	16111159	-
GS_000167	1.93109	1.52292	1.7152	0	0.00356233	0.00376384	Down	Chr24	20669743	20712841	-
GS_000169	1.83278	1.83673	1.91598	0.00782172	0.014196	0.00748694	Down	Chr24	20530109	20551694	-
GS_000170	0.370025	0.445224	0.362803	0.377885	0.646257	0.414435	Up	Chr24	20507326	20515088	-
GS_000172	3.433	4.99362	3.89832	0	0	0	Down	Chr24	20480427	20484234	-
GS_000174	1.62107	1.3121	1.57123	2.07341	0.857555	1.71788	Up	Chr24	20343890	20346860	-
GS_000175	2.78522	2.94343	2.68155	1.91525	1.60697	2.49732	Up	Chr24	20337639	20343468	+
GS_000176	2.34655	2.50666	2.54516	1.62096	1.35932	2.12166	Up	Chr24	20329098	20332668	+
GS_000179	3.51845	4.25296	3.42052	0.11207	0.18294	0.105855	Down	Chr24	20314905	20317089	+
GS_000180	0.705213	0.7867	0.917009	0.0190497	0.0169418	0.0360159	Down	Chr24	20298667	20306396	-
GS_000181	1.38657	1.66981	1.61076	1.10011	0.710398	1.5621	Up	Chr24	20282699	20288498	-
GS_000184	1.11545	1.53342	1.28715	0	0.15042	0.0422748	Down	Chr24	20119751	20122546	+
GS_000190	2.13069	1.57385	1.72403	0.0101105	0	0.00949199	Down	Chr24	19973786	19988304	+
GS_000193	1.30966	1.07892	1.18692	0.0692472	0.0141893	0.0645998	Down	Chr24	19915654	19936603	+
GS_000194	1.36064	1.95298	1.79114	1.24046	1.06366	1.36738	Up	Chr24	19909608	19912740	-
GS_000195	0.72194	0.530828	0.671429	0	0	0	Down	Chr24	19862141	19895945	-
GS_000197	0.846738	1.0028	0.859444	0.0475731	0.0527198	0.0557287	Down	Chr24	19826752	19841545	+
GS_000204	1.24016	1.02177	0.988108	0.187221	0.088124	0.12763	Down	Chr11	15504804	15522048	-
GS_000207	2.27431	1.28801	1.56144	0	0	0	Down	Chr11	15572297	15574428	-
GS_000208	2.09074	1.67483	1.91976	0.0158389	0.0292488	0.0108765	Down	Chr11	15581157	15613412	-
GS_000217	1.15261	1.19447	1.00897	0	0	0	Down	Chr7	24136668	24142980	+
GS_000221	2.42346	2.72962	2.656	1.00369	0.667464	0.187532	Down	Chr7	24199543	24208126	+
GS_000222	2.56543	2.81871	2.55867	2.8643	2.98203	1.93285	Up	Chr7	24212702	24246222	+
GS_000223	2.68116	2.43434	2.67954	0.641719	0.452431	0.668851	Down	Chr7	24348650	24376122	+
GS_000228	0.920659	1.10434	1.21233	0.0571081	0.050762	0.0409439	Down	Chr7	24556327	24566747	+
GS_000229	1.37229	1.41998	1.45151	0.173231	0.298226	0.183897	Down	Chr7	24573570	24584003	-
GS_000230	0.626943	0.755908	0.720505	0.00599702	0.168579	0.0117886	Down	Chr7	24634617	24668555	+
GS_000233	1.40838	1.70453	1.61596	1.6774	2.45633	1.36374	Up	Chr13	8765105	8766842	+
GS_000234	1.25949	1.4864	1.42026	1.20673	0.715607	1.32927	Up	Chr13	8743072	8754564	+
GS_000240	2.56716	2.76319	2.58194	0.733317	0.372635	0.604879	Down	Chr13	8716992	8718639	+
GS_000243	1.4921	1.89156	1.90674	0.340374	0.234598	0.403549	Down	Chr13	8688682	8695641	-
GS_000244	1.7484	1.39983	1.68895	0.0229519	0.0476284	0.0330503	Down	Chr13	8594876	8657287	+
GS_000250	2.65254	2.71675	2.55822	3.8081	1.90895	4.24949	Up	Chr13	8445377	8449479	-
GS_000252	2.43156	3.12888	2.62438	0.556332	0.532508	0.591872	Down	Chr13	8431693	8433265	+
GS_000255	1.94111	1.89446	2.11785	0.0540989	0.104221	0.043622	Down	Chr13	8313379	8377236	+
GS_000257	1.19019	1.52626	1.5991	1.55573	0.638834	2.07311	Up	Chr13	8281736	8285746	-
GS_000258	0.279197	0.271748	0.306131	0	0	0	Down	Chr13	8253596	8277675	-
GS_000259	2.35798	2.18337	2.23424	0.0198404	0.0422564	0.0565627	Down	Chr13	8232922	8248978	+
GS_000260	2.10558	2.15587	2.26144	0.13163	0.209663	0.0894646	Down	Chr13	8191290	8229266	+
GS_000264	0.477234	0.96354	0.974202	0	0	0	Down	Chr13	8165071	8167226	-
GS_000267	3.32797	2.75984	3.25767	0.0166053	0.0438774	0.0158572	Down	Chr13	8126550	8138022	-
GS_000268	0.196579	0.236446	0.175485	0	0	0	Down	Chr13	8098668	8122064	-
GS_000269	3.31578	2.94903	3.19872	0.544198	0.71587	0.373767	Down	Chr13	8083137	8093459	+
GS_000270	3.67087	3.9892	3.99076	2.95797	2.7336	3.1893	Up	Chr13	8070665	8077161	+
GS_000273	1.01039	1.07958	1.06751	0.0297473	0.0262312	0	Down	Chr13	8056415	8059677	+
GS_000274	0.502606	0.361662	0.62981	0	0	0	Down	Chr13	8046648	8050036	+
GS_000277	1.52926	1.13622	1.30059	0.00670431	0.00587954	0	Down	Chr13	7970499	7995605	-
GS_000278	0.260811	0.189275	0.248657	0	0	0.00568248	Down	Chr13	7929290	7959988	-
GS_000279	1.97948	2.09824	2.01974	0.0392917	0.0843818	0.0564761	Down	Chr13	7918121	7926567	+
GS_000281	1.59754	1.39322	1.59532	0.113363	0.243375	0.408447	Down	Chr13	7883035	7892963	+
GS_000282	2.38249	2.1337	2.23283	6.4777e-08	0	0	Down	Chr13	7865799	7878469	-
GS_000283	2.18607	2.5392	2.30508	2.39776	1.23395	2.44568	Up	Chr13	7853434	7858841	+
GS_000286	0.113993	0.217427	0.134822	0.204744	0.0635058	0.170684	Up	Chr13	7764967	7771539	-
GS_000291	1.96403	2.42849	2.1787	1.86426	1.40464	1.94884	Up	Chr17	13346927	13351878	+
GS_000292	1.22289	1.10767	1.15034	0	0	0	Down	Chr17	13356350	13360536	-
GS_000294	1.97495	2.28243	2.23693	1.94939	1.35562	2.00951	Up	Chr17	13436185	13446046	+
GS_000295	2.11534	2.0264	2.01509	1.50626	1.48044	1.37687	Up	Chr17	13450204	13463093	+
GS_000298	1.98558	1.76357	1.80766	0.00995034	0.00617574	0.00332885	Down	Chr17	13509447	13619814	+
GS_000301	0.745825	0.542845	0.480425	0	0	0	Down	Chr17	13640090	13648893	+
GS_000302	0.475096	1.13002	0.285112	0	0	0	Down	Chr17	13664921	13676202	+
GS_000303	2.49647	2.15602	2.44669	0.346213	0.326228	0.244439	Down	Chr17	13684188	13716136	+
GS_000307	0.142212	0.247493	0	0.653716	0.800381	1.12652	Up	Chr17	13782122	13784269	-
GS_000311	1.37316	1.47344	1.52012	0.122662	0.238025	0.117015	Down	Chr17	13936318	13954623	+
GS_000319	1.32684	1.20564	1.38071	0.034907	0.00313573	0.0135861	Down	Chr17	14136538	14202053	-
GS_000321	1.49312	1.51778	1.60128	0.0695926	0.00888625	0.0192492	Down	Chr17	14212521	14227447	+
GS_000325	0.77983	0.898836	0.641687	0	0	0	Down	Chr17	14253916	14261426	-
GS_000326	1.3717	1.34911	1.49887	0.026348	0	0	Down	Chr17	14266607	14273517	-
GS_000327	1.16929	1.26418	1.27349	0.0382812	0	0	Down	Chr17	14274339	14278865	-
GS_000329	2.46186	2.77355	2.60569	1.9556	1.58869	2.08139	Up	Chr17	14289136	14292772	-
GS_000331	1.77691	2.00859	1.99622	1.821	0.822614	2.00989	Up	Chr17	14305546	14309998	-
GS_000336	2.94699	3.08916	3.13828	0.15359	0.0282409	0.324092	Down	Chr17	14385170	14396582	-
GS_000338	0	0	0	0.0718255	0.123784	0.13547	Up	Chr17	14414402	14417259	+
GS_000339	0.301772	0.531598	0.0600233	0	0	0	Down	Chr17	14421242	14427672	-
GS_000341	0.962689	1.23866	1.075	3.28515	2.8754	3.34094	Up	Chr17	14440748	14448109	-
GS_000343	2.75727	2.55656	2.65215	0.0106624	0	0	Down	Chr17	14463435	14478615	+
GS_000344	1.94996	1.73658	1.63015	0.285579	0.301121	0.232855	Down	Chr17	14502143	14516695	+
GS_000348	1.93519	2.04727	2.03349	0	0	0	Down	Chr17	14549328	14549932	-
GS_000349	2.38298	2.81379	2.72489	0	0.264499	0	Down	Chr17	14554293	14554918	-
GS_000350	3.05028	2.98395	2.97838	3.78443	1.67102	3.56799	Up	Chr17	14561239	14607284	-
GS_000354	5.51803	5.99691	5.60659	6.26407	6.46921	6.65169	Up	Chr17	14656785	14665263	+
GS_000355	1.71369	2.00706	1.69287	0.0432899	0.0657233	0.112437	Down	Chr17	14667024	14677927	-
GS_000356	1.72142	1.82239	1.72816	0	0	0	Down	Chr17	14682266	14718267	-
GS_000359	0.406769	0.456891	0.493394	0.11794	0.00886306	0.00595769	Down	Chr17	14749986	14782000	+
GS_000361	2.06365	2.0076	2.0169	0.0120069	0	0	Down	Chr17	14812176	14827994	+
GS_000364	0.387884	0.808395	0.791863	0.0474264	0	0.0469685	Down	Chr17	14854712	14858895	-
GS_000366	0.836082	1.13295	0.984666	0.104251	0.0172784	0.0719715	Down	Chr17	14869293	14888196	-
GS_000369	4.05285	5.01802	4.04177	0.43953	0.391946	0.754063	Down	Chr17	14912852	14913348	+
GS_000370	1.59682	1.52506	1.86189	0.0217621	0.111477	0.0606849	Down	Chr17	14917302	14940608	-
GS_000371	1.70569	1.17661	1.88028	0.010327	0.0586469	0.0194083	Down	Chr17	15010605	15042109	-
GS_000372	1.81008	3.55518	0.918534	0	0	0	Down	Chr17	15157066	15159188	-
GS_000377	1.6635	1.64199	1.79089	1.26418	1.1203	1.52574	Up	Chr17	15356160	15428093	-
GS_000378	2.4609	2.32761	2.65505	0.212523	0.375843	0.318306	Down	Chr17	15445997	15458728	+
GS_000382	1.18701	1.48408	1.5029	0.182709	0.182534	0.232729	Down	Chr17	15494846	15500355	-
GS_000384	0.706915	0.56098	0.528262	0	0.0377822	0	Down	Chr17	15517652	15523156	+
GS_000385	0.0557426	0.0202316	0.0181127	0.511352	0.292236	0.0693366	Up	Chr17	15523818	15529634	-
GS_000386	2.25741	2.15401	2.24401	0	0.0230351	0	Down	Chr17	15532687	15549666	+
GS_000388	2.29889	1.78207	2.2312	0.0802944	0.120915	0.0869108	Down	Chr17	15571219	15611914	-
GS_000390	1.69935	1.5719	1.62348	0	0.00544331	0	Down	Chr17	15687858	15716148	+
GS_000392	1.17471	1.48213	0.901515	1.76116	1.13655	1.73414	Up	Chr17	15738412	15739327	-
GS_000394	0.399932	0.356348	0.408596	0	0	0	Down	Chr17	15744244	15750199	-
GS_000395	3.44075	3.44025	3.80405	0.630344	0.206689	0.89892	Down	Chr17	15758347	15759088	+
GS_000396	1.47395	1.60814	1.58257	0	0	0	Down	Chr17	15802092	15821727	+
GS_000397	1.22902	1.15628	1.20142	0.00315025	0.0221562	0.00926425	Down	Chr17	15828396	15901985	-
GS_000398	1.92629	1.82056	1.92914	0.392366	0.161852	0.439153	Down	Chr17	15954005	15986233	-
GS_000399	1.61646	1.61074	1.58488	0	0.00633043	0.00690977	Down	Chr17	16027095	16058358	+
GS_000400	1.92081	2.14233	2.00942	0.269713	0.36907	0.402768	Down	Chr17	16059595	16074455	+
GS_000402	1.33655	1.38566	1.80843	0	0	0	Down	Chr17	16084434	16085085	+
GS_000405	1.17516	1.15919	1.16433	0.766223	0.547511	1.02361	Up	Chr17	16115292	16155773	+
GS_000406	2.02897	1.91579	2.01418	1.5727	1.37557	1.25565	Up	Chr17	16173951	16203966	-
GS_000410	0.313476	0.522839	0.474824	0	0	0	Down	Chr12	10090002	10100149	+
GS_000413	1.86241	1.64891	2.02869	0.0616976	0	0	Down	Chr12	10057647	10059305	-
GS_000416	1.29813	1.61513	1.65151	0.26259	0.169852	0.184924	Down	Chr12	10037143	10044316	-
GS_000418	1.31456	1.73256	1.6485	0	0	0.0629821	Down	Chr12	10014946	10016461	-
GS_000419	1.28556	1.37637	1.42461	0.239523	0.238003	0.277256	Down	Chr12	9963735	10012766	-
GS_000427	2.31336	1.98384	2.26605	0.47763	0.333806	0.417779	Down	Chr12	9669044	9751060	-
GS_000428	2.21613	2.46943	2.13159	0.225246	0.265692	0.0741871	Down	Chr12	9660821	9663115	+
GS_000429	1.50138	1.04133	1.19173	0.0930321	0.0214266	0.0226157	Down	Chr12	9650935	9658442	-
GS_000430	1.6285	1.34448	1.42102	0.14399	0.106653	0.142224	Down	Chr12	9637852	9648329	-
GS_000431	0.743348	0.61746	0.794546	0.0186497	0.0961625	0	Down	Chr12	9626876	9635358	-
GS_000433	0.767715	0.927315	0.891595	0	0	0	Down	Chr12	9555375	9563947	-
GS_000434	0.90805	1.11947	0.889422	0	0	0.00615146	Down	Chr12	9515338	9548478	-
GS_000441	1.46517	1.49789	1.69016	1.73859	0.685143	2.10352	Up	Chr23	2007488	2010219	-
GS_000442	2.4981	2.59015	2.72119	0.441679	0.476189	0.428912	Down	Chr23	2012875	2045934	-
GS_000445	2.67445	2.42453	2.18554	0.153042	0.225763	0.42713	Down	Chr23	2123878	2143925	-
GS_000447	1.39666	1.46547	1.33777	1.40032	0.912287	1.76266	Up	Chr23	2167305	2169288	+
GS_000448	1.76375	1.78609	1.85544	0.0604237	0.0690416	0.0561528	Down	Chr23	2179293	2183927	+
GS_000450	0.618159	0.73024	0.761197	0	0.0228413	0	Down	Chr23	2197713	2204165	-
GS_000452	1.679	2.0676	1.84954	0.0510996	0	0	Down	Chr23	2219472	2226453	-
GS_000455	0.843245	1.39772	1.40011	0	0	0	Down	Chr23	2266263	2271077	+
GS_000456	0.966183	1.4528	1.11035	0.940323	0.63334	1.05475	Up	Chr23	2279808	2282962	+
GS_000461	1.10193	1.28405	1.21572	0	0	0	Down	Chr23	2414703	2422818	-
GS_000463	2.72935	2.77745	2.77532	2.06225	1.70345	2.1261	Up	Chr23	2463351	2489245	-
GS_000464	0.759833	0.666036	0.693189	0	0	0.00333948	Down	Chr23	2533241	2585365	+
GS_000465	0.68121	0.893227	0.794849	0.0878964	0	0.0581852	Down	Chr23	2606089	2612458	+
GS_000469	2.32653	2.27289	2.30203	0.0418052	0.0720996	0.356747	Down	Chr23	2701378	2705200	+
GS_000470	1.70745	1.65293	1.56353	0.0962199	0.0843537	0.123089	Down	Chr23	2707879	2712479	+
GS_000472	0.943525	0.925173	1.04704	0.243484	0.0326306	0.139073	Down	Chr23	2750860	2762404	+
GS_000473	2.85072	3.08936	3.04224	2.36715	1.88473	2.58586	Up	Chr23	2765260	2780314	+
GS_000474	1.64041	1.43646	1.61634	1.41018	0.8921	1.39792	Up	Chr23	2788462	2844417	+
GS_000477	3.39714	2.89875	3.20413	0.00260803	0.0181659	0.012316	Down	Chr23	2923954	2994703	-
GS_000478	1.13106	1.03995	1.15114	0.0527843	0.0683095	0.00867509	Down	Chr23	3002531	3028454	+
GS_000479	0.90011	0.622543	0.8122	0.00986427	0.017211	0	Down	Chr23	3119879	3141542	+
GS_000481	0.628121	0.379817	0.637974	0.00904704	0	0.00855972	Down	Chr23	3228767	3248898	+
GS_000486	0.337095	0.592714	0.462315	0	0	0	Down	Chr23	3298400	3303487	-
GS_000488	1.85873	1.9635	1.6598	1.23625	0.79521	1.63554	Up	Chr23	3351451	3355923	-
GS_000497	1.19577	2.30322	1.87196	1.53376	0.844106	2.04194	Up	Chr23	3476515	3478482	+
GS_000504	2.3838	2.00929	2.34799	0.28924	0.472198	0.253744	Down	Chr23	3651672	3673092	+
GS_000505	1.45175	1.25741	1.53205	0.217835	0.179401	0.205091	Down	Chr23	3707540	3775099	+
GS_000506	1.73554	1.58311	1.6254	0.089852	0.105465	0.0725776	Down	Chr23	3785978	3815050	-
GS_000508	1.31015	1.5397	1.53347	0.114702	0.215224	0.110127	Down	Chr23	3869011	3877918	-
GS_000510	1.29636	1.1892	1.4394	0.198772	0.0307698	0.136704	Down	Chr23	3912065	3930578	-
GS_000511	0.100875	0.325888	0.191902	0.614022	0.0532805	0.458587	Up	Chr23	3937206	3949476	+
GS_000512	1.19483	1.07036	1.21568	0	0.0451073	0.0836339	Down	Chr23	3952175	3966247	-
GS_000513	0.459838	0.748917	0.567584	0	0	0	Down	Chr23	3970873	3973431	+
GS_000514	0.710949	1.18985	1.56153	0	0	0	Down	Chr23	3973999	3975347	-
GS_000515	1.68985	1.65894	1.73387	0.0463572	0.181451	0.0393619	Down	Chr23	3984106	4017802	-
GS_000516	2.77352	2.67834	2.90816	2.40862	1.52709	2.2136	Up	Chr23	4022765	4024295	-
GS_000519	2.31046	2.45734	2.46512	2.41027	1.7198	3.33735	Up	Chr23	4046990	4048076	+
GS_000522	1.1566	1.07717	1.2259	0.0264811	0.0715611	0.0582118	Down	Chr23	4130386	4196563	-
GS_000525	0.481986	0.585417	0.576612	0.292108	0.432882	0.319446	Up	Chr23	4231488	4242149	-
GS_000526	1.03694	1.54535	1.18202	2.84662	3.49233	2.99879	Up	Chr23	4245101	4245873	-
GS_000527	0.149738	0.232819	0.217843	0.435056	0.312952	0.40079	Up	Chr23	4248361	4264906	+
GS_000529	1.65302	1.75948	1.76284	2.39367	1.78479	2.141	Up	Chr23	4279909	4288604	-
GS_000532	1.84323	2.13793	1.73638	2.24396	1.34521	2.61365	Up	Chr23	4350012	4353088	-
GS_000535	2.43778	2.88416	2.68066	3.53939	2.91102	3.77609	Up	Chr23	4370549	4381751	+
GS_000537	0.653595	1.02382	0.944665	0.0474794	0.139516	0.0455588	Down	Chr23	4418143	4426292	+
GS_000540	2.36639	2.3588	2.23117	0.120695	0.421139	0.253729	Down	Chr23	4449030	4456066	+
GS_000541	1.71759	1.64259	1.62992	0	0	0	Down	Chr23	4464100	4465749	-
GS_000543	1.17959	1.29791	1.31236	1.45594	0.640723	1.50141	Up	Chr23	4509624	4514002	-
GS_000545	2.73495	3.12041	2.84259	0.741667	0.463877	0.860964	Down	Chr23	4539833	4541583	+
GS_000546	1.50023	1.74767	1.67302	0	0	0	Down	Chr23	4543863	4551427	-
GS_000549	2.50425	2.33263	2.61336	0.33265	0.383815	0.531874	Down	Chr23	4594365	4618500	+
GS_000556	2.44551	2.59529	2.46328	2.89876	1.52914	3.19542	Up	Chr23	4748566	4756862	-
GS_000559	1.73332	2.06522	1.85046	1.6012	1.40629	1.50788	Up	Chr23	4837708	4847466	-
GS_000563	1.40867	1.36362	1.4268	0.192392	0.161857	0.113906	Down	Chr23	4981777	4993471	-
GS_000564	1.84475	2.71211	2.27121	1.91211	1.46522	2.24835	Up	Chr23	4999922	5005234	-
GS_000570	1.46802	1.8079	1.47546	1.15106	0.777144	1.71895	Up	Chr23	5061636	5064589	+
GS_000573	3.98526	4.40111	4.17372	4.07357	4.01336	4.44502	Up	Chr23	5117355	5119272	+
GS_000578	5.3288	5.30762	5.25818	0.918555	1.93581	0.313135	Down	Chr23	5155962	5157723	+
GS_000580	0.964578	1.88931	0.963562	0	0	0	Down	Chr23	5206496	5208699	+
GS_000582	0.947226	0.772641	0.927381	0	0	0	Down	Chr23	5227071	5238258	-
GS_000583	0.784017	0.544293	0.674825	0.095445	0.0178983	0.0713382	Down	Chr23	5241961	5248202	-
GS_000584	2.56627	2.56135	2.61353	2.5519	1.91783	3.36402	Up	Chr23	5260265	5276857	-
GS_000588	3.89038	4.24021	3.70582	3.98519	3.21474	4.18665	Up	Chr23	5326281	5330856	-
GS_000591	3.50698	4.06891	3.61109	3.10934	3.30068	3.60016	Up	Chr23	5346426	5347544	+
GS_000593	2.98173	3.59808	2.96781	3.22657	1.96376	2.89989	Up	Chr23	5353281	5356608	-
GS_000596	1.56682	1.89603	2.03028	2.10697	0.65256	2.01769	Up	Chr23	5361995	5364398	-
GS_000601	0.977446	0.701682	0.830132	0	0.0782009	0.0855941	Down	Chr23	5429708	5435448	-
GS_000602	1.28023	1.70353	1.38677	0	0.115416	0	Down	Chr23	5440047	5442528	-
GS_000604	2.80665	3.19137	2.92586	4.04986	3.48928	2.53795	Up	Chr23	5470046	5478245	+
GS_000607	0.726295	0.757206	0.760235	1.06722	1.1678	0.656218	Up	Chr14	2521431	2522482	-
GS_000609	1.23346	1.45948	1.56389	0.147524	0.0207479	0.0339141	Down	Chr14	2432037	2447776	+
GS_000612	3.21092	2.77914	3.09453	0.535833	0.54885	0.667488	Down	Chr14	2310044	2338140	-
GS_000613	2.7272	2.15754	2.70548	0.0677876	0	0	Down	Chr14	2306829	2308622	-
GS_000616	2.68201	3.01273	2.89126	2.65436	1.73874	2.29022	Up	Chr14	2247905	2249532	-
GS_000619	1.51603	1.31172	1.53131	0.279813	0.183111	0.205378	Down	Chr14	2196755	2229862	-
GS_000620	0.500087	1.63938	0.578848	0	0	0	Down	Chr14	2190436	2193420	+
GS_000622	0.0262576	0.0575985	0.0383442	1.25429	1.84845	1.12274	Up	Chr10	10636275	10648047	+
GS_000623.2	0.670157	0.848471	0.722886	1.56916	0.978862	1.42217	Up	Chr10	10663624	10669758	+
GS_000625	0.767574	1.58537	0.629711	1.76661	0.993702	1.30915	Up	Chr10	10682442	10684227	+
GS_000627	2.81701	2.13249	2.62555	0.01336	0.00724051	0	Down	Chr10	10693190	10752831	-
GS_000628	3.6545	3.31838	3.25118	0	0	0	Down	Chr10	10769524	10773231	-
GS_000630	1.5095	1.89877	1.56716	0.0645295	0.0676128	0.122447	Down	Chr10	10789902	10805572	+
GS_000632	2.47411	2.44021	2.63313	0	0	0.0312133	Down	Chr10	10859866	10863421	+
GS_000636	1.04521	0.902442	1.02528	0.00929314	0.00329627	0.00349857	Down	Chr10	10982574	11075896	+
GS_000639	2.21277	2.2173	2.33963	0	0	0	Down	Chr10	11116537	11119213	+
GS_000640	5.54424	5.54032	5.42268	8.79531	7.91254	8.02581	Up	Chr10	11152956	11153988	-
GS_000641	0.0711825	0.0342983	0.0460845	0.176469	0.00928323	0.24366	Up	Chr10	11155579	11172521	-
GS_000643	1.36015	1.87325	1.40232	0.12389	0.210471	0.147577	Down	Chr10	11242691	11249322	-
GS_000644	0.889118	1.89301	0.866149	0	0	0	Down	Chr10	11253352	11254664	+
GS_000645	2.35002	3.52749	2.8065	0	0	0	Down	Chr10	11257077	11257932	+
GS_000646	2.23674	2.33537	2.19531	0.119976	0.39093	0.420751	Down	Chr10	11265724	11267081	+
GS_000659	1.8433	2.14983	2.1595	0.637032	0.274129	0.421546	Down	Chr10	11390047	11397504	+
GS_000669	1.96751	1.37025	2.21303	0.177921	0.194959	0	Down	Chr10	11472932	11476265	-
GS_000672	2.33984	2.21153	2.21471	0.239311	0.481512	0.596089	Down	Chr10	11503040	11535327	-
GS_000676	0.0617444	0.068179	0	0	0.171956	0.512101	Up	Chr10	11610931	11613756	-
GS_000682	1.27451	1.4509	1.34896	0.064227	0.0572613	0	Down	Chr10	11653272	11654772	-
GS_000684	0.792619	0.850197	0.718425	0.0158869	0.013823	0.029962	Down	Chr10	11660755	11672605	-
GS_000685	0.43758	0.237026	0.670458	0.0155172	0	0	Down	Chr10	11707468	11718222	-
GS_000686	0.854268	0.684611	0.906227	0.0911361	0.0406902	0	Down	Chr10	11724699	11735729	-
GS_000687	1.95829	2.37505	2.18896	0.482822	0.223884	0.502832	Down	Chr10	11738600	11740746	+
GS_000688	2.84889	3.42834	2.97228	3.12032	2.44088	3.17733	Up	Chr10	11743149	11747015	-
GS_000690	0.605159	0.870513	1.09986	8.53242	8.55729	7.81616	Up	Chr10	11759342	11760399	-
GS_000691	5.45054	5.53049	5.00521	1.02085	0.72325	2.08085	Down	Chr10	11762877	11763896	-
GS_000692	0.353853	0.995508	0.61992	0	0	0	Down	Chr10	11766987	11769013	-
GS_000693	3.05764	3.34546	2.99657	2.58564	2.15	2.79978	Up	Chr10	11771290	11794038	+
GS_000696	1.0118	1.12503	1.12214	0	0	0	Down	Chr10	11856805	11864971	-
GS_000697	2.73337	2.537	2.67686	0.665407	0.711726	0.495096	Down	Chr23	12625646	12645491	+
GS_000698	1.88995	1.33889	1.78421	0.0515061	0.0465459	0.0491765	Down	Chr23	12573592	12577227	+
GS_000703	2.65066	2.16536	2.61303	0.215051	0.41648	0.311833	Down	Chr23	12401805	12444080	-
GS_000705	0.488603	0.720776	0.647952	0.515359	0.536794	0.558415	Up	Chr23	12352680	12373245	+
GS_000712	2.03768	2.13456	2.27108	0.0847252	0.188322	0.117746	Down	Chr23	12117346	12164762	+
GS_000713	1.76891	2.03374	1.80763	1.85115	1.13071	2.48356	Up	Chr23	12081339	12092127	-
GS_000714	0.783197	0.832534	0.635763	1.54185	1.54707	1.46442	Up	Chr23	12064867	12072165	+
GS_000716	1.0891	0.848874	1.28851	0	0	0	Down	Chr23	11915420	11916641	+
GS_000718	1.232	1.52731	1.25264	0.0687996	0.119711	0.24426	Down	Chr23	11895727	11901300	-
GS_000719	0.450937	0.277751	0.475676	2.73406	1.57004	3.75029	Up	Chr23	11881148	11892309	+
GS_000720	1.3403	1.16976	1.38185	0.0474146	0.0230095	0.0271655	Down	Chr23	11864863	11878583	+
GS_000722	2.22371	2.62263	2.36805	1.68579	1.07518	2.16501	Up	Chr23	11819613	11822891	-
GS_000723	1.75741	1.97299	1.83934	2.04137	1.99621	1.90584	Up	Chr23	11783517	11818604	-
GS_000724	7.37253	8.01541	7.57802	8.57402	7.41753	8.1618	Up	Chr23	11773878	11774827	+
GS_000726	1.37628	1.53698	1.45007	0.18085	0.0332218	0.0706412	Down	Chr23	11752426	11756442	-
GS_000729	2.04758	1.67115	1.91236	0.146832	0.586425	0.240914	Down	Chr23	11547456	11565349	+
GS_000733	2.47195	3.03849	2.7031	4.31035	3.63859	2.98686	Up	Chr11	19343467	19352289	-
GS_000734	0.70931	0.920562	0.831962	0.625846	0.660167	1.24208	Up	Chr11	19361362	19367926	+
GS_000741	2.22919	1.96169	2.34009	0.226622	0.458056	0.191203	Down	Chr11	19439453	19495260	-
GS_000743	2.48833	2.51566	2.66494	2.5757	1.3658	2.61812	Up	Chr11	19577799	19578840	-
GS_000744	1.12562	1.66094	1.4571	0.0360153	0.0481338	0.360075	Down	Chr11	19579427	19589110	+
GS_000746	1.56363	1.7281	1.90052	0	0	0	Down	Chr11	19600553	19604324	+
GS_000748	0.98677	1.00162	1.09731	0	0.00372757	0	Down	Chr11	19612356	19656008	-
GS_000749	0.434161	0.467829	0.450232	0	0	0	Down	Chr11	19662945	19674375	-
GS_000755	6.25741	6.16305	5.91683	7.11189	5.13397	6.32417	Up	Chr11	19766143	19767039	-
GS_000756	1.61792	1.75917	1.74669	0.462611	0.220832	0.122956	Down	Chr11	19771413	19776742	+
GS_000757	2.86471	3.38688	3.0328	2.67443	2.24597	3.57277	Up	Chr11	19778493	19783829	+
GS_000759	2.39377	2.50744	2.80301	0	0.539952	0.245989	Down	Chr11	19841035	19842397	-
GS_000760	1.4668	1.50965	1.52685	0	0	0	Down	Chr11	19858744	19877304	+
GS_000761	3.62525	4.09275	3.90937	3.49531	2.89943	2.74868	Up	Chr11	19882074	19886638	-
GS_000762	1.64017	1.74009	1.89581	0	0	0	Down	Chr11	19900798	19916514	-
GS_000763	4.1728	4.5799	4.29933	4.1264	2.71096	4.77834	Up	Chr11	19946033	19956917	-
GS_000766	1.34951	1.8962	1.45416	3.35854	3.28323	4.22932	Up	Chr11	20086214	20090757	-
GS_000768	1.79088	1.54653	1.78559	0.0134297	0	0.0130122	Down	Chr11	20169455	20184723	+
GS_000771	3.49947	3.7195	3.39704	6.63311	4.94984	7.00331	Up	Chr11	20201051	20207596	+
GS_000772	2.97258	2.94959	2.71561	5.18132	4.90945	4.81325	Up	Chr11	20217028	20263706	+
GS_000773	4.06459	4.12097	3.68523	5.99744	5.65877	5.45383	Up	Chr11	20264897	20265940	+
GS_000777	0.539681	0.526302	0.456953	0.0464935	0	0	Down	Chr11	20296592	20307968	-
GS_000778	1.00199	1.30735	1.27782	0.0837457	0.161934	0.136233	Down	Chr11	20318169	20334236	+
GS_000781	2.59932	2.60521	2.29193	4.07741	2.38651	4.10568	Up	Chr11	20402197	20403890	-
GS_000784	1.63794	1.8814	1.17902	2.12756	1.25038	1.49313	Up	Chr11	20431599	20432886	+
GS_000786	0.975806	1.1244	1.01898	0	0	0	Down	Chr11	20448221	20459666	+
GS_000787	1.21797	1.15401	1.40887	0.0613202	0.0219744	0.0364338	Down	Chr11	20462965	20483794	-
GS_000788	0.0472216	0.0982423	0.0900474	0.2222	1.53331	1.91175	Up	Chr11	20512427	20515078	+
GS_000789	1.17568	1.0727	1.14314	0.00745433	0.0197443	0.00737995	Down	Chr11	20520992	20550630	-
GS_000793	1.83238	1.83936	1.93155	2.56415	0.818091	2.50663	Up	Chr11	20626838	20631878	-
GS_000796	1.07812	1.11952	0.997869	0	0.0574338	0.0411556	Down	Chr11	20708910	20717902	-
GS_000798	2.15032	3.2496	1.90545	0.142971	0.0433137	0.046795	Down	Chr11	20796541	20800033	+
GS_000799	0.145201	0.0197059	0.113857	0.855407	0.443752	0.259591	Up	Chr11	20803538	20824050	-
GS_000800	1.35708	1.44445	1.54111	0.0816574	0.134788	0.0886399	Down	Chr11	20828322	20846666	+
GS_000801	2.26148	2.36476	2.12324	1.99571	1.09101	2.40576	Up	Chr11	20853503	20862174	-
GS_000803	2.15721	2.18193	2.03009	0.0125687	0	0	Down	Chr11	20913432	20926070	+
GS_000804	1.22612	2.08003	1.35181	0	0	0	Down	Chr11	20931921	20932923	+
GS_000805	1.24523	0.99157	1.04996	0	0	0	Down	Chr11	20934993	20936462	+
GS_000806	0.982273	1.18361	0.659086	0	0	0	Down	Chr11	20939221	20941100	+
GS_000808	1.65175	2.18327	1.78954	2.57626	1.30639	3.07774	Up	Chr11	20954922	20958237	+
GS_000817	0.145538	0.0787966	0	0.226601	0.670053	0.34582	Up	Chr11	21013538	21015157	+
GS_000820	0.400161	0.41263	0.413865	0	0	0	Down	Chr11	21080336	21088595	-
GS_000822	1.62711	1.13927	1.59401	0.00613683	0.00183502	0.0097107	Down	Chr11	21124542	21222751	+
GS_000824	0.210069	0.111237	0.327849	0	0	0	Down	Chr11	21233804	21243235	+
GS_000825	0.290862	0.247296	0.218212	2.58677	0.980558	1.06807	Up	Chr11	21252265	21254426	+
GS_000827	3.89698	3.9677	3.85668	3.90788	3.01746	4.00364	Up	Chr11	21265352	21266053	+
GS_000831	3.35933	3.78945	3.54719	4.10048	4.00738	4.81963	Up	Chr11	21281258	21287213	-
GS_000832	0.837958	0.596657	0.633439	0	0.118905	0.0437136	Down	Chr11	21299652	21323661	+
GS_000833	2.21006	2.48654	2.42285	0.144138	0.307302	0.229331	Down	Chr11	21329066	21344182	-
GS_000834	2.39179	2.50989	2.35978	2.51643	1.99416	3.21463	Up	Chr11	21371209	21385613	-
GS_000835	0.26169	0.146615	0	0.650354	0.458528	0.620674	Up	Chr11	21387260	21388307	+
GS_000837	2.83263	2.81035	2.95992	0	0	0	Down	Chr11	21403783	21404788	-
GS_000838	1.64901	1.54029	1.60492	0.0242359	0.0192075	0.0183875	Down	Chr11	21413095	21491370	-
GS_000839	3.09168	3.12463	2.99917	0.0254677	0.273267	0.182887	Down	Chr11	21493493	21498779	-
GS_000840	0.818068	0.688731	0.645131	0	0	0.0192998	Down	Chr11	21505392	21513483	-
GS_000842	1.34432	1.76173	1.56401	0	0	0	Down	Chr11	21525410	21527182	-
GS_000849	1.08241	1.11561	1.14552	0	0	0	Down	Chr13	4963852	4973923	+
GS_000854	1.71631	2.06317	2.1896	0	0	0	Down	Chr13	4916529	4917155	-
GS_000857	2.29137	2.58774	2.35166	0.597524	0.348616	0.118423	Down	Chr13	4676582	4683512	-
GS_000858	0.7475	1.05571	0.566866	0	0	0	Down	Chr13	4642953	4658205	-
GS_000859	1.85232	2.17648	1.93872	1.48723	0.822933	1.83821	Up	Chr13	4607010	4613015	+
GS_000860	0.641334	0.691364	0.613928	0	0	0	Down	Chr13	4593231	4598805	-
GS_000865	1.89917	1.70351	1.80469	0.289334	0.210308	0.35374	Down	Chr13	4494790	4507381	+
GS_000867	2.11366	1.98526	1.94961	0.314381	0.409593	0.403062	Down	Chr13	4463293	4484440	+
GS_000869	0.942642	1.1015	1.25559	0	0	0	Down	Chr13	4447691	4449186	+
GS_000873	0.642903	0.614493	0.740772	0	0	0.0153557	Down	Chr13	4398344	4409304	-
GS_000877	2.87404	2.90786	3.02249	0.0577703	0.136722	0.0639814	Down	Chr4	305506	320015	-
GS_000878	2.05436	3.19514	2.18055	0.0265101	0	0	Down	Chr4	297223	303783	+
GS_000879	1.62236	2.05478	1.70231	4.71383	3.86581	2.06209	Up	Chr4	257829	292748	-
GS_000880	1.16422	1.24656	0.832502	0.0698328	0.0266615	0.0122775	Down	Chr4	250166	255890	+
GS_000883	1.70222	1.81369	1.61621	0.199277	0.0683	0.145547	Down	Chr4	221457	223930	-
GS_000891	1.53623	1.6609	1.27799	0.137494	0.231623	0.171754	Down	Chr4	173507	179731	-
GS_000892	2.10202	2.44055	2.45082	0.150355	0.411185	0	Down	Chr4	170072	172656	+
GS_000893	0.697046	0.693145	0.446859	0.34284	0.935862	1.49257	Up	Chr4	159890	160755	+
GS_000900	0.947559	0.633585	0.609498	0.0115518	0.0354245	0.0303034	Down	Chr4	65865	90550	+
GS_000902	1.14066	1.14737	1.04727	0.0129557	0.0684156	0	Down	Chr4	35373	45702	-
GS_000903	1.76879	1.79689	1.82796	0	0.0165293	0	Down	Chr4	23341	31715	-
GS_000904	0.658891	0.383329	0.503492	0.0292406	0.0264341	0	Down	Chr4	13062	19066	-
GS_000907	1.71283	1.5027	1.56841	0.00612033	0.0213963	0.0287031	Down	Chr16	4626098	4653084	+
GS_000908	1.37858	1.64601	1.75746	1.35302	0.710257	1.60394	Up	Chr16	4618270	4623495	-
GS_000911	0.819515	0.698082	0.810177	0	0	0	Down	Chr16	4572328	4579265	-
GS_000913	0.660373	0.898224	0.5433	0	0	0	Down	Chr16	4552137	4566670	-
GS_000914	1.8339	2.1208	1.95126	2.82448	1.48991	2.84829	Up	Chr16	4537784	4549876	+
GS_000915	1.36252	1.46098	1.20576	1.14399	0.666178	1.29712	Up	Chr16	4523652	4535467	-
GS_000921	1.60565	1.62366	1.84968	0	0	0	Down	Chr16	4155488	4157619	-
GS_000925	2.34568	1.2697	2.04596	0	0	0	Down	Chr6	24624959	24625472	-
GS_000926	0.301473	0.238114	0.20205	0.175447	0.120667	0.233472	Up	Chr6	24528549	24595795	-
GS_000933	1.24995	1.26469	1.3842	0.128841	0.176639	0.255751	Down	Chr6	24483832	24503574	-
GS_000936	6.22108	6.31876	6.44206	0.876092	0.473897	0.777229	Down	Chr6	24364362	24369402	-
GS_000937	1.87913	2.0954	2.0417	0.363731	0.436317	0.491832	Down	Chr6	24260052	24269988	-
GS_000938	0.287986	0.276344	0.520059	0.505451	0.184686	0.553442	Up	Chr6	24241811	24252741	+
GS_000943	0.0942453	0.275676	0.236826	0	0.007883	0.00875271	Down	Chr6	24144881	24161473	-
GS_000950	2.13368	2.18654	2.00015	0.0770548	0.136522	0.0730493	Down	Chr6	23825077	23826663	+
GS_000952	1.57129	1.91749	1.95405	0	0	0	Down	Chr6	23729537	23730977	+
GS_000953	0.248314	0.267038	0.276626	0.250007	0.266954	0.152653	Up	Chr6	23690217	23718281	-
GS_000954	1.36991	1.66164	1.38873	0.164505	0.234586	0.29772	Down	Chr6	23670055	23678518	+
GS_000955	1.2979	1.41557	1.2691	1.51238	1.25927	0.858865	Up	Chr6	23648969	23655285	+
GS_000956	1.91409	1.72477	1.75381	0.110975	0.330293	0.0668346	Down	Chr6	23633409	23643832	+
GS_000957	2.26914	2.58003	2.22608	2.88862	3.07385	2.91256	Up	Chr6	23624591	23629751	+
GS_000959	0.486006	0.580554	0.802168	1.91156	0.797697	0.760423	Up	Chr6	23571460	23573894	-
GS_000960	1.44328	1.79325	1.4235	1.64213	1.12494	1.0934	Up	Chr6	23565904	23569530	+
GS_000962	1.76149	1.84775	1.84167	0.0112204	0.0726804	0.021773	Down	Chr6	23512991	23548103	-
GS_000966	2.56752	2.84285	2.11755	0.403878	0.0922741	0.3085	Down	Chr6	23464616	23471902	-
GS_000969	1.75887	1.35266	1.64564	0.0293481	0.0747363	0.0118933	Down	Chr6	23201606	23284129	+
GS_000971	1.15596	0.738634	1.2364	0	0	0	Down	Chr6	23096539	23100776	+
GS_000972	2.3155	1.89505	2.18366	0.0120242	0.0318693	0.0276229	Down	Chr6	22965873	23094282	+
GS_000975	1.32951	1.63519	1.5946	0.0436774	0.0746073	0	Down	Chr6	22938378	22942876	+
GS_000978	1.12293	1.15895	1.15498	0.00707337	0.00624873	0.0401979	Down	Chr6	22899014	22927768	-
GS_000982	3.93553	3.07303	3.53983	0	0	0	Down	Chr6	22703869	22705032	-
GS_000985	1.43142	1.4977	1.31354	0.0864988	0.109453	0.011123	Down	Chr6	22637209	22651824	+
GS_000987	2.33006	2.1692	2.13514	1.79238	1.33946	2.16566	Up	Chr6	22579330	22612152	+
GS_000988	1.23686	1.55933	1.27312	1.60167	0.86822	1.78462	Up	Chr6	22575574	22577487	-
GS_000989	0.292812	0.691681	0.600237	0	0	0	Down	Chr6	22567821	22571443	-
GS_000990	0.95986	1.00958	1.14288	0	0	0	Down	Chr6	22556225	22561437	-
GS_000991	0.595951	0.772115	0.522949	0.66357	0.611346	0.620156	Up	Chr6	22425446	22506152	+
GS_000992	4.02745	4.39221	3.99989	1.59746	1.96184	0.408525	Down	Chr6	22401754	22403032	-
GS_000993	1.95478	1.84259	1.93108	0.269091	0.255873	0.327252	Down	Chr6	22319514	22397071	+
GS_000995	2.34568	1.2697	2.04596	0	0	0	Down	Chr6	22302186	22302699	+
GS_000997	2.00586	2.15561	2.05183	1.34442	0.997397	1.8258	Up	Chr6	22237585	22258586	-
GS_001001	1.93213	1.86463	1.96237	0.058381	0.0719162	0.0664823	Down	Chr20	8299556	8311522	-
GS_001002	2.22243	2.09901	2.14544	0.405097	0.449951	0.213151	Down	Chr20	8255909	8290139	-
GS_001003	0.515149	0.438276	0.511736	0.11345	0.0333635	0.00404839	Down	Chr20	8202385	8250425	+
GS_001008	1.38121	1.18838	1.32315	0.0906399	0.029771	0.037814	Down	Chr20	7958610	8008392	+
GS_001010	0.752651	0.987088	0.986882	0.106866	0.0594862	0	Down	Chr20	7929939	7945533	-
GS_001011	2.3926	2.2784	2.41628	0	0.00516729	0	Down	Chr20	7798987	7834399	-
GS_001013	2.186	2.29939	2.13361	0.346106	0.559426	0.635821	Down	Chr20	7557088	7581888	+
GS_001018	1.93483	2.00886	2.16338	2.24974	1.70319	2.75824	Up	Chr20	7451008	7454278	-
GS_001019	1.02862	1.1264	0.939821	0	0	0.0362484	Down	Chr20	7443887	7448891	-
GS_001026	1.40443	0.941616	1.33484	0.00295186	0	0.00285969	Down	Chr20	7087135	7150187	-
GS_001032	0.983259	0.934404	0.73861	1.05008	1.17418	0.884004	Up	Chr20	6897348	6898174	+
GS_001033	0.856094	0.922331	0.881456	1.28673	0.681111	1.37831	Up	Chr20	6881019	6896404	+
GS_001034	2.36343	1.72471	2.39858	0	0	0	Down	Chr20	6863639	6865031	-
GS_001035	2.82704	2.48915	2.76145	0.0851797	0	0.539753	Down	Chr20	6766928	6768379	+
GS_001036	0.518829	0.731351	0.658677	0.487033	0.344872	0.966296	Up	Chr8	6775451	6805386	+
GS_001038	2.60824	2.43487	2.33836	2.41286	1.58968	1.65892	Up	Chr8	6674491	6679877	-
GS_001041	1.60372	1.69777	1.48527	0	0	7.70399e-10	Down	Chr8	6621966	6624865	+
GS_001043	2.92081	3.26178	3.06522	0.0703342	0.66701	0.315542	Down	Chr8	6612407	6614736	+
GS_001047	2.08537	2.60021	2.01699	2.02481	1.6685	2.24485	Up	Chr8	6545256	6555015	-
GS_001054	1.33434	1.58387	1.50301	1.37496	0.742882	1.4232	Up	Chr8	6309013	6325093	-
GS_001062	1.71879	1.55772	1.6812	0	0	0	Down	Chr8	6108325	6149938	+
GS_001066	5.15073	5.05969	4.95249	1.32087	1.33216	1.52224	Down	Chr8	5862204	5863899	+
GS_001067	2.325	2.80043	2.37769	3.25152	1.91994	3.74667	Up	Chr8	5756532	5764417	+
GS_001070	0.954199	0.66134	0.863996	0	0	0	Down	Chr8	5666065	5674561	-
GS_001082	0.681046	0.741006	0.761507	0.814145	0.73804	0.688019	Up	Chr8	5426892	5474689	-
GS_001087	0.0667499	0.116378	0.128073	0.0845537	0.18907	0.0792606	Up	Chr8	5364359	5370418	+
GS_001089	0.0429222	2.39487e-08	0	0.0545014	0.0815412	0.105569	Up	Chr8	5343870	5355034	-
GS_001091	1.18781	1.02408	1.0199	0.165198	0.0504764	0.0555386	Down	Chr8	5333987	5337117	+
GS_001093	2.6222	2.93432	2.66585	4.18654	4.02437	4.72223	Up	Chr8	5316188	5324517	-
GS_001098	1.99516	1.73869	2.10339	0.246641	0.243441	0.225173	Down	Chr8	5291688	5293440	+
GS_001101	2.26637	2.48108	2.13785	0	0	0	Down	Chr8	5264807	5266268	-
GS_001104	1.42931	1.04868	1.83336	0	0	0	Down	Chr8	5047637	5049202	+
GS_001105	2.28532	2.09083	1.95278	0	0.0780099	0.362797	Down	Chr8	5025695	5027218	+
GS_001108	2.8532	3.20314	2.73505	0	0	0	Down	Chr8	4886790	4887942	+
GS_001111	2.26603	2.3414	2.45001	0	0.209529	0.039436	Down	Chr8	4814482	4820114	-
GS_001119	0.553852	0.459809	0.433725	0	0	0	Down	Chr8	4437963	4451963	+
GS_001121	1.31708	1.00971	1.2203	0.00731563	0	0	Down	Chr8	4229847	4292411	-
GS_001124	4.23146	4.36394	4.31602	0.82573	0.759968	0.425291	Down	Chr8	4149873	4153000	-
GS_001125	2.24713	1.86718	2.07512	0.277836	0.317672	0.28411	Down	Chr8	4095792	4113139	-
GS_001126	1.74171	1.39552	1.65893	0.171516	0.247276	0.166643	Down	Chr8	3943796	4002680	-
GS_001129	1.03701	0.680006	0.980342	5.93795	1.58446	6.39546	Up	Chr8	3864911	3880190	-
GS_001130	0.970253	1.03508	0.818865	0	0	0	Down	Chr8	3850549	3860055	+
GS_001134	0	0.204001	0	2.46069	1.31041	2.52706	Up	Chr8	3774511	3776001	-
GS_001136	0.649145	1.5923	1.04924	0.654143	1.10158	1.44721	Up	Chr8	3766229	3768725	-
GS_001139	0.654224	1.06012	0.718764	0	0	0	Down	Chr8	3749115	3750629	-
GS_001140	1.58349	1.58103	1.65898	1.1184	0.812706	1.57487	Up	Chr8	3730734	3742689	+
GS_001145	0.702341	0.948813	0.72481	1.43182	1.56155	0.767684	Up	Chr8	3668678	3687562	-
GS_001146	2.73201	2.37441	2.74174	0.700764	0.732345	0.519511	Down	Chr18	12480248	12487962	-
GS_001149	0.833712	0.806506	0.996421	1.06056	0.806335	0.607401	Up	Chr18	12542187	12547312	+
GS_001150	1.34358	1.5948	1.4348	1.30964	1.11428	0.838571	Up	Chr18	12592506	12662544	+
GS_001153	2.22177	2.08936	2.26569	0.211455	0.478864	0.172984	Down	Chr18	12795136	12852547	-
GS_001154	1.21815	1.44924	1.3354	0.0308413	0.0531113	0.02911	Down	Chr18	12860469	12880408	-
GS_001155	1.94831	1.76395	1.97392	0.54461	0.263866	0.40062	Down	Chr18	12889061	12917819	-
GS_001156	2.3427	2.16932	2.16633	0.526509	0.514449	0.468728	Down	Chr18	12924614	12962634	-
GS_001157	2.26181	3.22488	1.84879	0	0	0	Down	Chr18	12990804	12994646	-
GS_001158	0.292417	0.215247	0.29552	0.00550215	0	0	Down	Chr18	12998590	13061531	+
GS_001159	1.41668	1.10688	1.33829	0.0745404	0.0588362	0.0290462	Down	Chr18	13094812	13266430	+
GS_001160	2.04086	1.8443	1.87797	1.75653	1.33616	2.00283	Up	Chr18	13295727	13363467	+
GS_001162	1.26034	1.67289	0.860004	0	0	0.0650695	Down	Chr18	13374198	13376532	-
GS_001164	0.209473	0.281782	0.254188	8.28107e-09	0.00769165	2.16404e-11	Down	Chr18	13424989	13478604	+
GS_001165	0.184712	0.473916	0.181104	1.27256	0.869612	0.545	Up	Chr18	13492678	13496385	+
GS_001167	2.37843	2.13223	2.32636	0	0	0	Down	Chr18	13824212	13878268	+
GS_001170	1.73017	1.78921	1.69514	0	0.00757	3.20343e-16	Down	Chr18	14296167	14340871	+
GS_001171	1.61099	1.63859	1.71846	0.0278473	0.0482675	0.0535888	Down	Chr18	14348931	14370955	+
GS_001173	1.36558	1.13137	1.13688	9.06012e-09	8.96959e-15	0	Down	Chr18	14397346	14407607	+
GS_001177	3.1962	2.81554	3.02089	0.61774	0.901619	0.807655	Down	Chr18	14464829	14512658	-
GS_001180	0.41509	0.558855	0.42814	9.20439e-08	0	0	Down	Chr4	8776938	8780777	-
GS_001181	2.15098	2.62487	2.58276	0.169934	0.079776	0.167478	Down	Chr4	8782621	8784453	-
GS_001183	0.918014	1.00237	0.828382	0	0	0	Down	Chr4	8794584	8799899	-
GS_001184	0.690445	0.947169	0.890054	0.0407447	0	0.0193138	Down	Chr4	8801764	8809526	-
GS_001185	1.04586	1.06462	0.732007	0.812371	0.720218	1.07218	Up	Chr4	8810640	8812287	+
GS_001186	0.918844	0.861323	0.855892	0	0	0	Down	Chr4	8814292	8819687	+
GS_001189	2.65392	2.45324	2.60033	0.107549	0.101677	0.123647	Down	Chr4	8849356	8853278	-
GS_001190	6.80888	6.75772	6.50357	0.354677	0.435122	0.512079	Down	Chr4	8854867	8856729	-
GS_001191	1.95718	2.3759	2.30934	1.83078	1.39647	1.78693	Up	Chr4	8859479	8867503	-
GS_001192	0.601809	1.00332	0.612239	1.70085	0.522095	1.61778	Up	Chr4	8868859	8871666	-
GS_001196	2.26192	2.87979	2.65692	0	0	0	Down	Chr4	8893721	8907594	+
GS_001197	1.7198	1.89384	1.76396	0	0	0	Down	Chr4	8907682	8909589	+
GS_001200	3.59428	3.7249	3.47703	6.12017	6.19952	6.31932	Up	Chr4	8929910	8938401	+
GS_001202	0.603507	0.808186	0.834662	0.598634	0.345199	0.654213	Up	Chr4	8946419	8950680	+
GS_001205	1.13584	1.21828	0.998346	3.19153	2.72332	3.10908	Up	Chr4	8966903	8970543	-
GS_001206	0.719474	0.786214	0.684068	0.0355833	0	0.045997	Down	Chr4	8988059	9003306	+
GS_001207	3.07816	3.19648	2.95076	0.18796	0.0823517	0.255545	Down	Chr4	9013531	9014572	-
GS_001213	1.05546	1.30338	1.16496	1.6696	0.976109	1.71347	Up	Chr4	9071633	9074077	+
GS_001215	0.464934	1.00388	0.517418	0	0	0	Down	Chr4	9081525	9084710	+
GS_001216	3.89308	4.18473	3.91112	3.21736	2.68878	3.54771	Up	Chr4	9085619	9091715	-
GS_001218	1.85723	2.23572	1.51607	0.0799864	0.0882289	0.147514	Down	Chr4	9106453	9111196	-
GS_001220	4.27392	4.46072	4.2168	12.0825	11.7247	12.0542	Up	Chr4	9120991	9122824	-
GS_001221	4.20822	4.39452	4.19214	12.0234	11.6687	11.9745	Up	Chr4	9129247	9131080	-
GS_001222	3.7008	4.08567	3.86968	4.33735	4.15882	4.33469	Up	Chr4	9133945	9161273	-
GS_001223	0.148409	0.364805	0.131998	0.586266	0.225998	0.576605	Up	Chr4	9140140	9149319	+
GS_001226	1.92887	2.21563	1.91779	2.10686	1.42895	2.322	Up	Chr4	9169100	9173201	+
GS_001227	0.811079	0.746972	0.81396	0.0427896	0	0	Down	Chr4	9184334	9188543	+
GS_001228	1.22965	1.37074	1.44488	0.167027	0.0476739	0.153205	Down	Chr4	9189281	9204306	+
GS_001229	1.34479	1.50282	1.53681	0.230752	0.129019	0.135211	Down	Chr4	9205331	9208664	+
GS_001231	3.40757	3.72331	3.30749	5.06586	2.08769	5.49243	Up	Chr4	9221190	9223516	+
GS_001232	1.51753	2.51129	1.82857	0.0049258	0.00432404	0	Down	Chr4	9241741	9269620	-
GS_001233	1.91133	1.7995	1.9195	0	0	0	Down	Chr4	9273090	9273558	-
GS_001235	1.11905	1.39976	1.1671	0.0363671	0.0158767	0.0519973	Down	Chr4	9296725	9305137	+
GS_001238	1.08235	0.915034	1.05445	0	0.00206713	0.00219484	Down	Chr4	9509586	9587082	+
GS_001239	0.900378	0.892979	0.782139	0	0.0409532	0.0443655	Down	Chr4	9593966	9597841	+
GS_001241	1.71753	1.70769	1.80913	0.418905	0.148758	0.494821	Down	Chr4	9608004	9668110	-
GS_001243	1.40329	1.62017	1.45586	0.0805537	0.154431	0.0200209	Down	Chr4	9698191	9706238	-
GS_001245	1.398	1.27334	1.32007	0	0	0	Down	Chr4	9728124	9738422	-
GS_001246	6.39216	6.75863	6.58904	0	0.461458	0	Down	Chr4	9742272	9743694	+
GS_001248	1.54404	1.06493	1.37508	0	0	0	Down	Chr4	9785200	9824625	-
GS_001249	3.44892	3.27996	3.16002	0	0	0	Down	Chr4	9953612	9954572	-
GS_001250	0.564092	0.488949	0.467308	0	0	0	Down	Chr4	10028362	10043128	+
GS_001253	1.60164	1.58133	1.64077	0.0101498	0	0.00933909	Down	Chr4	10142125	10155937	-
GS_001255	2.0359	2.27941	2.26333	2.30836	1.66973	2.52038	Up	Chr19	13892634	13914857	-
GS_001256	2.86706	2.83296	2.71967	0	0	0	Down	Chr19	13934377	13935319	+
GS_001260	1.92703	1.81872	1.96899	0.209312	0.231311	0.0741022	Down	Chr19	13991943	14000105	-
GS_001264	1.85603	1.73575	1.83293	0.225072	0.0994484	0.087271	Down	Chr19	14255097	14302744	+
GS_001265	6.22576	6.68657	6.43961	9.53486	9.89225	9.52209	Up	Chr19	14315979	14326320	+
GS_001267	1.63102	1.51571	1.54142	0.0323401	0.00717841	0.00773657	Down	Chr19	14342705	14362350	+
GS_001269	1.5528	1.83771	1.95766	0	0	0	Down	Chr19	14372818	14376260	+
GS_001273	2.41841	2.69357	2.21641	3.29137	2.38596	3.36307	Up	Chr19	14448781	14450311	-
GS_001278	1.87317	2.28643	2.0088	1.59285	1.18621	1.70028	Up	Chr19	14470643	14476132	-
GS_001279	1.08829	2.01516	1.14088	0.0508846	0	0	Down	Chr19	14480661	14486082	+
GS_001280	3.21458	3.44192	3.13161	6.23834	4.44415	6.38586	Up	Chr19	14488204	14500692	-
GS_001281	1.53429	1.91107	1.50399	2.88694	1.4335	2.74115	Up	Chr19	14503177	14511631	+
GS_001284	1.07224	1.12531	1.03808	0	0	0	Down	Chr19	14589611	14610372	-
GS_001285	1.1619	1.1022	1.32176	0	0	0	Down	Chr19	14649115	14650702	+
GS_001286	2.10999	1.96396	1.84085	1.69583	2.03425	1.84828	Up	Chr19	14656717	14667130	+
GS_001287	3.44374	3.11494	3.3428	0.40504	0.204047	0.406625	Down	Chr19	14669123	14674345	-
GS_001289	1.21712	1.17269	1.30393	0.0586421	0.0874831	0.0576805	Down	Chr19	14764217	14774694	+
GS_001290	0.791252	0.844377	0.978237	0.140137	0.0533394	0.0519671	Down	Chr19	14775615	14800801	-
GS_001293	0.20278	0.315027	0.300107	0	0.0268158	0	Down	Chr19	14851827	14866456	-
GS_001294	2.66369	2.94504	2.42354	0.291489	0.133111	0	Down	Chr19	14893291	14894819	-
GS_001296	1.80315	2.15777	1.97158	0.55403	0.145536	0	Down	Chr19	14974169	14975508	-
GS_001299	1.44635	1.85125	1.31177	1.57985	1.09784	1.91701	Up	Chr19	15099697	15100854	-
GS_001301	4.10415	4.35383	4.2633	0.23315	0.57718	0.521677	Down	Chr19	15282582	15286807	+
GS_001303	1.21826	1.13635	1.1693	0.311393	0.174996	0.069882	Down	Chr19	15462974	15494451	-
GS_001304	1.91923	1.9669	2.02963	2.14741	2.06638	1.40245	Up	Chr19	15501621	15536751	-
GS_001305	0.3643	0.497076	0.612864	0.348614	0.369432	0.340654	Up	Chr19	15589607	15596008	+
GS_001306	3.41703	3.38516	3.384	5.61764	3.17164	6.4554	Up	Chr19	15601587	15607118	-
GS_001307	0.420455	0.670237	0.288319	1.15948	0.627832	1.3359	Up	Chr19	15607793	15609887	+
GS_001309	1.43406	1.66423	1.60378	0	0	0	Down	Chr19	15703660	15706298	-
GS_001310	1.62159	1.65647	1.51501	0	0	0	Down	Chr19	15707870	15711700	-
GS_001311	0.66335	0.675757	0.681823	0	0.0268476	0	Down	Chr19	15715541	15727331	-
GS_001312	0.299172	0.493004	0.457092	0.708418	1.11826	0.619981	Up	Chr19	15732294	15750410	-
GS_001313	1.86335	2.05254	1.99861	0.115214	0.388411	0.139035	Down	Chr19	15754097	15760421	+
GS_001316	0.202208	0.257203	0.177135	0.0139026	0.00487677	0	Down	Chr19	15777250	15838097	+
GS_001317	1.74047	1.45611	1.64512	0	0	0	Down	Chr19	15841687	15871406	-
GS_001320	2.28323	2.87052	2.52873	1.97529	1.868	3.13426	Up	Chr19	15887321	15892968	+
GS_001323	1.45994	1.77697	1.61015	0	0	0	Down	Chr9	8366908	8368323	+
GS_001324	0.572237	0.703652	0.656486	0.135942	0.0883226	0.00903446	Down	Chr9	8370631	8386868	-
GS_001326	0.463689	0.489603	0.469751	0	0	0	Down	Chr9	8401377	8407731	-
GS_001327	0.876365	0.984003	1.00768	0	0	0	Down	Chr9	8408929	8419395	-
GS_001328	1.20274	1.27406	1.20172	0.0100321	0.00443446	0.0166244	Down	Chr9	8421245	8462039	-
GS_001329	1.24302	1.38002	1.40272	0	0	0	Down	Chr9	8436219	8443921	+
GS_001330	3.37552	3.49293	3.26736	0.0316893	0	0.059731	Down	Chr9	8476367	8481324	-
GS_001332	1.24325	1.30035	1.21558	0.149	0.0436807	0.183448	Down	Chr9	8501886	8504559	-
GS_001334	1.21486	0.937507	0.863911	0.712462	1.0613	0.71641	Up	Chr9	8618737	8630327	-
GS_001336	3.70377	4.15968	3.91372	3.3654	2.22357	3.60528	Up	Chr9	8639536	8641090	-
GS_001339	0.79192	0.595916	0.585266	0.0636305	0.0283476	0.030331	Down	Chr9	8678514	8682780	+
GS_001341	0.551254	0.642762	0.626158	0	0.0345067	0.00893986	Down	Chr9	8738745	8752138	-
GS_001344	1.65251	2.46563	1.48513	0.346774	0.158202	0.31379	Down	Chr9	8779898	8781709	+
GS_001348	1.8475	1.71951	1.69662	0	0.0209947	0.0110472	Down	Chr9	8807508	8836556	+
GS_001349	1.69947	1.37799	1.90236	0	0	0	Down	Chr9	8843187	8844848	+
GS_001352	2.6684	2.75943	2.60211	2.60916	1.48482	1.98126	Up	Chr9	8868911	8870124	-
GS_001353	1.42729	1.03462	1.4202	0.282005	0.0613864	0.0787587	Down	Chr9	8925374	8963785	+
GS_001354	1.38933	1.29562	1.40442	0.275468	0.183032	0.258231	Down	Chr9	8979155	9023519	+
GS_001365	0.674032	0.740333	0.84681	0.795046	1.08931	0.884743	Up	Chr9	9294702	9301329	+
GS_001366	3.58504	3.56708	3.21166	4.58165	4.39815	4.96143	Up	Chr9	9306159	9307574	+
GS_001368	1.56007	1.85042	1.59483	0.128841	0.0289637	0.23089	Down	Chr9	9343052	9346387	+
GS_001373	0.714102	0.957425	0.688555	0.0336269	0.0150228	0	Down	Chr20	8719112	8727019	-
GS_001375	1.49118	1.41366	1.39993	0.0294668	0.00967752	0.0282117	Down	Chr20	8696063	8710323	-
GS_001378	2.40937	1.94042	2.24934	0	0.00194695	0.00206349	Down	Chr20	8574294	8657796	-
GS_001379	1.65413	2.75771	1.89217	0	0	0	Down	Chr20	8571291	8571633	+
GS_001381	1.33079	1.17661	1.4338	0.0344176	0.0367356	0.0520273	Down	Chr20	8493585	8543135	-
GS_001383	1.72229	1.82476	1.57387	0.291485	0.224169	0.211116	Down	Chr20	8482652	8486447	+
GS_001385	1.23867	1.8637	1.15932	0.0717563	0.0321002	0	Down	Chr20	8464780	8470856	+
GS_001386	0.474457	0.752622	0.67432	0	0	0	Down	Chr20	8460195	8464013	+
GS_001387	1.35914	2.01116	1.34896	0	0.0518868	0	Down	Chr20	8448241	8456396	-
GS_001388	2.05738	2.32913	2.33847	0.471894	0.111089	0.179818	Down	Chr20	8439854	8446324	+
GS_001390	1.15482	1.3257	1.45946	0.81732	1.26899	1.1342	Up	Chr20	8342466	8349464	-
GS_001391	0.824076	0.797321	0.928715	0.0692765	0.175404	0.0562339	Down	Chr1	5481466	5499837	+
GS_001393	1.37524	1.57208	1.50417	0.818065	0.964191	1.34924	Up	Chr1	5522884	5532004	-
GS_001394	1.6233	1.90449	1.86654	0.164369	0.238488	0.18744	Down	Chr1	5545554	5549018	-
GS_001396	1.05098	0.821717	1.02294	0.0241875	0.0164739	0.0337498	Down	Chr1	5666209	5773904	+
GS_001400	1.71098	1.75189	1.48194	3.71512	2.17057	3.97434	Up	Chr1	5883709	5889643	-
GS_001401	0.634786	0.457803	0.601739	0.058781	0.0506431	0	Down	Chr1	5890755	5896696	+
GS_001402	0.472267	0.528245	0.594831	0	0	0	Down	Chr1	5897860	5908807	-
GS_001408	2.43724	2.46863	2.69432	0	0.592051	0	Down	Chr1	6144050	6144878	-
GS_001409	0.925585	0.72266	0.926582	0.520351	0.561336	0.480004	Up	Chr1	6207632	6230961	+
GS_001411	0.765245	0.963574	0.871394	0.741222	0.853358	0.514708	Up	Chr1	6265815	6332845	+
GS_001412	5.40351	6.50201	4.68773	0	0	0	Down	Chr1	6344921	6345128	-
GS_001413	1.23294	1.40622	1.46718	0	0.0843891	0.0162258	Down	Chr1	6383047	6394362	-
GS_001416	0.671434	1.05423	1.15168	0	0.0536003	0	Down	Chr1	6424467	6427650	+
GS_001423	2.86762	2.99179	2.88524	0	0	0	Down	Chr1	6668760	6669537	-
GS_001424	1.56793	2.18757	1.43114	0.0889947	0.0569611	0.055487	Down	Chr1	6675179	6696220	-
GS_001425	2.77526	2.89855	2.42583	0.648024	0.287904	0.357782	Down	Chr1	6764315	6771147	-
GS_001427	0.895476	0.698836	0.868714	0.00820759	0.0071589	0.00994496	Down	Chr1	6796430	6942306	-
GS_001429	0.762947	0.687343	0.690214	0.018457	0.0370541	0.0269951	Down	Chr1	6978153	6990350	+
GS_001433	1.65195	1.63508	1.68406	0.0998336	0.1184	0.0334037	Down	Chr1	7038067	7075341	-
GS_001438	1.18009	0.889984	1.08584	0.0165964	0.0478563	0.00771888	Down	Chr19	3020018	3170400	-
GS_001443	1.63884	1.85911	1.8295	2.10441	1.34847	2.4858	Up	Chr19	3533251	3538034	-
GS_001449	0.918492	0.823606	1.16275	0	0	0	Down	Chr19	3628080	3633378	-
GS_001450	0.820882	1.42264	1.61926	0	0	0	Down	Chr19	3641645	3642744	-
GS_001453	1.96899	1.67927	1.85539	0.395374	0.313539	0.37928	Down	Chr19	3677161	3698054	-
GS_001459	2.39953	2.73408	1.77954	0.225976	0.0706856	0.0386743	Down	Chr19	3734875	3739742	-
GS_001460	2.70713	2.98292	2.75808	3.47796	2.72414	3.65176	Up	Chr19	3744195	3753984	+
GS_001461	0.407735	0.644697	0.466173	0.794196	0.16804	0.542831	Up	Chr19	3757211	3761446	-
GS_001466	4.00209	4.29111	4.20428	0.275253	0.709018	0.636706	Down	Chr19	3987245	3988529	-
GS_001468	4.66271	4.84807	4.72462	0.0454958	0.0757945	0.168803	Down	Chr19	4051920	4060366	+
GS_001471	0.99885	1.33109	1.21595	0.311939	0.117606	0.182469	Down	Chr22	6240985	6266962	-
GS_001472	2.57793	2.90526	2.82791	4.45565	3.10048	2.54825	Up	Chr22	6268467	6274825	+
GS_001474	4.76734	4.9736	5.04277	2.3541	2.05102	2.02933	Down	Chr22	6283658	6291331	+
GS_001476	3.04642	3.45458	3.25035	0.871782	0.762484	1.15838	Down	Chr22	6308987	6311246	+
GS_001477	1.74704	1.80101	1.82045	0.179266	0.0599337	0.0379661	Down	Chr22	6318579	6332534	+
GS_001479	1.98853	1.88194	1.93499	1.64869	0.979643	1.84524	Up	Chr22	6355235	6357186	-
GS_001481	1.64904	1.39244	1.48724	1.79522	1.02079	1.85205	Up	Chr22	6380152	6382196	+
GS_001486	0.267681	0.420964	0.45031	0	0	0.0178947	Down	Chr22	6413853	6420642	+
GS_001487	2.04823	2.24013	1.96031	0.430682	0.263686	0.153017	Down	Chr22	6424271	6425716	+
GS_001488	0.429616	0.12165	0.365916	0	0	0	Down	Chr22	6428445	6434132	+
GS_001491	0.620368	1.27737	1.3639	0.191111	0	0	Down	Chr22	6468683	6471630	+
GS_001493	2.39343	2.77068	2.54084	2.16485	1.87341	1.6558	Up	Chr22	6504492	6505917	+
GS_001494	1.1043	1.47618	1.3229	0.176217	0.0801259	0.0822895	Down	Chr22	6510482	6513255	+
GS_001503	2.46868	2.68067	2.00069	0.224393	0.118088	0.265927	Down	Chr22	6632753	6635916	+
GS_001505	1.28206	1.86017	1.11939	2.59704	1.1221	1.87594	Up	Chr22	6697471	6698632	+
GS_001507	3.25329	3.78548	3.2852	2.67975	2.20604	3.14295	Up	Chr10	2771982	2773436	+
GS_001508	1.08711	0.760092	1.2209	1.29688	1.63711	1.52451	Up	Chr10	2645930	2739886	-
GS_001510	1.93058	2.28355	2.27426	2.36426	1.83034	2.29708	Up	Chr10	2628607	2630749	+
GS_001511	0.553109	0.407768	0.508365	0.871609	0.546822	0.491576	Up	Chr10	2614166	2624522	-
GS_001512	0.204096	0.284201	0.225407	0.571634	0.803615	0.7931	Up	Chr10	2604087	2608125	+
GS_001517	3.1034	3.28486	3.0257	4.29007	3.2006	4.27549	Up	Chr10	2526440	2531917	-
GS_001519	2.11333	2.1957	1.93984	0.46503	0.226289	0.245281	Down	Chr10	2509906	2511590	+
GS_001520	2.57319	2.65062	2.50439	0.63376	0.474648	0.331123	Down	Chr10	2490547	2508730	+
GS_001521	0.754897	0.838326	0.81992	0.00896894	0	0.00842931	Down	Chr10	2464018	2476815	+
GS_001523	1.31996	1.26488	1.2162	0.081725	0.0548868	0.0205812	Down	Chr10	2393654	2450568	+
GS_001526	0.352774	0.404987	0.427801	0	0	0	Down	Chr10	2353376	2361733	+
GS_001536	4.01985	4.02159	3.94042	1.20213	1.33729	0.88377	Down	Chr10	2242231	2250694	-
GS_001537	1.61623	1.62135	1.96246	0.0285871	0.0260688	0.0270549	Down	Chr10	2233269	2241314	-
GS_001538	1.36451	1.12425	1.31882	0	0.0196404	0	Down	Chr10	2136446	2214765	-
GS_001542	2.59713	2.47399	2.53549	0.505362	0.60588	0.46283	Down	Chr10	2060071	2107458	-
GS_001543	1.96131	2.64193	2.32031	0	0	0	Down	Chr10	2055206	2055528	+
GS_001545	0.725076	0.676901	0.552666	0	0.0366707	0	Down	Chr10	2037311	2043684	-
GS_001548	1.18184	1.01233	1.1356	1.04577	1.01198	0.873274	Up	Chr22	2627669	2640271	-
GS_001550	0.09883	0.106145	0.0779449	0.134282	0.172887	0.344918	Up	Chr22	2658037	2665759	+
GS_001552	1.1474	0.960584	1.25205	0.13891	0	0	Down	Chr22	2683667	2686365	-
GS_001556	2.04367	2.29272	1.99481	1.58731	1.08444	1.67033	Up	Chr22	2722030	2729750	-
GS_001557	4.69982	4.94191	4.58405	5.2769	6.06944	5.68605	Up	Chr22	2736476	2740384	+
GS_001559	5.33323	5.22012	5.35865	1.39446	1.22507	1.29759	Down	Chr22	2748928	2752813	+
GS_001561	0.325265	0.517531	0.313811	5.32387	4.44355	6.20982	Up	Chr22	2764047	2767491	-
GS_001562	1.1774	0	0	1.64605	1.93588	2.09356	Up	Chr22	2769692	2770014	+
GS_001576	3.03179	3.27883	3.34587	0.49055	0.930679	0.556781	Down	Chr12	26174168	26183707	+
GS_001577	1.08646	0.906814	0.9882	0	0.0371673	0.0103941	Down	Chr12	25982970	26004986	+
GS_001581	0.205024	0.541614	0.200233	0	0	0	Down	Chr12	25889344	25897221	+
GS_001585	1.45252	1.50968	1.34079	0.00678562	0.046911	0	Down	Chr12	25763345	25793252	-
GS_001588	1.0063	1.27135	1.25769	0.124452	0.06542	0.34146	Down	Chr12	25650983	25662488	+
GS_001591	1.37713	1.81159	1.4222	0	0	0	Down	Chr12	25513469	25518959	-
GS_001597	1.52635	1.42561	1.84544	0.0149393	0.0131417	0.0290656	Down	Chr12	25387794	25417188	+
GS_001600	2.25645	2.51708	2.43166	2.16475	2.64392	2.25589	Up	Chr12	25319544	25327239	-
GS_001602	2.23352	2.59255	2.3	2.68183	1.46759	2.13394	Up	Chr12	25307096	25308648	+
GS_001613	3.07569	3.44872	3.23578	2.42299	1.86763	2.86219	Up	Chr12	25119457	25127432	+
GS_001617	4.31803	4.36678	4.22921	0.43454	0.217928	0.40118	Down	Chr2	10681142	10684853	-
GS_001620	2.34425	2.54586	2.38573	0	0.0336184	0.0365174	Down	Chr2	10571871	10574721	+
GS_001621	0.83907	0.829835	0.983412	0.0161943	0.042248	0.0151742	Down	Chr2	10562648	10569270	+
GS_001622	1.54959	1.65592	1.57077	2.45645	0.479786	2.65762	Up	Chr2	10544856	10550073	-
GS_001623	2.57432	2.43716	2.55737	0	0	0	Down	Chr2	10519057	10541038	-
GS_001624	2.46446	2.14444	2.205	0	0.00762451	0	Down	Chr2	10464467	10505662	+
GS_001625	0.561684	0.636939	0.610991	0	0	0	Down	Chr2	10411850	10440774	+
GS_001626	0.755924	1.13032	0.746702	0	0.0571904	0.0210179	Down	Chr2	10395970	10404365	-
GS_001630	1.802	1.63695	1.80668	1.95246	1.65128	1.91706	Up	Chr2	10290621	10298368	-
GS_001633	1.54315	1.6819	1.79971	2.00291	1.55958	1.16242	Up	Chr2	10237517	10239017	+
GS_001635	0.801926	1.04187	0.857801	1.52192	1.40245	1.03114	Up	Chr2	10226077	10228498	+
GS_001636	2.7209	3.77418	3.4967	0	0	0	Down	Chr2	10194988	10210442	-
GS_001637	0.473031	1.49772	1.00197	0	0	0	Down	Chr2	10177319	10191623	-
GS_001638	8.17264	9.34717	8.03644	0.0239944	0	0	Down	Chr2	10158420	10172562	-
GS_001646	1.81319	1.76251	1.5376	0	0	0	Down	Chr2	10096350	10097850	-
GS_001647	1.85407	1.99835	2.10614	1.63458	1.56155	1.42902	Up	Chr2	10070691	10079618	+
GS_001651	0.451549	0.415245	0.343855	2.45178	2.95816	3.05926	Up	Chr2	10039736	10048972	+
GS_001653	2.3358	2.37477	2.39154	0	0.019868	0	Down	Chr2	10020589	10027607	+
GS_001655	2.95219	3.86126	3.08095	0.246845	0.130144	0.147178	Down	Chr2	9985353	10001819	-
GS_001659	1.05808	1.62454	0.604797	0.0554663	0.0171002	0.0180439	Down	Chr2	9949229	9960395	-
GS_001662	1.84302	2.0385	1.70507	2.56724	1.51554	2.62541	Up	Chr2	9939018	9939867	+
GS_001665	2.82716	2.5309	2.85186	0.00572264	0	0.00553677	Down	Chr2	9851458	9885981	-
GS_001668	1.13193	1.12782	1.21331	0.947404	0.977449	0.543326	Up	Chr2	9586095	9688909	-
GS_001669	1.06751	0.897444	0.943908	0	0.00631191	0	Down	Chr2	9533110	9581852	+
GS_001674	2.65851	1.77863	2.40459	0.0021777	0.0116988	0.00203563	Down	Chr10	16355538	16429871	-
GS_001675	1.189	1.06146	1.09066	0.00869209	0.0192352	0.0259047	Down	Chr10	16259765	16306637	-
GS_001680	1.10258	1.26215	1.1874	0.94164	0.411248	1.14345	Up	Chr10	16123086	16133789	-
GS_001682	1.2237	1.67447	1.6987	0.23204	0.202204	0	Down	Chr10	16097816	16100113	-
GS_001683	0.686314	0.979889	0.803443	0.0255218	0.0897444	0.0247818	Down	Chr10	16083548	16091883	-
GS_001686	0.803807	0.71818	0.72026	0	0.00655188	0	Down	Chr10	16009773	16038081	+
GS_001691	0.556441	0.820952	0.678093	0	0	0	Down	Chr10	15910017	15918391	-
GS_001695	2.66083	1.91134	2.49617	0.00683602	0	0	Down	Chr10	15780479	15837236	-
GS_001698	1.24524	1.39788	1.30361	0	0	0	Down	Chr10	15712556	15718205	-
GS_001700	0.273599	0.0773184	0.207439	0.346722	0.125638	0.139718	Up	Chr10	15677388	15683063	-
GS_001702	3.6979	3.92984	3.99797	1.5384	0.889689	1.21869	Down	Chr10	15659290	15662745	+
GS_001703	0.286122	0.248717	0.321754	0	0	0	Down	Chr10	15630290	15635244	+
GS_001704	1.99857	1.75947	2.25647	0	0.0530466	0	Down	Chr10	15605269	15606822	-
GS_001709	2.16416	2.0896	1.84101	0.0896321	0.61469	0.205845	Down	Chr10	15488844	15491072	-
GS_001710	1.81962	1.0725	1.04954	0.0451207	0.164717	0.0385972	Down	Chr10	15466662	15468980	-
GS_001711	2.25399	2.34037	2.32477	0.285783	0.708403	0.517296	Down	Chr10	15426499	15433250	-
GS_001712	2.29646	2.21057	2.13892	0	0.0591604	0	Down	Chr10	15416354	15419177	-
GS_001716	2.63055	2.56957	2.4698	4.04333	2.2987	4.09743	Up	Chr10	15242615	15258944	+
GS_001717	1.83014	2.15419	2.20637	0.47823	0.262782	0.0748654	Down	Chr10	15235706	15237471	+
GS_001720	3.91571	3.66497	3.95534	0.00433737	0.00389521	0	Down	Chr10	15122250	15169095	+
GS_001722	1.55644	1.54698	1.80267	0.0182352	0.0208492	0.117349	Down	Chr10	15074222	15087387	+
GS_001730	1.15927	1.08992	1.28645	0.249776	0.0859846	0.115639	Down	Chr10	14963720	14971969	-
GS_001737	0	0.0918264	0.313987	0.632924	1.28547	0.553581	Up	Chr9	8283410	8284695	+
GS_001738	3.65838	4.61862	3.15147	0	0	0	Down	Chr9	8278739	8280326	+
GS_001741	1.06496	1.30484	1.14805	0	0	0	Down	Chr9	8252346	8257250	+
GS_001742	1.24571	1.37919	1.24919	0.22813	0.0379353	0	Down	Chr9	8237643	8246590	+
GS_001744	0.727973	0.439522	0.616977	1.20269	0.549782	0.714547	Up	Chr9	8140127	8206457	+
GS_001746	1.40967	1.59153	1.70945	1.53846	0.905651	2.05116	Up	Chr9	8087232	8102818	+
GS_001747	1.25054	1.35326	1.18103	1.13058	0.652739	1.05248	Up	Chr9	8077555	8079201	+
GS_001748	2.31325	1.80165	2.32765	0.520601	0.133155	0.0502431	Down	Chr9	8025033	8029689	-
GS_001749	1.97168	1.49535	1.76994	0.151528	0.0262375	0.0401782	Down	Chr9	7904996	7997693	-
GS_001750	0.220317	0.208375	0.283251	4.75095	1.87861	4.01182	Up	Chr9	7891859	7898904	+
GS_001751	0.0545113	0.113972	0.0520717	0.188584	0.162195	0.289359	Up	Chr9	7869920	7872065	-
GS_001752	3.87229	4.14203	3.70437	3.73895	2.34549	3.68432	Up	Chr9	7867261	7867717	+
GS_001753	1.65985	2.18021	1.77936	2.37202	1.77082	2.44366	Up	Chr9	7865119	7865860	-
GS_001757	1.51155	1.62829	1.71476	1.6395	1.26423	1.79688	Up	Chr9	7819681	7830046	-
GS_001758	2.10636	1.75915	2.32622	0.321349	0.200063	0	Down	Chr9	7806569	7807885	-
GS_001759	2.22388	1.65883	2.19803	0.086705	0.0560715	0.0328533	Down	Chr9	7735780	7777182	-
GS_001760	0.724562	0.783644	0.908155	0.0557283	0.0650016	0.0960684	Down	Chr9	7603550	7621388	-
GS_001761	0.538703	0.291337	0.531604	0	0	0	Down	Chr9	7591025	7601754	-
GS_001767	1.41908	1.1103	1.40898	0.0690894	0.0970634	0.0395162	Down	Chr24	21234453	21245968	+
GS_001772	1.86344	2.02488	1.91404	1.80602	1.20181	1.46495	Up	Chr24	21375528	21380337	+
GS_001773	0.347669	0.346684	0.367654	0.00844417	0	0.0238422	Down	Chr24	21393138	21406773	+
GS_001774	1.91611	1.78632	1.92986	0.38218	0.357312	0.389541	Down	Chr24	21413322	21424782	+
GS_001777	1.58819	1.69687	1.73747	0	0	0	Down	Chr24	21468004	21472370	-
GS_001781	1.65891	1.5765	1.51347	0.0328991	0.0145629	0.015431	Down	Chr24	21502669	21510942	-
GS_001783	1.35059	2.03368	1.53195	0	0.033972	0	Down	Chr24	21535387	21539651	-
GS_001784	1.12437	1.43343	1.24923	0.134355	0.0930548	0.157058	Down	Chr24	21547200	21553962	+
GS_001787	4.1917	4.23717	4.1739	0.504437	0	0	Down	Chr24	21737450	21738419	-
GS_001789	2.16356	2.41119	2.43624	3.01864	2.86715	3.56561	Up	Chr24	21843423	21849439	-
GS_001792	1.46315	1.48709	1.43491	0.219758	0.242285	0.187706	Down	Chr24	21930833	21971543	+
GS_001800	2.37922	2.28314	2.25496	0.398023	0.21587	0.0845673	Down	Chr20	756917	774551	-
GS_001801	1.46428	1.51403	1.26364	0	0	0	Down	Chr20	791660	792479	+
GS_001805	2.04148	2.16279	2.04753	0	0	0	Down	Chr20	970619	973153	-
GS_001808	2.2128	2.35117	2.17144	0.550859	0.257185	0.65516	Down	Chr20	1035892	1068366	-
GS_001810	1.07469	1.2244	0.882027	0.0262614	0	0.0715518	Down	Chr20	1075564	1078807	-
GS_001811	1.22643	1.50325	1.39421	4.4196	0.576139	5.31766	Up	Chr20	1088970	1091960	+
GS_001816	0.897407	0.959491	0.92922	0.0197148	0.0220954	0.0216672	Down	Chr20	1177320	1209964	+
GS_001817	0.620304	0.746851	0.566853	0.0516418	0	0.0488628	Down	Chr20	1217594	1224484	-
GS_001822	1.66139	1.6483	1.63072	0	0	0	Down	Chr7	10287896	10308974	+
GS_001823	1.21348	1.08283	1.20011	0	0.0321888	0	Down	Chr7	10323328	10328001	+
GS_001824	2.00447	2.22975	2.01733	0.306208	0.311937	0.201685	Down	Chr7	10351261	10380346	-
GS_001829	1.35252	1.50194	1.50577	0.0273361	0.0565284	0	Down	Chr7	10538803	10560857	+
GS_001832	1.49357	1.41867	1.5175	1.2138	1.02627	0.951285	Up	Chr7	10699287	10756044	-
GS_001833	1.2722	1.14547	1.1498	1.45493	1.47519	1.76501	Up	Chr7	10758144	10852746	+
GS_001834	0.465559	0.430297	0.47139	0.0136087	0	0	Down	Chr7	10899412	10954502	+
GS_001836	2.15863	1.79836	2.00006	0.00478421	0	0.00230977	Down	Chr7	11343443	11430720	-
GS_001841	1.56741	1.75668	1.47451	0.0699656	0.0824943	0.0452112	Down	Chr7	11629282	11637196	+
GS_001842	2.62622	2.44959	2.71674	0.0482866	0	0.174801	Down	Chr7	11643543	11646419	+
GS_001843	2.56389	2.94766	2.51753	1.94351	1.34746	2.42702	Up	Chr7	11648847	11654339	-
GS_001848	2.86478	3.09897	2.86758	2.53125	2.3777	3.10748	Up	Chr7	11772548	11791526	-
GS_001851	1.7224	1.79468	1.64051	0.359968	0.266437	0.39659	Down	Chr7	11829919	11851363	-
GS_001856	2.04573	1.65792	2.5401	0	0	0	Down	Chr7	12062201	12063149	+
GS_001857	2.28062	1.89962	2.0648	0.00747553	0.00877214	0.015696	Down	Chr7	12081022	12171352	+
GS_001859	2.15487	2.31755	2.36193	0	0	0	Down	Chr7	12413526	12425552	+
GS_001861	0.109913	0.0348499	0.135434	0.222128	0.0370888	0.422973	Up	Chr7	12441036	12449313	-
GS_001862	1.44588	1.7238	1.46666	0.991999	2.219	2.18413	Up	Chr7	12452213	12461438	-
GS_001866	1.68206	1.78039	1.89053	0.118636	0.413287	0.318939	Down	Chr7	12580264	12585546	+
GS_001867	2.77721	2.76647	3.00355	0.330079	0.451714	0.971316	Down	Chr7	12590472	12637110	+
GS_001872	7.56558	7.23606	7.60059	1.79526	1.37451	0.630184	Down	Chr7	12758951	12761266	+
GS_001874	1.95458	1.82991	1.98336	0.303855	0.388266	0.460448	Down	Chr7	12813501	12828723	+
GS_001875	1.56175	1.63351	1.20632	0.0454299	0	0.0434786	Down	Chr7	12854750	12858427	+
GS_001879	2.02249	1.99135	2.17559	0.299983	0.166077	0.542022	Down	Chr7	12904876	12910299	-
GS_001880	1.31451	1.2352	1.41144	0.0254252	0.00565278	0.0242331	Down	Chr7	12920054	12953772	+
GS_001883	2.95723	2.95048	2.93639	0	0	0.109944	Down	Chr7	13266860	13267889	+
GS_001884	1.48127	1.30821	1.57592	0.00761451	0.167729	0.0346838	Down	Chr7	13297933	13320056	+
GS_001886	3.81868	3.85211	3.87472	3.40255	2.52052	3.60689	Up	Chr7	13413818	13424502	+
GS_001888	0.192819	0.278181	0.197799	4.35082	4.15357	4.34791	Up	Chr7	13462025	13472838	+
GS_001889	1.41694	1.49363	1.40302	0.187833	0.311786	0.232094	Down	Chr7	13484792	13510940	-
GS_001896	0.367931	0.39052	0.348924	0.0112423	0.0200852	0	Down	Chr7	13657099	13676977	+
GS_001897	1.84496	2.13656	1.99671	0.071638	0.0779399	0.0172359	Down	Chr7	13696629	13706197	+
GS_001900	3.16997	3.09531	3.24768	0.0610747	0.0793389	0.0439966	Down	Chr7	13846193	13856390	-
GS_001901	2.32664	2.16737	2.40011	0.0630672	0.0464384	0.110452	Down	Chr7	14084663	14124365	-
GS_001905	2.26273	2.65865	2.32587	2.1319	1.23201	2.50739	Up	Chr7	14349976	14352712	-
GS_001908	3.28723	3.47423	3.52397	0.512016	0.870242	0.623769	Down	Chr7	14577668	14584478	-
GS_001910	3.08784	3.27982	3.16602	0.237228	0.304419	0.392128	Down	Chr7	14782433	14785467	+
GS_001911	0.315035	0.334298	0.242406	0	0.0286003	0	Down	Chr7	14910155	14919930	+
GS_001914	1.04438	1.10485	0.972439	0.0965926	0.198983	0.0484407	Down	Chr7	15002730	15023720	+
GS_001917	1.71528	1.27122	1.62492	0	0	0	Down	Chr7	15072785	15077680	-
GS_001918	2.89993	3.21127	2.54069	0	0	0	Down	Chr7	15087309	15088128	-
GS_001919	2.44877	1.61824	2.14197	0.00311507	0.00272462	0.00297968	Down	Chr7	15145243	15269256	-
GS_001921	2.60882	2.65031	2.85029	0	0	0.0191165	Down	Chr7	15307795	15331712	-
GS_001924	1.19747	1.47535	0.865877	0	0	0	Down	Chr7	15355235	15358689	-
GS_001925	0.921825	0.82869	0.847366	0	0	0	Down	Chr7	15382149	15450879	-
GS_001927	3.21125	3.16317	3.36001	0.374126	0.570988	0.757635	Down	Chr7	15466890	15476868	-
GS_001928	1.55231	1.29855	1.33364	0	0.0255934	0.0288742	Down	Chr7	15486809	15494640	-
GS_001929	1.52704	1.54284	1.50323	0	0	0	Down	Chr7	15497055	15503366	+
GS_001930	2.9246	3.43491	3.61361	0	0	0	Down	Chr7	15505731	15507328	+
GS_001931	0.913928	1.05978	1.04201	0.0538663	0.00951347	0.0104918	Down	Chr7	15514075	15531751	-
GS_001933	2.09929	1.70435	1.99229	0.423648	0.412698	0.216259	Down	Chr7	15616186	15710899	+
GS_001934	0.895648	1.27312	1.08546	2.0754	0.776425	2.8886	Up	Chr7	15718889	15722986	-
GS_001935	1.0952	0.910452	1.07301	0.821134	0.769141	0.938958	Up	Chr7	15732128	15783257	+
GS_001936	2.2462	1.94998	2.0844	0.114846	0.0751764	0.0866055	Down	Chr7	15866240	15909241	-
GS_001938	1.28547	1.13262	1.37512	0	0	0	Down	Chr7	16043250	16046894	-
GS_001940	2.24827	1.84544	2.13413	0.019914	0.00221719	0.014394	Down	Chr7	16147939	16231905	-
GS_001941	4.67401	4.68996	4.69466	0.221719	0	0	Down	Chr7	16241533	16244350	-
GS_001942	0.0214154	0.0461414	0.0205595	0.195552	0.123176	0.0691165	Up	Chr7	16332053	16344103	-
GS_001943	1.07668	1.10359	1.08846	0	0	0	Down	Chr7	16375752	16392686	+
GS_001946	2.37778	2.25994	2.35244	0.339524	0.318581	0.559725	Down	Chr7	16441509	16490075	+
GS_001947	2.44426	2.68001	2.68044	0.309727	0.267565	0.478904	Down	Chr7	16495290	16511620	+
GS_001949	1.75269	1.8991	1.89409	1.55822	0.879195	1.4719	Up	Chr7	16557397	16566970	-
GS_001954	1.93343	1.6615	1.90419	1.2248	1.21965	1.14825	Up	Chr7	16645805	16676060	-
GS_001957	1.88741	2.11154	1.9137	1.51696	1.24908	1.97789	Up	Chr7	16759959	16761455	-
GS_001959	1.11133	1.15987	1.13941	0.00697197	0	0	Down	Chr7	16787224	16812329	+
GS_001960	1.61393	2.22896	1.47889	0	0	0	Down	Chr7	16813869	16814627	+
GS_001962	1.06535	0.846273	1.05394	0.0116068	0.0204208	0.0075586	Down	Chr7	16825761	16884396	-
GS_001965	1.23488	1.98116	1.77649	0.961921	0.940953	1.56395	Up	Chr7	16915521	16919433	+
GS_001967	1.42854	1.92091	1.98537	0	0.0561148	0.0618597	Down	Chr7	16927357	16931078	+
GS_001970	2.33147	2.36935	2.2103	0.0589893	0	0	Down	Chr7	17030593	17034339	-
GS_001971	1.1408	0.894739	0.999468	0.00657086	0	0	Down	Chr7	17048436	17078506	-
GS_001972	3.60921	4.16369	3.89118	0.949227	1.26035	1.1646	Down	Chr7	17090190	17105054	-
GS_001973	2.99495	3.18968	3.358	0.230845	0	0	Down	Chr7	17106366	17106999	-
GS_001974	1.2766	1.36864	1.43536	0.184507	0.294886	0.111828	Down	Chr7	17114244	17160128	-
GS_001976	1.63733	1.61432	1.58475	2.04569	1.87889	2.46214	Up	Chr7	17218820	17270808	+
GS_001977	2.45818	2.31228	2.50714	0.603447	0.176846	0.346176	Down	Chr7	17275844	17299762	-
GS_001979	2.17402	2.65696	2.43958	3.37199	2.43665	3.57853	Up	Chr7	17304155	17310076	+
GS_001983	1.65943	1.22605	1.56694	0.0116638	0.0204364	0.00966198	Down	Chr7	17540134	17661850	-
GS_001985	0.326922	1.10432	0.582603	0	0.0256981	0	Down	Chr7	17768616	17776770	-
GS_001987	4.17243	4.18614	4.2292	0	0	0	Down	Chr7	17789919	17790660	-
GS_001994	0.21915	0.34606	0.319337	0.0175908	0	0	Down	Chr7	17921668	17937835	-
GS_001996	2.14785	1.84977	2.06255	0.0308615	0.0542818	0.00782223	Down	Chr7	18193752	18254761	+
GS_001997	0.251824	0.185037	0.223931	0	0	0	Down	Chr7	18266663	18285974	+
GS_001999	2.93431	3.12811	3.31034	0	0	0	Down	Chr15	3206624	3208581	-
GS_002000	0.352087	0.300168	0.292285	0	0	0	Down	Chr15	3183249	3203176	-
GS_002003	2.24009	2.24953	2.18693	0.290257	0.742882	0.222442	Down	Chr15	3085192	3121940	-
GS_002004	3.7415	3.65395	3.63006	3.42459	2.18331	3.63878	Up	Chr15	3061307	3075865	-
GS_002006	0.48529	0.347283	0.379039	1.2493	0.245202	0.801257	Up	Chr15	3001329	3011963	+
GS_002007	3.79611	4.26782	3.62632	1.53586	0.799396	1.49538	Down	Chr15	2994382	2999444	+
GS_002008	1.4106	0.956471	1.25517	0.0222019	0	0	Down	Chr15	2985698	2992251	-
GS_002009	1.03445	0.928689	0.864156	0	0	0.00992247	Down	Chr15	2929240	2942882	-
GS_002010	0.940267	0.664042	0.852757	0	0.0163266	0	Down	Chr15	2915193	2929188	-
GS_002011	0.86613	1.10621	0.957588	1.21895	0.796728	1.0984	Up	Chr15	2905144	2911452	+
GS_002012	1.61826	1.96358	1.92591	1.91587	1.37897	1.88742	Up	Chr15	2899191	2901764	-
GS_002018	1.31058	1.43839	1.44861	0.0744995	0.0453477	0.0468771	Down	Chr15	2801306	2839859	-
GS_002021	1.01189	0.833579	0.944092	0.113664	0.101948	0.0390149	Down	Chr15	2704001	2755527	+
GS_002022	1.22278	1.27649	1.37988	0.0678299	0.203026	0.0938196	Down	Chr15	2680188	2692834	-
GS_002025	4.01781	4.25523	3.76888	1.5527	1.05125	1.6982	Down	Chr15	2661241	2664561	-
GS_002026	2.09087	2.37894	1.96359	3.80407	2.46984	2.34789	Up	Chr15	2654797	2657488	+
GS_002028	1.32258	1.19547	1.35285	0.286961	0.188747	0.196398	Down	Chr15	2617171	2635794	-
GS_002033	5.06139	5.07857	4.99915	0	0	0	Down	Chr15	2568183	2571768	+
GS_002034	3.90114	3.77298	3.61571	0.00335553	0.00917132	0.00636983	Down	Chr15	2517410	2560560	+
GS_002035	1.42603	1.47215	1.37102	0.0899925	0.105723	0.0937025	Down	Chr15	2488359	2502708	-
GS_002037	2.19576	2.06989	1.89309	0	0.0720225	0	Down	Chr1	13743345	13744461	+
GS_002041	0.503136	0.744466	0.6869	0.050105	0.0297851	0	Down	Chr1	13476313	13489221	+
GS_002043	0.982442	1.13454	1.24269	0	0.0393536	0.0870227	Down	Chr1	13460928	13465574	+
GS_002045	2.07056	2.3055	2.22656	0.2925	0.374203	0.276111	Down	Chr1	13390173	13415476	-
GS_002047	0.946854	1.42381	0.97808	1.65147	0.534834	1.61963	Up	Chr1	13372050	13377290	-
GS_002048	1.25395	0.966531	1.05957	0	0	0.14175	Down	Chr1	13369501	13371065	-
GS_002049	4.01346	4.08958	4.17899	0.0508291	0.240654	0.305073	Down	Chr1	13281033	13283187	-
GS_002051	0.82212	0.738778	0.911232	0.104617	0.0289933	0.0426794	Down	Chr1	13169559	13253503	-
GS_002052	2.41404	2.32682	2.19593	5.14646	3.96532	4.49391	Up	Chr1	13163428	13165817	-
GS_002053	1.21646	1.83979	1.33321	0.293726	0.0943245	0.199678	Down	Chr1	13153126	13156885	-
GS_002057	1.60883	1.66749	1.71633	0.256245	0.350149	0.213247	Down	Chr1	13010267	13031405	-
GS_002058	1.17971	1.29357	1.33082	0	0	0	Down	Chr1	12989116	12998412	+
GS_002059	0.835666	1.08073	0.59619	0.0237619	0.0419104	0.0233212	Down	Chr1	12907228	12920690	+
GS_002062	2.12727	2.03723	1.97781	2.61125e-05	2.04863e-08	0.0149962	Down	Chr1	12876066	12886696	+
GS_002063	2.79981	3.01338	2.86195	0.467696	0.551688	0.596155	Down	Chr1	12867504	12873246	+
GS_002065	2.24972	2.2179	2.42092	0	0	0.0355208	Down	Chr1	12847439	12851109	+
GS_002069	2.20497	2.69665	2.39499	1.63736	1.58956	2.30864	Up	Chr1	12807020	12811061	+
GS_002070	1.68898	2.36921	2.22681	1.69518	1.49381	1.69856	Up	Chr1	12798824	12805014	+
GS_002071	3.91137	4.1315	4.06441	0	0	0	Down	Chr1	12794530	12796608	+
GS_002072	1.06468	1.36348	1.44567	0	0	0	Down	Chr1	12784119	12787812	+
GS_002073	0.820081	0.89722	0.877392	0	0	0	Down	Chr1	12780070	12782107	+
GS_002083	1.56395	1.64036	1.52947	2.37492	2.52447	1.96535	Up	Chr1	12690036	12692781	-
GS_002085	1.34278	1.33165	1.29967	0.206312	0.0242485	0	Down	Chr1	12668920	12673964	+
GS_002086	1.36641	1.33579	1.72071	0	0	0	Down	Chr1	12661340	12664530	+
GS_002087	2.63364	2.76495	2.54822	0.488819	0.115904	0	Down	Chr1	12659596	12660766	+
GS_002089	2.1561	2.47447	2.41054	0.15255	0.505917	0.246635	Down	Chr1	12618629	12633122	-
GS_002091	2.57928	2.67824	2.84624	0.411714	0.74775	0.147835	Down	Chr1	12579615	12606530	+
GS_002093	1.95052	2.26556	2.05656	1.84732	1.52956	1.44617	Up	Chr1	12527425	12546552	+
GS_002094	2.05854	1.7945	1.88069	0.233049	0.270869	0.124043	Down	Chr1	12503342	12512711	+
GS_002095	6.3038	6.36028	6.47267	2.49308	1.56434	2.27119	Down	Chr1	12436329	12436923	-
GS_002097	2.56929	2.66425	2.70424	0.538434	0.461466	0.431509	Down	Chr1	12378150	12390261	-
GS_002099	0.0651499	0.0353702	0.122498	1.07291	0.253715	1.32722	Up	Chr1	12349947	12353869	+
GS_002102	2.56832	2.16765	2.42409	0.0567284	0.0989312	0.165812	Down	Chr1	12228279	12244801	-
GS_002103	1.36531	1.10221	1.25652	0.0140612	0.037212	0.0629117	Down	Chr1	12043612	12121451	-
GS_002106	1.30453	1.31465	1.50386	0.152015	0.281739	0.189836	Down	Chr1	12005003	12017408	+
GS_002113	2.89655	3.04364	2.96946	3.2051	2.84598	2.54602	Up	Chr1	11921843	11930570	+
GS_002116	1.37131	1.31111	1.55528	0.0273298	0	0.0260764	Down	Chr1	11850438	11855592	-
GS_002120	1.70838	1.49703	1.95167	0	0.346935	0	Down	Chr1	11794507	11796049	+
GS_002125	3.27786	3.78945	3.27356	3.97321	1.63002	4.12615	Up	Chr1	11751062	11753548	+
GS_002128	0.879377	1.08184	1.03199	0.0676979	0.0793334	0.04268	Down	Chr1	11717874	11725479	-
GS_002130	0.61903	1.18076	0.527076	0.0880837	0.0314359	0.0859304	Down	Chr1	11636138	11645656	+
GS_002133	1.27081	1.56743	1.47482	0.12877	0.185428	0.18999	Down	Chr1	11605881	11619265	+
GS_002137	2.89048	3.35773	3.01934	2.90579	1.6261	3.2944	Up	Chr1	11497456	11507562	-
GS_002140	1.95483	1.35614	1.74737	0.025816	0.0306519	0.00560866	Down	Chr1	11309377	11408219	+
GS_002142	1.05022	1.09022	1.14802	0.117594	0.103744	0	Down	Chr1	11094179	11109227	+
GS_002147	2.64932	2.6213	2.74526	0.473332	0.973494	0.30846	Down	Chr1	10904138	10906748	-
GS_002148	2.80839	2.52908	2.75512	0.220975	0.230401	0.147212	Down	Chr1	10775225	10848443	-
GS_002153	3.10932	3.46954	3.20561	4.98959	2.3945	5.61925	Up	Chr1	10567146	10570729	-
GS_002156	0.113733	0.120868	0.252384	2.74673	0.179838	2.24286	Up	Chr1	10528271	10532857	+
GS_002157	0.633567	0.80768	0.686719	0.0884934	0.0103916	0.0375805	Down	Chr1	10508676	10525041	+
GS_002163	1.05566	1.37645	0.896567	0	0	0	Down	Chr1	10471093	10472476	-
GS_002165	1.13864	1.80077	1.17481	0.0965042	0.127708	0.305645	Down	Chr1	10331590	10423882	+
GS_002169	2.85787	3.19305	2.93452	0.913157	0.765079	0.935853	Down	Chr1	10260995	10269701	+
GS_002173	2.47618	2.49963	2.49718	2.81936	1.46624	2.19047	Up	Chr1	10208833	10236198	+
GS_002174	2.1358	2.25157	2.22022	0.0536969	0	0	Down	Chr1	10183404	10195008	-
GS_002177	2.70515	2.96352	2.81885	3.33724	2.78426	3.43554	Up	Chr1	10152471	10153808	-
GS_002181	3.11411	3.3881	3.23595	4.46786	3.42964	4.53632	Up	Chr1	10107605	10114250	+
GS_002182	2.85877	3.18144	3.04968	2.4823	1.62367	2.50034	Up	Chr1	10099734	10103333	-
GS_002189	1.08048	1.2689	1.18526	0.0712088	0	0	Down	Chr1	10040668	10043226	+
GS_002191	2.48928	1.9227	2.28808	0.00675358	0.00199232	0	Down	Chr1	9934939	10018134	+
GS_002194	1.9496	2.42685	1.99578	4.67609	3.22335	4.26285	Up	Chr1	9672743	9679200	+
GS_002195	1.0264	1.11574	1.40835	0.286658	0	0.0382005	Down	Chr1	9663667	9668256	+
GS_002196	1.29513	1.59454	1.53469	1.55971	0.744851	1.54719	Up	Chr1	9649664	9659575	+
GS_002198	1.0608	0.784561	0.52467	2.43599	2.43281	3.20303	Up	Chr1	9615724	9616434	+
GS_002199	3.50215	3.34016	3.51517	0.4684	0.384163	0.475451	Down	Chr1	9588529	9611659	+
GS_002200	1.13708	1.28661	1.15356	0	0.133882	0.0739213	Down	Chr1	9574529	9579459	+
GS_002204	1.57136	1.56215	1.49066	0.0464832	0.0153529	0.066393	Down	Chr1	9510589	9544263	-
GS_002205	0.777505	1.18311	1.49258	0	0	0	Down	Chr1	9503686	9506021	-
GS_002206	1.8978	1.92079	2.08118	2.29604	1.42002	1.88106	Up	Chr1	9473329	9500942	-
GS_002211	2.31726	2.47052	2.47892	0.347507	0.612053	0.431212	Down	Chr1	9410743	9421319	+
GS_002213	1.55052	1.92314	1.85219	0.104664	0.0474774	0	Down	Chr1	9386966	9390386	-
GS_002216	3.33081	3.36246	3.32828	0	0	0.0857473	Down	Chr1	9306800	9307906	-
GS_002219	0.794492	0.747226	0.971764	0.885141	0.51043	0.857855	Up	Chr1	9278459	9285219	-
GS_002220	1.01435	1.24295	1.18876	0.0742986	0.0325417	0.0712499	Down	Chr1	9273341	9276239	-
GS_002221	0.32979	0.581321	0.566755	0	0	0.037619	Down	Chr1	9263207	9268208	-
GS_002222	0	0	0.146799	0.246423	0	0.439137	Up	Chr1	9253186	9254457	-
GS_002223	2.38152	1.96289	2.34118	0.341317	0.306301	0.238243	Down	Chr1	9015399	9159151	+
GS_002227	2.4982	2.87774	2.59324	2.72243	1.69064	2.95417	Up	Chr1	8859988	8868816	+
GS_002229	1.97165	1.94976	1.86717	0	0.139831	0.0947604	Down	Chr1	8842640	8847885	+
GS_002230	1.71575	1.60887	1.73211	0.170396	0.132118	0.188532	Down	Chr1	8810916	8836588	+
GS_002231	2.31143	2.49885	2.44355	0.355298	0.541607	0.299766	Down	Chr1	8669204	8686087	-
GS_002233	0.735486	0.738704	0.671367	0.0221988	0.0097949	0	Down	Chr1	8631524	8650955	+
GS_002234	7.10624	7.62085	7.45139	1.9772	0.939359	0.764383	Down	Chr1	8589813	8593249	+
GS_002235	3.09532	3.67393	3.40435	0	0.0614922	0.0229373	Down	Chr1	8568419	8573285	+
GS_002236	3.1561	3.42551	3.38633	2.55025	2.63649	2.34395	Up	Chr1	8556457	8559695	-
GS_002237	3.78615	4.09447	3.86615	3.55518	2.93643	4.10208	Up	Chr1	8544624	8553642	-
GS_002238	1.17837	1.07336	1.15417	1.92088	1.11311	1.62097	Up	Chr1	8514698	8539857	-
GS_002241	1.0327	1.11045	1.09402	0.841728	0.569137	0.851074	Up	Chr1	8394667	8449665	-
GS_002242	2.59374	2.84833	3.0329	0.168443	0	0.293114	Down	Chr1	8420900	8421470	+
GS_002243	0.906977	1.16139	1.05564	0.77309	0.630489	1.16892	Up	Chr1	8405143	8409446	+
GS_002244	0.836343	1.03334	0.957349	0	0.0404635	0.230209	Down	Chr1	8384114	8390104	+
GS_002245	2.70901	2.3385	2.56752	0.0202446	0.00608574	0.00613545	Down	Chr1	8333813	8379482	-
GS_002248	2.13015	1.89386	2.12673	0.217749	0.100399	0.209366	Down	Chr1	8246530	8295789	+
GS_002250	1.40529	1.76712	1.5206	1.74506	1.06036	1.60993	Up	Chr1	8224130	8229197	+
GS_002251	1.8266	1.59895	1.90253	0	0	0	Down	Chr1	8209932	8210923	+
GS_002255	1.65145	1.81145	1.59927	1.87084	0.871793	1.8837	Up	Chr1	8177018	8186428	+
GS_002267	0.644216	0.44126	0.227309	0.648091	0.586754	1.41421	Up	Chr12	3024347	3025523	-
GS_002273	2.16177	1.84171	1.89747	0.235524	0.399345	0.149658	Down	Chr12	2894070	2930597	+
GS_002284	0.448626	0.322736	0.416887	0.022305	0	0	Down	Chr12	2530883	2536442	+
GS_002288	2.93558	3.27062	3.05634	2.33445	2.33402	2.93303	Up	Chr12	2484280	2489541	-
GS_002290	2.42182	2.83707	2.08914	0.291397	0.265943	0.621563	Down	Chr12	2448326	2476505	-
GS_002291	2.25494	2.231	2.11934	0.161965	0.0373548	0.278726	Down	Chr12	2435677	2446982	-
GS_002295	2.64951	2.96753	2.80804	4.51145	3.15048	3.93065	Up	Chr12	2378637	2381432	+
GS_002296	1.57694	1.7828	1.54751	0	0	0	Down	Chr18	8057425	8064376	+
GS_002299	1.53103	1.36697	1.71288	0	0	0	Down	Chr18	8120813	8123380	-
GS_002300	3.60775	3.72326	3.14745	0.258707	0.282648	0.306224	Down	Chr18	8139539	8142355	-
GS_002301	0.877671	0.776789	0.880745	0	0	0	Down	Chr18	8165734	8169484	-
GS_002303	0.93904	0.955849	0.812664	0	0	0	Down	Chr18	8226649	8229575	+
GS_002304	1.4054	1.41515	1.30487	1.27301	0.991158	1.54563	Up	Chr18	8243438	8284158	+
GS_002305	2.01188	1.99456	2.2241	0.280095	0.379008	0.311191	Down	Chr18	8289014	8290649	-
GS_002308	2.88507	2.36825	3.01169	0.410467	0.377754	1.17745	Down	Chr18	8405834	8410271	+
GS_002314	0.766613	0.430466	0.62657	0.00292443	0.00264888	0.00276048	Down	Chr2	17922746	18048183	+
GS_002316	1.11022	0.955522	1.00021	0.00501461	0	0	Down	Chr2	18080664	18111071	-
GS_002321	1.97893	2.02059	1.9642	2.07447	0.840039	2.60623	Up	Chr2	18140696	18158624	+
GS_002324	2.34743	3.65659	1.90067	0	0	0	Down	Chr2	18170473	18171419	-
GS_002325	3.83662	4.83445	3.19554	0	0.0660946	0	Down	Chr2	18173455	18174328	-
GS_002327	1.51936	1.71438	1.49041	1.79095	0.524358	1.76018	Up	Chr2	18179705	18181383	-
GS_002331	0	0	0	0.0434874	0.185791	0.115206	Up	Chr2	18300852	18303971	+
GS_002334	1.50617	1.2018	1.40836	0.00422095	0	0.00196494	Down	Chr2	18437908	18503940	+
GS_002337	0.673225	0.691803	0.888164	2.8966	2.31725	2.36857	Up	Chr2	18553638	18557628	-
GS_002341	1.11549	0.78555	0.944119	2.1646	0.751672	1.58092	Up	Chr2	18695294	18697392	+
GS_002342	1.16667	1.59018	0.950696	0	0	0	Down	Chr2	18712638	18719464	+
GS_002345	1.51884	1.57442	1.42023	2.00707	0.876454	2.15253	Up	Chr2	18732750	18756560	-
GS_002355	0.170802	0.181679	0.0518323	0.228957	0.080389	0.393049	Up	Chr2	18872544	18878659	+
GS_002358	1.13558	0.975503	0.785321	0	0	0	Down	Chr2	18917797	18921119	+
GS_002364	1.88691	2.0889	1.94597	2.01804	1.45258	1.86053	Up	Chr9	3654757	3664783	-
GS_002365	2.30271	2.26529	2.01319	3.02353	3.00262	3.07313	Up	Chr9	3674677	3686414	+
GS_002367	3.32935	3.48442	2.88828	0	0	0.433404	Down	Chr9	3715799	3716411	+
GS_002368	2.52768	2.69072	2.53695	2.2712	1.55661	3.20953	Up	Chr9	3720346	3720957	+
GS_002370	2.86468	3.09842	2.90524	3.61965	2.66036	3.11713	Up	Chr9	3740116	3781463	+
GS_002376	1.67965	1.2852	1.51924	0.0745484	0.0549288	0.117821	Down	Chr9	3928354	3944039	+
GS_002377	1.06278	0.866187	0.987266	0.0570573	0.0696908	0.0553604	Down	Chr9	4025995	4082591	+
GS_002378	0.523835	0.492924	0.638054	0.67397	1.41427	0.957687	Up	Chr3	9860873	9888962	-
GS_002385	0.888173	1.389	0.815796	0.993204	1.44103	1.07578	Up	Chr3	9744109	9744997	+
GS_002386	0.949984	0.777901	0.849473	0.00544217	0.0318117	0.00654881	Down	Chr3	9693531	9727894	+
GS_002388	0	0	0	0.1368	0.061223	0.089302	Up	Chr3	9618087	9621168	+
GS_002389	2.69405	2.58544	2.69427	0.242629	0.01864	0.189931	Down	Chr4	11107543	11131026	+
GS_002393	0.951198	1.28007	1.08885	0.147571	0.226115	0.163956	Down	Chr4	10950098	10996305	-
GS_002396	2.43682	2.39563	2.41389	1.92805	1.53758	2.40533	Up	Chr4	10819811	10865737	+
GS_002398	0.650991	1.04402	0.479244	2.78378e-13	0.00392488	0	Down	Chr4	10652884	10743342	-
GS_002403	1.73927	1.31345	1.51056	0.130325	0.114088	0.0327393	Down	Chr4	10537773	10611877	+
GS_002408	3.4905	3.4535	3.46657	1.06686	0.784125	0.879936	Down	Chr18	17100386	17102245	-
GS_002412	1.58176	1.65827	1.73487	2.63971	0.976421	2.66346	Up	Chr18	17159813	17160815	-
GS_002413	4.00236	4.41769	4.2537	3.74842	2.54518	3.58599	Up	Chr18	17162025	17167538	+
GS_002414	2.30466	2.03861	2.02899	0.0299401	0	0.0270673	Down	Chr18	17175818	17183524	+
GS_002415	4.28996	4.67863	4.54806	3.31995	3.70864	3.63199	Up	Chr18	17187838	17189093	+
GS_002420	1.06781	1.1864	1.25789	0.797575	1.29505	1.08899	Up	Chr21	20971207	21002238	+
GS_002421	0.0135108	0.0289915	0	0.112187	0.129678	0.0475259	Up	Chr21	21025766	21035491	+
GS_002423	2.13042	2.40933	2.18173	1.83356	1.26055	1.69509	Up	Chr21	21046622	21052703	+
GS_002424	1.38351	1.43738	1.44112	0.0148589	0.0132978	0.0145224	Down	Chr21	21057115	21070875	+
GS_002425	0.632417	0.5002	0.635572	0.00130686	0.00918555	0	Down	Chr21	21074507	21246977	-
GS_002426	5.00361	5.08938	5.13351	0	0	0	Down	Chr21	21126753	21127833	+
GS_002429	2.08581	2.28952	2.01487	0.0961053	0.121977	0.123079	Down	Chr21	21289295	21307184	-
GS_002431	2.64088	2.73657	2.51099	0.0459581	0.157431	0.199599	Down	Chr21	21322457	21324658	-
GS_002434	1.47015	1.23562	1.39398	0.0972494	0.282115	0.268941	Down	Chr21	21417081	21442052	-
GS_002435	0.610458	0.513135	0.525212	0.0221425	0	0	Down	Chr21	21474231	21484197	-
GS_002446	2.10376	2.45558	2.35381	0	0	0	Down	Chr21	21545003	21547357	-
GS_002447	1.12091	0.912172	1.26157	0	0	0	Down	Chr21	21549947	21551165	+
GS_002449	1.11581	1.24707	1.14187	0.182861	0.035791	0.0773404	Down	Chr21	21578489	21598577	+
GS_002451	2.50356	2.02623	2.23284	0.0769442	0.0414242	0.0453271	Down	Chr21	21737150	21875250	+
GS_002452	2.57124	2.06882	2.39468	0.0871015	0.112837	0.104619	Down	Chr21	21902805	22006817	-
GS_002453	1.98734	1.67601	2.04127	0.050978	0.0663781	0.0497957	Down	Chr21	22030597	22037895	-
GS_002454	1.10859	1.1767	1.18112	0	0	0	Down	Chr21	22101364	22108024	-
GS_002457	1.55533	1.92148	1.80051	1.65621	1.49497	2.2661	Up	Chr21	22246003	22253035	-
GS_002461	0.811405	0.828137	1.02764	0	0	0	Down	Chr21	22284475	22288712	-
GS_002464	2.10766	2.07941	1.93473	4.36014	4.63191	4.18626	Up	Chr21	22333296	22380890	-
GS_002469	1.99138	1.70945	1.80376	0	0	0.0941052	Down	Chr21	22467566	22473416	+
GS_002471	2.85337	3.25761	3.06452	0.743837	0.532744	0.61945	Down	Chr21	22503177	22509480	+
GS_002477	2.18025	3.00447	2.77628	4.17817	2.18606	4.33957	Up	Chr21	22544177	22547640	+
GS_002478	1.91451	1.9856	1.58234	0.0442849	0	0	Down	Chr21	22552576	22554859	+
GS_002480	1.84669	1.94698	1.98212	0.335666	0.162466	0.240624	Down	Chr21	22566522	22579361	-
GS_002488	3.04303	3.11594	3.01158	2.90306	2.19545	2.50744	Up	Chr21	22780487	22788473	+
GS_002492	1.71215	1.3753	1.66063	0.0201592	0.0209822	0.0582935	Down	Chr21	22996755	23039082	-
GS_002493	2.62472	2.1065	2.43327	0.340312	0.192484	0.169956	Down	Chr21	23060339	23082681	-
GS_002494	0.60565	0.832539	0.813384	1.16569e-11	0	0	Down	Chr21	23187936	23199205	+
GS_002497	1.34354	1.09762	1.16945	0.00306164	1.64336e-13	1.0661e-12	Down	Chr21	23277020	23350356	+
GS_002501	0.723079	0.553895	0.961595	0.105027	0	0	Down	Chr21	23453995	23459078	+
GS_002505	1.64098	1.49697	1.60928	0.231552	0.207136	0.138805	Down	Chr21	23542049	23575572	-
GS_002507	2.32266	2.12759	2.29459	0.0472121	0.192312	0.0674241	Down	Chr21	23599926	23721424	-
GS_002508	2.71229	3.00195	2.81777	0	0	0.178752	Down	Chr21	23850732	23851698	-
GS_002510	2.33669	2.80666	2.36384	0.179213	0.199565	0.219963	Down	Chr21	23870394	23872486	-
GS_002511	2.18705	2.77512	2.28349	1.73373	1.83617	1.87536	Up	Chr21	23874985	23876963	+
GS_002512	2.71224	2.98048	3.37574	0	0	0	Down	Chr21	23877425	23877818	-
GS_002513	2.78798	3.02253	3.05046	0.973998	0.497847	0.620978	Down	Chr21	23879878	23888620	-
GS_002515	0.500083	0.179062	0.579756	0	0	7.7184e-06	Down	Chr21	23913894	23916793	-
GS_002519	2.71309	3.63899	3.27416	0.723681	0.318556	1.13028	Down	Chr21	23986271	23987153	+
GS_002523	2.1296	2.01149	1.99745	2.4326	1.29712	2.43123	Up	Chr21	24113418	24136833	-
GS_002525	0.872282	0.939666	0.759012	0	0	0.0464588	Down	Chr21	24145442	24149114	+
GS_002526	2.09268	1.95546	1.92873	0.0228271	0.00684279	0.0283696	Down	Chr21	24152213	24173114	-
GS_002529	1.42552	1.15555	1.23276	0.0277959	0.0547667	0.00682475	Down	Chr21	24418987	24447695	+
GS_002532	2.09128	2.46544	2.41066	2.30017	1.91582	2.84045	Up	Chr21	24475827	24478576	+
GS_002533	0.97083	1.14616	1.14045	0	0	0	Down	Chr21	24485093	24507097	-
GS_002534	1.14499	1.90631	1.65494	0	0	0	Down	Chr21	24510208	24511279	-
GS_002535	3.43278	3.28145	3.60034	0.269354	0	0.255029	Down	Chr21	24513569	24514352	-
GS_002536	5.39932	5.55269	5.63284	1.81677	1.07344	1.29667	Down	Chr21	24516004	24516880	-
GS_002538	1.53703	1.51818	1.74759	0.176695	0.183855	0.0918865	Down	Chr21	24524073	24546213	-
GS_002542	1.96619	1.866	2.06341	0.110493	0.256231	0.189734	Down	Chr21	24632126	24703305	+
GS_002546	2.48105	2.15997	2.39036	0.0386282	0.14156	0.154459	Down	Chr21	24765766	24822054	-
GS_002547	0.536657	0.616346	0.505144	0.0438988	0.0194689	0.0218386	Down	Chr21	24836153	24846368	+
GS_002548	2.13334	2.01557	2.10974	1.13584	2.12351	2.57651	Up	Chr21	24851772	24862537	+
GS_002550	2.0972	2.04994	1.74627	1.862	1.33815	2.36471	Up	Chr21	24895550	24896923	+
GS_002552	2.5214	3.28494	2.40113	0	0.345012	0	Down	Chr21	24906586	24907243	-
GS_002554	3.11636	2.76401	3.18954	3.54653	3.08645	3.95378	Up	Chr21	24919568	24920192	+
GS_002555	2.39919	2.79401	2.57219	0.156945	0	0.521885	Down	Chr21	24921549	24922185	+
GS_002556	4.02685	3.92027	4.02451	0.802411	0.340653	0.0996066	Down	Chr21	24925432	24926188	+
GS_002557	6.47928	6.45746	6.62697	2.35422	1.87745	1.773	Down	Chr21	24928266	24928899	+
GS_002561	1.38363	1.42482	1.44291	3.3598	2.43147	3.25401	Up	Chr21	24937785	24939504	-
GS_002563	0.721573	0.616298	0.700888	0	0.0411509	0.00710537	Down	Chr21	25003991	25054524	+
GS_002564	0.988267	1.07205	0.891872	0.0790478	0.0090307	0.00964283	Down	Chr21	25062944	25078479	-
GS_002567	1.54467	1.53795	1.55654	0.19271	0.14985	0.130694	Down	Chr21	25094711	25116806	+
GS_002568	1.02237	1.04835	1.01317	0.0433765	0.0940289	0.0630006	Down	Chr21	25141172	25159207	+
GS_002570	3.13819	2.47661	2.89193	0.160297	0.378167	0.180488	Down	Chr21	25194925	25205694	+
GS_002571	3.14092	2.50212	2.92079	0.234461	0.412122	0.190792	Down	Chr21	25224161	25245399	+
GS_002573	2.94679	2.95114	2.80851	2.95472	1.90373	3.13272	Up	Chr21	25284089	25285577	+
GS_002574	2.42686	2.40989	2.65194	0.245234	0.0384745	0.0796437	Down	Chr21	25295295	25296606	+
GS_002575	2.56295	2.79232	2.78423	2.48472	1.40946	2.75468	Up	Chr21	25348759	25352692	+
GS_002576	4.85405	5.03027	4.80161	7.51063	6.76104	7.80748	Up	Chr21	25354829	25400404	+
GS_002577	1.79307	1.21656	1.45613	0.17989	0.207763	0.0808571	Down	Chr21	25406829	25416425	+
GS_002578	2.30001	2.32905	2.32785	0.256884	0.605742	0.266678	Down	Chr21	25423822	25435340	+
GS_002581	2.13206	2.13655	2.04796	0.0886317	0.0166411	0.120718	Down	Chr21	25463872	25511312	+
GS_002585	0.363326	0.796292	0.635361	0.718233	0.325686	0.875063	Up	Chr23	27139404	27152725	+
GS_002588	2.89347	3.1034	2.98032	0.490348	0.0872428	0.118892	Down	Chr23	27194964	27199624	-
GS_002589	0.578038	0.521142	0.732252	0.0877934	0	0	Down	Chr23	27201782	27205589	-
GS_002590	1.40231	1.08247	1.29978	0.182114	0.202483	0.0535895	Down	Chr23	27207284	27251000	-
GS_002591	0.88525	0.753986	0.832304	0.0531751	0.0468339	0	Down	Chr23	27251997	27258581	-
GS_002592	0.944194	0.704962	0.923911	0.0707448	0.0743677	0.00983476	Down	Chr23	27259736	27275807	-
GS_002593	0.871311	0.491187	0.737497	0.0776209	0.0392587	0.0170444	Down	Chr23	27277694	27326134	-
GS_002596	1.79207	1.37117	1.57316	1.70365	0.737031	1.54443	Up	Chr23	27390238	27395908	+
GS_002599	1.89084	1.81533	1.53117	3.6978	2.63113	2.66603	Up	Chr23	27436101	27441918	+
GS_002601	1.10748	1.17706	1.04122	0.0746457	0.0343048	0.12664	Down	Chr23	27450400	27461874	-
GS_002606	0.814692	0.988859	0.97863	0.963146	0.429423	1.25648	Up	Chr23	27483443	27489062	+
GS_002611	0.879285	0.751928	0.48358	0	0	0	Down	Chr23	27543164	27547067	-
GS_002612	0.857871	0.78992	0.849993	0	0	0.0186309	Down	Chr23	27550080	27558169	-
GS_002616	2.21362	2.79266	2.11142	0.236177	0.556104	0.422535	Down	Chr23	27668920	27671391	-
GS_002620	0.523834	0.340847	0.386766	4.20089	2.65147	2.61421	Up	Chr23	27730938	27739822	+
GS_002626	1.15267	1.53719	1.19271	0.118592	0.0367872	0.169831	Down	Chr23	27870755	27877817	+
GS_002628	4.48454	4.90469	4.74255	4.12519	3.35423	4.83936	Up	Chr23	27899960	27900641	-
GS_002635	1.76749	1.33642	1.67576	0	0.0667286	0.0122976	Down	Chr5	4451850	4479862	+
GS_002636	4.10608	4.07043	4.10968	0.782767	1.50433	0.59158	Down	Chr5	4371070	4441111	+
GS_002640	4.76419	5.15622	5.09342	5.0093	3.67557	4.59446	Up	Chr5	4100959	4103296	-
GS_002641	2.75011	3.04547	2.8388	2.6683	1.63417	2.91016	Up	Chr5	4092466	4098959	-
GS_002643	0.730115	0.738018	0.853689	0.609248	0.600658	0.396676	Up	Chr5	4073087	4081004	+
GS_002647	0.122306	0.0964726	0.119435	0.21573	0.133845	0.244745	Up	Chr5	4049090	4061283	+
GS_002648	1.55702	1.59863	1.50435	0.0926952	0.235978	0.14843	Down	Chr5	4033983	4046005	-
GS_002651	1.4851	1.35064	1.48955	0.0217239	0.382891	0.0989715	Down	Chr5	3978027	4000391	+
GS_002652	0.937806	0.931746	0.985954	0.0215917	0	0.0660094	Down	Chr5	3941285	3973227	+
GS_002653	0.764467	1.08857	0.888631	0	0	0	Down	Chr5	3933784	3938652	-
GS_002655	1.03315	1.43601	1.35512	0.0232908	0.0422572	0.0655052	Down	Chr5	3917857	3922682	+
GS_002658	1.08503	1.39375	1.35791	0.172339	0.125794	0.209845	Down	Chr5	3891350	3899106	-
GS_002659	2.70645	2.62254	2.70406	0.0936412	0.141179	0.0964515	Down	Chr5	3865639	3886510	-
GS_002663	2.35083	2.09623	1.95773	6.40685e-16	0	0.00039633	Down	Chr5	3717775	3723258	+
GS_002668	0.361176	0.584116	0.535747	0	0	0	Down	Chr1	25238682	25243134	+
GS_002671	1.7506	1.81646	2.12984	0.128108	0.0753303	0.0788183	Down	Chr1	25218560	25222011	+
GS_002673	0.135228	0.207892	0.133387	1.06247	0.398345	0.836187	Up	Chr1	25208179	25210162	-
GS_002674	0	0	0	0.567645	0	0.458732	Up	Chr1	25204135	25205837	-
GS_002675	0	0	0	2.11788	1.02598	2.23903	Up	Chr1	25199290	25200693	-
GS_002678	0.940111	0.711617	0.702253	0.0103795	0.00955583	0.00765004	Down	Chr4	528413	591451	-
GS_002681	0.198739	0.45166	0.184786	0	0	0	Down	Chr4	465434	476279	-
GS_002682	1.05307	1.16703	1.02703	0.838654	0.566159	0.794086	Up	Chr4	452650	463358	+
GS_002686	1.76851	1.99824	1.60067	0	0	0	Down	Chr4	435381	436005	+
GS_002690	0.794159	0.839061	0.83	0.720708	1.04925	0.735979	Up	Chr4	367460	369999	+
GS_002695	1.83674	2.30211	1.78012	2.15383	1.59669	1.1255	Up	Chr17	4163549	4172306	+
GS_002696	0.279724	0.332286	0.335334	0.00335415	0.0177242	0	Down	Chr17	4077439	4146385	+
GS_002697	2.16982	1.9443	2.06046	0.0103665	0	0	Down	Chr17	4048358	4067532	-
GS_002699	1.07942	1.0293	1.10159	0.220688	0.0405127	0.0562743	Down	Chr17	3980841	4017116	+
GS_002700	1.33003	1.83098	1.71304	0.101454	0.0152304	0.11635	Down	Chr17	3940222	3951372	-
GS_002706	0.710946	0.930484	0.926487	0.0771003	0	0	Down	Chr17	3758398	3760851	+
GS_002711	0	0.0352861	0	0.147702	0.0677037	0.291143	Up	Chr17	3674735	3679277	+
GS_002714	1.10801	1.62969	1.27885	0.0557301	0.0468926	0	Down	Chr17	3512382	3516003	-
GS_002715	1.20795	0.863486	1.08879	0.0320913	0.0301737	0.0626697	Down	Chr17	3380022	3485391	+
GS_002717	2.63502	2.77405	2.72867	2.24078	1.89077	2.04866	Up	Chr17	3314901	3337113	+
GS_002718	1.93256	2.10987	1.93108	1.78766	1.62732	2.02771	Up	Chr17	3279900	3310919	+
GS_002719	0.434207	0.314916	0.333934	0	0	0	Down	Chr17	3254086	3257880	+
GS_002721	1.03775	1.12588	1.08613	2.40363	1.73763	2.16146	Up	Chr17	3220089	3223084	-
GS_002722	2.18928	2.26502	2.17184	0.00451209	0.0317467	0.0366234	Down	Chr17	3177933	3218848	+
GS_002726	3.7607	3.64574	3.56725	6.84309	7.11871	6.3337	Up	Chr17	3119148	3120781	-
GS_002727	4.97195	5.44075	5.33057	3.81443	4.73595	4.57768	Up	Chr17	3117140	3117512	+
GS_002731	2.15161	2.19344	2.07567	0.408246	0.406968	0.413916	Down	Chr17	3017308	3035792	-
GS_002735	0	0	0.0792218	1.76064	2.5054	2.06756	Up	Chr17	2945982	2947725	+
GS_002736	0	0.0445144	0	0.622305	0.5571	0.575999	Up	Chr17	2938382	2944632	+
GS_002737	3.55252	3.6654	3.61477	0.379337	1.06786	0.68575	Down	Chr17	2894481	2895894	-
GS_002738	1.18549	1.46998	1.21381	1.21917	0.825655	1.67033	Up	Chr17	2833165	2843658	-
GS_002741	2.94115	3.10033	3.10168	0	0	0	Down	Chr17	2792819	2797013	+
GS_002742	0.396518	0.373905	0.318554	0.0105831	0	0.00519099	Down	Chr17	2677443	2721390	+
GS_002743	3.59593	4.00965	3.55096	4.62231	2.95536	4.3708	Up	Chr17	2639733	2646990	-
GS_002745	1.01302	0.971147	0.590979	0.789747	0.568661	0.691896	Up	Chr17	2603752	2615367	+
GS_002746	0.835745	0.928288	0.9926	2.12076	0.750155	1.16264	Up	Chr17	2577947	2586855	-
GS_002749	0.148015	0.187998	0.192582	0	0	0.00976353	Down	Chr17	2418225	2438315	+
GS_002750	1.309	2.01675	0.685856	0	0.0240594	0	Down	Chr17	2406549	2411835	-
GS_002751	1.27679	1.54745	1.56152	0.291496	0.0118914	0.147791	Down	Chr17	2351808	2363658	-
GS_002752	0.407601	0.16668	0.558775	0.560844	0.270484	0.378266	Up	Chr17	2338731	2347541	-
GS_002754	3.33003	3.22081	3.24322	0.147393	0.20164	0	Down	Chr17	2303722	2306695	+
GS_002758	3.04415	2.98043	3.04707	0.00724312	0.0189194	0.0134753	Down	Chr17	2195266	2213004	+
GS_002767	3.91572	4.69087	3.95534	5.51484	3.42358	6.26578	Up	Chr17	2036700	2039764	-
GS_002769	2.51819	2.57879	2.44111	6.79555	4.92412	6.15084	Up	Chr17	2000489	2003808	-
GS_002772	1.57367	1.61386	1.66696	1.42541	0.730065	1.12155	Up	Chr17	1983572	1987564	-
GS_002773	2.48783	2.29544	2.39706	0	0	0.00430058	Down	Chr17	1932337	1968835	-
GS_002780	0.619233	0.377918	0.508041	0.0245576	0	0	Down	Chr7	3259156	3265105	-
GS_002783	0.436505	0.499145	0.335729	0.076018	0	0.0147396	Down	Chr7	3315631	3326277	+
GS_002786	2.87714	2.92645	2.88219	0.761399	0.466672	0.371675	Down	Chr7	3342301	3356922	-
GS_002788	0.171349	0.120772	0.236784	0	0	0	Down	Chr7	3374141	3382775	+
GS_002789	2.55271	2.88609	2.79939	3.21129	2.83296	2.4866	Up	Chr7	3392366	3421425	-
GS_002790	1.81789	1.60084	1.82516	0.292668	0.294079	0.355362	Down	Chr7	3427470	3475317	-
GS_002793	8.1992	8.51901	8.34501	11.1553	11.1545	10.9553	Up	Chr7	3512526	3515303	+
GS_002797	2.5076	3.03634	2.77958	3.59782	1.55262	4.21849	Up	Chr7	3540738	3542867	+
GS_002798	4.98064	5.41721	5.11228	6.54927	3.8201	7.35543	Up	Chr7	3544941	3546748	-
GS_002800	1.17539	1.51215	1.46249	1.1866	0.752293	1.69973	Up	Chr7	3554359	3558105	-
GS_002801	2.47662	2.8417	2.63345	2.61099	1.46687	2.38823	Up	Chr7	3558898	3576866	+
GS_002802	1.32956	1.19219	1.31742	0	0.00419465	0.00935341	Down	Chr11	4640664	4689109	+
GS_002804	0.435257	0.436748	0.391472	0.0102578	0	0.00993236	Down	Chr11	4770682	4791329	+
GS_002805	0.251139	0.0189135	0.11119	0.396911	0.354253	0.242154	Up	Chr11	4795214	4802566	+
GS_002807	0.450812	1.1274	0.414863	0	0	0	Down	Chr11	4812470	4816138	+
GS_002809	1.19925	1.66685	1.4225	0	0.0327129	0	Down	Chr11	4828493	4833889	-
GS_002810	2.09054	1.98365	2.15377	0.390709	0.387096	0.405869	Down	Chr11	4835535	4857358	+
GS_002811	1.93134	2.4944	2.33915	0.0497612	0.0641187	0.203695	Down	Chr11	4875149	4878850	+
GS_002813	1.02529	0.828313	0.983103	0.038856	0.00866145	0.0312137	Down	Chr11	4895324	4957505	-
GS_002814	1.71891	2.08344	1.80577	1.64893	1.01025	1.99026	Up	Chr11	4963265	4970915	+
GS_002815	0.702833	1.07999	0.652626	0	0	0.00779351	Down	Chr11	4977007	4999396	+
GS_002817	0.677205	0.811044	0.910058	0.697078	0.534689	1.03634	Up	Chr11	5018644	5020821	-
GS_002822	1.00836	0.727469	0.884266	0.00350994	0	0.00171004	Down	Chr5	11021033	11146874	+
GS_002823	1.68337	1.53849	1.5583	0.32762	0.23041	0.202074	Down	Chr5	10774270	10836051	-
GS_002828	0.863778	1.07634	0.63957	0	0	0	Down	Chr5	10696261	10697971	+
GS_002830	2.10321	2.21765	1.85491	0.405618	0	0	Down	Chr5	10677885	10685965	+
GS_002831	1.81321	1.71615	1.98367	0.208622	0.18734	0.204258	Down	Chr5	10670300	10673407	-
GS_002837	2.41646	2.33674	2.35535	0.273868	0.277495	0.241313	Down	Chr19	17597598	17684003	+
GS_002839	2.39211	2.2704	2.52648	0.155473	0.436146	0.165762	Down	Chr19	17760286	17832529	+
GS_002840	0.935299	0.952211	0.973643	0.0497283	0.0442619	0.0722694	Down	Chr19	17847064	17855792	+
GS_002841	1.56626	1.95722	1.72246	3.75978	2.24152	3.61029	Up	Chr19	17855795	17859547	-
GS_002842	3.62015	3.65976	3.52501	0.0930334	0.154051	0.17065	Down	Chr19	17870160	17871441	-
GS_002845	1.94589	2.30262	2.17984	0.0680628	0.0293313	0.098758	Down	Chr19	17949137	17955315	-
GS_002847	1.73132	1.96564	1.76029	1.83918	1.46831	1.33349	Up	Chr19	17966363	17977516	+
GS_002849	1.62655	1.38085	1.68619	0.115137	0.0399051	0.0172988	Down	Chr19	17984626	18017110	-
GS_002850	1.78641	1.87973	1.8249	4.09403	3.9772	3.85026	Up	Chr19	18037225	18059345	-
GS_002856	0.420943	0.593523	0.602039	0	0.0576672	0	Down	Chr19	18151320	18157382	+
GS_002858	1.43032	1.822	1.41206	0	0	0	Down	Chr19	18177851	18183391	-
GS_002861	0.491558	0.320886	0.41677	0	0	0.0452835	Down	Chr19	18236365	18243651	-
GS_002862	0.478851	0.668519	0.65132	0	0	0	Down	Chr19	18244979	18249699	+
GS_002863	1.31566	1.20334	1.28513	0.0645886	0.241805	0.0307144	Down	Chr19	18253031	18273926	-
GS_002866	2.53918	2.77388	2.65035	2.46641	1.89787	2.219	Up	Chr19	18328052	18334014	-
GS_002867	3.53056	3.87125	3.62171	2.95918	2.78665	2.70609	Up	Chr19	18334142	18357382	-
GS_002869	0.622999	1.10997	0.759823	0.0253671	0.0452968	0.0244822	Down	Chr19	18365609	18372903	-
GS_002870	1.8657	2.03642	1.97473	0.197759	0.24134	0.500133	Down	Chr19	18385999	18392949	-
GS_002875	0	0	0.112273	0.803313	0.395148	0.306395	Up	Chr19	18452769	18453757	+
GS_002877	0.297262	0.607344	0.391762	1.25869	1.63307	0.880204	Up	Chr19	18469705	18471148	+
GS_002878	2.54019	2.63907	2.67609	0.271851	0.060836	0.619465	Down	Chr19	18476152	18477598	+
GS_002880	0.397463	0.731419	0.483625	0.0315599	0	0.030728	Down	Chr19	18504042	18509011	-
GS_002881	0.329455	0.531814	0.56853	0.265849	1.50359	2.38703	Up	Chr19	18518541	18522422	+
GS_002883	1.93139	2.21452	1.87922	0.0686228	0.328768	0.366218	Down	Chr19	18529250	18533252	+
GS_002884	2.37926	2.62094	2.17266	6.2737	5.7106	4.67049	Up	Chr19	18535943	18537213	+
GS_002886	1.91506	2.20543	2.02552	2.4811	1.35873	2.32568	Up	Chr19	18573503	18583007	-
GS_002887	2.18462	3.0727	2.84795	2.53503	1.30029	3.11899	Up	Chr19	18585046	18585923	-
GS_002889	2.03766	1.87104	2.0457	0.315299	0.377049	0.259003	Down	Chr19	18624770	18692932	+
GS_002890	1.27455	1.17555	1.3452	0.0147767	0.0129814	0.0418513	Down	Chr19	18745336	18768365	+
GS_002892	1.51735	1.3067	1.43584	0.0476501	0.182809	0.0476423	Down	Chr19	18827371	18897133	+
GS_002895	2.3301	2.61224	2.57423	0.48295	0.638507	0.363299	Down	Chr19	18972349	18978699	-
GS_002900	0.410247	0.232008	0.0809229	0.26683	0.0905115	0.279166	Up	Chr19	19193901	19199023	+
GS_002902	1.06247	1.04329	1.03096	0.741711	0.343462	0.857657	Up	Chr19	19216372	19256032	+
GS_002904	1.81119	1.55217	1.73533	0	0.00231184	1.18527e-14	Down	Chr19	19272579	19351803	-
GS_002913	1.7495	1.65334	1.74373	0.168805	0.207651	0.20887	Down	Chr19	19536227	19578706	-
GS_002914	1.52562	0.945769	1.30683	0.0603423	0.0409312	0.0301832	Down	Chr7	26246564	26405144	+
GS_002915	0.782825	0.928534	0.637586	0	0	0	Down	Chr7	26315621	26317537	-
GS_002919	2.09339	1.9488	1.88052	0.00705853	0	0	Down	Chr7	26687806	26710139	-
GS_002922	2.84488	3.031	3.06026	0.135957	0.0254948	0.0786987	Down	Chr7	26793417	26798781	-
GS_002928	1.58389	1.58351	1.62808	0	0	0	Down	Chr7	26960078	26966048	+
GS_002929	0.561498	0.631712	0.613537	2.52587	2.06577	2.68196	Up	Chr7	26970519	26973547	-
GS_002930	0.869076	1.29862	1.21792	0.811196	0.735915	0.932736	Up	Chr7	26984584	26990123	+
GS_002931	2.96492	2.75426	2.64359	0	0	0	Down	Chr7	27050165	27052013	+
GS_002935	0.430469	0.45769	0.446993	0	0.0223337	0.0160614	Down	Chr7	27167754	27187646	-
GS_002937	0.265945	0.422822	0.234996	0	0	1.39365e-11	Down	Chr7	27193667	27228276	-
GS_002938	2.27214	2.27377	2.48139	0	0	0	Down	Chr7	27261246	27263094	-
GS_002939	1.71565	1.32338	1.58692	0.00660164	0.0373868	0.00643637	Down	Chr7	27359236	27441113	+
GS_002940	0.855099	1.08007	0.997763	0.68834	0.875275	0.676694	Up	Chr6	7319453	7326041	-
GS_002941	0.652661	0.344632	0.486015	0	0	0	Down	Chr6	7297914	7300494	-
GS_002943	0.949143	1.11102	1.05926	0.194288	0.163041	0.0653597	Down	Chr6	7247300	7276696	+
GS_002945	2.21341	2.51607	2.44663	1.91402	1.43635	1.92312	Up	Chr6	7180603	7184599	+
GS_002946	2.82143	3.59123	3.22139	0.141596	0.424962	0.7735	Down	Chr6	7172987	7173611	-
GS_002947	4.05827	4.40151	4.34321	0.216738	0.102037	0.283386	Down	Chr6	7164704	7165763	-
GS_002948	1.92668	1.60577	1.81225	0.228577	0.357687	0.137164	Down	Chr6	6916719	7030990	+
GS_002952	3.69708	3.98006	3.89289	3.44878	2.39813	3.39017	Up	Chr6	6839128	6841114	+
GS_002966	0	0	0.67314	1.53762	0.663072	0.70585	Up	Chr6	6643684	6644010	-
GS_002968	1.94599	1.85263	1.93392	0.237347	0.505242	0.245185	Down	Chr6	6617186	6632430	+
GS_002969	1.97903	2.07197	2.15228	0.0361499	0.122163	0.101971	Down	Chr6	6594669	6598652	+
GS_002972	2.16524	2.21198	2.03271	0.0987782	0.161965	0.0614194	Down	Chr6	6530285	6558939	-
GS_002977	1.43653	1.4282	1.37721	0.0855915	0.214981	0.0419586	Down	Chr6	6454399	6457981	-
GS_002980	0.138401	0.215919	0	2.31861	1.52563	1.2735	Up	Chr6	6419356	6421252	-
GS_002981	2.70925	2.67296	2.57881	0	0	0	Down	Chr6	6415226	6416065	-
GS_002983	2.34579	2.333	2.3749	0	0	0	Down	Chr6	6399612	6400370	-
GS_002986	2.54545	2.46698	2.30544	0.179098	0.151793	0.057736	Down	Chr6	6376180	6379748	-
GS_002989	1.20286	1.291	1.31641	1.08602	0.822971	0.844885	Up	Chr6	6307064	6310148	-
GS_002991	1.36341	1.3073	1.24761	0.00474021	0.020612	0	Down	Chr6	6248328	6280592	+
GS_002993	0.726425	1.18629	0.420178	0	0	0	Down	Chr6	6220172	6227236	-
GS_002994	1.12608	1.61438	2.04188	2.17149	0.970746	2.22889	Up	Chr6	6208389	6209473	+
GS_002996	1.04493	1.39639	1.24564	2.20568	2.14996	3.25202	Up	Chr6	6193433	6199762	+
GS_003001	0.618755	0.613958	0.726376	0.0428068	0.025556	0	Down	Chr6	6126049	6137116	+
GS_003002	1.92709	2.05865	1.73199	1.78473	1.22465	1.09721	Up	Chr6	6112366	6120071	+
GS_003003	1.79779	2.10649	1.97565	0.460023	0.390485	0.257206	Down	Chr6	6102611	6109041	-
GS_003004	0.631773	0.855305	0.950817	2.20573	0.959552	0.979199	Up	Chr6	6098462	6099731	-
GS_003005	1.60233	1.67385	1.71306	1.75977	1.26384	0.841243	Up	Chr6	6064309	6097357	-
GS_003006	2.40643	2.66519	2.60038	5.76372	5.25133	4.56973	Up	Chr6	6055322	6059366	-
GS_003011	2.04044	2.48846	2.08743	0.0447173	0.260611	0.087478	Down	Chr6	6018087	6021723	+
GS_003012	1.17455	1.39828	1.27437	0.11098	0.277902	0.0549196	Down	Chr6	6000458	6015535	+
GS_003014	0.62398	0.622384	0.765835	0	0	0	Down	Chr6	5967836	5977510	-
GS_003018	1.79957	1.92878	1.94293	0	0	0.0502943	Down	Chr6	5915620	5917357	+
GS_003020	2.20031	2.26357	2.04505	2.01997	1.58526	1.70014	Up	Chr6	5903654	5905571	+
GS_003022	1.70592	1.26057	1.48448	0.10593	0	0	Down	Chr6	5889881	5891012	+
GS_003024	2.56857	2.9463	2.66903	3.98419	2.51681	4.27016	Up	Chr6	5863368	5875474	-
GS_003027	1.35564	1.85892	1.68122	1.29444	0.863829	1.57962	Up	Chr6	5798256	5802221	+
GS_003028	1.20247	1.44484	1.19929	0.362361	0.0982284	0.183835	Down	Chr6	5775399	5789302	-
GS_003031	1.20596	1.69511	1.39238	0.733398	0.87215	1.37451	Up	Chr6	5752205	5758605	+
GS_003034	2.33084	2.10303	2.1025	2.69175	2.11194	2.10226	Up	Chr6	5689722	5710355	-
GS_003036	0.533771	0.880674	0.836613	0.0669397	0.116818	0.0164204	Down	Chr6	5665374	5677823	+
GS_003037	3.2291	3.50263	3.29395	0	0.302831	0	Down	Chr6	5662763	5663276	+
GS_003038	2.95967	3.06682	3.0174	0.697646	0.46418	0.626967	Down	Chr6	5644928	5647843	+
GS_003039	3.01391	3.51044	3.32628	0	0	0	Down	Chr6	5633723	5635013	+
GS_003040	0.454045	0.337696	0.394222	0	0	0	Down	Chr6	5549949	5586911	-
GS_003041	0.765482	1.02507	0.927772	1.08734	0.953035	0.394089	Up	Chr6	5528064	5544654	+
GS_003042	0.349044	0.273298	0.461136	0	0	0	Down	Chr6	5517394	5521146	+
GS_003045	0.0772726	5.00696e-13	5.07829e-07	0.0619717	0.363335	0.145988	Up	Chr6	5494317	5500323	+
GS_003046	1.2999	1.19823	1.39854	1.50138	1.26833	1.25822	Up	Chr6	5410257	5492625	-
GS_003047	2.99552	3.38122	2.94146	2.94485	1.95121	3.15268	Up	Chr6	5401749	5405961	+
GS_003048	1.71653	1.97635	2.04862	0.0585955	0.0509523	0	Down	Chr6	5395759	5397464	-
GS_003049	0.173846	0.0727451	0.178078	1.33652	0.796841	1.63427	Up	Chr6	5377317	5391272	-
GS_003050	2.59547	2.68688	2.85459	0	0	0	Down	Chr6	5366745	5372281	-
GS_003052	0.267594	1.01228	0.270515	1.1205	0.599868	1.08502	Up	Chr6	5354032	5355260	-
GS_003053	1.12608	1.53289	1.16495	0.82436	1.14993	1.35252	Up	Chr6	5350945	5353153	-
GS_003054	2.51341	2.53619	2.52184	0.33628	0.251531	0.231761	Down	Chr6	5324272	5347945	+
GS_003062	1.82622	1.80429	1.92161	0.0515569	0.164644	0.0290067	Down	Chr6	5083356	5094841	-
GS_003063	1.62708	1.84195	1.78944	0.358397	0.148262	0.0654086	Down	Chr6	5064240	5079653	+
GS_003069	2.05899	1.4109	2.00693	7.86357	5.14026	6.6597	Up	Chr6	4976999	4977894	-
GS_003070	0.455153	0.337641	0.168474	0.776962	0.455622	0.189074	Up	Chr6	4975281	4976321	+
GS_003072	0.196012	0.389424	0	1.76346	2.02277	0.77869	Up	Chr6	4966868	4968490	+
GS_003073	0.805774	0.51581	0.876934	7.57707	7.56724	7.56291	Up	Chr6	4962958	4965956	+
GS_003078	0.34624	0.478096	0.312298	2.9817	0.98565	1.71357	Up	Chr6	4899969	4903399	+
GS_003079	1.59937	1.79806	1.72949	0.12811	0.196166	0.202721	Down	Chr6	4882735	4892982	-
GS_003083	1.00311	1.22918	1.19205	0	0	0	Down	Chr6	4829351	4832012	+
GS_003084	0.989793	1.10708	1.02132	0.0334185	0.028687	0.0628424	Down	Chr6	4822439	4826495	-
GS_003086	1.23775	1.11561	1.23932	0	0	0	Down	Chr6	4808951	4810326	-
GS_003087	2.12297	2.75435	1.81697	0.371655	0.0983009	0.236787	Down	Chr6	4774063	4805737	-
GS_003088	2.45247	2.82867	2.71326	4.13915	3.25456	3.92074	Up	Chr6	4787083	4791189	+
GS_003094	1.38319	1.65998	1.48762	1.20537	0.897384	1.04875	Up	Chr6	4718106	4725361	+
GS_003098	2.11261	2.58792	2.16044	1.95756	1.22406	2.01296	Up	Chr6	4626631	4629396	-
GS_003100	1.27363	1.55903	1.32753	0	0.0435208	0	Down	Chr6	4610091	4612595	-
GS_003101	2.58975	2.67768	2.63135	2.09587	1.47211	2.24479	Up	Chr6	4596411	4608410	-
GS_003104	0.758818	0.840347	0.729097	0	0	0	Down	Chr6	4492404	4511400	-
GS_003105	1.67554	1.20844	1.58903	0.0506381	0.0488257	0.04043	Down	Chr14	6710598	6759442	-
GS_003106	0.972095	1.0376	1.05811	0	0	0	Down	Chr14	6890241	6893011	-
GS_003107	1.27424	1.31891	1.33564	0.0172928	0	0	Down	Chr14	6899293	6940671	-
GS_003111	4.02558	3.71248	3.78129	0	0	0.0361261	Down	Chr14	7511039	7513667	-
GS_003112	4.2772	4.04224	4.25881	0.35305	0.0701198	0.584458	Down	Chr14	7631069	7633598	+
GS_003113	4.1098	3.7335	4.03446	0	0	0	Down	Chr14	8009676	8011791	-
GS_003114	4.48909	4.8697	4.43888	1.84947	0.818283	0.819824	Down	Chr10	3797727	3801438	+
GS_003116	1.81702	1.78362	1.93101	0.254604	0.385343	0.211711	Down	Chr10	3808829	3849801	-
GS_003120	0.0869981	0.0911513	0	0.765713	0.359134	0.823235	Up	Chr10	3865564	3866519	-
GS_003123	1.35665	1.98236	2.45368	0	0	0	Down	Chr10	3903429	3903774	+
GS_003125	2.66433	2.31582	2.66072	0.538596	0.502715	0.475769	Down	Chr10	3914167	3951355	-
GS_003126	0.154871	0.0578992	0.153633	2.38422	0.300623	0.702936	Up	Chr10	3954376	3957981	+
GS_003131	1.07221	0.703247	0.89533	0	0	0	Down	Chr10	4013641	4111662	-
GS_003132	0.796034	0.508824	0.686875	0.0313612	0	0	Down	Chr10	4115225	4119162	+
GS_003139	2.04355	2.37287	2.25045	0.337816	0.26529	0.239466	Down	Chr10	4150700	4156282	-
GS_003142	2.53884	2.66034	2.33086	0.446294	0.444416	0.387786	Down	Chr10	4173253	4185256	-
GS_003143	2.64577	3.00228	2.76646	3.49437	2.12057	2.97316	Up	Chr10	4187642	4193959	-
GS_003149	3.92879	4.17156	4.04633	1.32432	1.08065	1.10279	Down	Chr12	24649366	24658933	-
GS_003162	1.23594	1.01232	1.15333	0.022445	0	0.0422117	Down	Chr13	18536037	18541705	-
GS_003163	3.15774	2.77509	2.75393	0	0	0	Down	Chr13	18520010	18521387	-
GS_003164	2.56013	2.75455	2.52477	2.42581	1.30879	2.90185	Up	Chr13	18465582	18486533	+
GS_003165	1.82761	1.76902	1.6871	0.353882	0.127679	0.233228	Down	Chr13	18447242	18457841	-
GS_003166	0.183114	0.0781297	0.296854	0.00922116	0	0	Down	Chr13	18426831	18445364	-
GS_003172	1.61274	1.32579	1.66493	0.26522	0.139313	0.190431	Down	Chr13	18203825	18208437	+
GS_003176	0.754219	0.887978	0.795689	0	0	0.0328542	Down	Chr13	18152427	18155332	+
GS_003177	1.45676	1.39198	1.37557	0.177109	0.227882	0.122487	Down	Chr13	18129672	18149130	+
GS_003183	2.48441	2.59271	2.41531	2.42215	1.56551	2.5673	Up	Chr13	18041561	18044826	-
GS_003184	1.70756	1.93827	1.69748	0.482002	0.101613	0.0534383	Down	Chr13	18038120	18039931	-
GS_003185	1.25398	1.07433	0.948286	2.65703	1.96949	4.15183	Up	Chr13	18028931	18035524	-
GS_003191	0.983666	0.660361	0.866705	0.104258	0.0727695	0	Down	Chr13	17989373	17995123	-
GS_003192	1.04052	1.0069	1.09577	0.0637778	0.102605	0.104349	Down	Chr13	17936428	17955119	+
GS_003194	0.655753	1.06163	1.32102	0	0	0	Down	Chr13	17817665	17818804	-
GS_003195	1.15585	0.879637	1.25185	0	0.0264476	0	Down	Chr13	17808287	17812975	-
GS_003197	1.86474	1.94688	1.81814	0.0706952	0.0635719	0.0684925	Down	Chr4	1569097	1574049	-
GS_003198	0.527494	0.819687	0.706884	0	0	0	Down	Chr4	1552404	1563363	-
GS_003199	1.69347	1.96401	1.78619	2.38453	2.39295	3.13624	Up	Chr4	1543307	1550944	+
GS_003200	2.42293	2.25914	2.32629	0.324006	0.368046	0.22024	Down	Chr4	1522981	1539420	-
GS_003202	0.871673	0.782037	0.748671	0.0273783	0.0912538	0.0163521	Down	Chr4	1438704	1481246	+
GS_003203	3.45464	3.34988	3.40695	0.191125	0.208521	0.202942	Down	Chr4	1424959	1431806	-
GS_003205	1.1986	1.30312	1.12162	1.43561	1.59247	0.647292	Up	Chr4	1404263	1411155	-
GS_003207	0.959292	0.901578	0.950718	0.131105	0.0550848	0.0568057	Down	Chr4	1383655	1391351	-
GS_003208	1.68013	1.37657	1.35089	0.0515514	0.0277702	0.0281496	Down	Chr4	1320477	1350878	-
GS_003209	0.852947	1.05433	1.12282	0.00880912	0	0	Down	Chr4	1296691	1310354	+
GS_003211	0.960475	1.10941	0.692557	0.536729	0.985239	0.727737	Up	Chr4	1286810	1288050	-
GS_003212	4.0383	4.64891	4.10215	1.06004	1.36827	1.50718	Down	Chr4	1278412	1280017	+
GS_003217	0.638986	0.756797	0.646583	0	0	0	Down	Chr4	1255580	1264155	-
GS_003224	0.496853	0.794014	0.592763	0	0	0	Down	Chr4	1210802	1213622	+
GS_003225	1.67959	1.50894	1.56856	0.313719	0.148139	0.101792	Down	Chr4	1183938	1202461	-
GS_003227	1.83073	1.95445	1.8392	0	0	0.152802	Down	Chr4	1142317	1143460	+
GS_003231	1.82992	1.71659	1.73985	2.15893	0.908454	2.58169	Up	Chr4	1073110	1081187	-
GS_003232	1.38344	1.86674	2.41938	0.485565	0.236023	0	Down	Chr4	1068203	1069396	-
GS_003235	2.0625	2.17743	2.10683	0.299215	0.503764	0.430585	Down	Chr4	1015826	1023421	-
GS_003237	1.43449	1.11923	1.28212	0.1304	0.0561544	0.0167765	Down	Chr4	933511	968279	+
GS_003241	1.04189	1.60419	1.21529	1.13071	0.886066	1.05686	Up	Chr4	886631	891264	-
GS_003242	0.258545	0.499311	0.397138	0.558184	0.726746	0.454116	Up	Chr4	868151	883063	+
GS_003248	1.38505	1.20955	1.43487	0.168237	0.113181	0.0977993	Down	Chr5	1560677	1630679	-
GS_003251	3.23188	3.18094	3.28479	3.43555	2.54282	3.50642	Up	Chr5	1709315	1714571	+
GS_003252	0.686884	0.86857	0.741265	0.103513	0.0687013	0.110373	Down	Chr5	1716742	1728765	-
GS_003253	1.32926	1.41152	1.27826	0.0358884	0.096028	0.0998926	Down	Chr5	1728893	1753167	+
GS_003254	0.619092	0.858493	0.766986	0.0464084	0.0271001	0.0443833	Down	Chr5	1754825	1764331	-
GS_003257	4.40021	4.8669	4.19599	1.4848	1.06955	1.12917	Down	Chr5	1858863	1863856	+
GS_003262	1.14913	1.66005	1.32651	1.93612	0.803573	1.65196	Up	Chr5	1917286	1919449	-
GS_003265	2.17856	1.75458	1.99355	0	0	0	Down	Chr6	3095255	3121743	+
GS_003266	0.665393	0.956648	0.804235	0	0	0.012043	Down	Chr6	3133674	3151087	-
GS_003268	2.69728	3.57969	2.50241	0.111284	0.0824761	0.242611	Down	Chr6	3159854	3169556	+
GS_003275	1.38513	1.59988	1.43776	1.86664	0.98597	2.36348	Up	Chr6	3206698	3209693	+
GS_003278	0.82519	0.60633	0.716832	0	0	0	Down	Chr6	3308865	3316264	+
GS_003280	1.00576	1.13389	1.31412	0.173867	0	0	Down	Chr6	3360120	3362168	+
GS_003282	1.3892	1.02349	1.32754	0.0185072	0.0329403	0.011795	Down	Chr6	3393214	3424574	+
GS_003284	4.83025	6.97906	3.43611	0.0786841	0	0	Down	Chr6	3449405	3450711	+
GS_003285	1.94337	2.52398	1.3636	0	0	0	Down	Chr6	3453519	3454746	+
GS_003292	5.28118	5.57533	5.4447	0.622616	0.216187	0.141976	Down	Chr6	3509145	3529588	-
GS_003293	6.37865	7.20195	6.65332	0	0	0	Down	Chr6	3537263	3538260	-
GS_003294	6.51319	8.05276	6.74911	0	0	0	Down	Chr6	3541312	3542359	+
GS_003295	7.9227	8.77335	8.09532	5.4582	4.22531	4.56075	Down	Chr6	3548443	3549572	+
GS_003296	3.87138	4.95455	4.1485	0.0439563	0	0	Down	Chr6	3554706	3559232	+
GS_003297	3.4331	4.72273	3.81343	0.132983	0	0	Down	Chr6	3560562	3561635	+
GS_003298	4.66578	5.47954	3.93953	0	0	0	Down	Chr6	3564619	3565116	+
GS_003299	0.775983	0.894152	0.722301	0	0	0	Down	Chr6	3566829	3569536	+
GS_003300	2.87567	2.45699	2.99083	0.681298	0.784342	0.447446	Down	Chr6	3586664	3623116	-
GS_003303	1.63602	1.00593	1.36725	0.12226	0.149804	0.138058	Down	Chr6	3667335	3701511	-
GS_003304	0.631051	0.45483	0.502066	1.13212	0.847435	0.931079	Up	Chr6	3809343	3817691	-
GS_003311	1.27394	0.975485	1.15471	0.127675	0.203142	0.125713	Down	Chr6	3971599	4003215	-
GS_003313	1.87166	1.89898	1.79466	0.149465	0.251265	0.215143	Down	Chr6	4011049	4017782	+
GS_003315	0.171471	0.106909	0.31758	0.298693	0.152392	0.239189	Up	Chr6	4024860	4029167	+
GS_003317	1.14276	1.79471	0.910852	0.0621413	0.055563	0	Down	Chr6	4035846	4038270	+
GS_003319	1.1384	1.11602	1.06043	0	0	0	Down	Chr6	4047088	4054725	-
GS_003320	0.761283	0.662297	0.700295	0	0	0	Down	Chr6	4057934	4067949	+
GS_003326	1.81344	1.96717	1.58294	0.355569	0.189044	0.226879	Down	Chr6	4124922	4129002	-
GS_003327	2.22462	2.12813	2.24652	0	0	0	Down	Chr6	4273260	4310752	+
GS_003328	1.17279	0.933026	1.14687	0.0125452	0.0798848	0.0318784	Down	Chr11	22982700	23028879	-
GS_003330	2.94008	3.09686	2.82007	3.9775	3.10099	3.63946	Up	Chr11	22921399	22925519	-
GS_003340	2.6646	2.27688	2.56999	0.542138	0.440115	0.30504	Down	Chr11	22547159	22635725	-
GS_003341	2.01936	2.29533	2.45774	0.123802	0.107472	0	Down	Chr11	22531964	22532997	-
GS_003352	2.35063	2.78289	2.43388	0.385163	0.593906	0.551759	Down	Chr11	22455737	22465189	+
GS_003354	2.98733	3.29004	3.22268	3.85918	3.3033	3.26249	Up	Chr11	22388436	22389950	-
GS_003357	1.48021	1.82642	1.65458	0	0	0	Down	Chr11	22357233	22361867	+
GS_003360	1.92258	1.77401	1.6473	0.229682	0.0311783	0.0333748	Down	Chr11	22336661	22340766	-
GS_003362	0.189656	0.532414	0.213663	0.886162	0.792211	0.399253	Up	Chr11	22320403	22323662	-
GS_003368	1.81001	1.68509	1.83	0.187096	0	0.146727	Down	Chr11	22178599	22187050	-
GS_003371	0.261358	0.388909	0.334891	0	0.0199949	0	Down	Chr11	22140642	22146469	+
GS_003374	2.44026	3.23801	2.64119	0	0.1335	0.489199	Down	Chr11	22071682	22072579	+
GS_003377	0.997043	0.890711	0.991632	0	0	0	Down	Chr11	22043688	22047620	+
GS_003378	1.65729	2.9326	0.670368	0	0	0	Down	Chr11	22034658	22035943	-
GS_003379	3.14958	5.11715	2.21093	0	0	0	Down	Chr11	22031778	22032843	+
GS_003380	1.65811	1.66344	1.78665	0	0.109446	0	Down	Chr11	22026612	22027904	-
GS_003381	6.04192	5.91445	6.26811	0	0	0	Down	Chr11	22012519	22014498	-
GS_003382	0.803564	0.584281	0.706473	0.0132088	0	0	Down	Chr11	21961671	21980421	-
GS_003388	1.14165	1.14508	1.49801	0.0292543	0	0	Down	Chr11	21890577	21897161	+
GS_003389	0.62002	1.17551	0.757424	0.144166	0.0896934	0.13085	Down	Chr11	21867134	21889008	+
GS_003390	1.36644	1.73651	1.46102	1.21149	1.45553	1.91261	Up	Chr11	21849794	21861998	-
GS_003391	1.16216	1.21368	1.25412	0.0184314	0.00546685	0.00591149	Down	Chr11	21814815	21845358	+
GS_003394	1.75166	1.95554	2.12981	0	0	0	Down	Chr11	21769747	21772280	-
GS_003396	3.53679	3.78868	3.73812	0	0	0	Down	Chr11	21728928	21739556	-
GS_003398	1.59113	1.87714	1.77923	2.26175	2.01642	2.30553	Up	Chr11	21620625	21634601	-
GS_003399	2.19051	2.90607	2.18377	0.529845	0.183026	0.27674	Down	Chr11	21601784	21616722	+
GS_003400	2.36584	2.47088	2.21689	5.16757	5.74263	4.82897	Up	Chr11	21583708	21596889	+
GS_003408	1.94154	2.10632	2.06494	0	0	0	Down	Chr19	4476266	4490558	+
GS_003409	1.12861	1.23658	1.20458	0.0260063	0	0.0117041	Down	Chr19	4459846	4470457	+
GS_003410	0.243859	0.225533	0.227711	0	0.00293704	0	Down	Chr19	4408046	4459216	-
GS_003411	1.61414	1.27154	1.47036	0	0.0161247	0	Down	Chr19	4325809	4406526	-
GS_003413	2.17697	2.48119	2.20348	0.519641	0.595771	0.4855	Down	Chr9	9634141	9643540	-
GS_003415	2.78061	2.90731	2.8629	2.18482	2.18535	2.18543	Up	Chr9	9647101	9648819	-
GS_003419	1.39179	1.34678	1.696	0.142484	0.125459	0.175931	Down	Chr9	9670997	9673487	+
GS_003420	1.13765	0.824732	1.11305	3.32296	2.97153	3.53815	Up	Chr9	9676857	9678538	-
GS_003427	2.83766	2.7465	3.00345	2.55835	3.01608	2.64708	Up	Chr9	9764911	9770392	+
GS_003428	1.23762	1.14204	1.43069	0.162306	0	0.204457	Down	Chr9	9776532	9779082	+
GS_003431	2.15409	2.25842	2.14859	0.399981	0.26943	0.13425	Down	Chr9	9819995	9829090	+
GS_003435	2.15151	2.29406	2.21693	1.90048	1.69362	1.92838	Up	Chr9	9860221	9863517	-
GS_003438	1.84281	1.56415	1.8725	0.235154	0.394799	0.221047	Down	Chr9	9903708	9915765	+
GS_003439	2.32289	2.43952	2.50967	3.40797	2.50811	3.95296	Up	Chr9	9920720	9937395	+
GS_003440	1.01682	1.59826	1.52668	1.81002	1.98622	2.421	Up	Chr9	9977459	9978382	-
GS_003447	1.52731	1.70641	1.59512	1.59668	2.2364	1.29235	Up	Chr9	10044033	10057863	-
GS_003449	0.700512	0.787567	0.754614	0.619555	0.450847	0.95811	Up	Chr9	10070237	10081780	+
GS_003450	1.71339	1.61196	1.43424	2.38042	2.55607	1.48363	Up	Chr9	10084054	10100732	-
GS_003451	1.14312	1.32711	0.974821	2.23255	2.11527	0.946267	Up	Chr9	10104164	10111461	-
GS_003453	2.33466	2.30028	2.28664	0.243509	0.0655523	0.0688386	Down	Chr9	10138702	10141661	-
GS_003454	2.10043	1.70548	1.91549	0.141413	0.0895059	0.0658779	Down	Chr9	10163196	10184109	-
GS_003455	0.587922	0.564191	0.552861	0.00617309	0.0323239	0.00592532	Down	Chr9	10188125	10216684	-
GS_003458	0.749932	0.740193	0.694732	0.0530084	0.03572	0.0559548	Down	Chr9	10280134	10375832	+
GS_003461	3.18914	2.6728	2.97368	0.0866812	0.143565	0.0953683	Down	Chr9	10667891	10765587	-
GS_003464	0.856107	0.809056	0.797322	0.0147212	0.026109	0.0281358	Down	Chr12	22614213	22626759	-
GS_003465	5.49858	5.33144	5.1375	0	0	0	Down	Chr12	22611667	22612667	+
GS_003466	2.94879	2.36707	2.63681	0	0	0	Down	Chr12	22607879	22609451	-
GS_003469	3.27922	3.92678	4.29153	0.832407	0.746182	0.444382	Down	Chr12	22572862	22573228	+
GS_003471	0.969763	1.42127	1.20854	2.89155	1.25335	1.96441	Up	Chr12	22559904	22569891	+
GS_003476	0.759688	1.35357	1.09205	1.24507	1.02701	1.00903	Up	Chr12	22503153	22507529	+
GS_003478	1.95949	2.40875	2.19091	2.26427	1.3399	2.5951	Up	Chr12	22494450	22498898	-
GS_003479	1.78867	1.94309	1.77505	0.330393	0.248652	0.254887	Down	Chr12	22479469	22494201	+
GS_003482	0.369946	0.314805	0.688908	0	0	0.035098	Down	Chr12	22417505	22423027	-
GS_003488	3.22046	3.35731	3.15112	0.621999	0.487785	0.286796	Down	Chr12	22370792	22379409	-
GS_003492	1.04242	0.953955	1.0786	1.55059	0.834177	0.674785	Up	Chr12	22331665	22336259	-
GS_003494	0.467353	0.658503	0.586748	0	0.0141079	0	Down	Chr12	22292176	22304324	-
GS_003495	0.610989	0.591727	0.551682	0	0	0	Down	Chr12	22266931	22288568	-
GS_003496	0.729229	1.01254	0.875006	0	0	0	Down	Chr12	22250243	22255793	-
GS_003498	0.351527	0.39782	0.398041	0.0170936	0.0357583	0.0230098	Down	Chr1	15186972	15238747	+
GS_003499	2.9762	3.21912	3.04212	0	0	0	Down	Chr1	15266638	15268336	+
GS_003500	1.956	2.15365	1.88266	4.75884	3.27545	3.91982	Up	Chr1	15287182	15288827	-
GS_003501	2.09265	2.16298	2.31608	5.43222	3.34163	4.79247	Up	Chr1	15290893	15292576	-
GS_003505	1.74056	1.9715	1.44696	0.216443	0	0	Down	Chr1	15335088	15341541	+
GS_003507	2.29398	2.40576	2.35254	2.03813	1.61131	3.23402	Up	Chr1	15359219	15388458	+
GS_003509	1.95616	2.16103	2.12933	3.13987	1.11839	3.79528	Up	Chr1	15375637	15378012	-
GS_003510	1.11035	1.27948	1.30901	0.263005	0	0	Down	Chr1	15402656	15409408	+
GS_003517	1.1197	1.44599	1.32642	2.16393	1.13463	2.14916	Up	Chr1	15542463	15545610	-
GS_003523	2.59774	2.08872	2.22771	0.620529	0.55335	0.517972	Down	Chr1	15572141	15581016	-
GS_003525	2.36287	2.45839	2.11944	0.401155	0.177721	0.165924	Down	Chr1	15595614	15611753	-
GS_003526	1.53787	1.74091	1.70032	0.18679	0.157134	0	Down	Chr1	15621811	15623627	-
GS_003532	2.12935	2.31369	2.20417	0	0	0	Down	Chr1	15690040	15692676	-
GS_003533	0.48396	0.417587	0.310637	0.367553	0.879669	0.747982	Up	Chr1	15698883	15718242	+
GS_003534	1.72283	2.03448	2.00585	0	0	0	Down	Chr1	15721335	15726530	-
GS_003537	3.58534	3.42726	3.64939	0.0530744	0	0.0960045	Down	Chr1	15762509	15763835	+
GS_003541	4.88106	4.87769	4.97278	0	0.0696488	0	Down	Chr1	15824373	15825372	-
GS_003544	2.03438	2.17225	2.25512	0.10245	0.0478903	0	Down	Chr1	15840332	15843529	+
GS_003545	0.954138	1.22722	1.07931	0.0737743	0.105068	0.0811204	Down	Chr1	15848016	15857506	-
GS_003546	1.1793	1.36761	1.42572	0.0471324	0.0333437	0.0909342	Down	Chr1	15865977	15890304	-
GS_003547	0.0347979	0.0655286	0.0406826	6.3531	5.70848	6.51211	Up	Chr1	15915290	15926682	+
GS_003548	0.99303	1.43286	1.192	1.78841	1.27504	0.670318	Up	Chr1	15927910	15947430	+
GS_003549	4.39376	5.08199	4.27744	3.71702	3.72357	3.43924	Up	Chr1	15951321	15958265	+
GS_003551	1.86395	1.81531	1.91913	0.239696	0.219833	0.217914	Down	Chr1	15970487	16006470	+
GS_003553	2.07017	2.69644	2.29552	3.72159	3.55374	3.60007	Up	Chr1	16016333	16021943	-
GS_003554	2.89208	2.79048	2.88836	0.785917	0.539088	0.505418	Down	Chr1	16033339	16078392	+
GS_003555	3.14581	3.68079	3.3109	0.0754921	0.330057	0.261023	Down	Chr1	16090995	16092131	-
GS_003556	1.78853	1.63676	1.72598	0.0649897	0	0	Down	Chr1	16112942	16138294	-
GS_003558	4.00353	4.05934	4.03758	4.72715	3.99778	3.15241	Up	Chr1	16148496	16150691	-
GS_003560	0.663597	0.741006	0.665936	0.669513	0.424392	0.64504	Up	Chr1	16222209	16226821	+
GS_003561	3.6354	3.58806	3.48751	0.265773	0.159927	0.278835	Down	Chr1	16228589	16230737	-
GS_003564	3.62404	4.05582	3.93763	4.50939	2.89188	5.37422	Up	Chr1	16277869	16280554	+
GS_003565	1.63306	1.74243	1.58687	2.38025	1.22529	2.60472	Up	Chr1	16283427	16308538	+
GS_003566	1.83633	1.58219	1.87936	1.69824	1.77744	2.07896	Up	Chr1	16310825	16388384	-
GS_003569	1.14313	1.31523	1.68014	0	0	0	Down	Chr1	16452308	16454747	-
GS_003570	4.5768	4.65495	4.3527	1.60509	0.870851	0.667577	Down	Chr1	16460643	16466515	-
GS_003571	1.99307	2.17916	2.55091	0.312858	0.61636	0.484776	Down	Chr1	16495110	16498881	+
GS_003572	2.10162	2.10931	2.28498	0.294057	0.435066	0.360198	Down	Chr1	16501822	16514655	+
GS_003573	2.67903	2.83614	2.63578	6.96455	3.10852	7.5486	Up	Chr1	16520282	16522861	-
GS_003575	3.23886	3.34601	3.42576	0.773497	0.803908	0.522754	Down	Chr1	16556790	16567288	+
GS_003577	0.468975	0	0	0.884599	0.72555	0.489909	Up	Chr1	16590356	16591634	+
GS_003578	0.426238	0.526196	0.582248	0	0.0260198	0.0287987	Down	Chr1	16594158	16599336	+
GS_003579	2.02168	2.06263	2.03426	0.0104208	0	0.00991988	Down	Chr1	16603485	16619539	-
GS_003581	1.38938	1.52933	1.41315	0	0	0	Down	Chr1	16637687	16645341	+
GS_003583	0.813689	0.822607	0.807963	0	0	0	Down	Chr1	16668995	16674489	+
GS_003586	0.131467	0.192941	0.334961	0.377407	0.330087	0.120498	Up	Chr1	16695391	16699556	+
GS_003588	0.942528	0.950443	1.029	0.0805666	0.124963	0.0620257	Down	Chr1	16718874	16727996	-
GS_003589	2.90626	3.25407	3.05521	0.0716166	0.17634	0.0447387	Down	Chr1	16731547	16736299	-
GS_003590	4.6602	5.08551	4.98628	0	0.610052	0.202714	Down	Chr1	16745311	16750129	-
GS_003591	0.761594	1.2359	1.29096	0.161924	0.0500267	0	Down	Chr1	16756492	16759554	+
GS_003592	1.22667	1.7032	1.32745	0.0449493	0.0753265	0	Down	Chr1	16763827	16766524	-
GS_003593	0.333243	0.554821	0.522752	0	0	0.0229873	Down	Chr1	16770316	16776994	+
GS_003595	0.747016	0.476113	0.722021	0.0103774	0.0181163	0.0297926	Down	Chr1	16788094	16806302	+
GS_003598	1.90856	2.32804	2.37038	1.71227	1.10649	1.87633	Up	Chr1	16852452	16854175	+
GS_003602	1.49107	1.73994	1.36222	1.41537	0.824395	2.32063	Up	Chr1	16893282	16900028	-
GS_003603	1.07612	1.35381	1.24541	0.792895	0.640448	0.837771	Up	Chr1	16903345	16913817	-
GS_003609	1.89856	2.06571	1.819	3.37839	3.33824	2.46187	Up	Chr1	16958306	16977304	+
GS_003615	1.78507	2.78071	1.84098	0.243333	0.112982	0.23686	Down	Chr1	17019989	17025415	-
GS_003616	1.71948	2.44939	1.56572	0	0.11269	0	Down	Chr5	8216630	8222135	+
GS_003617	0.258668	0.505104	0.337847	0.670041	0.60371	0.713265	Up	Chr5	8211848	8214918	+
GS_003618	2.31644	1.71313	2.16359	0.43218	0.150979	0.184534	Down	Chr5	8152441	8176063	-
GS_003619	1.72051	1.29253	1.79192	0.294304	0.225567	0.0282107	Down	Chr5	8138977	8148104	-
GS_003621	0.687839	1.00607	1.12805	0	0	0	Down	Chr5	8126501	8128681	+
GS_003623	2.31254	2.95115	2.1683	0.0389046	0	0	Down	Chr5	8114059	8117533	-
GS_003626	0.555446	0.583611	0.364261	0	0	0	Down	Chr5	8080034	8103490	-
GS_003627	3.17765	3.68997	3.64233	0	0	0.0562408	Down	Chr5	8059856	8061279	-
GS_003631	1.12909	1.08985	1.18138	0.0222692	0	0	Down	Chr5	7992228	8003252	-
GS_003632	1.77063	2.07792	1.75195	0.141593	0.229542	0.0777527	Down	Chr5	7963286	7971796	-
GS_003635	1.40781	2.33199	0.864457	0.0662215	0.0288003	0	Down	Chr5	7908366	7912934	-
GS_003636	1.12659	1.20833	0.916792	0.0934913	0	0.0450913	Down	Chr5	7898073	7901661	-
GS_003637	1.36966	1.42436	1.5354	0	0	0	Down	Chr5	7893033	7896945	-
GS_003638	1.27098	1.21032	1.21993	0.0612727	0.081468	0.0542025	Down	Chr5	7841809	7889713	+
GS_003641	2.90723	3.02646	3.05593	0.747125	0.454229	0.638731	Down	Chr5	7793804	7812945	+
GS_003645	1.76561	1.52216	1.64783	0.0355781	0.0598635	0.00556779	Down	Chr5	7744052	7769649	-
GS_003647	0.373932	0.44215	0.49136	0.029835	0.0511543	0.014317	Down	Chr5	7722943	7733669	+
GS_003651	2.3748	2.71321	2.3297	0.50674	0.507151	0.669538	Down	Chr5	7692787	7709301	-
GS_003652	3.09156	3.16889	3.04328	0.277564	0.580445	0.246606	Down	Chr5	7678085	7691005	-
GS_003654	2.00153	2.01271	1.93969	0.266957	0.414778	0.519744	Down	Chr5	7651041	7659049	-
GS_003655	1.98034	2.00873	2.22242	0.161286	0.0301358	0.0437813	Down	Chr5	7629836	7647300	-
GS_003656	3.56113	4.2955	3.9204	0	0	0	Down	Chr5	7623512	7624097	-
GS_003660	2.06258	2.15079	2.15055	1.44785	1.37235	1.70022	Up	Chr5	7569467	7585088	-
GS_003663	1.98822	2.14163	2.10934	0.358039	0.176063	0.114162	Down	Chr5	7532693	7543154	-
GS_003671	0.341657	0.272881	0.417654	0	0.0185399	0	Down	Chr14	8481716	8491530	-
GS_003674	1.07857	1.63974	0.982588	0.0192837	0.0513258	0.0909815	Down	Chr14	8530192	8538463	+
GS_003676	2.59756	2.54963	2.6665	0.0301122	0.0370314	0.0229895	Down	Chr14	8546555	8574675	-
GS_003678	1.82492	2.60542	1.25508	0	0	0	Down	Chr14	8583392	8589903	-
GS_003681	1.216	1.02079	1.01861	0	0	0	Down	Chr14	8662475	8665275	+
GS_003687	1.31804	1.11987	1.25	0.0111636	0.0421821	0.0107221	Down	Chr14	8700265	8748233	-
GS_003690	2.13158	1.70207	1.78802	0	0	0	Down	Chr14	8802298	8804554	-
GS_003691	1.09398	1.32713	1.46868	0	0	0	Down	Chr14	8867288	8875245	-
GS_003692	2.49916	2.20639	2.19271	0.0531776	0.0666736	0.101951	Down	Chr14	8885890	8906711	+
GS_003693	2.10343	2.24668	2.00583	0	0	0	Down	Chr14	8912588	8915775	-
GS_003694	2.64908	2.67728	2.49493	5.38576	5.15925	5.06972	Up	Chr14	8925233	8965917	+
GS_003696	1.40141	1.88268	1.36125	0.183533	0.136134	0.232268	Down	Chr14	9050898	9086401	-
GS_003697	5.10972	5.14121	4.87315	4.86929	4.40277	4.78697	Up	Chr14	9069858	9073238	+
GS_003698	1.33768	1.2999	1.2291	0.838911	0.672866	1.13424	Up	Chr14	9090895	9093726	+
GS_003700	3.99047	4.87056	3.92823	1.28308	1.08005	0.765347	Down	Chr14	9115519	9121604	-
GS_003709	1.23572	2.13793	1.07938	0	0	0	Down	Chr14	9215820	9219320	-
GS_003710	1.54513	1.46407	1.53155	0	0	0	Down	Chr14	9220302	9222822	-
GS_003717	1.69594	2.03902	1.27323	0.0707124	0.0993975	0.110291	Down	Chr14	9318389	9335019	-
GS_003722	1.098	1.07695	1.27182	0.0615526	0.00686889	0.115736	Down	Chr14	9367083	9383160	+
GS_003723	4.64696	4.93626	4.59591	6.88452	7.43372	6.94088	Up	Chr14	9385751	9389152	+
GS_003724	0.407109	0.499233	0.643621	2.29805	2.32292	0.647891	Up	Chr14	9391182	9392175	+
GS_003725	1.31402	1.41453	1.29886	0.413196	0.125597	0.154187	Down	Chr14	9395880	9407569	-
GS_003730	1.57393	1.38952	1.64204	0.0836596	0.047305	0.112557	Down	Chr14	9481582	9497222	+
GS_003731	1.38733	0.996142	1.39195	0	0	0	Down	Chr14	9509400	9510468	+
GS_003737	1.2862	1.74095	1.0337	0	0	0	Down	Chr14	9578834	9579727	+
GS_003741	1.66072	1.79566	1.74613	0.00750185	0	0	Down	Chr14	9617899	9632489	-
GS_003743	1.23612	1.15436	1.22175	0.0235551	0.00717397	0.0145598	Down	Chr14	9654938	9673270	+
GS_003744	6.40004	6.67188	6.62603	5.72539	5.04458	6.2337	Up	Chr14	9676953	9678900	-
GS_003746	2.08354	2.23212	2.08213	0.432409	0.552543	0.333999	Down	Chr14	9694101	9704691	+
GS_003747	2.58706	2.32856	2.26069	0	0	0	Down	Chr14	9713553	9718271	+
GS_003754	1.12074	1.33335	0.929815	0.0655224	0.0199484	0.021017	Down	Chr14	9769204	9778834	+
GS_003756	1.90588	1.42116	1.65261	0	0	0	Down	Chr14	9791879	9806001	-
GS_003757	0.73754	0.661355	0.791635	0	0.0305904	0	Down	Chr14	9820043	9824096	+
GS_003759	6.63303	6.73268	6.30633	8.74279	9.57401	8.92196	Up	Chr14	9838114	9838859	+
GS_003760	11.2268	11.3995	11.1069	13.215	14.1573	13.5668	Up	Chr14	9839064	9839358	+
GS_003762	1.12354	0.606755	0.893959	0	0	0	Down	Chr14	9857281	9861451	+
GS_003763	2.1645	1.47115	1.78509	0.0538445	0.0609223	0.0367514	Down	Chr14	9867445	9882769	+
GS_003764	1.93826	1.47902	1.66633	0.0197079	0.00877023	0.0138421	Down	Chr14	9885746	9928249	+
GS_003767	2.15119	1.91771	2.07509	0.0834635	0.159063	0.0782553	Down	Chr14	9980031	10053039	+
GS_003769	1.92693	1.80753	1.49719	1.86429	1.57895	1.43292	Up	Chr14	10066871	10068589	+
GS_003772	2.36982	1.99545	2.3054	0.130174	0.0427503	0.128963	Down	Chr14	10313897	10326213	+
GS_003776	2.01278	2.29694	2.11525	1.57453	1.01511	1.82177	Up	Chr22	4994251	4998386	+
GS_003780	1.63106	1.6249	1.74297	0	0	0	Down	Chr22	4954683	4958491	+
GS_003785	0.824033	1.08435	0.915531	0.154296	0.0719763	0.0315011	Down	Chr22	4906459	4919304	-
GS_003788	0.77919	0.8196	0.878124	0	0.0179283	0	Down	Chr22	4889230	4893506	+
GS_003789	2.17382	2.35618	2.30168	0	0	0.0173771	Down	Chr22	4880892	4888877	+
GS_003790	0.464244	0.263696	0.427527	0	0	0	Down	Chr22	4875254	4878706	-
GS_003791	0.980823	0.825561	1.12827	0.466952	0.722044	0.69663	Up	Chr22	4845147	4869171	-
GS_003792	1.75136	1.52729	1.67579	0.198935	0.127039	0.106333	Down	Chr22	4813218	4837344	+
GS_003793	6.35123	6.96087	6.49121	6.96197	4.9745	7.69385	Up	Chr11	12182005	12182398	+
GS_003794	0.79281	0.948856	0.799968	0.0580621	0.0742458	0	Down	Chr11	12184082	12192359	+
GS_003795	2.3024	2.58131	2.48614	0.0154306	0.0180889	0.0285203	Down	Chr11	12209952	12235683	-
GS_003800	1.70952	2.05387	2.02074	0.0343442	0.184026	0.0201036	Down	Chr11	12361540	12389121	+
GS_003801	1.57917	1.30257	1.44997	0	0	0	Down	Chr11	12416605	12483670	-
GS_003802	2.18396	2.05646	2.09366	0.4792	0.265405	0.482723	Down	Chr11	12606797	12612874	-
GS_003803	1.58885	1.80109	1.61332	1.27597	0.594331	1.32628	Up	Chr11	12613970	12620679	-
GS_003805	1.86704	1.81166	1.91688	0	0	0	Down	Chr11	12642122	12659062	-
GS_003806	3.51395	3.50424	3.58182	0.0622481	0.0503862	0.0438777	Down	Chr11	12659676	12689115	-
GS_003807	3.036	3.80984	2.73773	0	0	0	Down	Chr11	12692779	12695776	+
GS_003808	1.18173	1.38659	1.37621	1.73243	0.955281	1.41221	Up	Chr11	12697819	12699797	+
GS_003809	1.11373	1.45803	1.09266	0.0382415	0.193627	0.0371909	Down	Chr11	12701908	12706867	-
GS_003815	1.7581	1.8978	1.87197	0.418825	0	0.0315328	Down	Chr11	12750533	12756392	+
GS_003817	2.45135	2.39103	2.73039	0.206944	0	0.0493263	Down	Chr11	12785077	12787448	+
GS_003818	1.02523	0.7932	0.965906	0	0	0	Down	Chr11	12790679	12829504	-
GS_003826	2.6041	2.81108	2.65578	1.90353	1.65683	2.16831	Up	Chr11	12911639	12922558	-
GS_003828	5.47102	5.70641	5.57046	7.3159	4.85575	7.69686	Up	Chr11	12966579	12968753	-
GS_003831	1.34795	1.39569	1.38871	0.0984614	0.175542	0.128783	Down	Chr11	13047039	13053913	+
GS_003833	1.16973	0.900444	1.05296	0	0	0	Down	Chr11	13093435	13149020	-
GS_003835	2.00438	2.14554	2.05655	2.93	1.80234	2.17701	Up	Chr11	13243551	13268168	+
GS_003838	2.55776	2.89078	2.72752	2.54933	1.30894	3.04766	Up	Chr11	13305566	13309122	-
GS_003841	0.548927	0.470403	0.563259	0.610762	0.266962	0.924108	Up	Chr11	13375167	13391576	-
GS_003843	1.3634	1.08632	1.1367	0.045212	0.154821	0.133936	Down	Chr11	13415207	13424067	-
GS_003844	1.90769	1.44107	1.91684	0.209967	0.31106	0.253332	Down	Chr11	13425714	13446135	-
GS_003845	2.5112	2.3627	2.59581	0.338133	0.693066	0.518587	Down	Chr11	13452097	13520494	-
GS_003847	1.61539	2.07002	1.88757	2.98204	1.20255	3.90157	Up	Chr11	13539474	13542579	+
GS_003848	0.9848	1.14898	1.18506	0.0959685	0.0216715	0	Down	Chr11	13565446	13571951	-
GS_003849	1.32988	1.4441	1.27241	2.22931	2.98474	1.41081	Up	Chr11	13585003	13587894	-
GS_003850	3.08392	2.74191	3.1085	0.138337	0.243639	0.106191	Down	Chr11	13676028	13735265	-
GS_003853	3.05979	3.18132	3.23327	0	0.0932615	0	Down	Chr11	13855636	13859407	-
GS_003856	2.21582	2.37709	2.28324	0.285484	0.654952	0.166275	Down	Chr11	13930735	13953608	+
GS_003857	0.775453	0.901091	0.932524	0.0369057	0	0	Down	Chr11	13963305	13967284	+
GS_003858	3.06363	3.57158	2.19968	0	0	0	Down	Chr11	13968950	13969986	-
GS_003860	0.824286	0.78038	0.76869	0.00591603	0.00528963	0.00568729	Down	Chr11	13975808	14007213	-
GS_003862	1.73667	1.48949	1.6388	0.0509883	0.0409307	0.0268592	Down	Chr11	14024424	14065612	+
GS_003863	2.22258	2.11021	2.14889	0.449752	0.432631	0.595361	Down	Chr11	14070783	14111599	+
GS_003864	2.45145	3.31843	2.02814	0	0	0	Down	Chr11	14113263	14117772	-
GS_003865	0.912073	0.779747	0.974448	0.0442882	0	0	Down	Chr11	14127745	14132271	+
GS_003866	1.09538	1.70976	1.4105	1.26139	1.02691	1.04368	Up	Chr11	14135420	14140306	-
GS_003869	3.73467	3.55558	3.80801	0.259035	0	0.161814	Down	Chr11	14183776	14184607	+
GS_003870	0.869555	1.83368	1.40577	0	0	0	Down	Chr11	14186367	14188889	+
GS_003871	2.93909	3.14122	3.25966	0.577803	0.4627	0.339884	Down	Chr11	14194519	14195938	+
GS_003872	2.13332	2.20169	2.06942	0.0761864	0.0224451	0.0602932	Down	Chr16	8783166	8795727	-
GS_003878	3.19263	3.03374	3.36307	0	0	0	Down	Chr17	235655	236840	+
GS_003881	2.83507	3.31768	3.07374	0.0193199	0	0	Down	Chr17	294885	310806	+
GS_003882	2.9757	3.14334	3.06485	0.834097	0.808216	0.977286	Down	Chr17	313047	328500	-
GS_003883	3.08991	3.59451	3.25787	0.746055	0.898044	0.731743	Down	Chr17	343012	344305	+
GS_003884	1.74928	2.28051	1.94067	0	0	0	Down	Chr17	354095	359510	+
GS_003886	1.9353	1.86459	2.21556	0.0338681	0.0769447	0.0397821	Down	Chr17	418176	453887	+
GS_003889	1.41062	1.75034	1.39031	0	0	0	Down	Chr17	616445	617281	-
GS_003898	0.177703	0.189378	0.223914	0	0	0	Down	Chr22	19930288	19951727	+
GS_003900	2.22568	2.34681	2.32353	2.51335	1.49033	3.35937	Up	Chr22	19904835	19915087	-
GS_003904	3.73729	3.70342	3.55654	0	0	0	Down	Chr22	19569096	19569759	+
GS_003905	1.93593	1.80581	1.85827	0	0.00679081	0.00504323	Down	Chr22	19439651	19511714	+
GS_003909	3.43107	3.16395	3.36534	3.92664	3.1223	4.27444	Up	Chr13	15259100	15270370	+
GS_003910	1.00022	1.16044	1.20907	0.144285	0.0535632	0.0805112	Down	Chr13	15160406	15200397	+
GS_003911	1.10386	1.28375	1.26416	0	0	0.0529984	Down	Chr13	15150115	15153984	+
GS_003917	3.07485	3.55051	3.30636	3.51074	1.79797	4.0061	Up	Chr13	14964073	14972097	-
GS_003921	2.81341	3.20628	2.69415	0	0	0	Down	Chr13	14842776	14843247	-
GS_003922	2.1818	3.02473	1.67508	0	0	0	Down	Chr21	20933406	20935051	+
GS_003926	1.07977	1.36681	1.4717	0.116948	0.0526961	0.0580186	Down	Chr21	20892159	20895145	-
GS_003928	0.359336	0.278349	0.30938	0	0	0.0204567	Down	Chr21	20874378	20885457	-
GS_003932	1.81424	2.34105	2.17789	0.465809	0.109746	0.187081	Down	Chr21	20843431	20846383	+
GS_003933	1.2537	0.976998	1.26016	0	0.177892	0.0670723	Down	Chr21	20833041	20836507	+
GS_003934	2.87886	3.10217	2.77999	0.561907	0.273786	0.446402	Down	Chr21	20824706	20828282	+
GS_003936	3.13294	2.68577	2.99844	0.328407	0.230875	0.254587	Down	Chr21	20773231	20805225	-
GS_003938	2.96991	3.56824	3.53526	0	0	0	Down	Chr21	20706907	20707537	-
GS_003940	1.57963	1.86904	1.28164	0	0	0	Down	Chr21	20642415	20654431	+
GS_003948	1.2323	0.98005	1.19157	0.0665293	0.0675293	0.0319561	Down	Chr21	20427228	20500135	-
GS_003949	0.298536	0.342226	0.243496	0	0.0315898	0	Down	Chr21	20402253	20414711	-
GS_003950	1.16688	1.74721	1.36918	0	0	0	Down	Chr21	20379603	20386485	+
GS_003951	3.54099	3.74757	3.47177	2.71971	2.16336	3.19555	Up	Chr21	20363227	20373537	-
GS_003952	1.84261	2.72252	2.29484	0	0	0	Down	Chr21	20357921	20360174	-
GS_003953	1.06764	1.18669	1.2454	0.950352	0.369033	1.04088	Up	Chr21	20332542	20355895	-
GS_003954	1.47128	1.54262	1.53974	0.278914	0.184444	0	Down	Chr21	20294051	20298269	+
GS_003958	2.11235	2.35021	2.57353	2.18581	1.86849	2.61472	Up	Chr21	20026162	20028361	+
GS_003961	3.16082	3.58989	3.37472	3.4854	3.11742	4.01433	Up	Chr21	19961083	19968892	-
GS_003965	1.91615	1.71585	1.89028	0.0932953	0.249991	0.0889463	Down	Chr21	19777027	19781661	-
GS_003967	2.3469	2.16215	2.31434	0.159447	0.169405	0.0626667	Down	Chr21	19755148	19764871	-
GS_003970	0.842645	0.449499	0.640612	3.20063	2.42741	3.37101	Up	Chr21	19717642	19733690	+
GS_003971	2.71305	2.40621	2.59919	0.198413	0.103505	0.129828	Down	Chr21	19642606	19709454	+
GS_003972	1.17924	1.09289	1.14252	0.0364121	0.0383332	0.10262	Down	Chr21	19475605	19517781	-
GS_003973	1.95161	2.07328	1.93899	0.00848319	0.0149842	0	Down	Chr21	19439303	19458095	+
GS_003974	1.61597	1.37429	1.50887	0.00938068	0.024845	0.00896707	Down	Chr21	19383496	19421737	+
GS_003975	2.72117	2.91657	2.83487	0.726264	0.711678	0.628785	Down	Chr21	19341008	19356017	-
GS_003977	0.709753	0.657525	0.72412	0	0.0112093	0	Down	Chr21	19315783	19331983	+
GS_003978	1.01661	0.902814	1.11234	0	0	0	Down	Chr21	19236542	19271176	-
GS_003979	1.21471	0.584017	0.467769	0	0	0	Down	Chr21	19227230	19228999	-
GS_003981	1.57462	1.53132	1.59571	0.137939	0.0236822	0.108402	Down	Chr21	19200059	19216122	+
GS_003983	0.7344	0.943655	0.779518	0.0183387	0	0.0181798	Down	Chr21	19160090	19173500	-
GS_003984	2.0258	1.94111	2.01455	0.104122	0.0519928	0.0410015	Down	Chr21	19090106	19128442	-
GS_003987	2.26248	2.46882	2.07497	0.0849707	0.049998	0.0276891	Down	Chr21	19055272	19060565	-
GS_003989	1.2821	1.52706	1.33609	0	0	0	Down	Chr21	19045483	19047199	+
GS_003990	2.46337	2.37386	2.42461	1.88027	1.54321	1.96763	Up	Chr21	19021879	19038994	+
GS_003992	1.90734	1.61697	2.01896	0.158383	0.137326	0	Down	Chr21	18985493	18986646	-
GS_003993	1.57083	1.71701	1.81194	0.0418577	0.0266612	0.0572429	Down	Chr21	18955555	18985415	-
GS_003994	0.48427	0.482948	0.516837	0	0	0	Down	Chr21	18940909	18952064	-
GS_003999	0.212625	0.209941	0.136004	0	0	0	Down	Chr21	18888891	18902484	+
GS_004000	0.0782748	0.0758042	0.133904	0	0	0	Down	Chr21	18865588	18888211	+
GS_004008	1.39095	1.38647	1.41439	3.26262	2.38722	1.64015	Up	Chr21	18608723	18644153	+
GS_004010	1.71557	2.13738	1.86982	0.0240069	0.320539	0.476502	Down	Chr21	18551853	18560233	+
GS_004013	0.504497	0.873959	0.581537	0	0	0	Down	Chr21	18501688	18505534	-
GS_004023	0.864154	0.396628	0.907657	0.956211	0.665258	0.919413	Up	Chr21	18177531	18179120	+
GS_004024	1.63472	1.51529	1.54847	0.97716	1.03593	1.24751	Up	Chr21	18121664	18174000	+
GS_004027	0.689851	0.995284	0.962388	0	0	0	Down	Chr21	18093421	18095405	-
GS_004028	1.16463	1.49577	1.43903	2.46891	1.06303	3.02986	Up	Chr21	18090008	18091637	+
GS_004029	2.09938	2.41964	2.30987	3.1287	1.30835	3.08725	Up	Chr21	18084560	18087689	+
GS_004033	2.00494	2.03218	2.12597	0.752881	0.306263	0.149561	Down	Chr21	17990931	18014212	+
GS_004036	2.19182	2.12337	2.15642	0.247607	0.275221	0.0821659	Down	Chr21	17916685	17917771	-
GS_004037	0.219374	0.304355	0.290013	0.00895023	0.00791165	0.0256769	Down	Chr21	17889223	17909150	+
GS_004038	1.16652	1.45827	1.39554	1.08255	0.725014	1.47431	Up	Chr21	17885104	17887677	-
GS_004043	1.50404	1.41373	1.36865	1.12817	0.738836	1.25616	Up	Chr21	17835427	17843284	+
GS_004046	1.55487	1.42413	1.37134	0.0789958	0.0598928	0.0536154	Down	Chr21	17731744	17758007	-
GS_004047	1.48514	1.32191	1.42008	0.109982	0	0.00996258	Down	Chr21	17705655	17723126	+
GS_004049	1.48328	1.63849	1.39954	2.35972	2.09399	1.8587	Up	Chr21	17687944	17691332	+
GS_004050	1.68907	1.84852	2.04364	0.117069	0.0787612	0.147728	Down	Chr21	17663328	17674599	+
GS_004052	1.00004	0.959197	1.04304	0.162008	0.131452	0.146166	Down	Chr21	17585149	17628520	+
GS_004061	0.738157	1.2316	0.943603	0.0343133	0	0	Down	Chr21	17510984	17516932	+
GS_004065	2.62852	2.69684	2.80061	2.74835	1.94845	2.48005	Up	Chr21	17411790	17412192	+
GS_004067	0.136854	0.199984	0.168036	0.27591	0.243883	0.107229	Up	Chr21	17393310	17405033	-
GS_004070	2.38158	2.64719	2.61958	0.274184	0.0131638	0.112704	Down	Chr21	17320286	17331656	+
GS_004072	1.89792	2.20699	2.02612	3.06516	2.59272	2.42837	Up	Chr21	17247330	17299847	-
GS_004075	1.33161	1.26222	1.28449	0	0.00526628	0	Down	Chr21	17099331	17128168	-
GS_004076	0.99747	1.06937	0.9323	1.46098	0.649134	1.60649	Up	Chr21	17089833	17092640	+
GS_004078	3.38032	3.50588	3.40752	3.51853	2.83983	3.28256	Up	Chr21	17046734	17053666	-
GS_004082	1.41669	1.57869	1.49511	0.116147	0.099722	0	Down	Chr21	16977354	16978651	-
GS_004083	0.467083	0.424363	0.405398	0	0	0	Down	Chr21	16968242	16974549	+
GS_004085	2.08047	2.41434	2.25005	0	0	0	Down	Chr21	16935440	16938396	-
GS_004086	1.82832	1.5254	1.70968	0.111097	0.0453859	0.0330761	Down	Chr21	16800135	16927586	+
GS_004091	1.0595	0.917569	0.975959	0	0	0	Down	Chr21	16757771	16759166	+
GS_004092	1.57282	1.49633	1.67505	0.117401	0.189792	0.15462	Down	Chr21	16712977	16752693	+
GS_004093	1.51557	1.4961	1.26097	0	0	0	Down	Chr21	16607198	16613419	+
GS_004095	1.36189	1.33931	1.21623	2.12626	2.08387	1.5315	Up	Chr21	16481872	16489975	-
GS_004098	2.22936	2.28987	2.27963	1.93162	1.6001	2.18249	Up	Chr21	16409914	16451820	+
GS_004100	0.580667	0.272146	0.485782	3.20343e-16	0	0	Down	Chr21	16390789	16393959	-
GS_004101	1.71249	2.44931	2.14631	0	0	0	Down	Chr21	16386497	16390081	+
GS_004102	0.177993	0.145844	0.106266	0.00656736	0	0.0222573	Down	Chr21	16327383	16385818	-
GS_004104	1.03002	0.813866	0.898118	0.0496705	0.021861	0.0245237	Down	Chr21	16320369	16327367	-
GS_004105	1.59549	1.51755	1.48946	0	0.0680126	0	Down	Chr21	16285773	16301892	+
GS_004107	0.66934	0.83132	0.750246	0	0	0	Down	Chr21	16165553	16172302	-
GS_004108	1.06697	0.972022	0.973632	0	0	0	Down	Chr21	16153746	16157829	-
GS_004109	0.483596	0.460925	0.524547	0	0	0	Down	Chr21	16142446	16147454	-
GS_004110	2.35241	1.79617	2.18988	0.225643	0.226434	0.228954	Down	Chr21	16109384	16123359	-
GS_004111	1.60875	1.53863	1.90965	0.139782	0.234532	0.13538	Down	Chr21	16103761	16105342	-
GS_004113	0.991831	0.645748	0.919196	4.45793e-10	0.00500125	0	Down	Chr21	15788160	15903332	-
GS_004114	1.58226	1.5866	1.62708	0.196129	0.329993	0.290362	Down	Chr4	3195938	3255389	-
GS_004115	1.51533	1.13021	1.13885	0.0101653	0.130432	0.0551992	Down	Chr4	3157232	3183669	-
GS_004117	0.891455	0.800314	0.981836	0.0456141	0.0398686	0	Down	Chr4	3147540	3150794	-
GS_004118	0.57054	0.407807	0.360716	0.0115913	0.01039	0.00544181	Down	Chr4	3083400	3116681	+
GS_004119	1.39931	1.39631	1.51648	0.019024	0.0499151	0.0517393	Down	Chr4	3056180	3062641	+
GS_004123	3.34378	3.50648	3.55923	0.134952	0.0599947	0.0647433	Down	Chr4	3022507	3026614	-
GS_004126	1.52863	1.43296	1.41652	0.12265	0	0.171092	Down	Chr4	2992520	2994452	+
GS_004127	1.40486	1.62843	1.49285	0	0	0	Down	Chr4	2989046	2991086	+
GS_004134	1.7487	1.77805	1.53815	0.1834	0.262371	0.299522	Down	Chr4	2930317	2933737	-
GS_004137	1.48407	1.89815	1.16621	0.0896586	0.151064	0.160499	Down	Chr4	2902891	2904177	+
GS_004138	1.1381	1.10839	1.13223	0.0715843	0.0655375	0.0346102	Down	Chr4	2895742	2899511	-
GS_004140	0.53173	0.405039	0.455277	0.00777795	0	0.014844	Down	Chr4	2856456	2873453	+
GS_004143	1.73156	1.51738	1.64724	0.0592631	0.287828	0.107295	Down	Chr4	2676030	2695742	-
GS_004146	0.979381	0.939303	1.0871	0.158043	0.0679219	0.139519	Down	Chr4	2611921	2639306	+
GS_004149	0.265292	0.356803	0.298738	0.2283	0.1682	0.219404	Up	Chr4	2498272	2560567	+
GS_004150	1.62358	1.61114	1.60944	0.0588612	0.0474492	0.114953	Down	Chr4	2457007	2483305	+
GS_004155	1.01784	0.807174	1.0136	0.00557852	0	0.00530894	Down	Chr21	4605580	4636168	-
GS_004159	1.32305	1.54236	1.23787	0.188514	0.119495	0.211957	Down	Chr21	4896267	4975080	+
GS_004160	0.800005	0.736261	0.96467	0	0	0	Down	Chr21	4981201	4984754	-
GS_004161	1.81901	1.3569	1.45366	0.0129683	0.0227988	0	Down	Chr21	4991765	5003127	-
GS_004162	1.21076	1.27178	1.05536	0.223685	0.0751234	0.0311163	Down	Chr21	5005883	5021761	-
GS_004163	1.87717	1.69467	1.85178	1.99935	1.27811	2.26996	Up	Chr21	5029403	5060740	-
GS_004164	2.9037	3.27107	2.91721	3.73212	1.93522	4.46768	Up	Chr21	5063216	5071553	-
GS_004165	0.862354	1.30887	1.17677	1.12355	0.542281	1.46311	Up	Chr21	5072665	5082898	+
GS_004166	1.50669	1.25032	1.36729	2.22231	1.88559	2.80664	Up	Chr21	5087065	5092142	+
GS_004169	0.863349	1.30412	0.757934	0	0	0	Down	Chr21	5116360	5118086	+
GS_004170	3.47935	3.87352	3.73188	0	0.045306	0.0491565	Down	Chr21	5118874	5120788	-
GS_004173	1.20366	1.42552	1.23102	0.92218	0.522003	1.18562	Up	Chr21	5178832	5190393	+
GS_004174	4.50402	4.84534	4.59464	4.6914	3.45506	5.19648	Up	Chr21	5190918	5191578	+
GS_004177	1.71868	1.68885	1.88279	0.168618	0.196888	0.084331	Down	Chr21	5300625	5344194	+
GS_004178	1.16978	1.02405	1.06624	0.12537	0.152066	0.129856	Down	Chr21	5534300	5549342	-
GS_004181	1.43702	0.999533	1.27933	0.00236219	0.00104602	0.00340471	Down	Chr21	5622631	5782384	-
GS_004182	0	0.525936	0	0.419218	0.515081	0.39865	Up	Chr21	5891875	5892820	-
GS_004183	1.63756	2.84643	1.37415	0	0	0	Down	Chr21	5922570	5924675	+
GS_004186	1.81254	2.13706	1.96063	0.070739	0	0	Down	Chr21	6005246	6006164	+
GS_004189	1.33069	1.29751	1.51538	0	0	0	Down	Chr21	6093649	6097462	-
GS_004190	0.73827	0.714709	0.960332	0.116044	0.0345375	0.0380705	Down	Chr21	6099415	6104904	-
GS_004192	2.12598	2.29578	1.9418	0	0	0	Down	Chr21	6147933	6153489	+
GS_004195	2.10192	2.13807	2.02283	0.00841627	0	0	Down	Chr21	6208999	6231947	-
GS_004197	0.298437	0.250446	0.382456	0.370878	0.39543	0.324445	Up	Chr22	8464815	8478361	-
GS_004198	0.638037	0.457918	0.559909	0.449018	0.227948	0.534981	Up	Chr22	8479692	8551817	-
GS_004200	1.99902	2.35322	2.21487	1.97653	1.04935	1.50154	Up	Chr22	8633143	8644531	+
GS_004201	1.73389	1.93595	1.85184	0.213717	0.278355	0.333321	Down	Chr22	8654573	8679721	+
GS_004203	1.47218	1.88022	1.76349	0.189695	0.241403	0.213146	Down	Chr22	8728074	8733046	+
GS_004208	5.96486	6.13103	6.04191	7.66923	6.57566	7.73203	Up	Chr22	8792329	8794319	+
GS_004214	0.135232	0.087115	0.135281	0.00598126	0.00262598	0.00861364	Down	scaffold75.1	227403	295237	-
GS_004218	2.03353	2.197	1.98099	0.306087	0.279492	0.220335	Down	scaffold75.1	432494	436855	+
GS_004226	1.21803	1.80819	1.55916	1.10483	1.30226	1.29978	Up	scaffold75.1	508498	509775	-
GS_004227	0.47239	0.835323	0.641117	0	0	0	Down	scaffold75.1	550683	556794	+
GS_004231	0.943994	0.969801	0.980175	0	0	0	Down	scaffold75.1	645496	658648	-
GS_004233	1.74532	2.00869	1.86036	2.40787	2.3567	1.8866	Up	scaffold75.1	672397	685520	+
GS_004236	3.63257	3.12326	3.4786	0.495	0.498685	0.417655	Down	scaffold75.1	817563	920195	+
GS_004238	0.420184	0.318207	0.373528	0.232555	0.196965	0.311822	Up	scaffold75.1	935225	988030	-
GS_004244	5.12845	5.14264	5.09986	0.134552	0.767494	0.341751	Down	scaffold75.1	1212654	1214283	+
GS_004245	1.53102	1.41136	1.54372	0.215736	0.228447	0.168531	Down	scaffold75.1	1246666	1338793	-
GS_004247	1.88641	1.8426	2.0293	1.86395	1.48655	1.99871	Up	scaffold75.1	1408707	1425492	-
GS_004250	3.20855	2.97543	3.07404	0.535311	0.594314	0.710319	Down	scaffold75.1	1479430	1482820	+
GS_004252	2.35093	2.72772	2.33587	3.04245	1.89173	3.45073	Up	scaffold75.1	1555847	1560409	+
GS_004253	2.69738	2.78448	3.05367	2.28994	1.87578	3.08571	Up	scaffold75.1	1566274	1566752	-
GS_004257	3.55256	3.36948	3.39599	0	0	0	Down	scaffold75.1	1612782	1613865	+
GS_004258	0.897824	0.719754	0.823642	0	0	0	Down	scaffold75.1	1621687	1623903	+
GS_004259	0.842125	1.08048	0.955346	0.132499	0.0592898	0.0952167	Down	scaffold75.1	1625713	1630008	+
GS_004260	4.25102	4.60251	4.32835	0.283798	0.27419	0.437989	Down	scaffold75.1	1649646	1681277	+
GS_004261	4.73004	4.94408	5.07244	0.253486	0.289597	0.306679	Down	scaffold75.1	1656393	1658007	-
GS_004262	1.92814	1.67374	2.08831	0	0	0	Down	scaffold75.1	1683776	1687245	+
GS_004263	2.35418	2.27266	2.25021	5.3689	5.82814	4.73594	Up	scaffold75.1	1693252	1711769	+
GS_004266	0.839496	0.598836	0.734266	0	0.0548929	0.0890001	Down	scaffold75.1	1732831	1737990	-
GS_004268	2.10312	2.08484	2.13537	0	0.0142946	0.0462714	Down	scaffold75.1	1754402	1768358	-
GS_004271	3.96629	3.48499	3.74572	0.0796595	0.0352098	0.0387907	Down	Chr12	530995	533581	-
GS_004281	2.11136	1.78329	2.10943	0.0820553	0.0377255	0.116281	Down	Chr12	1320971	1323640	+
GS_004284	2.30341	2.28734	2.13074	2.02422	1.55718	1.69988	Up	Chr12	9104650	9128482	-
GS_004287	1.17775	1.48267	1.28651	1.85076	1.06282	1.58218	Up	Chr12	9071129	9074733	-
GS_004289	0.0983259	0.125122	0.149759	0.0751496	0.152131	0.273665	Up	Chr12	9061726	9067660	+
GS_004292	1.35679	1.13657	1.35168	2.74691	2.93724	1.51638	Up	Chr12	9017422	9034193	+
GS_004297	2.84988	3.065	3.19619	0.781169	0.227979	0.54183	Down	Chr22	833465	836020	+
GS_004302	1.92423	2.29609	2.00653	1.61148	1.33436	1.83622	Up	Chr22	799649	805032	+
GS_004303	1.47333	1.63952	1.40527	0.0172642	0.0612046	0.136889	Down	Chr22	769553	794058	+
GS_004304	0.923262	1.05955	1.11241	0.0478838	0.0424078	0.0871895	Down	Chr22	764731	767825	+
GS_004307	1.04155	1.26483	0.791375	0.0101436	0.0181988	0.0284964	Down	Chr22	719130	733303	+
GS_004309	0.3743	1.13348	1.02129	0	0	0	Down	Chr22	689407	691934	-
GS_004310	1.15318	1.22509	1.32982	0.0440871	0.0446081	0.0329869	Down	Chr22	631237	682221	-
GS_004313	2.37677	2.53391	2.19496	4.11251	3.67224	4.52865	Up	Chr22	499932	504355	+
GS_004315	0.349781	0.336042	0.394725	2.96516	2.90066	2.16564	Up	Chr22	475089	491287	+
GS_004322	2.95263	3.33494	3.26915	0.623055	0.445632	0.11763	Down	Chr22	396068	397573	-
GS_004323	6.0687	6.05798	5.90509	2.64119	1.41759	1.53022	Down	Chr22	393825	395036	-
GS_004329	2.39827	2.07936	2.18639	0.127621	0.0749238	0.0324547	Down	Chr22	330140	353298	+
GS_004332	2.0192	2.43896	2.13469	2.218	1.08163	2.19137	Up	Chr22	318133	319963	+
GS_004333	3.0192	3.24348	3.01097	2.90922	2.07096	3.40859	Up	Chr22	312115	316048	+
GS_004334	1.42539	1.37273	1.36396	0.170818	0.131442	0.210845	Down	Chr22	305915	310156	+
GS_004340	1.38272	1.76554	1.58421	1.80908	1.7568	2.62349	Up	Chr22	241639	257550	+
GS_004343	1.87851	1.60783	1.86668	0	0.12628	0	Down	Chr22	171784	177193	-
GS_004344	2.6064	2.23634	2.43508	0.471809	0.466719	0.343619	Down	Chr22	155591	162530	+
GS_004351	4.78963	4.34617	4.69937	0.95554	1.1281	0.900378	Down	Chr12	23178393	23230370	-
GS_004353	0.735074	0.662362	0.831096	0.0702792	0.0653267	0.0525514	Down	Chr22	19286150	19300748	-
GS_004354	3.38801	3.44381	3.06079	3.47951	4.05236	3.74174	Up	Chr22	19278325	19278934	-
GS_004355	0.381117	0.4387	0.514251	0.87927	1.09366	1.2257	Up	Chr22	19200289	19212609	+
GS_004358	2.21298	2.38009	2.74466	0.245377	0.383576	0.117408	Down	Chr22	19099693	19100476	+
GS_004359	1.39694	1.59743	1.16243	1.52775	0.498036	1.62206	Up	Chr22	19055287	19057205	+
GS_004360	1.63052	1.82451	1.50245	1.45143	0.713808	1.78794	Up	Chr22	19046996	19054788	-
GS_004361	1.5631	1.7437	1.64236	0.233267	0.294099	0.389328	Down	Chr22	19020297	19045586	-
GS_004362	1.13823	0.917146	1.1112	0.100124	0.130077	0.0892322	Down	Chr22	18936318	19011975	+
GS_004363	1.41783	1.34888	1.52375	2.76438	2.28724	2.69689	Up	Chr22	18701205	18720028	-
GS_004367	1.94166	1.74475	1.93569	0.259443	0.355787	0.308622	Down	Chr22	18585253	18661924	+
GS_004369	1.79812	1.82469	1.78881	0.0206473	0	0.0401971	Down	Chr22	18556487	18564936	+
GS_004370	0.219602	0.253186	0.284519	0	0	0.0206155	Down	Chr22	18538965	18549708	-
GS_004372	1.30001	0.945336	1.23454	0.208491	0.192366	0.0711068	Down	Chr22	18457569	18498452	-
GS_004373	0.402353	0.496772	0.273352	0	0.0261825	0	Down	Chr22	18422776	18428693	-
GS_004376	3.05223	3.18508	3.16806	0	0	0	Down	Chr22	18241717	18243715	-
GS_004379	1.57636	1.19885	1.5428	0.0396182	0.0326651	0.0096562	Down	Chr22	17999155	18139785	-
GS_004380	3.62958	3.70948	3.73721	0	0.064546	0.0343797	Down	Chr22	17774558	17777157	+
GS_004384	2.91159	3.16624	2.83713	0.79602	0.985748	0.716235	Down	Chr22	17616989	17632400	-
GS_004385	0.940146	0.823082	0.851542	0.0193333	0	0	Down	Chr22	17573433	17584317	+
GS_004386	2.82797	3.07249	2.9567	0.620485	0.904117	0.752251	Down	Chr22	17425346	17431805	+
GS_004387	1.07957	1.25077	1.14247	0.0196849	0.0695907	0.0189976	Down	Chr22	17389002	17398272	+
GS_004388	1.24598	1.59403	1.20021	0.0375575	0.0964071	0	Down	Chr22	17382997	17387047	-
GS_004391	0.873627	1.19017	1.27479	0	0	0	Down	Chr22	17360407	17363111	+
GS_004392	3.14422	2.72271	3.0785	0.696464	0.720648	0.749445	Down	Chr22	17270573	17322911	-
GS_004398	1.01684	0.800087	1.00697	0.164352	0.0903426	0.0360603	Down	Chr22	16976882	17011115	-
GS_004400	2.40052	2.23495	2.27635	0	0	0	Down	Chr22	16887718	16906678	+
GS_004401	1.83466	1.88565	1.8902	0.00632337	0.00547622	0.00616481	Down	Chr22	16838049	16871962	-
GS_004402	1.54983	1.18179	1.46704	0	0	0	Down	Chr22	16680928	16736957	+
GS_004403	2.72117	2.73784	2.86366	0	0	0	Down	Chr22	16629881	16633828	+
GS_004404	0.960493	0.946427	0.873618	0.0669559	0.0342384	0.0380088	Down	Chr22	16505095	16529077	-
GS_004405	1.82688	2.17642	2.17179	2.24947	1.64969	2.51622	Up	Chr22	16484085	16494793	-
GS_004409	0.721394	0.829353	0.763236	0.0116169	0.0595684	0	Down	Chr22	16347163	16364996	-
GS_004411	1.17635	1.29289	1.22772	0	0	0	Down	Chr22	16287101	16290634	-
GS_004412	0	6.08651e-15	0	0.0129663	1.0893	1.73053	Up	Chr22	16261078	16276084	-
GS_004413	1.82608	1.68852	1.55658	0.332517	0.0436567	0.0942041	Down	Chr22	16186027	16192897	-
GS_004414	2.00322	1.90878	2.0859	0	0.0959359	0	Down	Chr22	16176452	16181486	+
GS_004417	0.525951	0.566072	0.702977	0.0729262	0.0520596	0.0279891	Down	Chr22	16155539	16165071	-
GS_004418	2.21919	2.27107	2.28758	0.0361392	0.0629983	0.101483	Down	Chr22	16124483	16133148	-
GS_004419	1.70752	2.12403	1.84164	2.10771	0.949221	2.57819	Up	Chr22	15888119	15893732	-
GS_004422	1.56654	1.84789	1.68352	0.266946	0.165796	0.318197	Down	Chr22	15861387	15865354	+
GS_004423	5.5616	5.67188	5.67775	0.0823726	0.23459	0.0730444	Down	Chr22	15856331	15857873	+
GS_004424	0.376549	0.548565	0.615417	0	0	0	Down	Chr22	15766286	15779224	-
GS_004425	1.64326	2.17621	1.80759	0.20238	0.334864	0.0930859	Down	Chr22	15737110	15750521	+
GS_004429	4.85469	4.47986	4.65904	2.08192	1.62014	1.12913	Down	Chr22	15577861	15578980	-
GS_004431	1.45219	1.48007	1.6027	0.0504828	0.0796537	0.0390484	Down	Chr22	15432835	15452074	+
GS_004434	0.713793	0.974354	0.712242	0	0	0	Down	Chr22	15416817	15419395	+
GS_004435	1.95898	2.15589	2.08989	0	0	0	Down	Chr22	15398120	15400992	+
GS_004437	3.4727	3.1279	3.20702	0.553396	0.195986	0.0817801	Down	Chr22	15299749	15308579	-
GS_004439	1.10313	1.54445	1.28263	0.991884	0.784282	1.12965	Up	Chr22	15269983	15279010	+
GS_004442	0.605868	0.5082	0.68568	0.0371234	0.0248186	0.0220889	Down	Chr22	15191923	15232422	-
GS_004446	2.49713	2.56656	2.50508	0.525607	0.671991	0.285215	Down	Chr22	15021093	15032035	-
GS_004448	1.03895	0.847401	0.75192	0.110008	0.027238	0.00996506	Down	Chr22	14968065	14984898	-
GS_004449	3.51614	3.16796	3.34142	0.307127	0.567333	0.315507	Down	Chr22	14939411	14967364	-
GS_004451	1.80741	1.86521	1.88232	0.0109356	0.00962947	0.0104147	Down	Chr22	14881826	14897565	+
GS_004452	1.0879	1.19918	1.14716	0	0	0	Down	Chr22	14871506	14878219	-
GS_004453	1.83006	2.26721	1.94003	1.91058	1.11778	2.11099	Up	Chr22	14862522	14869701	+
GS_004458	3.45817	3.55171	3.70538	0.36792	0.195222	0.31733	Down	Chr22	14782492	14800544	-
GS_004461	2.10271	2.12638	1.78715	0.369192	0.317556	0.209433	Down	Chr22	14692622	14717643	-
GS_004469	1.0587	1.7825	0.833202	0	0	0	Down	Chr22	14592849	14597876	+
GS_004470	3.4427	4.29807	2.84062	0	0	0	Down	Chr22	14585782	14591086	+
GS_004471	1.39639	1.36759	1.35294	2.07823	2.1449	2.59687	Up	Chr22	14524284	14577071	-
GS_004480	1.71682	1.46607	1.51042	0	0	0.00808062	Down	Chr22	14446236	14462665	+
GS_004481	1.06303	1.21188	1.20019	0.94011	1.09756	0.877184	Up	Chr22	14332590	14339558	-
GS_004485	0.835241	0.741889	0.588926	0.00757694	0.0522807	0.0640199	Down	Chr22	14096573	14118884	+
GS_004486	1.66437	1.24892	1.462	0.0463254	0.144192	0.0553672	Down	Chr22	13855081	14094847	-
GS_004487	1.02779	0.715546	1.24315	0	0	0	Down	Chr22	13843778	13847023	-
GS_004490	1.71235	2.09905	2.05379	0.0164205	0	0.00787071	Down	Chr22	13672132	13693690	-
GS_004492	2.16935	1.66492	2.14867	0.0030927	0.00362247	0.00258058	Down	Chr22	13415926	13555530	+
GS_004493	0	0.0602425	0.108822	2.39184	3.17322	0.592993	Up	Chr10	12313278	12315387	-
GS_004494	0	0	0	2.50381	2.8974	0.202067	Up	Chr10	12316801	12317540	+
GS_004497	0	0	0	1.2603	1.71888	0.174963	Up	Chr10	12325800	12326572	+
GS_004505	0.586887	0.825878	0.581672	0.346939	0.59311	0.512703	Up	Chr10	12405406	12416761	-
GS_004506	0.118445	0.207801	0.134894	0	0	0	Down	Chr10	12443806	12456341	+
GS_004507	0.687281	1.26559	0.84328	0	0	0	Down	Chr10	12470991	12472725	+
GS_004509	1.62938	0.555689	0.999183	0	0	0	Down	Chr10	12497580	12498645	-
GS_004510	4.24176	4.28131	4.13491	1.50659	0.87143	1.2139	Down	Chr10	12510153	12511155	-
GS_004511	0.951886	0.974468	1.13285	0.0102712	0.00891378	0	Down	Chr10	12549594	12567419	-
GS_004513	0.340506	0.363598	0.443039	0.0120882	0.010725	0	Down	Chr10	12638976	12656399	-
GS_004514	2.19638	1.79661	2.13381	0	0	0.0035083	Down	Chr10	12711522	12779995	+
GS_004516	1.27314	1.74749	1.52796	1.2889	0.671339	1.81644	Up	Chr10	12899560	12903344	+
GS_004518	2.3104	2.73807	2.67328	3.49686	1.66563	4.16793	Up	Chr10	12921556	12924039	+
GS_004520	1.33077	1.72452	1.61133	0.763023	1.02994	1.18274	Up	Chr10	12927510	12937327	-
GS_004522	1.39383	1.70501	1.6474	0.0536761	0.227201	0.0617367	Down	Chr10	12963974	12980919	+
GS_004524	1.89163	1.7986	1.48511	0.173297	0.225434	0.0430256	Down	Chr10	13024443	13027247	+
GS_004525	0.48254	0.818529	0.687273	0.0303253	0.040806	0.0144787	Down	Chr10	13109037	13119281	-
GS_004529	1.03092	1.48285	1.03171	0.0903694	0.157316	0.0766735	Down	Chr10	13170479	13189811	-
GS_004530	1.58331	2.22788	1.88775	3.2058	2.0282	3.30391	Up	Chr10	13192201	13193146	-
GS_004531	3.57772	3.47236	3.60539	0	0	0	Down	Chr10	13298558	13300862	+
GS_004534	0.779101	1.04289	0.766355	0.761706	0.558927	0.530507	Up	Chr10	13392652	13401498	-
GS_004536	2.89747	2.62743	2.9055	0.204642	0.471499	0.319858	Down	Chr10	13434318	13440012	-
GS_004538	2.6011	2.62741	2.669	2.80912	1.24319	3.50764	Up	Chr10	13474938	13475918	+
GS_004539	1.48912	1.742	1.67369	1.42946	0.9683	1.23655	Up	Chr10	13478398	13485506	-
GS_004542	1.71787	1.84925	1.73087	0.0313261	0.0277823	0.0587324	Down	Chr10	13539640	13543844	-
GS_004544	2.50036	2.12318	2.3508	0.00214211	0.00759138	0	Down	Chr10	13582767	13664797	+
GS_004545	0.258154	0.27408	0.351109	0.364032	0.116809	0.252966	Up	Chr10	13668872	13682394	-
GS_004547	3.82525	4.09562	3.93372	4.14347	3.22735	3.70075	Up	Chr10	13692561	13703092	-
GS_004550	0.642925	0.702831	0.643567	0.0140905	0.0123672	0	Down	Chr10	13748146	13773534	+
GS_004551	2.05303	1.93442	1.97085	1.23734	1.55838	1.30454	Up	Chr10	13778376	13789097	-
GS_004554	3.93373	4.09625	4.13508	1.64341	0.923466	1.51026	Down	Chr10	13807293	13808719	-
GS_004555	1.07033	0.898435	0.952085	0	0.0133003	0	Down	Chr10	13846829	13860271	+
GS_004558	3.66302	3.7964	3.66996	0.207474	0.301274	0.361289	Down	Chr10	13945490	13947122	+
GS_004559	1.21645	1.77752	1.13567	0.0461972	0.0530627	0.115329	Down	Chr10	13957401	13968965	+
GS_004560	0.662919	1.8862	0.971184	0	0	0	Down	Chr10	13970221	13971071	-
GS_004563	1.62141	1.75892	1.59529	0.236857	0.431099	0.156534	Down	Chr10	14001222	14012004	+
GS_004565	1.56057	1.79372	1.74647	3.01458	2.86378	2.55604	Up	Chr10	14049226	14065095	+
GS_004566	3.27312	3.43269	3.25715	2.94072	2.79056	3.18292	Up	Chr10	14071486	14101655	+
GS_004567	1.32293	1.61047	1.40164	1.33049	1.69788	1.47229	Up	Chr10	14121335	14137141	+
GS_004568	1.58666	1.25297	1.51834	0.254568	0.235311	0.164505	Down	Chr10	14186499	14211828	+
GS_004570	0.421576	0.46605	0.544652	0.0101742	0.009106	0	Down	Chr10	14218797	14236050	+
GS_004573	0.460522	0.361179	0.575281	3.65809	0.189232	4.39441	Up	Chr10	14264031	14267988	+
GS_004574	1.67351	1.38387	1.9713	0.163551	0.388053	0.0273476	Down	Chr10	14327311	14335398	+
GS_004576	1.75436	1.23623	1.64136	0.0667479	0.0463999	0.00724359	Down	Chr10	14388432	14412421	+
GS_004579	0.784866	0.693921	0.864218	0.0505234	0	0	Down	Chr10	14432812	14435339	+
GS_004581	3.13946	3.46902	3.25687	4.89364	2.31268	5.63466	Up	Chr10	14444345	14445843	+
GS_004582	1.30255	1.52627	1.08974	0.143169	0.0276569	0.050408	Down	Chr10	14453215	14468196	+
GS_004587	1.60332	1.38021	1.50666	0	0	0	Down	Chr10	14495927	14513625	-
GS_004590	0.843182	0.6856	0.749781	0.0141146	0.0123711	0.0135348	Down	Chr10	14537062	14551471	-
GS_004594	2.67058	2.57756	2.95147	0	0	0	Down	Chr10	14626134	14627214	-
GS_004597	1.1657	1.19315	1.13568	0	0.0524934	0.0523954	Down	Chr10	14675890	14678305	+
GS_004598	1.75592	2.40544	2.10222	8.73493	6.9862	8.54774	Up	Chr10	14681744	14682439	+
GS_004600	1.52782	1.74374	1.47464	0.291797	0.320161	0.179173	Down	Chr10	14714236	14723369	+
GS_004604	0.883664	0.860297	0.884349	0.0273864	0.0082686	0.0347591	Down	Chr12	22211722	22237643	-
GS_004608	9.72691	9.88495	9.76296	9.08378	9.27659	9.15	Up	Chr12	22145171	22163179	-
GS_004610	1.97762	1.41224	1.73545	0.0746456	0.0425269	0.0101136	Down	Chr12	21975825	22041232	+
GS_004611	3.20061	2.95893	3.14969	0.285805	0.29888	0.0527813	Down	Chr12	21928366	21961582	+
GS_004612	1.42382	1.2564	1.27898	1.99504	2.21698	1.34655	Up	Chr12	21579749	21613498	+
GS_004617	0.331011	0.422538	0.444259	0.707213	0.444525	0.602725	Up	Chr12	21355241	21366279	-
GS_004620	2.3664	3.21317	1.80356	0	0	0	Down	Chr20	14457899	14460427	+
GS_004621	1.58815	1.59455	1.64414	0.112881	0.130427	0.107294	Down	Chr20	14425520	14437369	-
GS_004622	3.09573	2.84266	2.92045	0.0501156	0	0.0238235	Down	Chr20	14414962	14421930	-
GS_004626	1.96524	1.86301	2.06865	0.265111	0.217479	0.256826	Down	Chr20	14333229	14339253	+
GS_004627	2.0405	2.00319	2.10552	0.436347	0.19963	0.368133	Down	Chr20	14318981	14324727	-
GS_004629	2.04798	2.2576	2.26388	0	0	0	Down	Chr20	14297052	14305502	-
GS_004630	3.37861	3.12067	3.18361	0.828997	0.0995182	0.669609	Down	Chr20	14286222	14291534	-
GS_004631	1.26296	1.47279	1.14563	0.0785637	0.1375	0	Down	Chr20	14270752	14272973	-
GS_004635	2.10196	2.38372	2.22247	0.173563	0.286046	0.554513	Down	Chr20	14248223	14251458	+
GS_004636	2.63666	3.28508	3.24711	0	0	0	Down	Chr20	14237004	14240532	-
GS_004645	3.17635	3.45912	3.32511	0.873552	0.859998	0.941445	Down	Chr20	14164881	14167089	-
GS_004652	2.65955	2.6115	2.5596	0.149255	0.179729	0.116618	Down	Chr20	13965274	13969218	+
GS_004653	1.35606	1.3799	1.30727	1.7192	1.64727	1.65453	Up	Chr20	13936191	13959199	+
GS_004654	4.53372	4.76857	4.39972	1.84118	0.65975	0.931108	Down	Chr20	13927108	13927537	+
GS_004655	1.66743	1.75859	1.50105	0.113263	0.130259	0.188307	Down	Chr20	13910316	13925044	+
GS_004659	1.7683	1.50626	1.66182	0	0	0	Down	Chr20	13880801	13889045	-
GS_004661	2.97179	2.82141	2.8139	0.414026	0.586238	0.358002	Down	Chr20	13833728	13847950	-
GS_004662	1.01157	0.968385	1.12157	0.0923167	0.154185	0.126536	Down	Chr20	13804698	13825879	-
GS_004663	1.76224	1.95229	2.01616	1.15069	1.23612	1.62195	Up	Chr20	13791601	13798816	+
GS_004664	3.62391	3.66944	3.6424	0.451855	0.253112	0.368706	Down	Chr20	13754581	13786673	+
GS_004671	1.98806	1.90084	1.93234	0.0641663	0.111538	0.202906	Down	Chr20	13599551	13620874	-
GS_004674	2.38429	2.44993	2.56718	0.674502	0.241472	0.534728	Down	Chr20	13521481	13528782	-
GS_004675	2.43835	2.48413	2.58308	0.110085	0.070034	0.0755158	Down	Chr20	13506051	13517174	+
GS_004682	1.39503	1.46343	1.50948	0	0.0155092	0.0146746	Down	Chr20	13407217	13430170	+
GS_004683	2.0288	1.90337	2.07483	0.20009	0.348831	0.224663	Down	Chr20	13360021	13395449	+
GS_004684	2.35384	2.15947	2.32656	0.0113186	0	0	Down	Chr20	13330720	13348007	+
GS_004685	2.26347	1.93287	2.15216	0.0133005	0	0	Down	Chr20	13309954	13326637	+
GS_004686	1.89001	1.84242	1.78535	3.84155	3.54634	3.73699	Up	Chr20	13248274	13252905	-
GS_004687	8.37314	8.99927	8.5413	5.1269	4.0213	4.93537	Down	Chr20	13232056	13234042	+
GS_004691	0.610874	0.943438	0.734019	0	0.037176	0.0397236	Down	Chr20	13153516	13160594	+
GS_004692	1.52066	2.01254	1.93993	0	0	0	Down	Chr20	13144082	13148470	+
GS_004696	0.735457	1.51072	1.12084	0	0	0	Down	Chr20	13106189	13107044	+
GS_004697	1.12212	0.936892	1.04303	0.0376025	0	0	Down	Chr20	13055417	13059246	-
GS_004702	3.604	3.94516	2.80793	0.275954	0	0	Down	Chr20	13022181	13023194	+
GS_004704	0.953348	1.56013	1.72538	0	0	0.04984	Down	Chr20	13012955	13014452	+
GS_004706	2.39814	2.40537	2.28438	0	0.0270822	0.0149255	Down	Chr20	12994059	13003530	-
GS_004707	4.00268	4.22568	4.1015	3.92618	3.76135	4.05503	Up	Chr20	12979568	12989377	-
GS_004708	0.986283	1.39428	1.0257	0.228712	0.0706343	0.0393988	Down	Chr20	12974696	12979043	+
GS_004709	1.50034	2.07928	1.21131	0	0	0	Down	Chr20	12966445	12971329	-
GS_004711	1.0275	0.92261	0.615678	0	0	0	Down	Chr20	12951906	12954926	-
GS_004712	2.70523	1.71733	2.61691	0	0.0505947	0.132974	Down	Chr20	12946431	12949788	-
GS_004714	2.2088	2.31003	2.28767	0.165266	0.227146	0.29084	Down	Chr20	12908323	12917300	-
GS_004717	1.67848	1.92997	2.1221	0.270959	0.165667	0.0923102	Down	Chr20	12868413	12870545	+
GS_004720	3.23151	3.58384	3.02913	0.196538	0.171152	0	Down	Chr20	12808121	12809209	+
GS_004722	1.52775	1.74714	1.55419	0.319308	0.135735	0.0552537	Down	Chr20	12791422	12799864	-
GS_004723	1.49817	2.02485	1.86367	1.36956	1.4045	1.54039	Up	Chr20	12781515	12786019	+
[truncated: 7,183 more rows]
