# Supplementary material for: Identification and Characterization of lncRNAs Related to the Muscle Growth and Development of Japanese Flounder (Paralichthys olivaceus)
Source: Front Genet. 2020 Sep 9;11:1034. doi: 10.3389/fgene.2020.01034 (PMC7510837; doi:10.3389/fgene.2020.01034)
Supplement: Supplementary file 1 [file Data_Sheet_1.zip › Suppl. files/Table S4.xlsx]

## Sheet: lncRNA
Differential expression analysis of lncRNAs in B vs. C comparison
lncRNA_id	fpkm_Sample_JPB_1	fpkm_Sample_JPB_2	fpkm_Sample_JPB_3	fpkm_Sample_JPC_1	fpkm_Sample_JPC_2	fpkm_Sample_JPC_3	up_down	chrom	Start	End	strand
TCONS_00002465	0.406421	0.423454	1.05986	3.553	3.40627	3.23162	Up	Chr1	28054866	28055850	-
TCONS_00004975	0.996137	1.55275	0.121457	0.222722	0	0	Down	Chr1	23471098	23472931	-
TCONS_00005288	1.45927	1.07165	0.924097	0	0.171496	0.0424706	Down	Chr1	26153068	26156427	-
TCONS_00006684	1.20205	1.65784	0.529746	0.218443	0	0	Down	Chr10	9152707	9155125	-
TCONS_00018787	3.55588	5.71866	3.9442	0.0166174	0.970944	0.0257438	Down	Chr12	19816923	19819599	-
TCONS_00023920	0.181612	0.132694	0.53021	1.12901	1.26408	1.1274	Up	Chr14	4838989	4841051	-
TCONS_00025224	3.26478	2.42184	2.2487	1.17814	0	0	Down	Chr14	4513918	4516498	-
TCONS_00025420	2.06933	2.3978	1.26766	4.6999	2.54798	3.56135	Up	Chr14	6503917	6505390	-
TCONS_00031537	1.64876	2.10998	0.687543	4.85168	5.61613	3.87944	Up	Chr16	16699510	16701515	-
TCONS_00032744	0	0.0938383	3.20343e-16	0.303746	0.8685	0.71461	Up	Chr16	11020664	11023112	-
TCONS_00033267	2.14435	0.652487	3.8044	0	0	0	Down	Chr16	16946079	16946510	-
TCONS_00039347	3.56813	1.6901	1.84048	7.3866e-08	0.343447	2.59685e-09	Down	Chr18	5741082	5744599	-
TCONS_00039348	6.03731	5.70433	5.04321	2.92274	2.29266	2.01712	Down	Chr18	5741085	5744599	-
TCONS_00051055	0.343224	2.87096e-07	0.0019737	4.12698	4.01344	3.91421	Up	Chr2	18557536	18558171	-
TCONS_00057443	0.574435	0.232414	0.243224	1.31416	1.36081	1.24656	Up	Chr21	15024257	15029482	-
TCONS_00060244	0.83647	0.0891239	1.57938	0	0	0	Down	Chr21	16696131	16700419	-
TCONS_00061400	0	0	0	4.16018	0	1.25207	Up	Chr22	769154	769935	-
TCONS_00063103	8.32727	6.88615	8.48887	5.94483	5.26631	4.78846	Down	Chr22	18244339	18246357	-
TCONS_00076216	0	0	0	0.515515	1.23037	1.97503	Up	Chr3	14043951	14047616	-
TCONS_00079914	0.434563	0.505803	0.374998	1.52588	1.57744	1.8268	Up	Chr4	6845109	6849079	-
TCONS_00083340	0.413631	0.789923	0.220174	0.0401714	1.06037e-11	0	Down	Chr5	930624	936292	-
TCONS_00089476	2.339	2.02465	1.30884	0.221458	0	0.214064	Down	Chr6	7913556	7915445	-
TCONS_00091387	3.17393e-07	0	7.14364e-14	2.51336	2.42463	2.01028	Up	Chr6	5223609	5228901	-
TCONS_00093971	1.36558	0.536435	0.776893	3.06125	3.09967	3.55594	Up	Chr7	13474244	13476689	-
TCONS_00101549	5.40552	4.79661	4.56592	2.07862	2.6822	2.25658	Down	Chr9	4089191	4092895	-
TCONS_00101963	4.96724	4.13386	4.65278	2.32667	2.2588	1.00843	Down	Chr9	8783909	8788309	-
TCONS_00103347	0.619648	0.653573	0.317926	2.15642	2.51573	2.1735	Up	Chr9	8629755	8637177	-
TCONS_00105814	4.28347	0	3.07756	0	0	0	Down	scaffold3744.1	2	394	-

## Sheet: mRNA
Differential expression analysis of mRNAs in B vs. C comparison
mRNA_id	fpkm_Sample_JPB_1	fpkm_Sample_JPB_2	fpkm_Sample_JPB_3	fpkm_Sample_JPC_1	fpkm_Sample_JPC_2	fpkm_Sample_JPC_3	up_down	chrom	Start	End	strand
GS_000032	6.25389	6.25807	5.95138	4.86722	4.3118	4.0818	Down	scaffold525.1	13	1306	-
GS_000036	0.503187	0.933111	1.61769	3.40861	1.97584	1.7351	Up	scaffold394.1	0	1839	+
GS_000059	1.34918	0.782349	1.11227	1.63384	1.66177	1.25081	Up	Chr10	5487264	5499899	-
GS_000061	1.78994	1.4365	1.46024	0.76049	0.413901	0.485684	Down	Chr10	5413774	5415616	+
GS_000066	0.186383	0.0374586	0.0784285	0.374226	0.137892	0.331822	Up	Chr10	5362278	5366791	+
GS_000099	0.449571	0.261264	0.206607	0.520058	0.504232	0.490299	Up	Chr18	9393532	9430441	-
GS_000103	3.13451	2.97086	2.60421	3.92422	2.98268	2.89859	Up	Chr18	9318032	9320702	+
GS_000116	2.02823	1.46552	1.65264	2.07021	2.03977	2.39545	Up	Chr18	8999547	9001210	+
GS_000126	4.08281	3.44188	3.62506	2.35252	1.78649	1.52652	Down	Chr18	8809292	8811187	+
GS_000127	2.22102	1.83493	2.02747	0.817852	0.718254	0.569934	Down	Chr18	8805347	8808401	-
GS_000130	1.40041	1.41764	0.941334	0.37576	0.56191	0.221674	Down	Chr18	8762736	8765195	-
GS_000134	0.0179862	0	0	0.155677	0.0574497	0.10835	Up	Chr18	8712243	8719944	-
GS_000151	3.07585	2.784	2.13114	1.56233	1.05253	1.62089	Down	Chr18	8440432	8442134	+
GS_000158	3.15827	3.32519	1.80155	1.17171	1.68807	1.15395	Down	Chr8	16342771	16346525	-
GS_000170	0.61895	0.266497	0.218048	0.792933	0.304024	0.519297	Up	Chr24	20507326	20515088	-
GS_000175	2.76175	3.10887	2.79322	1.70913	1.57979	1.51892	Down	Chr24	20337639	20343468	+
GS_000198	0.589282	0.278386	0.411867	0.208104	0.0589266	0.0140382	Down	Chr24	19817921	19827405	-
GS_000205	0.578022	0.583755	0.550115	0.912482	1.11887	0.865311	Up	Chr11	15527339	15543926	-
GS_000221	1.46223	1.53473	1.04432	0.390761	0.216133	0.576439	Down	Chr7	24199543	24208126	+
GS_000234	1.51087	1.4002	1.27608	0.408924	0.29427	0.521494	Down	Chr13	8743072	8754564	+
GS_000246	0	0	0	0.00445995	0.0663038	0.0266204	Up	Chr13	8522962	8555961	+
GS_000257	1.39932	1.38212	1.7305	0.803448	0.587828	0.487562	Down	Chr13	8281736	8285746	-
GS_000270	2.29926	2.38335	2.05714	3.20722	2.35956	2.62928	Up	Chr13	8070665	8077161	+
GS_000276	0.0584605	0	0	0.0745347	0.177252	0.107218	Up	Chr13	8013133	8019589	+
GS_000318	1.16461	1.64004	0.847441	0.467093	0.309888	0.672909	Down	Chr17	14125987	14131715	+
GS_000335	1.79443	1.73387	1.55184	0.529163	0.655844	0.341841	Down	Chr17	14380055	14381835	+
GS_000345	1.62106	0.875441	1.05021	2.37198	1.09374	1.70394	Up	Chr17	14522475	14528753	+
GS_000351	0.819989	0.732006	0.825359	0.277305	0.188762	0.299514	Down	Chr17	14608042	14618000	+
GS_000352	0.811557	0.804815	0.783491	1.44594	0.994894	1.12219	Up	Chr17	14637176	14641487	-
GS_000365	0.98691	0.741974	0.971511	1.96726	1.05721	1.02716	Up	Chr17	14861359	14865360	-
GS_000366	0.10669	0.5598	0.538402	0.0541119	0.00840511	0.0333074	Down	Chr17	14869293	14888196	-
GS_000367	1.55478	1.63191	1.40363	0.648588	0.547637	0.734572	Down	Chr17	14891994	14903292	+
GS_000425	2.02062	1.66313	2.18121	1.26016	0.824504	0.814955	Down	Chr12	9781638	9794297	-
GS_000438	2.67203	2.7617	2.20138	3.30645	3.3715	2.68381	Up	Chr23	1841864	1843719	+
GS_000445	0.311891	0.189384	0.278725	0.489817	0.223199	0.451806	Up	Chr23	2123878	2143925	-
GS_000448	0.0458694	0	0	0.267386	0.110317	0.0698765	Up	Chr23	2179293	2183927	+
GS_000454	0.297951	0.326922	0.130435	0.734596	0.232372	0.635322	Up	Chr23	2250780	2258079	+
GS_000473	1.74235	2.09904	1.15741	2.28369	2.31218	1.93789	Up	Chr23	2765260	2780314	+
GS_000494	1.52731	1.45753	1.20472	0.75648	0.325051	0.585616	Down	Chr23	3457113	3465040	-
GS_000498	5.80464	5.58253	5.37854	3.82757	3.38192	3.32885	Down	Chr23	3479404	3480892	-
GS_000515	0.34026	0.422626	0.611983	0.164083	0.0464721	0.0802624	Down	Chr23	3984106	4017802	-
GS_000526	3.15183	3.08326	2.15348	3.16096	3.1147	3.78156	Up	Chr23	4245101	4245873	-
GS_000538	2.50438	1.17913	1.6549	0.693654	0.292512	0.117191	Down	Chr23	4429159	4443022	-
GS_000539	1.88836	1.80308	1.45179	0.661804	0.325922	0.457098	Down	Chr23	4444262	4446478	+
GS_000566	1.19941	1.00896	0.913002	0.514133	0.0853081	0.236356	Down	Chr23	5042165	5047007	+
GS_000572	0.524359	0.477445	0.71515	1.16248	1.16544	0.641752	Up	Chr23	5111323	5115226	-
GS_000578	0.979738	0.818222	0.865283	2.05815	2.18043	2.23859	Up	Chr23	5155962	5157723	+
GS_000588	5.03427	4.81209	4.71971	3.33565	3.01542	3.26775	Down	Chr23	5326281	5330856	-
GS_000604	2.77413	2.72057	2.49151	2.8055	3.19973	3.27821	Up	Chr23	5470046	5478245	+
GS_000607	1.16008	0.305258	0.672529	1.65497	1.49597	1.25223	Up	Chr14	2521431	2522482	-
GS_000619	0.556978	0.430142	0.555632	0.266689	0.126415	0.17212	Down	Chr14	2196755	2229862	-
GS_000630	0.0494327	0.0238903	0.0251015	0.361064	0.0828356	0.0668702	Up	Chr10	10789902	10805572	+
GS_000633	0.50098	0.239792	0.323542	0.81044	0.41334	0.354433	Up	Chr10	10907575	10913891	+
GS_000661	0.313157	0.363083	0.245481	0.680943	0.205892	0.627723	Up	Chr10	11409041	11418394	+
GS_000664	2.10676	3.50341	2.06713	1.43223	0.737055	0.628256	Down	Chr10	11425882	11437402	+
GS_000665	1.09778	2.11648	1.4604	0.730539	0.668459	0.148722	Down	Chr10	11438649	11441585	+
GS_000673	1.37562	1.32377	1.87094	0.688508	0.621101	0.499738	Down	Chr10	11544316	11578231	-
GS_000691	7.67577	8.6516	8.37625	0.154322	0	0.389434	Down	Chr10	11762877	11763896	-
GS_000697	0.674357	0.417699	0.217287	0.741063	0.40405	0.552235	Up	Chr23	12625646	12645491	+
GS_000700	0.761464	0.63198	0.483239	0.237614	0.0879577	0.333976	Down	Chr23	12465995	12482735	+
GS_000712	0.348706	0.324178	0.322318	0.063877	0.0670807	0.159357	Down	Chr23	12117346	12164762	+
GS_000714	1.59783	2.43141	0.660729	0.04918	0.302435	0.384559	Down	Chr23	12064867	12072165	+
GS_000726	0.0393948	0	0.0405013	0.371008	0.0708766	0.06644	Up	Chr23	11752426	11756442	-
GS_000733	3.76381	2.39547	2.9251	3.89059	4.84577	4.55987	Up	Chr11	19343467	19352289	-
GS_000745	2.31703	2.57036	2.3344	1.41412	1.00401	1.18661	Down	Chr11	19591667	19598029	-
GS_000754	1.45114	1.49109	1.46005	0.406099	0.481742	0.428769	Down	Chr11	19743489	19765343	+
GS_000756	0.188057	0.173926	0.0818538	0.383815	0.370517	0.259169	Up	Chr11	19771413	19776742	+
GS_000780	2.0279	1.59617	1.725	0.634417	0.626242	0.38912	Down	Chr11	20399928	20401714	+
GS_000781	4.25129	3.52822	4.1579	2.31118	1.98633	2.77879	Down	Chr11	20402197	20403890	-
GS_000784	1.17315	0.202915	1.37307	1.93825	1.7448	0.927234	Up	Chr11	20431599	20432886	+
GS_000799	0.0712539	0.231506	0.0658938	0.610396	0.624177	0.80815	Up	Chr11	20803538	20824050	-
GS_000808	2.75715	3.06534	2.69633	1.23731	1.16276	1.29152	Down	Chr11	20954922	20958237	+
GS_000832	0.0795983	0.0632687	0.0155579	0.254929	0.0373517	0.111776	Up	Chr11	21299652	21323661	+
GS_000833	0.115386	0.0531262	0.0282774	0.133205	0.132506	0.15731	Up	Chr11	21329066	21344182	-
GS_000843	0.656573	0.452176	0.711165	1.71873	1.73239	0.617411	Up	Chr13	5022409	5024197	-
GS_000867	0.755506	0.930072	0.554645	0.275282	0.212809	0.268729	Down	Chr13	4463293	4484440	+
GS_000886	1.37617	1.07155	1.12268	0.420009	0.234333	0.592504	Down	Chr4	207953	211767	+
GS_000926	0.278543	0.416414	0.302617	0.0421422	0.0343274	0.0785178	Down	Chr6	24528549	24595795	-
GS_000927	0.0890329	0.160416	0.1632	0.941493	0.296895	0.391915	Up	Chr6	24580801	24583015	+
GS_000959	1.92362	1.43093	2.1153	0.695608	0.482814	0.318674	Down	Chr6	23571460	23573894	-
GS_000979	0.0364297	0.0434516	0.0277268	0.16449	0.0530529	0.0809825	Up	Chr6	22877517	22897146	+
GS_000994	1.41011	1.7471	1.50277	0.467415	0.596103	0.462121	Down	Chr6	22295140	22312935	-
GS_001018	2.80272	2.55611	2.73165	1.58779	1.1912	1.49697	Down	Chr20	7451008	7454278	-
GS_001032	1.12867	0.565386	0	1.93437	0.855732	1.16602	Up	Chr20	6897348	6898174	+
GS_001033	0.719811	0.51342	0.491413	1.36078	0.550061	0.789761	Up	Chr20	6881019	6896404	+
GS_001047	1.3632	1.37313	1.01027	1.49107	1.72621	1.63888	Up	Chr8	6545256	6555015	-
GS_001089	0.0167633	0.0634188	0.146508	0.206496	0.118083	0.21277	Up	Chr8	5343870	5355034	-
GS_001092	0	0	0	2.23747	0.0826281	0.190191	Up	Chr8	5326563	5329545	-
GS_001116	0.753131	0.539213	0.571964	2.30421	0.760362	1.4732	Up	Chr8	4583978	4595117	-
GS_001129	1.30376	0.469908	0.521456	2.43889	1.83149	2.01607	Up	Chr8	3864911	3880190	-
GS_001132	0.701641	0.68292	0.694412	2.06389	1.74239	1.13891	Up	Chr8	3810047	3824380	-
GS_001134	2.98633	2.97971	3.15878	1.56473	1.36686	1.84286	Down	Chr8	3774511	3776001	-
GS_001140	0.570808	0.935295	0.772065	1.30738	0.806391	0.734864	Up	Chr8	3730734	3742689	+
GS_001142	0.750036	1.20774	0.572125	0.318459	0.15943	0.226524	Down	Chr8	3713510	3716933	+
GS_001155	0.955565	0.826852	1.20165	0.212969	0.160669	0.230213	Down	Chr18	12889061	12917819	-
GS_001156	1.14513	1.16579	1.19578	0.653398	0.365989	0.427108	Down	Chr18	12924614	12962634	-
GS_001205	2.99951	2.73176	2.62008	2.96147	3.19202	3.46105	Up	Chr4	8966903	8970543	-
GS_001206	0	0	0	0.0868405	0.0112353	0.182226	Up	Chr4	8988059	9003306	+
GS_001220	11.0373	9.75497	9.11693	11.7647	12.3037	12.1767	Up	Chr4	9120991	9122824	-
GS_001221	10.9704	9.66768	9.06146	11.6916	12.2188	12.0959	Up	Chr4	9129247	9131080	-
GS_001222	2.82566	1.86034	1.1665	4.15407	5.09853	4.65358	Up	Chr4	9133945	9161273	-
GS_001231	4.45099	4.54492	5.17457	2.96498	1.94651	2.51791	Down	Chr4	9221190	9223516	+
GS_001234	1.12693	1.12015	0.919444	1.62586	1.34655	1.42054	Up	Chr4	9285094	9289064	-
GS_001242	1.09003	1.14193	0.954847	2.16619	1.49479	1.4801	Up	Chr4	9691071	9694128	-
GS_001243	0.0977712	0.165755	0.0207452	0.211305	0.432247	0.221425	Up	Chr4	9698191	9706238	-
GS_001258	0.434546	0.166664	0.173221	0.566055	0.583074	0.51754	Up	Chr19	13969667	13973598	-
GS_001276	1.43045	1.77045	2.09253	0.186072	0	0.595557	Down	Chr19	14461885	14462698	+
GS_001283	0.625344	0.469355	0.510691	0.76197	0.60234	0.759208	Up	Chr19	14577340	14585505	-
GS_001291	1.22666	0.924678	0.710734	0.48487	0.22475	0.24426	Down	Chr19	14803623	14827892	+
GS_001294	0.270759	0.267828	0	1.19743	0.507714	0.365082	Up	Chr19	14893291	14894819	-
GS_001297	1.60769	1.89832	1.40084	2.4558	2.06269	2.18455	Up	Chr19	14987593	15005168	+
GS_001307	1.55124	0.705959	1.43768	0.45592	0.334482	0.395442	Down	Chr19	15607793	15609887	+
GS_001326	0	0	0	0.113816	0	0.101607	Up	Chr9	8401377	8407731	-
GS_001331	0.0887077	0.140727	0.0305089	0.274052	0.285072	0.381469	Up	Chr9	8492026	8497734	+
GS_001334	0.508421	0.747192	0.33726	1.44696	1.26692	1.07206	Up	Chr9	8618737	8630327	-
GS_001338	3.9589	3.94457	3.94745	2.68084	2.34787	2.29845	Down	Chr9	8671289	8676117	-
GS_001345	1.31403	1.39435	1.75931	0.262052	0.0981852	0.399435	Down	Chr9	8789222	8790898	-
GS_001356	0.237494	0	0	0.470852	0.421997	0.0886782	Up	Chr9	9045425	9049430	+
GS_001366	5.68565	5.58625	5.60323	2.38438	4.00532	4.32408	Down	Chr9	9306159	9307574	+
GS_001367	1.26691	0.513345	0.694986	0.223301	0.242257	0.142046	Down	Chr9	9313694	9334489	+
GS_001370	1.73053	1.4788	1.76461	0.702116	0.562686	0.809814	Down	Chr20	8762038	8805682	-
GS_001389	0.802189	0.670482	0.450548	1.23871	0.756873	0.734668	Up	Chr20	8377812	8418962	+
GS_001395	1.3689	1.51695	1.05105	1.93029	1.34875	1.52326	Up	Chr1	5557226	5572127	-
GS_001419	1.14626	0.812589	0.799261	1.13049	1.83679	2.0929	Up	Chr1	6549952	6563975	-
GS_001425	1.09403	1.2493	0.839064	0.361116	0.159246	0.22331	Down	Chr1	6764315	6771147	-
GS_001428	2.85785	2.59413	2.45373	0.9398	1.12965	1.42832	Down	Chr1	6952045	6970612	-
GS_001429	0.027365	0.0268588	0	0.120706	0.113574	0.0490436	Up	Chr1	6978153	6990350	+
GS_001441	1.76557	1.76631	1.73922	2.16539	1.83699	2.07433	Up	Chr19	3495526	3521702	+
GS_001453	0.133869	0.0700414	0.197527	0.248685	0.188423	0.236921	Up	Chr19	3677161	3698054	-
GS_001469	0.191737	0.213258	0.145648	0.426132	0.142401	0.33679	Up	Chr19	4066993	4078901	-
GS_001471	0.103159	0.137422	0.0275167	0.340712	0.260729	0.184114	Up	Chr22	6240985	6266962	-
GS_001472	2.69815	2.5385	2.10043	3.45074	2.41619	2.74789	Up	Chr22	6268467	6274825	+
GS_001475	0.423612	0.20238	0.215757	0.7371	0.321223	0.253796	Up	Chr22	6298814	6305753	-
GS_001482	0.0615123	0.227196	0	0.736124	0.638471	0.665874	Up	Chr22	6383991	6386425	+
GS_001493	1.25112	1.35188	1.22951	2.16691	1.60259	1.62731	Up	Chr22	6504492	6505917	+
GS_001506	1.94266	1.78465	1.89882	0.754859	0.627654	0.627778	Down	Chr22	6699830	6702070	+
GS_001507	4.32799	3.78096	3.61296	2.72513	2.11826	2.04298	Down	Chr10	2771982	2773436	+
GS_001512	0.975517	0.660159	0.196822	1.13867	0.408876	1.06094	Up	Chr10	2604087	2608125	+
GS_001516	1.7428	1.88794	1.6006	0.58475	0.503145	0.618168	Down	Chr10	2541628	2542858	-
GS_001518	0.599119	0.596986	0.35858	0	0.0329803	0.147303	Down	Chr10	2517788	2521970	-
GS_001520	0.351628	0.196671	0.107974	0.372876	0.327492	0.607266	Up	Chr10	2490547	2508730	+
GS_001522	1.71706	1.23471	1.38358	0.610852	0.547348	0.609811	Down	Chr10	2456452	2460781	+
GS_001540	1.31654	0.942193	0.802399	0.344515	0.228963	0.292176	Down	Chr10	2117032	2121264	-
GS_001548	0.797763	0.455559	0.332965	1.54393	0.813377	0.668077	Up	Chr22	2627669	2640271	-
GS_001557	7.82632	8.28032	7.9676	5.62286	5.35661	5.52201	Down	Chr22	2736476	2740384	+
GS_001559	1.43501	1.05666	0.5099	1.33101	1.52977	1.31502	Up	Chr22	2748928	2752813	+
GS_001561	6.15187	7.04351	6.98458	4.15121	4.68372	4.33244	Down	Chr22	2764047	2767491	-
GS_001570	0	0	0	0.0799814	0.0318526	0.147605	Up	Chr22	2814558	2823894	-
GS_001578	0.437946	0.344596	0.218168	0.937846	0.87154	0.751336	Up	Chr12	25946793	25955865	-
GS_001586	0.768292	0.499167	0.545575	0.885328	0.930392	0.716579	Up	Chr12	25667630	25682565	-
GS_001600	3.44024	3.65026	3.39273	2.03761	2.00656	2.03012	Down	Chr12	25319544	25327239	-
GS_001601	1.48109	0.817241	1.10626	0.328618	0.123201	0.202145	Down	Chr12	25311704	25316594	-
GS_001607	1.76082	1.54267	1.78257	0.535107	0.29632	0.588952	Down	Chr12	25235319	25249994	-
GS_001622	1.6732	1.92842	2.54105	0.640339	0.227307	0.388486	Down	Chr2	10544856	10550073	-
GS_001645	0	0	0	0.453617	0	0.0813208	Up	Chr2	10098557	10106709	+
GS_001651	1.69064	1.93779	2.35291	2.54796	2.9174	2.74162	Up	Chr2	10039736	10048972	+
GS_001662	2.7845	3.15952	2.92538	1.75522	0.912414	1.24944	Down	Chr2	9939018	9939867	+
GS_001680	0.396374	0.390121	0.301528	0.623936	0.388463	0.699516	Up	Chr10	16123086	16133789	-
GS_001696	5.50277	4.56274	4.06967	2.43378	1.59683	1.13214	Down	Chr10	15750035	15757141	+
GS_001720	0.0464854	0.0209213	0.0179308	0.00406859	0	0	Down	Chr10	15122250	15169095	+
GS_001723	1.63003	1.4872	1.56233	0.785017	0.178256	0.505698	Down	Chr10	15064056	15072492	+
GS_001727	0.3733	0.358445	0.380263	0.799606	0.575091	0.461184	Up	Chr10	15000753	15013437	-
GS_001734	3.55968	2.90657	3.66847	2.31185	1.3586	0.928482	Down	Chr10	14914583	14915219	-
GS_001749	0.0552074	0.105235	0.0532148	0.02413	0.0186129	0.00982082	Down	Chr9	7904996	7997693	-
GS_001751	0	0.0607625	0	0.221937	0.359671	0.299943	Up	Chr9	7869920	7872065	-
GS_001764	1.85167	1.41607	1.56039	2.47607	2.2092	2.10522	Up	Chr9	7294113	7307967	-
GS_001802	0.674328	0.623424	0.578856	0.15734	0.138991	0.127286	Down	Chr20	794999	828319	-
GS_001803	0.212924	0.282508	0.0687741	0.0141574	0.00911067	0.0611915	Down	Chr20	863220	893272	-
GS_001832	0.829254	0.783368	0.67405	0.756749	1.04355	1.0902	Up	Chr7	10699287	10756044	-
GS_001842	0.261383	0.762892	0.374911	0.0851036	0	0	Down	Chr7	11643543	11646419	+
GS_001845	0.0729301	0.0863481	0.0077553	0.226763	0.0563778	0.139281	Up	Chr7	11661215	11690515	-
GS_001861	0.26899	0.494965	0.0854988	0.0578105	0.0199018	0	Down	Chr7	12441036	12449313	-
GS_001862	2.4122	2.09662	1.09426	1.00365	0.445521	0.446015	Down	Chr7	12452213	12461438	-
GS_001869	0.534198	0.0978121	0.46922	0.0265145	0	0.0126587	Down	Chr7	12654939	12668994	+
GS_001888	3.53922	1.68475	1.55033	4.45279	5.12653	4.78782	Up	Chr7	13462025	13472838	+
GS_001935	0.455863	0.434921	0.275782	0.633061	0.49355	0.441806	Up	Chr7	15732128	15783257	+
GS_001992	0.700719	0.176187	0.38178	0.836153	0.621869	0.464114	Up	Chr7	17859622	17885762	+
GS_002001	0.706546	0.455126	0.234571	1.93596	0.794448	0.935905	Up	Chr15	3165874	3180313	+
GS_002007	2.20118	1.90673	2.39534	0.45151	0.369114	0.64478	Down	Chr15	2994382	2999444	+
GS_002011	1.4345	1.34875	1.45934	0.525383	0.276523	0.720208	Down	Chr15	2905144	2911452	+
GS_002026	2.0044	1.28275	1.91486	2.85756	3.42902	2.43014	Up	Chr15	2654797	2657488	+
GS_002062	0.0161429	0.0159165	1.18527e-14	0.110079	0.0411487	0.134991	Up	Chr1	12876066	12886696	+
GS_002082	0.197475	0.518149	0.0717475	0.715545	0.248891	0.569239	Up	Chr1	12704058	12708062	+
GS_002083	1.8839	2.03775	1.43231	2.57497	2.03229	2.32073	Up	Chr1	12690036	12692781	-
GS_002093	1.38654	1.30315	1.36688	1.97213	1.66574	1.46633	Up	Chr1	12527425	12546552	+
GS_002095	3.70367	3.64031	2.36774	2.70807	0.625922	1.2941	Down	Chr1	12436329	12436923	-
GS_002110	0.600671	0.78415	0.274023	0.998846	1.08377	1.52222	Up	Chr1	11956299	11965710	-
GS_002117	0.23778	0.131495	0.0750529	0.478551	0.383854	0.158003	Up	Chr1	11844195	11848783	+
GS_002123	2.3065	1.83189	1.76475	1.43903	0.758069	0.639884	Down	Chr1	11761114	11766554	+
GS_002150	0.184214	0.1262	0.0415048	0.46533	0.205455	0.185033	Up	Chr1	10677983	10747010	-
GS_002153	4.09361	4.18557	4.60972	3.44403	2.47027	2.48459	Down	Chr1	10567146	10570729	-
GS_002159	0.673374	0.701754	0.294096	1.41912	0.884086	0.781912	Up	Chr1	10493377	10496237	-
GS_002178	0.809832	1.26351	0.825016	0.214933	0.110473	0.206053	Down	Chr1	10126804	10148651	+
GS_002197	0.0558787	0.0643413	0.0341848	0.139466	0.132814	0.0736395	Up	Chr1	9630801	9648924	-
GS_002199	0.430526	0.161566	0.515893	1.22498	0.668938	0.362687	Up	Chr1	9588529	9611659	+
GS_002208	7.57208	7.12246	7.26368	5.77741	5.52547	5.42994	Down	Chr1	9465383	9467743	-
GS_002224	0.77995	0.402971	0.773809	0.992337	1.06334	0.900002	Up	Chr1	8883383	8937132	+
GS_002237	4.56148	4.30524	4.51673	2.98294	2.8448	2.71434	Down	Chr1	8544624	8553642	-
GS_002248	0.336934	0.317447	0.117734	0.0406494	0.0542649	0.0621264	Down	Chr1	8246530	8295789	+
GS_002269	0.830027	0.601325	0.290219	1.51008	1.60588	1.42528	Up	Chr12	2988025	3006477	+
GS_002295	3.41567	2.40822	2.97354	4.80144	3.70108	3.10087	Up	Chr12	2378637	2381432	+
GS_002307	0.960759	1.17524	1.0154	0.422971	0.325691	0.38562	Down	Chr18	8319817	8403879	+
GS_002311	0.0272973	0	0.0319466	0.362839	0.0395045	0.117122	Up	Chr2	17840613	17844818	+
GS_002321	2.61454	2.26571	2.95129	1.18727	0.812231	0.973435	Down	Chr2	18140696	18158624	+
GS_002371	0	0	0	0	0.498364	0.814002	Up	Chr9	3785521	3786266	+
GS_002372	1.05286	0.449739	0.926957	0.0982258	0.0687226	0.0954919	Down	Chr9	3788899	3791123	-
GS_002378	0.933079	0.819044	1.43042	1.96541	1.76796	1.16654	Up	Chr3	9860873	9888962	-
GS_002379	0.831299	0.737938	1.14351	0.406507	0.170607	0.195943	Down	Chr3	9823041	9832905	-
GS_002395	0.419242	0.423579	0.118578	0.688698	0.570168	0.596644	Up	Chr4	10887019	10937542	-
GS_002408	2.18648	2.24723	1.37528	0.642035	0.83739	0.655257	Down	Chr18	17100386	17102245	-
GS_002412	2.63187	2.32931	2.63605	1.46063	0.857404	1.04733	Down	Chr18	17159813	17160815	-
GS_002437	1.99026	1.78566	1.54577	2.8301	2.06717	1.8399	Up	Chr21	21495981	21511998	+
GS_002451	0.0774269	0.0653708	0.0677881	0.0391551	0.00936268	0.0109714	Down	Chr21	21737150	21875250	+
GS_002457	1.37638	1.08675	1.00496	2.05607	1.257	1.22652	Up	Chr21	22246003	22253035	-
GS_002486	0.724486	0.88846	0.692938	0.375917	0.24325	0.212965	Down	Chr21	22724212	22741055	+
GS_002521	1.88198	2.04277	2.7259	0.61067	0.663189	0.693816	Down	Chr21	24015237	24059384	-
GS_002529	0.00654617	0.0190166	0.0136329	0.0760751	0.0393898	0.0186714	Up	Chr21	24418987	24447695	+
GS_002531	1.068	0.568401	1.02905	0.500182	0.157004	0.215254	Down	Chr21	24467405	24473159	+
GS_002550	2.68957	2.45337	2.87267	1.56414	0.752348	1.02437	Down	Chr21	24895550	24896923	+
GS_002565	2.20661	1.85313	1.64105	0.39679	1.08628	0.822666	Down	Chr21	25086573	25089722	-
GS_002593	0.301835	0.232468	0.468154	0.153674	0.0304245	0.0340586	Down	Chr23	27277694	27326134	-
GS_002596	2.00483	2.11968	2.68969	0.658717	0.302788	0.888206	Down	Chr23	27390238	27395908	+
GS_002607	1.36031	1.45314	1.1279	0.633375	0.391003	0.330868	Down	Chr23	27490586	27493244	-
GS_002608	0.788414	0.83103	0.315783	1.2259	0.589612	0.834865	Up	Chr23	27508904	27529402	+
GS_002620	2.86273	1.76144	1.63354	3.25968	3.59931	3.26137	Up	Chr23	27730938	27739822	+
GS_002623	0.319726	0.399858	0.095921	0.444258	0.231326	0.402491	Up	Chr23	27808215	27829298	-
GS_002642	2.33355	1.87562	1.18838	3.98554	2.44455	2.9972	Up	Chr5	4085226	4087312	+
GS_002647	0.104584	0.171685	0.0641527	0.262306	0.120903	0.402661	Up	Chr5	4049090	4061283	+
GS_002651	0.060995	0.0893214	0.0486307	0.155633	0.144603	0.121601	Up	Chr5	3978027	4000391	+
GS_002695	1.72904	1.02314	1.52379	2.21474	2.04604	1.58923	Up	Chr17	4163549	4172306	+
GS_002698	0.215597	0.0823925	0.0585337	1.15057	0.264002	0.360267	Up	Chr17	4023955	4031079	+
GS_002713	1.84603	1.28544	1.26184	3.27943	2.22954	2.36628	Up	Chr17	3636264	3649059	+
GS_002717	1.78907	1.32486	1.57439	2.11083	1.82	1.60393	Up	Chr17	3314901	3337113	+
GS_002746	0.775039	0.688436	0.309207	1.62514	0.892483	1.09164	Up	Chr17	2577947	2586855	-
GS_002747	0.732554	0.410757	1.52123	1.97594	1.67137	1.11819	Up	Chr17	2532494	2536378	+
GS_002752	0.182501	0.259225	0.282611	0.266949	0.333099	0.521493	Up	Chr17	2338731	2347541	-
GS_002762	0.0739599	0.208437	0	0.510364	0.290049	0.336482	Up	Chr17	2081948	2084189	-
GS_002767	5.16808	5.47741	5.94107	3.68458	3.20505	3.35944	Down	Chr17	2036700	2039764	-
GS_002775	4.00538	3.66348	3.88205	2.15303	1.60774	1.5359	Down	Chr17	1914038	1915766	+
GS_002777	4.23769	3.91582	4.46166	2.42037	1.53527	2.39503	Down	Chr17	1908602	1909130	+
GS_002779	1.47368	1.01473	1.31347	0.675601	0.478218	0.460914	Down	Chr7	3246500	3255780	+
GS_002794	0.449261	0.249526	0.20044	0.927096	0.662153	0.661555	Up	Chr7	3518980	3521064	+
GS_002798	5.65963	5.92868	6.35074	4.66884	3.54832	3.72955	Down	Chr7	3544941	3546748	-
GS_002800	2.16244	2.1292	2.07859	0.744474	0.815221	0.456455	Down	Chr7	3554359	3558105	-
GS_002801	1.49249	1.1608	0.774719	2.68201	1.80967	0.845911	Up	Chr7	3558898	3576866	+
GS_002816	1.20829	1.38841	1.01809	0.419716	0.500536	0.445742	Down	Chr11	5003040	5014263	+
GS_002817	1.15661	1.43887	1.30149	0.477031	0.329667	0.169211	Down	Chr11	5018644	5020821	-
GS_002823	0.215871	0.167001	0.129733	0.192479	0.160326	0.30612	Up	Chr5	10774270	10836051	-
GS_002838	0.597195	0.570515	0.420621	0.781401	0.56499	0.856408	Up	Chr19	17687905	17712051	+
GS_002841	3.94525	3.818	3.28252	2.3994	1.79237	1.87218	Down	Chr19	17855795	17859547	-
GS_002847	1.11472	0.815089	0.676241	1.70243	1.05435	1.23134	Up	Chr19	17966363	17977516	+
GS_002849	0.0058071	0	0	0.474447	0.266584	0	Up	Chr19	17984626	18017110	-
GS_002850	2.62605	1.51818	1.81473	5.71566	4.53112	1.63358	Up	Chr19	18037225	18059345	-
GS_002854	1.03806	1.04394	0.494691	1.32292	0.711352	1.18239	Up	Chr19	18109834	18115066	-
GS_002864	1.60043	1.47328	1.47706	0.612609	0.412659	0.353854	Down	Chr19	18276151	18287768	-
GS_002867	2.6954	2.76433	2.21727	2.9121	2.74154	2.91965	Up	Chr19	18334142	18357382	-
GS_002868	1.48732	0.988077	1.0069	0.416789	0.196557	0.488786	Down	Chr19	18358554	18361010	+
GS_002884	3.68426	1.9585	1.05172	5.07009	6.67172	6.5951	Up	Chr19	18535943	18537213	+
GS_002953	1.42937	1.50754	1.25811	2.07891	1.69992	1.58148	Up	Chr6	6811679	6821216	+
GS_002963	0.571111	0.387595	0.14354	0.792119	0.414197	0.322819	Up	Chr6	6678015	6695022	-
GS_002975	1.06657	1.20786	1.0863	0.440901	0.3731	0.422762	Down	Chr6	6503201	6509388	+
GS_002980	0.963589	1.15241	0.347116	2.04459	1.62171	1.01925	Up	Chr6	6419356	6421252	-
GS_002997	0.217489	0.108915	0.114979	0.555388	0.306337	0.288473	Up	Chr6	6172605	6175856	-
GS_003030	0.849374	0.834928	0.695083	1.34612	0.954816	1.01601	Up	Chr6	5763923	5770817	-
GS_003036	0.166379	0.234962	0.0793808	0.0312541	0.0160562	0.0152333	Down	Chr6	5665374	5677823	+
GS_003085	0.0308198	0	0	0.298377	0	0.123704	Up	Chr6	4816008	4821154	-
GS_003108	1.02319	1.35772	0.948268	0.284971	0.380604	0.44662	Down	Chr14	6957175	6968076	-
GS_003118	1.50329	1.141	1.47309	0.408777	0.233825	0.413284	Down	Chr10	3851676	3857678	-
GS_003125	0.73094	0.593174	0.583185	0.389173	0.132418	0.211267	Down	Chr10	3914167	3951355	-
GS_003149	0.788043	1.37962	0.499498	1.85546	1.14296	1.05854	Up	Chr12	24649366	24658933	-
GS_003187	3.43756	2.24998	3.94533	0.813772	0.897063	0.719679	Down	Chr13	18012372	18020640	-
GS_003192	0.231065	0.381523	0.214907	0.0535156	0.0121939	0.00628116	Down	Chr13	17936428	17955119	+
GS_003199	4.62764	4.68763	4.79408	2.6084	2.49148	2.65888	Down	Chr4	1543307	1550944	+
GS_003216	0.229881	0.306064	0	1.44708	0.363492	0.474017	Up	Chr4	1265858	1268855	+
GS_003220	3.93374	3.57723	3.84345	1.1719	1.43867	1.06299	Down	Chr4	1237994	1242885	-
GS_003221	2.38796	2.14711	2.06556	0.888802	1.19503	0.919433	Down	Chr4	1230865	1236091	-
GS_003231	2.12949	2.166	2.47666	1.18198	0.811202	0.931471	Down	Chr4	1073110	1081187	-
GS_003248	0.619879	0.575011	0.935164	0.184057	0.0849288	0.0975133	Down	Chr5	1560677	1630679	-
GS_003258	0.928306	1.01624	0.908651	1.61584	0.930592	1.02309	Up	Chr5	1868965	1873570	+
GS_003295	6.12111	7.66185	6.31721	4.28634	2.24865	3.74598	Down	Chr6	3548443	3549572	+
GS_003304	0.454715	0.811908	0.239664	0.938767	0.367312	1.03006	Up	Chr6	3809343	3817691	-
GS_003333	1.73353	1.67706	1.22388	0.65029	0.730669	0.313157	Down	Chr11	22904976	22907365	+
GS_003344	0.994259	1.39491	0.00607598	0.082517	0	0.0814275	Down	Chr11	22496563	22499016	-
GS_003365	0.449968	0.658348	0.297278	0.181182	0.12521	0.0776795	Down	Chr11	22274507	22287622	-
GS_003383	0.0498768	0.0649002	0.0515382	0.132446	0.122126	0.207285	Up	Chr11	21944286	21954932	-
GS_003393	1.15987	1.70477	0.62124	0.243807	0.350758	0.330221	Down	Chr11	21776129	21801428	+
GS_003415	1.57754	1.81217	1.55116	1.97723	2.1557	2.14424	Up	Chr9	9647101	9648819	-
GS_003418	3.18128	2.64866	2.46678	1.31125	1.0333	0.916485	Down	Chr9	9666780	9668824	+
GS_003422	0.625247	0.179755	0.0509364	1.62514	0.614913	0.419876	Up	Chr9	9689528	9695686	-
GS_003433	0	0	0	3.01666	0	0.483062	Up	Chr9	9844230	9847486	-
GS_003437	0.473868	0.323211	0.169035	0.437998	0.313205	0.682591	Up	Chr9	9884203	9899013	-
GS_003440	1.63345	1.06691	0.363525	2.32912	1.52036	1.69964	Up	Chr9	9977459	9978382	-
GS_003445	0	0	0.119481	0.479272	0.59825	0.209405	Up	Chr9	10025172	10026930	+
GS_003488	0.652201	0.48143	0.0489523	0.785949	0.313837	0.703195	Up	Chr12	22370792	22379409	-
GS_003507	3.17476	3.8336	4.15992	1.49444	1.59149	1.42342	Down	Chr1	15359219	15388458	+
GS_003516	0.890387	0.615112	0.341952	1.30462	0.566865	0.672129	Up	Chr1	15505627	15526651	-
GS_003533	0.321399	0.642155	0.124872	0.641777	0.716252	0.594279	Up	Chr1	15698883	15718242	+
GS_003540	0.709668	0.974679	1.80788	0.0281008	0.10699	0.175701	Down	Chr1	15789727	15801227	-
GS_003547	5.85517	5.0378	4.41987	6.12126	6.99425	6.55758	Up	Chr1	15915290	15926682	+
GS_003548	1.26139	0.599538	0.273851	2.52634	3.46513	2.51915	Up	Chr1	15927910	15947430	+
GS_003573	6.45965	6.09796	6.02337	3.12242	3.87504	3.17082	Down	Chr1	16520282	16522861	-
GS_003592	0.871136	0.134944	0.355387	0	0	0.0382466	Down	Chr1	16763827	16766524	-
GS_003609	2.21194	2.47334	1.7925	3.26008	3.47021	3.26258	Up	Chr1	16958306	16977304	+
GS_003610	0	0	0	1.27073	0.73706	1.05594	Up	Chr1	16990779	16991252	+
GS_003611	0.122386	0.0909822	0.12891	0.585953	0.281309	0.223119	Up	Chr1	16994522	16999502	-
GS_003618	0.942613	0.989873	1.95877	0.240681	0.101438	0.182623	Down	Chr5	8152441	8176063	-
GS_003624	2.02338	1.41969	2.15778	0.89617	0.593824	0.746022	Down	Chr5	8107469	8111502	-
GS_003639	2.07019	2.00428	1.70928	2.93036	2.6591	2.30556	Up	Chr5	7826173	7838029	+
GS_003653	9.86803e-09	0.0228283	7.87723e-13	0.118413	0.0754886	0.12117	Up	Chr5	7661968	7676530	+
GS_003663	0.149146	0.145232	0.105372	0.391985	0.318657	0.436206	Up	Chr5	7532693	7543154	-
GS_003684	1.10545	0.880732	1.07402	1.35724	1.54922	1.16782	Up	Chr14	8680922	8685343	-
GS_003694	4.22582	4.06288	4.00892	6.24942	4.98241	4.16219	Up	Chr14	8925233	8965917	+
GS_003702	0.823443	0.839444	0.656551	0.296475	0.127491	0.236598	Down	Chr14	9130591	9138900	+
GS_003715	1.16664	1.36616	1.21813	0.32559	0.381759	0.435125	Down	Chr14	9295781	9298859	+
GS_003716	0.513794	0.352902	0.525354	0.0719159	0.0591828	0.100669	Down	Chr14	9304006	9317495	+
GS_003724	1.0143	0.454716	0.482436	2.53617	2.41869	1.2932	Up	Chr14	9391182	9392175	+
GS_003729	1.49237	2.08505	1.71399	0.87614	0.458886	0.564471	Down	Chr14	9432040	9476861	+
GS_003758	0.845568	0.929153	1.24742	0.358652	0.145363	0.406184	Down	Chr14	9829837	9833936	+
GS_003764	0.0247277	0.0055844	0.0655927	8.65566e-13	0	0	Down	Chr14	9885746	9928249	+
GS_003773	0.763896	0.852961	0.942798	0.337538	0.186201	0.078373	Down	Chr14	10329775	10344367	+
GS_003775	1.15866	0.883153	0.238385	0	0.112007	0.180985	Down	Chr22	5007383	5016157	+
GS_003787	2.05587	2.41781	2.42147	0.747694	0.680367	0.824961	Down	Chr22	4895647	4897079	-
GS_003793	6.43259	6.69527	7.36052	5.40998	4.27422	4.20631	Down	Chr11	12182005	12182398	+
GS_003795	0.112208	0.0798621	0.0288692	0.00479243	0	0.0134226	Down	Chr11	12209952	12235683	-
GS_003803	1.79376	1.33532	1.5839	1.07823	0.28108	0.361947	Down	Chr11	12613970	12620679	-
GS_003813	1.32328	1.01126	1.27391	0.379942	0.195602	0.54782	Down	Chr11	12729842	12733108	+
GS_003815	0.0898566	0.0301111	0.122096	0.36665	0.353203	0.843337	Up	Chr11	12750533	12756392	+
GS_003819	0	0	0	1.82994	0	0.17634	Up	Chr11	12829823	12843849	+
GS_003822	0.360162	0.169266	0.0969156	0.806851	0.45815	0.43169	Up	Chr11	12869187	12883877	+
GS_003824	0.287113	0.322232	0.133317	1.17431	0.440668	0.496324	Up	Chr11	12892496	12896230	+
GS_003830	0.789123	1.27476	1.36957	0.294593	0.426562	0.380879	Down	Chr11	12998228	13041686	+
GS_003850	0.382369	0.435	0.503384	0.10922	0.15216	0.10337	Down	Chr11	13676028	13735265	-
GS_003856	0.678584	0.81808	0.552706	0.412069	0.0737821	0.137812	Down	Chr11	13930735	13953608	+
GS_003866	1.1128	0.573707	0.906998	1.5115	0.830849	0.891863	Up	Chr11	14135420	14140306	-
GS_003879	0.634773	0.570922	0.457731	0.942324	0.810911	1.12301	Up	Chr17	246201	261533	-
GS_003929	0.532585	0.687013	0.881181	1.91221	1.64705	1.54182	Up	Chr21	20863650	20867758	+
GS_003945	0.970916	1.01444	1.27576	0.652063	0.328022	0.377625	Down	Chr21	20526375	20580162	+
GS_003953	0.1945	0.264896	0.177306	0.506342	0.306255	0.378501	Up	Chr21	20332542	20355895	-
GS_003972	0.155727	0.147261	0.0387075	0.0297286	0.0249687	0.0320095	Down	Chr21	19475605	19517781	-
GS_003975	0.595873	0.514043	0.270255	1.0053	0.554167	0.642948	Up	Chr21	19341008	19356017	-
GS_003985	2.31138	2.16893	1.92073	2.82554	2.4367	2.28496	Up	Chr21	19070554	19074636	-
GS_003991	1.1999	1.29052	1.32793	0.237115	0.517192	0.453539	Down	Chr21	19016332	19020366	-
GS_004002	1.16708	1.01988	1.3624	0.158249	0.264233	0.449124	Down	Chr21	18788187	18833709	+
GS_004011	0.875429	0.981784	0.320527	1.29231	0.832802	0.992861	Up	Chr21	18521578	18531965	-
GS_004023	0.118227	0.517222	0.858069	2.43012	2.12245	0.363097	Up	Chr21	18177531	18179120	+
GS_004028	1.19627	0.973936	0.83113	2.63389	1.14381	2.10849	Up	Chr21	18090008	18091637	+
GS_004041	0.859892	0.894712	0.67756	0.32142	0.33104	0.240378	Down	Chr21	17862529	17874252	+
GS_004057	0.812405	0.898416	0.894994	1.46837	1.04638	0.930319	Up	Chr21	17543163	17548860	-
GS_004063	0	0	0	4.59726	0	1.55859	Up	Chr21	17462486	17462858	+
GS_004070	0	0	0	0.341143	0.162666	0.0263377	Up	Chr21	17320286	17331656	+
GS_004071	1.24981	0.692948	1.94738	2.62912	3.07322	2.87929	Up	Chr21	17305260	17315852	-
GS_004099	1.63301	1.17538	1.0278	0.595243	0.235855	0.364043	Down	Chr21	16403269	16406232	+
GS_004106	0.194133	0.273121	0.204904	0.152277	0.020012	0.0132475	Down	Chr21	16172979	16236804	+
GS_004122	3.16322	3.20493	4.0037	1.4824	0.748997	0.78324	Down	Chr4	3028968	3030039	-
GS_004143	0.51716	1.3106	0.560236	0.205975	0.0568995	0.17588	Down	Chr4	2676030	2695742	-
GS_004151	0.397267	0.10685	0	0.430091	1.37351	1.29029	Up	Chr21	4563922	4567193	+
GS_004152	1.54747	1.59227	1.43794	0.655108	0.410948	0.794955	Down	Chr21	4572183	4576188	+
GS_004162	0	0.0212383	0.0778759	0.0779659	0.0963821	0.109449	Up	Chr21	5005883	5021761	-
GS_004167	1.02966	1.12357	0.930703	0.37111	0.231945	0.429168	Down	Chr21	5094314	5104595	+
GS_004172	0.0502533	0.0165722	0.0262305	0.123795	0.0866026	0.0893778	Up	Chr21	5148989	5169913	-
GS_004174	5.15845	5.32912	5.31728	3.38655	3.53698	3.19343	Down	Chr21	5190918	5191578	+
GS_004180	0.966706	0.723	0.750224	1.61041	1.65343	0.856726	Up	Chr21	5596175	5607155	+
GS_004216	0.762787	0.738538	0.369861	1.17545	0.674066	0.759004	Up	scaffold75.1	397322	408621	+
GS_004233	1.72003	1.73518	1.89838	2.59846	1.79869	2.06975	Up	scaffold75.1	672397	685520	+
GS_004247	1.10497	1.06695	0.826681	1.27798	1.70335	1.25708	Up	scaffold75.1	1408707	1425492	-
GS_004263	4.90414	5.12588	4.92051	5.26936	5.7518	5.64146	Up	scaffold75.1	1693252	1711769	+
GS_004291	0.323416	0.353822	0.173107	0.764205	0.180786	0.52626	Up	Chr12	9050160	9054601	+
GS_004297	0.633815	0.265523	0.151135	0.484872	0.81334	0.986798	Up	Chr22	833465	836020	+
GS_004303	0.382685	0.425681	0.490008	0.232116	0.0392317	0.0720372	Down	Chr22	769553	794058	+
GS_004308	0.26188	0.319195	0.210573	0.106693	0.0389312	0.0657046	Down	Chr22	698879	716125	+
GS_004311	0.607987	0.446693	0.339689	0.0402335	2.56799e-11	0	Down	Chr22	549125	554237	-
GS_004315	2.35052	1.99835	1.95122	3.18516	2.27627	2.18463	Up	Chr22	475089	491287	+
GS_004329	0.0590124	0.0431079	0.111613	0.204022	0.0736105	0.147531	Up	Chr22	330140	353298	+
GS_004332	2.03667	2.14937	2.2261	1.1415	0.795262	0.955258	Down	Chr22	318133	319963	+
GS_004333	3.24585	3.75861	3.61189	1.96309	1.59245	1.51246	Down	Chr22	312115	316048	+
GS_004348	2.45324	2.25655	1.94462	1.31828	0.86612	0.877771	Down	Chr22	116201	120118	-
GS_004355	1.68949	1.2603	1.15565	0.712752	0.462366	0.356719	Down	Chr22	19200289	19212609	+
GS_004364	0.657768	0.723446	0.330684	1.03982	0.684834	0.773371	Up	Chr22	18674146	18687948	+
GS_004372	0.103121	0.172415	0.0453249	0.0082758	0.0205983	0.0156028	Down	Chr22	18457569	18498452	-
GS_004379	0.189074	0.124881	0.205513	0.0314975	0.0188429	0.0314479	Down	Chr22	17999155	18139785	-
GS_004410	0.642073	0.523815	0.51122	0.551941	0.623442	0.880299	Up	Chr22	16319535	16339494	+
GS_004428	0.96889	1.25803	1.10542	0.451605	0.16521	0.278011	Down	Chr22	15715707	15721265	-
GS_004437	0.219153	0.0827851	0.0224189	0.429019	0.452449	0.291871	Up	Chr22	15299749	15308579	-
GS_004445	1.02267	0.844546	1.23486	0.400326	0.227873	0.241915	Down	Chr22	15059740	15097089	+
GS_004456	2.54266	2.22159	1.66918	1.22511	0.86755	1.14374	Down	Chr22	14831429	14835872	-
GS_004461	0.616145	0.301993	0.0700567	0.758161	0.345978	0.493317	Up	Chr22	14692622	14717643	-
GS_004523	2.15799	1.4524	1.18691	0.823984	0.686458	0.647311	Down	Chr10	12990901	13017367	-
GS_004551	1.46773	1.50371	0.854435	2.03688	1.04008	1.47723	Up	Chr10	13778376	13789097	-
GS_004553	1.98908	3.26798	1.56138	0	0.293261	0	Down	Chr10	13804877	13805536	-
GS_004566	2.46601	2.7101	2.55171	3.41691	2.86995	2.37067	Up	Chr10	14071486	14101655	+
GS_004589	0	0	0.711353	0.837029	1.06579	0.803822	Up	Chr10	14528618	14529638	+
GS_004598	4.85503	5.0699	4.01517	7.60553	6.8497	4.10683	Up	Chr10	14681744	14682439	+
GS_004641	0.763042	0.355558	0.434384	1.425	0.804377	1.36134	Up	Chr20	14195751	14209404	-
GS_004646	0.560186	0.472185	0.24751	0.56798	0.452941	0.640401	Up	Chr20	14143646	14161072	-
GS_004649	1.04289	1.61899	0.629891	0.0631321	0.233593	0.44461	Down	Chr20	14052959	14058961	-
GS_004650	0.829769	0.933745	0.509607	1.28233	1.005	1.10155	Up	Chr20	13982718	13994498	+
GS_004661	0.270769	0.40889	0.184133	0.789935	0.388132	0.985034	Up	Chr20	13833728	13847950	-
GS_004666	0.978666	0.651124	0.525325	1.53687	0.982128	1.09978	Up	Chr20	13692522	13694325	+
GS_004678	1.01577	1.31058	0.844346	0.424148	0.218349	0.357538	Down	Chr20	13461060	13464464	-
GS_004688	0.282858	0.232531	0.149998	0	0	0	Down	Chr20	13227785	13231966	-
GS_004695	1.44861	1.17131	0.546537	2.244	1.00512	1.13923	Up	Chr20	13114150	13121278	-
GS_004707	3.69105	3.45292	3.00208	4.28497	3.9572	3.78806	Up	Chr20	12979568	12989377	-
GS_004714	0.905604	0.377096	1.02845	0.196331	0.11481	0.227986	Down	Chr20	12908323	12917300	-
GS_004717	0.186592	0	0	0.751711	0.516356	0	Up	Chr20	12868413	12870545	+
GS_004724	0.00813906	0.0771374	0.0167403	0	0	0	Down	Chr20	12752515	12777599	+
GS_004732	6.9597	5.32826	5.31928	7.46139	7.9694	7.78718	Up	Chr20	12549018	12558938	+
GS_004737	2.03067	1.95764	1.47788	1.20838	0.77307	0.542955	Down	Chr20	12369947	12375629	+
GS_004744	0.713912	0.497762	0.743856	0.89229	0.803153	0.79114	Up	Chr10	20095300	20109090	+
GS_004764	0.596949	0.54011	0.422284	0.935278	0.487107	0.63204	Up	Chr9	12738797	12754240	-
GS_004765	0	0.0159642	0	0.178138	0.177689	0.0139496	Up	Chr9	12725113	12733373	+
GS_004800	0.0429315	0.102134	0.0221379	0.13201	0.0947666	0.135617	Up	Chr17	9637578	9656017	-
GS_004807	1.32291	1.0853	0.890383	1.38938	1.3751	1.07201	Up	Chr17	9741785	9750077	-
GS_004825	0.178311	0.104279	0.0564819	0.369544	0.186162	0.352194	Up	Chr17	10605609	10611862	+
GS_004827	0.400055	0.386914	0.40958	0.911045	0.488332	0.773706	Up	Chr17	10673299	10723105	+
GS_004828	0	0.00925377	0	0.0572248	0.0100598	0.00935426	Up	Chr17	10732055	10774579	+
GS_004836	0.930654	0.802536	0.790481	1.17153	0.93521	0.992909	Up	Chr17	11015906	11024155	+
GS_004849	2.85078	1.59108	0.416573	4.07721	3.04012	1.59802	Up	Chr17	11450707	11453325	-
GS_004852	0.797833	0.823534	0.902064	1.20361	0.909933	1.06509	Up	Chr17	11653203	11661222	+
GS_004860	0.599417	0.608843	0.601245	0.130766	0.0681759	0.278306	Down	Chr17	11755661	11772511	+
GS_004863	0.908319	0.476411	0.124235	0.0684607	0.0702808	0.0442829	Down	Chr17	11796133	11803113	-
GS_004890	1.55323	1.82858	1.5578	2.88166	2.16701	2.09929	Up	Chr17	12798335	12799469	-
GS_004893	1.82272	1.85632	2.0199	0.901172	0.389628	0.71399	Down	Chr17	12845658	12850561	+
GS_004896	0.536974	0.281284	0.208308	0.586027	0.278799	0.456841	Up	Chr17	12881252	12963136	+
GS_004928	1.97527	1.03054	0.907828	0.464368	0.297148	0.500477	Down	Chr16	13995860	14009699	+
GS_004932	3.00276	2.04123	2.78846	1.81055	0.716254	0.842746	Down	Chr16	14100225	14108323	-
GS_004933	1.22771	1.50529	2.27808	0.396319	0.253213	0.315529	Down	Chr16	14136702	14151787	-
GS_004950	0	0.58506	0	0.45944	1.01145	0.975582	Up	Chr21	297631	298624	+
GS_004955	1.4068	0.918265	0.910237	2.12697	2.26025	2.49538	Up	Chr21	259392	267369	-
GS_004964	2.93957	3.53101	2.71618	1.6081	1.80652	1.49017	Down	Chr21	223566	224189	+
GS_004965	3.64742	2.77842	3.60868	2.48254	1.72596	1.83702	Down	Chr21	219994	221915	-
GS_004966	0.797467	0.53294	0.763107	0.212975	0.196997	0.299321	Down	Chr21	208273	218759	+
GS_004970	2.27351	2.06827	2.18282	1.05621	0.819863	0.944016	Down	Chr21	180559	182236	+
GS_004972	1.38398	1.64194	1.54379	0.655616	0.419309	0.630091	Down	Chr21	172410	177020	+
GS_004978	1.07481	1.13097	1.36263	0.609295	0.285984	0.331944	Down	Chr21	136902	141507	+
GS_004981	0.046084	0.176569	0.0493632	0.627203	0.0321832	0.404514	Up	Chr21	115943	119476	+
GS_004984	0.781044	0.179675	0.387097	0.926672	0.861971	0.735138	Up	Chr21	81022	87333	+
GS_005001	1.24288	1.52585	1.26312	0.607068	0.470835	0.47936	Down	Chr6	7991578	7995884	+
GS_005005	0.660294	1.01589	0.276672	0.156783	0.120705	0.137302	Down	Chr6	7928404	7951801	+
GS_005006	1.41358	1.2242	1.23338	0.734738	0.42737	0.386767	Down	Chr6	7904521	7913542	-
GS_005010	3.42773	3.68132	3.61082	2.34307	1.60779	1.34448	Down	Chr6	7883408	7883744	+
GS_005012	0.948605	1.11125	0.90866	0.439799	0.18719	0.315334	Down	Chr6	7860617	7874696	+
GS_005031	1.23282	1.03125	1.28971	0.232348	0.385923	0.554394	Down	Chr6	7629424	7632219	+
GS_005116	0.0132966	0	0	0.0593972	0.0119746	0.0938272	Up	Chr11	784091	808821	+
GS_005128	0.0149897	0.0288434	0	0.138997	0.0347635	0.077216	Up	Chr11	580535	606399	-
GS_005133	3.19773	2.92394	3.15752	3.98671	3.77937	3.36403	Up	Chr11	525215	566631	-
GS_005147	0.219995	0.214501	0.191225	0.772659	0.267471	0.466454	Up	Chr11	436705	440159	-
GS_005156	1.937	1.96224	2.06947	0.99458	0.816175	0.937488	Down	Chr11	297725	301776	+
GS_005169	0.687739	0.766123	0.544517	0.293783	0.0675982	0.238957	Down	Chr11	2236687	2251147	+
GS_005171	1.57564	1.37682	0.555032	2.0079	1.24455	1.15368	Up	Chr11	2266603	2272677	+
GS_005173	1.0002	0.633079	0.845575	0.307124	0.185825	0.378222	Down	Chr11	2280672	2289468	+
GS_005174	2.99166	3.04562	2.39926	2.42161	0.968938	0.91587	Down	Chr11	2295136	2300410	-
GS_005182	5.12222	4.5541	3.77396	6.31802	5.2545	4.96682	Up	Chr11	2464526	2467735	+
GS_005205	0	0.229576	0	0.326732	0.0711879	0.35964	Up	Chr11	2828353	2832616	-
GS_005238	0.725282	0.606443	0.602075	1.58425	0.746753	0.676537	Up	Chr11	3177760	3187190	-
GS_005248	2.98826	3.02428	2.92771	1.04496	1.63498	0.887041	Down	Chr11	3309732	3310596	+
GS_005259	1.17447	1.12896	1.09578	1.48493	1.61727	1.22973	Up	Chr11	3482107	3485900	+
GS_005301	3.20182	2.87785	2.63411	4.80547	4.18542	3.46558	Up	Chr11	4075288	4082608	-
GS_005304	0.282557	0.331567	0.452576	0.781931	0.352018	0.55068	Up	Chr11	4109489	4114467	+
GS_005306	0.438762	0.478831	0.203757	0.779824	0.518278	0.459465	Up	Chr11	4143034	4171644	+
GS_005312	0.991904	0.825491	0.0913281	0.182771	0.0276744	0.0261247	Down	Chr11	4239776	4245300	+
GS_005320	1.6751	1.52604	1.28293	2.1576	2.05472	1.85091	Up	Chr11	4321865	4331478	+
GS_005324	0	0	0	0.263264	0.102992	0.0389154	Up	Chr11	4439022	4446495	+
GS_005330	2.50524	1.84809	1.57764	3.24581	2.94992	3.10462	Up	Chr11	4510439	4523818	+
GS_005349	0.034109	0.00673715	0.021611	0.259622	0.0532204	0.128173	Up	Chr2	11048482	11074932	+
GS_005351	1.36867	0.853004	1.16821	2.10876	1.19758	1.27542	Up	Chr2	11103771	11107046	+
GS_005352	2.01583	0.736643	1.74053	2.89814	1.6923	1.51256	Up	Chr2	11176640	11182352	-
GS_005361	6.1806	6.35317	6.06726	4.77749	3.89963	3.86324	Down	Chr2	11267820	11272524	-
GS_005363	2.52404	2.97672	2.67618	1.38077	1.29191	1.12637	Down	Chr2	11287852	11290324	-
GS_005365	0.461539	0.238621	0.291657	0.799295	0.556646	0.418465	Up	Chr2	11297008	11308588	-
GS_005384	0.730382	0.517146	0.251609	0.0586897	0.113107	0.05461	Down	Chr2	11981007	11985706	-
GS_005396	0.441883	0.270031	0.305461	0.0959018	0.0532642	0.11937	Down	Chr2	12249116	12263134	+
GS_005397	3.12857	2.95329	3.50275	1.06856	1.18169	1.66114	Down	Chr2	12266540	12310922	-
GS_005431	0.858359	1.26158	1.01311	0.670723	0.270255	0.35783	Down	Chr2	13273616	13322463	+
GS_005433	5.20252	4.48917	4.65852	2.39707	2.818	2.97941	Down	Chr2	13325285	13332408	-
GS_005448	0.649001	0.693193	0.664842	0.125315	0.0582488	0.115888	Down	Chr2	13610515	13619031	+
GS_005462	1.58543	1.12346	1.68259	2.692	1.56541	1.729	Up	Chr2	13878268	13886298	-
GS_005470	0.271751	0.0587739	0.528303	0	0	0	Down	Chr2	14127593	14130059	-
GS_005471	1.78939	1.77178	1.71496	0.723346	0.440333	0.610612	Down	Chr2	14132735	14138196	-
GS_005516	0.260376	0.308421	0.188755	0.529154	0.324331	0.431107	Up	Chr16	15187480	15204177	+
GS_005563	0.946893	0.746797	0.401492	1.68421	0.909072	0.864529	Up	Chr20	3457815	3466479	+
GS_005565	0.71443	1.0293	0.69202	0.18277	0.298632	0.250259	Down	Chr20	3488060	3512849	-
GS_005569	0	0	0	0.222761	0.0872589	0.109706	Up	Chr20	3571595	3575317	+
GS_005593	0.08545	0.0329872	0.0177424	0.219092	0.174862	0.172963	Up	Chr6	14192439	14216873	+
GS_005595	3.10567	1.7256	2.7252	0.770576	1.036	1.18862	Down	Chr6	14176552	14178109	+
GS_005608	0.92039	0.761949	0.80737	1.66504	1.0401	0.842915	Up	Chr6	13834546	13850608	+
GS_005621	2.5045	2.34198	2.34555	1.50866	0.764707	0.998661	Down	Chr6	13707441	13710971	-
GS_005627	0.819252	0.688444	0.620958	0.223605	0.162141	0.247227	Down	Chr23	652993	658914	-
GS_005648	3.60327	3.39486	3.76247	4.99776	4.06191	2.94639	Up	Chr23	215981	223852	-
GS_005662	0.229638	0.283962	0.171054	0.587551	0.187074	0.394611	Up	Chr8	3446995	3470006	+
GS_005667	5.38199	4.68749	4.50225	6.37459	5.88768	6.10939	Up	Chr8	3363705	3377857	+
GS_005672	2.13988	2.09912	1.8392	0.938773	0.739207	0.8652	Down	Chr8	3334103	3336544	-
GS_005675	1.45143	0.97822	0.665997	1.43418	1.41699	1.21954	Up	Chr8	3306739	3313400	+
GS_005687	0.639459	0.559964	0.362781	0.804638	0.503113	0.757206	Up	Chr8	3166963	3181075	+
GS_005695	1.05011	0.902442	0.447651	1.51433	0.86529	0.962058	Up	Chr9	9580396	9586335	-
GS_005698	1.50366	1.44247	1.32278	2.30273	1.86589	1.84828	Up	Chr5	21074028	21119001	+
GS_005723	2.34983	2.49844	2.70356	1.26932	0.451156	0.526019	Down	Chr7	24782736	24784851	+
GS_005724	0.555317	0.438062	0.139009	1.00061	0.271504	0.492919	Up	Chr7	24811094	24816676	+
GS_005731	1.43371	1.10448	1.27746	0.374564	0.12394	0.29566	Down	Chr7	25202556	25214960	+
GS_005757	1.01928	0.903033	0.712444	0.318961	0.1215	0.198858	Down	Chr7	26072496	26076128	+
GS_005765	1.06033e-12	0	0.00946732	0.151896	0.0120914	0.150715	Up	Chr2	8007734	8039056	+
GS_005772	1.3304	1.6079	1.85416	0.946498	0.494689	0.53357	Down	Chr2	7670745	7724959	+
GS_005777	0.53175	0.0242327	0.148303	0.352103	0.532135	0.602503	Up	Chr2	7569145	7576880	+
GS_005787	0.938444	0.741542	1.16712	1.07919	1.32724	1.45263	Up	Chr2	7298105	7326327	+
GS_005794	0.209147	0.240341	0.088424	0	0	0	Down	Chr1	14848720	14852736	-
GS_005807	0.968415	1.07247	1.26931	0.521309	0.328931	0.46595	Down	Chr1	13952927	14048633	-
GS_005842	3.03939	3.07242	3.19506	1.45195	1.46128	1.20006	Down	Chr19	2594864	2599814	-
GS_005849	0.0176403	0.103071	4.11169e-11	0.45298	0.176632	0.0317886	Up	Chr19	2500033	2508236	+
GS_005858	0.363337	0.108309	0.0873056	0.677643	0.332089	0.44696	Up	Chr19	2165672	2170246	-
GS_005883	1.18103	0.952483	0.859535	1.53505	1.44118	1.34015	Up	Chr24	3576529	3580133	+
GS_005887	0.029729	0.0859333	0.031693	0.272449	0.142414	0.261883	Up	Chr24	3626608	3632848	+
GS_005898	1.35499	0.743873	0.94688	1.48973	1.38793	1.51123	Up	Chr24	3773257	3789246	+
GS_005900	4.51941	4.97572	3.73992	2.71823	1.16849	1.02332	Down	Chr24	3803340	3806113	-
GS_005904	1.10413	0.80359	0.980681	0.350094	0.380451	0.355367	Down	Chr24	3865776	3874208	+
GS_005916	4.44692	3.87618	4.1362	2.77577	2.4006	2.62735	Down	Chr24	4100296	4108313	+
GS_005929	0.18427	0	0	0.337522	0.630727	0.318716	Up	Chr24	4588450	4590507	-
GS_005931	1.676	0.718164	0.676091	2.0405	2.20726	1.83881	Up	Chr24	4594757	4610213	-
GS_005948	0.788399	0.513916	0.417432	1.60758	2.36084	1.76129	Up	Chr24	4896488	4918007	-
GS_005975	1.42359	1.28086	1.03478	1.97921	1.45637	1.09549	Up	Chr24	5639725	5656907	+
GS_005976	0.35236	0.413701	0.371022	0.760047	0.360983	0.457187	Up	Chr24	5666132	5725590	-
GS_005980	5.74396	4.55418	4.36227	7.00601	7.64914	7.23989	Up	Chr24	5933002	5940855	-
GS_005987	0.0898243	0.168648	0.0620579	0.345228	0.323346	0.310089	Up	Chr24	6165936	6187902	-
GS_005993	0	0	0	0.424333	0.24139	0.0830023	Up	Chr24	6490636	6494188	+
GS_006015	2.03296	1.76553	1.97482	1.27098	0.907509	0.488998	Down	Chr7	28801697	28837735	+
GS_006031	0	0	0	0.0759395	0.0255845	0.0129302	Up	Chr7	29057829	29074421	+
GS_006045	0.543006	0.572177	0.155436	0.0330246	0.0652848	0.0308229	Down	Chr7	29400980	29404293	-
GS_006061	1.26817	1.38336	0.969542	2.02832	1.44595	1.86377	Up	Chr7	29671733	29695625	-
GS_006066	0.944664	1.44479	0.315682	0.171484	0.121542	0.0470217	Down	Chr7	29736480	29739568	+
GS_006068	2.44619	2.1008	1.75399	1.06483	1.14754	0.655561	Down	Chr7	29746033	29751960	-
GS_006077	0.0286973	0.0586616	0	0.119313	0.276684	0.181904	Up	Chr7	29836567	29842867	-
GS_006084	0.0394005	0.0958124	0.0473491	0.0161744	7.64658e-13	0	Down	Chr7	29947064	29967864	-
GS_006134	0.360634	0.190196	0.161687	0.925679	0.344013	0.379289	Up	Chr1	23166877	23171128	-
GS_006174	0.155929	0.167154	0.0368444	0.0164345	0.0153426	0.0289364	Down	Chr1	22165348	22290199	+
GS_006180	3.38219	3.05842	3.06707	3.71428	3.60775	3.52977	Up	Chr1	1293639	1304241	+
GS_006227	1.4904	1.84266	1.3086	1.88182	1.68101	1.82815	Up	Chr1	2195822	2212133	+
GS_006242	2.36304	2.93836	2.8316	0.533293	0.137382	1.24614	Down	Chr1	2321120	2336352	+
GS_006243	0.165704	0.497789	0.144075	0	0.0522214	0.0142388	Down	Chr1	2341936	2350659	+
GS_006273	3.02697	2.7132	2.72323	3.40436	3.29379	2.61701	Up	Chr1	2782067	2785495	-
GS_006275	0.426039	0.357345	0.532044	0.0960545	0	0	Down	Chr1	2807365	2809882	+
GS_006279	0.439036	5.87177e-08	0.028903	1.15984	0.969322	0.361573	Up	Chr1	3036091	3038200	-
GS_006282	0.72604	0.695916	0.780172	1.37317	0.5657	0.905931	Up	Chr1	3054778	3064925	-
GS_006285	0.292854	0.391989	0.299052	0.0872504	0	0	Down	Chr1	3078170	3082846	+
GS_006286	3.94233	2.01132	3.94164	1.54943	1.83211	0.765306	Down	Chr1	3083944	3086242	-
GS_006306	1.37499	1.63828	1.41431	0.673904	0.42857	0.732855	Down	Chr19	9371562	9375990	+
GS_006311	2.02974	1.06877	1.37393	0.895888	0.472055	0.583473	Down	Chr19	9415655	9422141	+
GS_006319	1.4976	1.28765	1.88709	0.761074	0.538005	0.516684	Down	Chr19	9687625	9696466	+
GS_006322	4.20968	4.1147	4.66983	3.47131	2.50824	2.62045	Down	Chr19	9709605	9712524	-
GS_006351	0.27373	0.187087	0.310984	0.477794	0.228025	0.433808	Up	Chr19	10111668	10126310	-
GS_006353	2.71923	2.58533	1.97577	1.47075	1.26685	1.01727	Down	Chr19	10150416	10152887	-
GS_006356	2.49281	2.29327	1.99331	1.04662	0.986852	1.12007	Down	Chr19	10181219	10187184	-
GS_006372	4.17137	4.34445	4.04679	5.72384	5.25335	4.63818	Up	Chr19	10614592	10622116	-
GS_006403	2.92752	1.32446	1.47763	4.13913	3.37857	4.50876	Up	Chr16	16639684	16640020	+
GS_006406	0.372867	0.262336	0.147128	0.842743	0.231291	0.343307	Up	Chr16	16661426	16673840	+
GS_006410	0.0782203	0.161301	0.0129936	0.303968	0.290506	0.180229	Up	Chr16	16703975	16717508	+
GS_006413	1.94275	1.8727	2.29306	0.752133	0.796699	0.850103	Down	Chr17	17635001	17638587	+
GS_006414	0.202976	0.204383	0.305111	0.706541	0.616164	0.477057	Up	Chr17	17640586	17647092	-
GS_006421	1.0051	1.04818	0.793113	1.63764	1.0077	1.39942	Up	Chr17	17700106	17709377	+
GS_006429	0.627381	0.374558	0.212637	0.80309	0.497258	0.45803	Up	Chr15	7573525	7612883	-
GS_006435	0.0797499	0.0556908	0.0435419	0.248696	0.134357	0.109183	Up	Chr15	7817244	7836902	+
GS_006439	4.15225	4.42242	4.50423	2.24362	2.04522	2.48826	Down	Chr15	7919923	7921961	+
GS_006450	0.431634	0.653919	0.386594	1.00145	0.827604	1.02635	Up	Chr15	8251872	8259883	-
GS_006456	0.497786	0.475001	0.408257	0.107041	0.106659	0.128668	Down	Chr15	8340763	8358175	-
GS_006475	0.126418	0.565584	0.380109	0.0415369	0.0555545	0.013422	Down	Chr15	8660403	8681463	-
GS_006477	0.984263	0.70836	0.9693	0.176798	0.220398	0.178754	Down	Chr15	8696181	8703996	-
GS_006498	0.368168	0.216611	0.386654	0	0	0	Down	Chr15	9322784	9325494	-
GS_006508	1.1884	1.57624	1.48668	0.799733	0.216411	0.304811	Down	Chr15	9648383	9672117	-
GS_006515	2.36103	2.01635	2.19059	1.60551	0.74251	0.508545	Down	Chr15	9783963	9786449	+
GS_006522	0.14519	1.80967	1.50754	0.268695	0.140723	0.204135	Down	Chr15	9899589	9908146	+
GS_006523	6.60073	7.77685	7.75565	3.90422	4.03188	3.09618	Down	Chr15	9918777	9919275	+
GS_006560	0.0769293	0.151827	0.193291	0	0	0	Down	Chr15	10870188	10879040	-
GS_006572	0.294843	0.114331	0.10583	0.585535	0.192047	0.27427	Up	Chr18	17422006	17430958	-
GS_006576	2.09513	2.34515	2.0261	1.06666	0.608937	0.794487	Down	Chr18	17456602	17480273	-
GS_006579	1.14744	1.10559	1.21052	0.707728	0.278055	0.307448	Down	Chr18	17489319	17501708	+
GS_006591	0.0832561	0.104954	0.0500299	0.164326	0.103145	0.0870898	Up	Chr18	18278773	18333005	+
GS_006598	0.941055	0.859489	0.825077	1.33397	0.791389	1.11835	Up	Chr18	18727951	18750810	+
GS_006619	0	0	0	0.0425311	0.0865614	0.118334	Up	Chr10	1749456	1754519	-
GS_006620	0.0358113	0	0	0.535565	0.158572	0.224769	Up	Chr10	1762299	1766801	-
GS_006648	0.255326	0.216867	0.119362	0.952587	0.788962	0.281504	Up	Chr23	12786806	12792568	-
GS_006661	0.128287	0.166002	0.119997	0.0219127	0.011042	0.0104684	Down	Chr24	2395376	2426287	-
GS_006667	0.0998538	0.0587305	0	1.16433	1.51267	0.570982	Up	Chr1	3918649	3927813	+
GS_006679	4.32348	3.62404	4.18721	2.19789	1.7055	1.63976	Down	Chr1	4083965	4084667	+
GS_006699	0.907199	1.45374	1.19196	0.179633	0.131696	0.544938	Down	Chr18	14968953	14970590	-
GS_006701	0.0469579	8.09352e-07	1.095e-11	0.358062	0.247815	0.319277	Up	Chr18	14984583	14990599	+
GS_006718	0.577827	0.924736	0.0933963	0.0182094	0.0514736	0.0504934	Down	Chr24	21091223	21097943	+
GS_006724	1.65594	1.19787	1.6622	2.02004	1.75911	1.79373	Up	Chr2	18976727	18990868	+
GS_006732	0.044391	0.0527239	0.0457038	0.20087	0.120051	0.162225	Up	Chr2	19128424	19202444	+
GS_006733	1.21949	1.70442	1.7797	2.40571	1.62221	1.97532	Up	Chr2	19202550	19210807	+
GS_006735	0.479516	0.441698	0.605323	0.683636	0.645909	0.786464	Up	Chr2	19237220	19287164	-
GS_006748	0.419367	0.563257	0.526159	1.18779	0.546002	0.852604	Up	Chr2	6203999	6225584	-
GS_006764	1.02385	0.978381	1.1465	1.36815	1.45278	1.20137	Up	Chr8	11145386	11161449	-
GS_006779	0	0	0	0.122651	0.128574	0.0302029	Up	Chr8	10510100	10515826	-
GS_006803	6.32373	6.80267	6.1888	7.58654	8.08411	8.09473	Up	Chr10	21135244	21135783	-
GS_006805	1.17052	0.912713	1.29478	0.481413	0.277506	0.426166	Down	Chr22	10296927	10305826	+
GS_006810	1.53934	1.30038	1.52396	2.34594	1.50122	1.28776	Up	Chr22	10409406	10415039	+
GS_006811	2.06639	1.64715	1.80157	0.406367	0.121562	0.586081	Down	Chr22	10419275	10425887	-
GS_006822	0.913643	0.82695	0.2811	1.44356	0.625114	0.72386	Up	Chr22	10567513	10582314	+
GS_006842	1.57807	1.35332	0.461691	0.0400068	0.151845	0.482852	Down	Chr22	11137218	11140631	+
GS_006865	1.17542	1.47819	1.06079	0.396041	0.458557	0.524384	Down	Chr17	23425173	23451270	+
GS_006889	1.77419	1.95692	1.72042	0.705265	0.428428	0.737214	Down	Chr17	23989106	23990648	+
GS_006897	5.60225	4.86343	5.67224	3.90153	3.71128	2.24003	Down	Chr17	24138856	24139267	+
GS_006902	0.311341	0.579103	0	0.909515	1.01886	0.560077	Up	Chr17	24219761	24220860	-
GS_006904	0.0620835	0.0801831	0.0800006	0.0079894	0.00388919	0.00373091	Down	Chr17	24244067	24279031	+
GS_006906	1.98049	1.83242	1.8959	2.84741	2.76333	1.75858	Up	Chr17	24283944	24285005	-
GS_006930	3.14241	2.38721	2.99278	4.00165	3.15443	2.84044	Up	Chr17	24698254	24702775	-
GS_006939	0.0682286	0.185933	0.0463027	5.52553e-11	7.66071e-07	0	Down	Chr21	6642025	6655661	-
GS_006959	0.743523	0.491961	0.743545	1.3226	0.897456	0.844083	Up	Chr21	7499791	7532798	+
GS_006967	0.0860353	0.138251	0.0355978	0	0	0.0239494	Down	Chr19	12486210	12509092	+
GS_006982	2.59977	2.37239	1.76468	2.48643	2.31437	2.82576	Up	Chr15	2011121	2059933	+
GS_006995	1.26829	1.68452	1.74409	0.539001	0.28745	0.298225	Down	Chr15	2392465	2421594	-
GS_007002	1.79231	2.11814	2.10665	0.451465	1.2186	0.708461	Down	Chr19	7985760	7992706	-
GS_007009	0.76126	1.36393	0.728901	0.209827	0.106448	0.0517615	Down	Chr19	7904122	7907362	+
GS_007025	0.724049	1.12913	0.795417	1.63349	1.01637	1.00263	Up	Chr19	7324467	7387179	-
GS_007028	0.0622145	0.053157	0.0188656	0.196323	0.0557081	0.0748699	Up	Chr19	7210719	7229300	+
GS_007039	1.49297	1.31576	1.51791	0	0.173409	0	Down	Chr19	6966047	6966670	+
GS_007041	0.502003	0.345913	0.179496	0.837551	0.377491	0.363872	Up	Chr19	6890889	6903415	+
GS_007050	0.143261	0.117868	0.066389	0.0197025	0.00456658	0.0293039	Down	Chr19	6623639	6688407	+
GS_007081	1.80932	1.6857	1.73522	2.38463	2.22701	1.99756	Up	Chr21	3471922	3480088	-
GS_007100	0.544482	0.381795	0.293263	1.0318	0.429084	0.647404	Up	Chr23	6436586	6492410	+
GS_007115	6.03528	5.57995	4.98442	4.4709	3.28653	3.24579	Down	Chr23	6147664	6151406	+
GS_007126	2.78265	2.70397	1.79135	2.77574	3.14758	2.82165	Up	Chr23	6009365	6017008	-
GS_007129	1.49328	1.56113	1.75255	0.974792	0.182291	0.489408	Down	Chr23	5979211	5981377	-
GS_007130	6.11144	6.02966	6.22272	1.29542	0.848073	0.855053	Down	Chr23	5970959	5977566	+
GS_007144	0	0.00924645	0.00965919	0.0844151	0.0300289	0.0092975	Up	Chr23	5636771	5658843	-
GS_007150	0.49356	0.351741	0.183557	0.623305	0.428112	0.679273	Up	Chr23	5543238	5557997	-
GS_007179	2.35233	2.24713	1.84828	2.51424	2.24296	2.54741	Up	Chr7	20500731	20520576	+
GS_007180	0.443416	0.463524	0.128789	1.99362	0.998748	0.852382	Up	Chr7	20527818	20539940	+
GS_007186	1.65812	1.52207	0.857163	3.01166	1.6729	1.369	Up	Chr18	11038413	11059156	-
GS_007190	0.116406	0.13151	0.0823636	0.378534	0.275274	0.189395	Up	Chr16	3348354	3356231	+
GS_007194	0.896276	0.75849	0.722058	0.370475	0.148917	0.291159	Down	Chr5	24432857	24440335	-
GS_007218	1.44981	1.2824	1.61351	2.04134	1.80014	1.37159	Up	Chr15	13626914	13657318	-
GS_007247	0.810329	0.734587	1.12654	0.167258	0.165898	0.354196	Down	Chr22	12813976	12817419	+
GS_007248	0.651564	0.338948	0.161718	2.0179	1.17665	0.494731	Up	Chr22	12808992	12812574	+
GS_007251	0.794356	0.23117	0.312699	1.73642	1.01265	0.794344	Up	Chr22	12759050	12771392	+
GS_007263	1.0512	1.93896	0.936224	1.76674	2.17808	2.98772	Up	Chr22	12600921	12604642	-
GS_007298	1.98194	1.77263	1.14525	1.34387	0.200447	0.185958	Down	Chr22	11944156	11952263	-
GS_007327	0.290899	0.275362	0.0241748	0.602756	0.325538	0.258055	Up	Chr12	21243468	21249673	+
GS_007352	0.680969	0.48539	0.428108	0.219688	0.106769	0.175787	Down	Chr5	24945500	24965945	-
GS_007359	0.91737	1.05273	1.22691	0.439212	0.457542	0.365224	Down	Chr5	24885773	24892866	+
GS_007361	0.871248	0.73457	1.01701	0.298683	0.107511	0.202781	Down	Chr5	24852832	24872834	+
GS_007366	1.22234	0.862738	1.34935	0.717677	0.377044	0.231284	Down	Chr5	24800740	24807754	-
GS_007407	1.89756	1.91675	1.42014	1.82991	4.61351	5.05613	Up	Chr17	17922772	17925346	-
GS_007408	1.30358	0.847634	0.568953	1.46903	1.11922	1.32812	Up	Chr17	17942157	17951871	-
GS_007409	0.534003	0.322794	0.768784	1.08025	0.64537	0.77241	Up	Chr17	17954034	17971313	-
GS_007421	0.667493	0.345858	0.562352	1.58146	0.71442	0.851324	Up	Chr17	18125219	18154359	+
GS_007434	3.54442	3.65896	3.02932	4.45066	3.58728	3.42401	Up	Chr17	18639605	18644640	-
GS_007442	3.26606	3.19591	3.40159	1.64184	1.14994	1.3491	Down	Chr17	18811423	18813199	+
GS_007453	3.19541	3.01742	3.21891	1.54954	1.2963	1.17792	Down	Chr17	18945756	18948443	-
GS_007466	0.434086	0.730044	0.264672	1.42239	0.56415	0.687395	Up	Chr17	19180112	19184166	-
GS_007471	0.646039	0.643662	0.34194	0.238052	0.0402782	0.192529	Down	Chr17	19257049	19267336	+
GS_007485	0.071217	0	0.0400389	0.172291	0.94503	0.624058	Up	Chr17	19613692	19621128	-
GS_007487	1.43734	1.14598	1.2992	0.284936	0.369912	0.433899	Down	Chr17	19645823	19647418	+
GS_007491	0.0690094	0.131141	0.0702333	0.219155	0.181004	0.190644	Up	Chr12	10150718	10159888	+
GS_007501	4.63912	4.62721	4.44575	5.41803	4.90303	4.36666	Up	Chr12	10581751	10588431	+
GS_007523	0.550335	0.493597	0.242555	0.183618	0.0578764	0.062736	Down	Chr16	12956388	12976996	-
GS_007566	0.677138	0.335549	0.62209	0.137618	0.10285	0.16629	Down	Chr21	2050177	2058161	+
GS_007567	0.34138	0.498151	0.444742	0.875092	0.544023	0.662015	Up	Chr21	2027209	2039344	-
GS_007580	2.14516	1.6933	2.05059	0.636213	0.855411	0.304281	Down	Chr21	1704349	1707096	-
GS_007584	1.73545	1.39082	1.54648	0.820252	0.485941	0.456566	Down	Chr21	1685158	1690624	-
GS_007601	0.674473	1.13997	0.613861	0.318227	0.341221	0.145842	Down	Chr9	11842595	11848013	+
GS_007620	1.4361	1.49289	1.41255	0.598866	0.384605	0.412263	Down	Chr15	15575529	15580948	-
GS_007636	0.731516	0.778952	0.4856	1.29736	0.758659	0.823163	Up	Chr15	14334681	14352263	-
GS_007642	0.0116945	0.00560746	0.0423672	0.0764872	0.0347261	0.059762	Up	Chr15	14168317	14200312	+
GS_007658	1.82625	2.03604	3.03396	0.274766	0.184958	0.0941793	Down	Chr9	13044982	13046689	+
GS_007683	3.11644	3.61561	2.43909	1.47157	0.981632	1.5385	Down	Chr17	19868499	19875842	-
GS_007685	0.497892	0.299792	0.165949	0.795396	0.583668	0.850607	Up	Chr17	19851152	19858542	+
GS_007687	1.36062	1.46426	1.21655	1.86143	1.37072	1.63373	Up	Chr17	19816541	19821371	+
GS_007696	1.82462	1.16527	1.7842	0.585363	0.61307	0.687994	Down	Chr6	10753809	10789645	+
GS_007699	2.88248	2.07364	2.92807	1.48895	1.10263	1.10533	Down	Chr6	10738220	10739526	-
GS_007720	0.921085	0.820204	0.954338	0.448898	0.171411	0.355647	Down	Chr3	8894862	8905626	+
GS_007724	1.64335	1.54043	1.73644	0.711422	0.449342	0.660234	Down	Chr3	8929937	8932467	+
GS_007743	0.342304	0.176504	0.125162	0.521808	0.249513	0.206747	Up	Chr3	9123535	9145224	-
GS_007748	0.930867	1.17587	0.942409	0.307058	0.240413	0.368728	Down	Chr3	9196937	9208018	+
GS_007765	3.24367	3.198	3.0211	2.26634	1.39118	1.35027	Down	Chr3	9503061	9503842	-
GS_007821	1.71415	1.76798	1.56684	0.569863	0.755063	0.773513	Down	Chr23	14402356	14407779	-
GS_007840	1.50071	1.12342	1.52016	0.562569	0.44716	0.367956	Down	Chr12	12558509	12567241	+
GS_007853	0.14183	0.068747	0.00931369	0.174248	0.109626	0.231167	Up	Chr24	2031123	2052601	-
GS_007858	0.0408898	0.0281157	0.0309631	0	0.0055787	0	Down	Chr24	2192626	2229323	-
GS_007861	1.52988	1.13536	1.13962	0.424476	0.0697157	0.596171	Down	Chr6	11495868	11497954	+
GS_007871	2.62301	2.60764	2.63472	1.44703	1.47571	1.16222	Down	Chr6	11692856	11709854	-
GS_007896	0.586031	0.5967	0.362173	0.973826	0.433965	0.78771	Up	Chr6	12485199	12492362	-
GS_007900	2.238	1.52308	2.27177	1.09331	0.576243	0.376512	Down	Chr6	12517743	12518898	+
GS_007906	1.13741	1.0948	0.688606	1.38546	1.10145	1.22169	Up	Chr9	1424450	1469600	-
GS_007936	3.32197	3.32416	3.08017	1.62904	1.43274	1.46857	Down	Chr9	2052099	2053017	+
GS_007942	1.16875	1.00333	1.16242	1.61017	1.15988	1.31847	Up	Chr9	2148235	2174540	-
GS_007975	1.14267	0.926733	1.07556	0.40903	0.419919	0.417916	Down	Chr4	8227654	8256485	-
GS_007990	0.418717	0.376792	0.612159	0.144293	0.0236295	0.114043	Down	Chr19	6095949	6100643	-
GS_007998	1.66904	1.06882	1.38153	0.569382	0.290335	0.644134	Down	Chr19	5882547	5890470	-
GS_008005	1.52343	0.458803	0.525636	4.18595	4.56353	4.4864	Up	Chr19	5497332	5549022	-
GS_008016	1.77521	1.38548	1.31047	0.341474	0.358808	0.540615	Down	Chr19	5227521	5234764	-
GS_008019	2.82184	2.06438	2.69081	1.21862	1.20802	0.924141	Down	Chr19	5196805	5199383	-
GS_008030	1.93695	1.31753	1.89216	0.923412	0.533151	0.748878	Down	Chr19	4609209	4617953	-
GS_008034	0.250577	0.155423	0.0471616	0.0175872	0.00885215	0.0242542	Down	Chr6	8680961	8697292	+
GS_008045	0.0426423	0.174631	0.0466539	0.401029	0.238955	0.136659	Up	Chr6	8935617	8946275	-
GS_008052	0.234212	0.1293	0.0398026	0.320402	0.244256	0.365386	Up	Chr6	8986795	9007233	+
GS_008058	0.99148	0.638883	0.420491	1.03161	1.43443	1.12882	Up	Chr6	9064011	9067802	+
GS_008074	4.37713	4.02693	4.36808	2.77087	2.25054	2.15669	Down	Chr9	11394388	11398237	+
GS_008091	1.33655	0.780119	1.35112	0.68082	0.391863	0.154408	Down	Chr9	11164093	11184476	-
GS_008094	1.80248	1.60129	1.79497	0.826011	0.419592	0.80965	Down	Chr9	11145119	11152750	-
GS_008107	0.00546803	0	0.0115911	0.0776407	0.0560307	0.0129787	Up	Chr12	13158972	13188113	-
GS_008108	0	0.00903012	0.00960478	0.0832598	0.0660846	0.0867293	Up	Chr12	13138130	13157001	+
GS_008200	1.69795	1.68026	2.09292	2.12045	2.55156	2.696	Up	Chr8	2214331	2217990	+
GS_008208	0.581861	0.371881	0.258537	0.0650619	0.138425	0.113909	Down	Chr8	2404759	2439553	+
GS_008220	0.408976	0.323909	0.0987397	0.0128436	0.0128311	0.0123851	Down	Chr8	2605090	2628058	+
GS_008276	2.56695	1.88588	1.78054	3.27833	2.58727	1.95525	Up	Chr2	16018901	16032112	+
GS_008325	6.88096	6.64706	6.87723	5.64706	5.06933	4.84496	Down	Chr2	15091681	15092548	+
GS_008350	1.07555	1.092	1.22422	0.426192	0.26231	0.435456	Down	Chr23	29084102	29088032	-
GS_008356	2.39224	2.26531	2.51331	1.33887	1.13001	1.27457	Down	Chr1	18266379	18270579	-
GS_008371	2.45563	2.37986	2.72966	1.17753	0.93376	0.756132	Down	Chr1	18360703	18367695	+
GS_008375	1.25002	1.26868	1.33689	0.363145	0.215097	0.248994	Down	Chr1	18414033	18499939	+
GS_008400	2.47524	2.40445	3.08103	1.34327	0.970764	1.06932	Down	Chr16	8322183	8344171	-
GS_008409	1.10426	1.21942	1.10135	0.246601	0.0781021	0.617069	Down	Chr16	7897077	7902317	+
GS_008420	0.289149	0.34041	0.195191	0.711671	0.364761	0.763167	Up	Chr16	7541044	7551219	+
GS_008450	0.244762	0.217328	0.21642	0.376913	0.310481	0.208169	Up	Chr15	5300963	5380750	+
GS_008483	1.52077	1.17367	1.30488	2.22593	2.1995	1.80772	Up	Chr15	6566269	6600765	+
GS_008484	0.665209	0.639227	0.561442	1.18935	0.61644	0.697818	Up	Chr15	6603126	6632988	-
GS_008487	3.44273	2.4031	3.19603	1.3346	0.666744	1.50935	Down	Chr15	6662290	6670124	-
GS_008499	0.261319	0.368338	0.219435	0.151749	0.0394468	0.061904	Down	Chr15	6954495	7023194	+
GS_008509	4.3697	3.90496	3.37262	4.66724	4.16762	4.33584	Up	Chr15	7463572	7478904	-
GS_008510	2.35595	2.02728	2.31177	1.24874	1.12198	0.965557	Down	Chr2	4684836	4696900	+
GS_008523	0.0867635	0.20387	0.0394625	0	0	0.0294589	Down	Chr2	5204262	5224801	+
GS_008531	1.92554	0.806716	1.8214	2.50384	2.18058	1.41207	Up	Chr2	5432285	5442827	-
GS_008532	0.922896	1.04985	0.884649	0.334222	0.160559	0.548981	Down	Chr2	5444277	5489501	+
GS_008540	1.2123	1.32129	0.846079	1.45195	1.25387	1.62674	Up	Chr2	5654403	5660121	-
GS_008551	0.963229	1.32038	0.607618	1.30302	1.16022	1.16949	Up	Chr2	5882533	5900954	-
GS_008553	0.50261	0.287376	0.449114	0.211521	0.0818911	0.116113	Down	Chr11	16097664	16117527	-
GS_008564	0.123825	0.1562	0.0373994	0.19335	0.169142	0.210117	Up	Chr14	10909280	10927871	+
GS_008579	2.95476	3.045	3.10517	1.23929	0.842801	1.26038	Down	Chr14	10688852	10689911	-
GS_008591	1.18664	1.15063	1.24057	0.47675	0.375054	0.451761	Down	Chr7	28030137	28034664	-
GS_008600	0.261608	0.198542	0.0452806	0.75055	0.308465	0.299945	Up	Chr7	27923830	27927705	+
GS_008603	0.148151	0.15945	0.00854708	0.318146	0.072643	0.16187	Up	Chr7	27869505	27887447	-
GS_008616	2.14268	1.16764	2.08685	3.43305	3.05817	2.30015	Up	Chr4	3402112	3417172	+
GS_008624	0.587107	0.6381	0.311966	0.94059	0.525536	0.876536	Up	Chr4	3515579	3532119	+
GS_008660	3.06441	2.96026	2.68919	0.873635	0.734734	0.560013	Down	Chr4	4214251	4216536	+
GS_008662	1.12492	0.876309	1.01021	1.7251	1.3142	1.20773	Up	Chr4	4234376	4256568	+
GS_008665	3.60582	5.23854	3.91267	1.00434	1.62396	1.224	Down	Chr4	4385834	4386658	-
GS_008666	2.18502	2.79061	2.11223	0.2733	0.787963	0.4917	Down	Chr4	4388860	4390486	-
GS_008669	0.69474	1.95159	0.514438	0	0	0	Down	Chr4	4400663	4401425	-
GS_008684	0	0	0	0.0258789	0.065182	0.0250373	Up	Chr4	4841431	4855648	+
GS_008700	2.01169	1.93907	2.31168	0.432614	0.661842	1.08235	Down	Chr4	5056852	5059019	+
GS_008704	0.123768	0.108031	0.0333498	0.682647	0.666189	0.527891	Up	Chr4	5236064	5246296	+
GS_008720	0.490918	0.294471	0.226707	0.0700806	0.0569239	0.111287	Down	Chr4	5404079	5428043	-
GS_008730	1.99851	1.80912	1.87033	0.955453	0.668675	0.832894	Down	Chr4	5709286	5711422	+
GS_008741	1.5736	0.717325	0.990412	0.118348	0.265535	0.468419	Down	Chr4	6088412	6094735	-
GS_008762	3.50446	3.0347	3.90486	4.49523	4.2829	3.86572	Up	Chr4	6414532	6426800	-
GS_008763	0.0228672	0.0542131	0	0.0874452	0.0562277	0.0835496	Up	Chr4	6433526	6452598	-
GS_008768	1.34396	1.13707	1.43533	3.67314	2.00557	1.90037	Up	Chr4	6536046	6546996	-
GS_008776	5.73507	6.06294	5.81267	3.01175	4.51089	3.93322	Down	Chr4	6661229	6670699	-
GS_008807	5.07967	4.62029	4.63567	6.14579	5.44584	5.16584	Up	Chr4	7037578	7068214	+
GS_008816	3.24787	2.66254	2.54561	3.19876	3.48205	3.80461	Up	Chr4	7148063	7150349	-
GS_008826	1.97518	1.69282	2.007	0.848144	0.553098	0.868623	Down	Chr4	7482485	7484562	+
GS_008833	0.179893	0.410896	0.108425	0	0	0.0729173	Down	Chr1	404841	411819	+
GS_008847	6.93717	5.93048	5.3606	7.33611	8.02159	7.8903	Up	Chr1	91504	95376	-
GS_008848	0.41419	0.341316	0.209245	0.5443	0.663689	0.571516	Up	Chr1	71297	88275	-
GS_008861	3.06813	2.77041	3.16989	1.84904	1.34286	1.48981	Down	Chr10	6812585	6818369	-
GS_008865	4.21052	3.83395	2.88694	4.09767	4.14578	3.90528	Up	Chr10	6769273	6775052	-
GS_008872	0.690911	1.91722	1.12084	0.0701843	0.251989	0.184299	Down	Chr10	6724532	6726575	-
GS_008879	2.96131	1.88328	2.2123	1.71862	0.300472	0.784846	Down	Chr10	6660973	6662074	+
GS_008882	1.65926	1.35905	1.25264	0.116502	0.233275	0.217096	Down	Chr10	6641323	6643415	+
GS_008900	1.73594	1.56693	0.822533	2.50074	1.72913	1.52746	Up	Chr10	6446391	6454079	+
GS_008926	8.93988	8.62148	8.62661	8.81745	9.54054	9.61851	Up	Chr13	6173842	6174853	-
GS_008988	0.85313	0.610335	0.668004	0.0743235	0.0653404	0.196339	Down	Chr5	10260	14948	+
GS_009003	1.24348	1.2848	1.24391	0.772211	0.167378	0.323306	Down	Chr5	193411	198656	-
GS_009008	2.35534	2.00758	2.21937	1.3008	0.559682	0.839493	Down	Chr5	325096	327353	-
GS_009021	0.395749	0.130289	0.319571	0.0830592	0.0183521	0.034664	Down	Chr5	519033	550587	+
GS_009052	2.38196	2.65666	2.51693	1.25185	1.13959	1.00349	Down	Chr5	1480757	1483095	-
GS_009054	0.962484	1.23784	0.761087	1.45648	1.62477	1.35372	Up	Chr6	15790891	15800321	+
GS_009059	0.230669	0.187171	0.294859	0.437827	0.387848	0.359851	Up	Chr6	16083181	16099475	-
GS_009095	1.18006	0.885379	0.942356	0.491244	0.332542	0.279472	Down	Chr13	12661664	12668014	-
GS_009102	1.08487	1.05451	0.854527	0.21366	0.528834	0.285638	Down	Chr13	12586724	12594598	-
GS_009125	1.32527	0.974609	0.728189	2.52842	0.787342	1.64785	Up	Chr13	12007141	12008443	+
GS_009127	2.05734	1.66638	1.39937	2.6445	2.08011	1.47494	Up	Chr13	11974412	11991930	+
GS_009148	1.84102	1.45175	1.82971	0.90977	0.547774	0.80246	Down	Chr13	11459206	11463462	-
GS_009171	0.0026462	0.00256375	0	0.0240353	0.0106979	0.0201293	Up	Chr13	10673374	10748021	-
GS_009176	1.34143	0.714658	0.784661	0.561723	0.239277	0.0858827	Down	Chr13	10593434	10602417	-
GS_009180	2.65612	1.22136	1.65563	2.76999	2.93612	2.90682	Up	Chr13	10486725	10508755	-
GS_009204	0.849682	0.39901	0.393615	0.973993	1.03584	0.772966	Up	Chr18	3758151	3771162	-
GS_009213	0	0	0	0.256042	0.280705	0	Up	Chr18	3942146	3946332	+
GS_009222	3.02879	2.97557	3.16239	1.4483	1.64672	1.73813	Down	Chr18	4168645	4175183	-
GS_009240	0.2617	0.400216	0.214613	0.496375	0.345961	0.619403	Up	Chr18	4709534	4740248	+
GS_009248	1.76405	1.61206	1.22935	2.56159	1.98764	1.61574	Up	Chr18	4907554	4913953	+
GS_009249	0.966909	0.855006	1.20278	0.412015	0.30919	0.432217	Down	Chr18	4918937	4996344	+
GS_009250	0.530711	0.362902	0.427538	1.05781	0.496228	1.04817	Up	Chr18	5004680	5013933	-
GS_009254	0.230119	0.225037	0	0.62888	0.251138	0.485155	Up	Chr18	5041550	5045039	-
GS_009270	2.32913	1.93671	1.56389	0.953008	0.634722	0.968435	Down	Chr18	5724893	5729120	+
GS_009285	1.29822	1.34053	1.31901	1.70379	1.60923	1.36474	Up	Chr18	5975971	5998088	-
GS_009306	2.23235	2.32994	1.71427	3.32634	2.4743	2.55241	Up	Chr18	6171644	6174931	+
GS_009311	3.20617	3.31622	3.35591	1.67796	1.60993	1.6063	Down	Chr18	6299598	6303692	-
GS_009331	1.7037	1.54844	1.89254	2.72294	2.28715	1.57406	Up	Chr16	9753897	9755701	+
GS_009355	3.21937	3.36251	2.77095	1.42776	1.4533	1.2144	Down	Chr23	28437816	28440351	+
GS_009373	1.92555	2.22533	0.967411	0.602063	0.69555	0.539992	Down	Chr23	28138488	28141365	-
GS_009394	0.0412093	0.0554849	0.0149216	0.241115	0.0347113	0.0984072	Up	Chr22	6725423	6735499	+
GS_009399	0.271837	0.190034	0.0706338	1.04702	0.779234	0.511125	Up	Chr22	6848168	6857313	+
GS_009411	1.16986	1.16665	1.10071	1.93568	1.3225	1.37762	Up	Chr22	7796894	7800008	+
GS_009441	0	0	0	0.70795	0.521161	0	Up	Chr22	8131433	8132474	-
GS_009465	1.53759	1.22374	0.986877	1.78552	1.88586	1.74812	Up	Chr16	14368567	14377112	-
GS_009476	2.21072	2.91728	1.83802	0.768144	0.580529	0.731004	Down	Chr23	16885470	16920458	-
GS_009520	3.75808	3.79082	4.00379	2.5833	1.99898	2.05391	Down	Chr20	9498505	9503939	-
GS_009529	0	0	0	4.43123	0	1.05679	Up	Chr20	9455618	9456251	-
GS_009536	1.33445	1.16897	1.51157	0.758138	0.342555	0.320412	Down	Chr20	9374805	9377369	+
GS_009549	2.11466	0.923792	1.05402	0.581711	0.137276	0.328222	Down	Chr20	9217248	9218676	+
GS_009555	3.30763	0.382228	2.95708	0.709954	0.288129	0.259792	Down	Chr20	9008345	9008573	-
GS_009565	0.179506	0.0609502	0.0810067	0.235439	0.202214	0.172235	Up	Chr20	8886731	8898504	-
GS_009574	2.40598	1.56497	0.775457	2.88165	1.61636	1.73305	Up	Chr4	19009854	19030546	+
GS_009599	0.743589	0.532489	0.438832	1.08916	0.711384	0.615113	Up	Chr4	18194858	18217226	-
GS_009613	0.600489	0.657177	0.441954	0.191233	0.124033	0.196243	Down	Chr4	17326958	17374083	+
GS_009619	3.02166	2.88165	3.02966	4.29432	3.69904	4.48303	Up	Chr4	17284677	17285085	-
GS_009633	0.704787	0.543608	0.277102	1.26789	0.761316	0.661588	Up	Chr2	19537585	19549522	-
GS_009636	2.657	2.3892	2.82443	1.21316	1.0045	0.907089	Down	Chr2	19585309	19586371	+
GS_009637	1.92366	1.58992	2.17261	0.947915	0.846997	0.709308	Down	Chr2	19586441	19591330	+
GS_009652	2.27178	1.15773	2.19365	4.40427	4.24364	2.41336	Up	Chr2	19858870	19868166	-
GS_009657	1.8733	1.34484	1.5436	2.2309	2.41054	1.85752	Up	Chr2	20030607	20034701	-
GS_009662	0.0769496	0.0385314	0.0413682	0.222795	0.415562	0.391885	Up	Chr2	20091908	20096203	+
GS_009687	1.24065	1.86788	0.869492	0.468957	0.545004	0.306009	Down	Chr2	20554213	20562088	+
GS_009699	0.544245	0.669404	0.30071	1.4731	1.86022	0.686329	Up	Chr2	20770554	20793337	-
GS_009718	1.42165	0.882075	0.935289	2.21	1.9039	1.07445	Up	Chr6	8323817	8342819	+
GS_009720	2.40287	1.95303	2.66109	1.30173	0.666133	0.525037	Down	Chr6	8392232	8394834	+
GS_009724	3.54593	3.61074	3.91269	2.06902	1.29405	1.69438	Down	Chr6	8422857	8423824	+
GS_009730	5.13073	5.33866	5.11907	3.53063	3.69783	2.76293	Down	Chr6	8523880	8524313	-
GS_009745	0.273859	0.355062	0.318435	1.42179	0.675912	0.525879	Up	Chr15	3641715	3654605	-
GS_009752	0	0	0	0.131467	0.200547	0.348496	Up	Chr15	3775954	3779618	-
GS_009753	0.0521889	0	0.0836927	0.238248	0.599758	1.07658	Up	Chr15	3789591	3794522	-
GS_009754	0	0	0	0.0241568	0.140835	0.101354	Up	Chr15	3800625	3812494	+
GS_009771	0.436479	0.363789	0.515598	0.19091	0.105766	0.167297	Down	Chr7	2541616	2587944	-
GS_009807	0.25562	0.247609	0.105777	0.586255	0.346365	0.276229	Up	Chr24	22270538	22279553	+
GS_009819	2.26953	1.88458	1.06582	1.26009	0.547397	0.473334	Down	Chr24	22185891	22194527	-
GS_009824	1.53006	1.52853	1.42968	0.513623	0.223788	0.354754	Down	Chr24	22144609	22152933	-
GS_009826	0.0361937	0.125068	0.218549	0.321611	0.176477	0.267539	Up	Chr24	22124049	22131970	+
GS_009844	1.52538	1.33521	1.28871	2.02624	1.53311	1.49536	Up	Chr20	1437521	1450857	+
GS_009849	1.8603	1.60175	1.81494	2.05009	2.09964	1.90446	Up	Chr20	1383068	1394955	-
GS_009860	5.96457	4.81891	4.63068	7.34989	6.6383	5.29403	Up	Chr20	1320870	1321515	-
GS_009862	2.74367	2.92093	2.54232	1.65789	1.37608	1.29756	Down	Chr20	1303565	1305430	-
GS_009884	0.183785	0.180586	0.0999085	0.463722	0.426902	0.296145	Up	Chr15	17558699	17561726	-
GS_009909	0.0208677	0.0127803	0.00457413	0.0519695	0.038708	0.0647929	Up	Chr10	17256423	17289588	+
GS_009910	0.249209	0.0177749	0.0643981	1.14459	1.19756	1.24121	Up	Chr10	17291912	17306156	-
GS_009927	0.515469	0.378476	0.339876	1.29797	0.728713	0.462308	Up	Chr10	17607478	17609985	-
GS_009931	6.38944	5.58038	6.44093	4.85925	4.46294	4.24492	Down	Chr10	17688098	17691421	-
GS_009938	0.313678	0.398116	0.176223	0.0680368	0	0.0326977	Down	Chr10	17745616	17751376	-
GS_009941	1.08409	1.99375	1.32968	0.328891	0.17783	0.280433	Down	Chr10	17805620	17807021	+
GS_009942	0.0255377	0.0381025	0	0.128388	0.150951	0.200505	Up	Chr10	17811918	17837985	-
GS_009947	0.176932	0.801194	1.48601	0.0482409	0	0	Down	Chr10	17876680	17883816	-
GS_009954	0.0688485	0.16523	0.0614753	0.0175866	0.0100499	0.00545378	Down	Chr10	18132911	18186598	-
GS_009965	2.75341	2.54828	2.03332	1.37355	1.04627	1.26209	Down	Chr10	18316002	18318122	-
GS_009971	1.68526	0.878975	0.59197	4.99912	4.31807	2.63454	Up	Chr10	18361655	18366903	+
GS_009994	0.811602	0.833969	0.732587	1.49416	1.16064	1.06826	Up	Chr10	18958296	18962414	+
GS_010003	0.535766	0.53981	0.366523	0.802149	0.475765	0.665029	Up	Chr10	19403419	19434684	-
GS_010007	0.241647	0.0728135	0.186879	0.719385	0.399753	0.613699	Up	Chr10	19564998	19569660	-
GS_010011	4.68337	3.91525	4.82612	2.89979	3.14443	2.82793	Down	Chr10	19615101	19616196	+
GS_010015	0.648684	1.18421	1.18134	0.20114	0.0733813	0.255476	Down	Chr10	19747527	19751319	-
GS_010020	0.127619	0.126984	0.20289	0.396458	0.196885	0.317548	Up	Chr10	19859043	19870937	-
GS_010038	0.0202265	0.00497708	0.00526976	0.0375785	0.02349	0.0444387	Up	Chr14	4710500	4747331	+
GS_010050	1.00742	0.922872	1.03834	2.07544	1.43492	1.53617	Up	Chr14	4949281	4953313	+
GS_010069	0.323601	0.512098	0.171605	1.09542	0.598677	0.265951	Up	Chr9	14435324	14442691	+
GS_010079	3.47524	3.28458	3.55646	1.70267	1.63734	1.39304	Down	Chr9	14555616	14582403	-
GS_010100	0	5.06386e-07	0	2.16437	0.832438	0	Up	Chr19	16461258	16461666	-
GS_010126	3.03547	2.78006	3.51411	1.7065	1.10918	1.43088	Down	Chr11	15160155	15175338	-
GS_010156	1.55359	1.33932	1.12443	0.688748	0.369563	0.526133	Down	Chr5	10024866	10039618	-
GS_010203	2.08881	2.06251	2.00697	2.83693	2.53048	2.98717	Up	Chr2	1525963	1541389	-
GS_010210	0.186548	0.0949206	0.223245	0.366311	0.266428	0.432336	Up	Chr2	1744482	1783970	+
GS_010224	1.61171	0.642982	1.48205	1.38583	2.05943	1.98973	Up	Chr2	2535800	2543908	+
GS_010245	5.53777	2.59287	4.89352	1.97427	2.30254	1.57648	Down	Chr2	3267365	3277985	-
GS_010284	1.78445	1.59469	1.43751	2.14887	1.97866	1.6475	Up	Chr2	4334868	4339803	-
GS_010327	1.38068	1.17837	0.898182	1.87049	0.908282	1.41052	Up	Chr17	17062971	17071450	+
GS_010341	0.978215	0.785414	1.17011	1.64729	1.40323	1.13508	Up	Chr17	16602833	16612191	-
GS_010347	3.03086	2.13493	3.04976	1.4784	1.11486	1.43789	Down	Chr17	16475496	16483920	-
GS_010353	0.125753	0.00980233	0.0105249	0.428042	0.397804	0.501804	Up	Chr14	67116	85864	-
GS_010354	0.0564823	0.0281582	0	0.398961	0.204021	0.343148	Up	Chr14	86777	98365	-
GS_010355	2.08977	2.18736	2.71004	1.03817	1.17774	0.886027	Down	Chr14	111943	121584	+
GS_010361	0.288059	0.588629	0.0682583	0	0	0	Down	Chr14	184643	186823	-
GS_010378	1.56988	2.71009	2.54912	0.824246	0.460847	0.825997	Down	Chr14	555301	571764	-
GS_010392	0.562539	0.87025	0.506374	0.170798	0.153955	0.0986718	Down	Chr8	1303322	1307595	+
GS_010393	0.93678	1.58738	1.26865	0.441896	0.604499	0.360827	Down	Chr8	1292016	1300142	+
GS_010405	0.864016	0.443198	1.1409	1.46874	0.904229	0.819459	Up	Chr8	918592	1024971	+
GS_010411	0.25895	0.170429	0.087604	0.416252	0.149971	0.264209	Up	Chr10	21646915	21709619	-
GS_010433	3.38313	3.61098	3.64795	2.08834	1.77431	1.99801	Down	Chr1	25992788	26002540	+
GS_010434	3.8825	3.25849	2.99946	2.03495	1.69177	1.62841	Down	Chr1	26243203	26244842	-
GS_010441	0.674081	0.878182	0.593374	1.18498	1.04243	0.614668	Up	Chr1	26061296	26071334	+
GS_010460	2.49037	2.34161	1.43823	0.95315	0.403279	0.687314	Down	Chr23	7717050	7719573	+
GS_010463	0.580648	0.98685	0.404965	1.01364	0.755075	0.710389	Up	Chr23	7679965	7690612	-
GS_010465	1.53545	1.10069	0.717825	0.312055	0.370843	0	Down	Chr23	7656807	7659025	-
GS_010473	0.870411	0.829604	0.763106	1.35257	0.506251	1.21862	Up	Chr23	7584987	7592762	+
GS_010486	1.23483	1.47056	1.07423	1.95887	2.00428	1.69013	Up	Chr23	7004434	7010859	+
GS_010491	0.0419201	0.0552366	0.0562162	0.217789	0.0294563	0.15633	Up	Chr19	17373128	17409706	+
GS_010513	1.78876	1.62587	1.14289	2.38144	1.95215	1.84079	Up	Chr5	2834011	2840283	-
GS_010530	8.59166	7.7011	7.97717	6.28385	6.5679	6.4343	Down	Chr5	2663870	2665649	+
GS_010539	2.75839	2.80916	2.69939	1.63571	1.21746	1.12753	Down	Chr5	2570864	2572789	-
GS_010550	0.450162	0.317136	0.223639	0.590043	0.486302	0.332142	Up	Chr12	8417503	8467582	+
GS_010555	2.4825	2.43238	1.96287	3.04474	2.72862	2.7955	Up	Chr12	8197111	8200632	+
GS_010564	1.27342	2.17762	1.77689	0.25543	0.65951	0.613186	Down	Chr12	8145253	8150734	+
GS_010574	0.452808	0.29918	0.0870384	0.914527	0.920591	0.370457	Up	Chr12	8017591	8031443	+
GS_010640	2.30701	2.19625	1.46723	3.65291	2.4105	2.53114	Up	Chr12	6699807	6701466	-
GS_010643	2.965	2.60034	1.99735	3.91135	4.33517	3.01359	Up	Chr12	6657631	6661134	-
GS_010644	2.60248	2.93206	2.61066	1.51215	1.0172	1.34951	Down	Chr12	6640843	6651125	+
GS_010648	1.55465	1.13176	1.6511	0.592098	0.219227	0.296225	Down	Chr12	6565656	6589570	+
GS_010696	0.638935	0.287946	0.227386	0	0.0655169	0	Down	Chr18	1701232	1703349	-
GS_010715	0.00206551	0.00197938	0.00105015	0.0263542	0.00308574	0.0184161	Up	Chr18	2327235	2515154	+
GS_010721	1.21662	1.12291	1.09201	0.657826	0.359532	0.39118	Down	Chr18	2589918	2600434	+
GS_010739	0.0331141	0.0165777	0.0351076	0.13965	0.0556215	0.142803	Up	Chr2	8383529	8392625	-
GS_010743	0.246959	0.180527	0.0395861	0.320837	0.294144	0.156387	Up	Chr2	8470242	8489615	-
GS_010757	1.99186	1.88793	2.26813	1.46049	0.820175	0.761531	Down	Chr2	8765225	8805008	+
GS_010768	2.25124	2.78258	1.37847	3.36205	2.49953	2.16871	Up	Chr2	8972801	8976057	-
GS_010769	0.434407	0.597817	0.455504	0.7858	0.512555	0.964893	Up	Chr2	8992647	8997630	+
GS_010780	2.72558	2.68649	2.62113	1.75648	1.22218	1.39432	Down	Chr2	9176507	9178961	-
GS_010786	7.07262	7.14104	6.51091	5.82527	5.09308	4.92432	Down	Chr8	75562	76267	+
GS_010796	1.91306	1.69919	2.14012	0.860073	0.799503	0.810499	Down	Chr8	232217	238741	-
GS_010811	0.0729665	0.0743724	0.0500769	0.222833	0.110798	0.0901421	Up	Chr8	394079	427414	+
GS_010821	2.62221	2.85433	3.46875	3.77698	3.60419	3.55701	Up	Chr8	554436	555042	+
GS_010822	0.438936	0.456456	0.303658	0.762835	0.353461	0.640601	Up	Chr8	557632	572957	+
GS_010827	0.0210874	0.0405439	0	0.354421	0.513943	0.489483	Up	Chr23	9986324	9993774	-
GS_010828	0.718486	0.796687	0.307758	1.16532	1.08033	1.13368	Up	Chr23	9983228	9984799	+
GS_010843	0.458011	0.942655	0.690528	3.25795	1.05996	1.46747	Up	Chr23	9760253	9760707	-
GS_010855	0.521819	0.565175	0.428512	1.07427	0.558555	0.582075	Up	Chr23	9647958	9655406	-
GS_010869	2.97301	2.81131	2.36256	3.39433	3.08225	2.80327	Up	Chr23	9393563	9401275	-
GS_010873	0.361148	0.334667	0.279347	0.341257	0.486445	0.524642	Up	Chr23	9284488	9322116	-
GS_010880	0.337847	0.209915	0.223	0.11019	0.0157099	0.0733396	Down	Chr23	9117859	9146071	+
GS_010885	1.53871	0.934365	1.00652	2.10452	1.55617	1.50426	Up	Chr23	9079905	9082855	+
GS_010892	5.97591	5.52939	6.15872	3.48387	4.02769	3.88981	Down	Chr23	8981398	8984555	-
GS_010912	1.44375	1.74209	1.68233	0	0.4889	0.641637	Down	Chr23	8764840	8765928	+
GS_010913	0.0339469	0.0392263	0.0183239	0.00396164	0.00308653	0.00292051	Down	Chr24	15694209	15829483	-
GS_010920	0.0967202	0.100162	0.0477507	0.228392	0.0810356	0.307538	Up	Chr24	16760276	16794882	-
GS_010929	1.43346	1.47963	1.72101	0.828943	0.59009	0.523423	Down	Chr1	20630932	20635245	+
GS_010942	1.6699	1.69854	1.78387	0.522423	0.736946	0.908769	Down	Chr1	20957703	20973105	-
GS_010961	0	0	0	0.0252758	0.0840572	0.0462742	Up	Chr16	17129756	17138486	-
GS_010964	0	0.489024	0.120842	1.24903	1.32418	0.821688	Up	Chr16	17170207	17171595	-
GS_010966	3.44554	3.86159	3.84508	1.25769	1.9276	1.20393	Down	Chr16	17199302	17202871	+
GS_010967	0.0949237	0.0800458	0.105632	0.386037	0.195272	0.123191	Up	Chr16	17206861	17213574	-
GS_010969	4.13474	3.28094	3.84723	1.52648	1.02616	1.12114	Down	Chr16	17269446	17270127	+
GS_010972	2.77655	2.72832	3.81934	0.0690039	0.254597	0	Down	Chr16	17281346	17282714	-
GS_010973	0.392325	0.323176	0.53257	0.162711	0.0590622	0.0655493	Down	Chr16	17286397	17306273	+
GS_010991	1.38619	2.16127	1.71323	1.10723	0.352573	0.569363	Down	Chr16	17565243	17569925	-
GS_010992	1.55901	1.82404	1.94822	0.889308	0.632288	0.670611	Down	Chr16	17571729	17575275	+
GS_010993	2.02011	2.10052	2.31238	0.923468	0.666123	0.813844	Down	Chr16	17578261	17583824	-
GS_011019	2.43658	1.71138	1.91267	4.75354	4.83797	4.87932	Up	Chr10	7250811	7298021	+
GS_011034	0.732305	0.314459	0.482055	1.03703	0.605726	1.08889	Up	Chr10	7458446	7460819	+
GS_011037	0.0954708	0.100557	0.0351951	0.218084	0.0603742	0.131885	Up	Chr10	7474236	7511256	-
GS_011049	1.26343	0.816524	1.35486	2.11998	1.33112	0.904228	Up	Chr10	7772800	7774891	-
GS_011065	1.60192	1.29478	1.13751	0.604132	0.18139	0.134567	Down	Chr10	7942323	7945050	+
GS_011069	1.3496	1.25124	1.01819	1.60928	1.32021	1.38279	Up	Chr10	7967014	7995607	+
GS_011072	1.20402	0.861477	1.12833	2.41199	1.62891	0.99721	Up	Chr10	8032150	8055065	-
GS_011081	0.0981684	0.11046	0.0597079	0.312651	0.12478	0.109697	Up	Chr10	8293460	8318923	+
GS_011082	0.542634	0.486027	0.279209	0.0644917	0	0.0561906	Down	Chr10	8321090	8324302	+
GS_011108	0.0972159	0.105324	0.144031	0.426199	0.167666	0.135311	Up	Chr6	18034895	18052746	-
GS_011123	1.97978	0.91358	1.1957	2.54032	2.6773	2.97321	Up	Chr6	17643931	17650454	+
GS_011134	1.25226	0.80187	0.599254	2.65432	1.91188	2.0587	Up	Chr6	17465307	17467038	-
GS_011182	3.98686	4.05026	2.72238	5.78793	5.41208	5.20501	Up	Chr17	9013510	9021578	+
GS_011183	1.41957	1.84264	1.27437	1.82547	1.71884	2.01398	Up	Chr17	9007751	9011632	-
GS_011197	0.0213929	0.0472385	0.00889583	0.0729601	0.0664797	0.0738677	Up	Chr17	8700341	8813930	+
GS_011200	1.67948	2.18487	1.6033	0.892584	0.703423	0.358655	Down	Chr17	8528775	8530030	-
GS_011205	2.55409	2.57412	3.35192	0.990833	0.725545	1.66547	Down	Chr17	8492183	8496868	-
GS_011224	1.29513	0.294132	0.696208	0	0.147965	0	Down	Chr17	8265545	8266738	+
GS_011225	1.8773	1.01535	1.10835	0.36481	0.27264	0.203884	Down	Chr17	8255260	8264144	+
GS_011231	0.846916	0.796659	0.814081	1.52949	1.17192	0.780185	Up	Chr17	8155843	8173109	+
GS_011236	1.3295	1.26691	1.29932	0.543494	0.198316	0.434103	Down	Chr17	7909166	7916223	+
GS_011253	1.33427	0.172989	1.43813	2.21014	1.04995	1.27489	Up	Chr17	7535843	7546069	-
GS_011255	0.0127913	0.00853315	0.0183838	0.2692	0.127977	0.186936	Up	Chr17	7489133	7528506	-
GS_011271	3.33181	0.892007	3.16418	0.170368	0.379999	0.0572998	Down	Chr17	7277001	7279143	-
GS_011282	4.26655	4.16761	4.39601	2.30866	1.62952	1.1631	Down	Chr6	9187206	9187890	-
GS_011289	4.62622	4.33805	4.70284	2.75468	2.56414	2.45022	Down	Chr6	9303232	9303598	-
GS_011293	1.51927	1.43804	1.29437	1.89053	1.62676	1.75774	Up	Chr6	9367433	9377744	-
GS_011297	1.22822	0.83159	1.19347	0.231272	0.127008	0.218668	Down	Chr6	9455554	9461302	-
GS_011298	2.33657	2.46184	2.39414	1.348	0.989693	1.17327	Down	Chr6	9472131	9484345	-
GS_011300	0.348413	0.198437	0.0986425	0.776646	0.358456	0.534362	Up	Chr6	9646760	9659262	+
GS_011315	0.651669	0.544077	0.398915	1.10468	0.539757	0.915107	Up	Chr6	9850472	9863618	+
GS_011339	2.83984	3.51066	2.35735	5.41851	5.59987	5.81592	Up	Chr5	25587802	25590291	-
GS_011344	4.35425	4.22367	4.76239	2.36463	0.872174	1.23063	Down	Chr5	25554460	25555039	-
GS_011345	6.72062	6.46733	6.3141	3.96118	4.33286	4.22377	Down	Chr5	25551461	25552004	+
GS_011370	0.443152	1.23052	1.6572	0.260221	0	0.150065	Down	Chr5	8574980	8582998	+
GS_011383	0.898074	0.755893	0.526319	2.1793	0.957503	0.954514	Up	Chr5	8961998	8979275	-
GS_011454	1.40547	1.37702	1.69679	0.0883514	0.172314	0.504441	Down	Chr13	2762950	2764896	+
GS_011459	1.06264	1.23803	0.997348	0.37556	0.172086	0.526883	Down	Chr13	3109396	3128111	+
GS_011465	9.5233	7.60867	7.34047	10.5134	11.0317	10.7269	Up	Chr13	3315186	3316748	-
GS_011482	0.897316	1.5946	0.450617	1.30004	1.25969	1.27337	Up	Chr13	3632895	3639131	-
GS_011491	0.772397	0.465609	0.285944	1.41056	0.548361	0.605387	Up	Chr3	12793234	12849966	-
GS_011492	1.90617	2.2591	2.20156	3.18881	2.89417	2.47348	Up	Chr3	12783181	12786917	-
GS_011493	2.54385	1.89539	2.16551	1.19926	0.516432	1.05919	Down	Chr3	12772191	12778662	+
GS_011503	0.902743	0.585322	0.48755	1.30793	0.738166	0.806208	Up	Chr3	12381474	12398804	-
GS_011515	2.29043	1.97756	2.05894	1.30413	0.80451	0.845078	Down	Chr3	12175543	12177876	+
GS_011518	0.366258	0.289448	0.308027	0.569939	0.400503	0.333171	Up	Chr3	12070328	12087810	+
GS_011534	3.05378	2.75725	3.0052	1.76699	1.15325	1.64191	Down	scaffold191.1	59924	64700	+
GS_011556	0.291037	0.258979	0.259581	1.10674	0.446711	0.293299	Up	Chr13	19828688	19837078	+
GS_011576	2.72284	2.34739	2.24525	3.6037	2.74123	2.38147	Up	Chr13	19632105	19637982	-
GS_011584	0.109023	0.0575366	0	0.245176	0.392065	0.140475	Up	Chr13	19558852	19565786	-
GS_011589	2.82555	2.7819	2.90298	1.92732	1.30399	1.51543	Down	Chr13	19518286	19520733	-
GS_011591	2.42963	1.52924	2.34478	1.26871	0.694413	0.995733	Down	Chr13	19503439	19509590	+
GS_011597	0.242479	0.318262	0.347378	1.69203	0.884383	0.492901	Up	Chr13	19449728	19451940	+
GS_011598	0	0	0.0318945	0.223005	0.13682	0	Up	Chr13	19442510	19447364	+
GS_011601	0.633373	0.602385	0.521582	1.2812	0.809563	1.05854	Up	Chr13	19424020	19426100	+
GS_011603	1.94757	2.03903	1.72987	1.1057	0.614076	0.586702	Down	Chr13	19410466	19414501	-
GS_011612	0.705481	1.17846	0.604485	0.181915	0.379691	0.218137	Down	Chr13	19326204	19337161	-
GS_011616	2.46316	2.09296	2.22989	0.878859	1.07998	1.18159	Down	Chr13	19285673	19288099	+
GS_011622	0.855904	0.864006	1.00155	0.287222	0.326299	0.17855	Down	Chr7	23965166	23985319	+
GS_011628	2.98372	2.29904	2.33705	1.14662	0.839593	0.719327	Down	Chr7	23895731	23897650	-
GS_011632	3.18245	2.73569	3.40244	1.3562	1.04104	1.05225	Down	Chr7	23863339	23867025	+
GS_011651	0.918043	0.94857	1.00814	0.430852	0.198593	0.153411	Down	Chr23	29548476	29558004	-
GS_011692	0.928356	0.754501	0.587737	1.677	0.553953	0.906828	Up	Chr10	8595396	8623036	+
GS_011708	0.0849061	0.0843156	0.0225917	0.453262	0.431107	0.11331	Up	Chr10	9128562	9136097	-
GS_011716	3.12348	2.6946	2.253	3.82078	3.18274	3.03112	Up	Chr10	9329189	9341385	+
GS_011719	1.79083	1.60548	1.38487	0.841367	0.464339	0.659199	Down	Chr10	9412714	9419076	+
GS_011729	0.581994	0.386672	0.515097	1.14147	0.558529	0.60967	Up	Chr10	9613467	9672729	-
GS_011736	0.0204624	0.0201394	0.0210995	0.087917	0.397874	0.222448	Up	Chr10	9750639	9758848	-
GS_011760	3.74129	3.50093	3.24951	1.60051	1.14146	1.18145	Down	Chr10	1343902	1346553	+
GS_011782	3.47296	3.44549	3.87096	1.7034	1.7219	1.57519	Down	Chr10	1039751	1043116	-
GS_011791	3.72091	3.22992	3.60724	1.82002	1.50034	1.51253	Down	Chr10	894921	897406	+
GS_011818	0.687444	0.543998	0.391439	0.215029	0.11819	0.134754	Down	Chr14	3934051	3963322	+
GS_011826	3.25822	2.54519	3.68903	4.37627	3.70681	2.94846	Up	Chr14	4046210	4058213	-
GS_011833	4.13671	3.92506	3.82062	2.80168	2.35433	2.2826	Down	Chr14	4409191	4409970	+
GS_011837	0.282207	0.225454	0.238272	1.06266	0.312256	0.323504	Up	Chr13	13129914	13153401	+
GS_011846	0.0524884	9.46408e-10	0.0249397	0.0595423	0.07661	0.0936826	Up	Chr13	13247999	13288972	+
GS_011865	4.53413	4.39748	4.78154	2.97086	2.99903	2.95502	Down	Chr13	13613714	13650303	-
GS_011870	3.87565	3.5825	2.44157	4.79434	3.5706	3.83532	Up	Chr13	13751166	13751814	-
GS_011874	0.813438	0.297867	0.150586	1.00521	1.25862	0.766211	Up	Chr13	13822111	13828927	+
GS_011878	0.847271	0.242134	0.386766	1.52654	0.474026	0.695798	Up	Chr13	13976885	14002210	-
GS_011890	1.30592	1.35166	0.731103	1.4809	1.76554	1.45395	Up	Chr13	14247236	14254286	+
GS_011903	0.445165	0.1978	0.528063	0.573473	0.471792	0.568898	Up	Chr13	14490563	14502900	+
GS_011910	1.584	1.47191	1.38963	1.87078	1.93928	1.84265	Up	Chr13	14758748	14784902	+
GS_011919	1.7496	1.31547	1.35878	0.587028	0.312646	0.431342	Down	Chr24	130197	137056	-
GS_011961	0.979051	0.682511	0.674445	0.0860949	0.240291	0.0408671	Down	Chr20	2418000	2420274	+
GS_011968	0.488093	0.124451	0.248397	1.04191	0.783754	0.890549	Up	Chr20	2472722	2476009	+
GS_011969	0	0	0	0.295631	0.0532636	0.105035	Up	Chr20	2476953	2485121	+
GS_011973	2.82668	1.56523	2.85736	3.55641	3.09229	3.01329	Up	Chr20	2670236	2679390	-
GS_011977	0.162174	0.24976	0.189053	0.34047	0.246321	0.478977	Up	Chr20	2733329	2746784	-
GS_011982	0.439998	0.758031	0.416105	0.180891	0.0874517	0.20313	Down	Chr3	10014214	10025897	-
GS_011996	6.47241	6.8927	6.02597	4.07916	4.8554	5.08806	Down	Chr9	4989673	4993327	-
GS_011997	3.58903	2.82885	3.95091	1.92122	1.44271	1.64718	Down	Chr9	5000841	5006443	+
GS_012015	0.533143	0.251802	0.0327478	1.57289	1.16081	0.484774	Up	Chr9	5688033	5725441	+
GS_012016	2.76891	2.57697	2.22547	0.916707	0.976354	1.42093	Down	Chr9	5829252	5833142	-
GS_012019	0.0307609	0.0152383	0.00819517	0.113383	0.014493	0.0887238	Up	Chr9	5962235	5986586	+
GS_012041	0.189775	0.193944	0.160302	0.0510463	0.0148945	0.0417123	Down	Chr21	3268294	3288184	+
GS_012044	6.13733	5.10139	5.88127	2.99214	4.2083	4.18704	Down	Chr6	16996121	17002108	+
GS_012089	1.36873	1.52522	1.3152	0.679659	0.497897	0.622989	Down	Chr6	12787900	12800688	+
GS_012094	0.312301	0.312854	0.234613	0.501253	0.352868	0.472341	Up	Chr6	12737715	12752935	-
GS_012101	2.11576	2.08523	2.35862	1.44219	0.831043	0.893393	Down	Chr11	19075600	19086872	-
GS_012109	0.361199	0.282016	0.109886	0.871199	0.241597	0.566536	Up	Chr11	18970623	18973408	+
GS_012116	0.371347	0.357595	0.250996	0.521466	0.250206	0.496776	Up	Chr11	18673994	18709807	+
GS_012135	0.461189	0.301085	0.172065	0.699045	0.29285	0.596783	Up	Chr11	18069585	18126268	+
GS_012144	0.861231	1.17757	0.434975	1.99883	1.02077	1.22615	Up	Chr11	17745006	17747045	+
GS_012162	2.24678	2.96222	2.42217	1.10399	0.712757	0.90482	Down	Chr11	17353471	17361125	-
GS_012170	1.1398	0.987695	1.17317	0.440489	0.263756	0.484028	Down	Chr11	17269126	17278774	+
GS_012182	0.34761	0.194087	0	2.14128	0.250417	0.81823	Up	Chr11	17033328	17044034	+
GS_012194	0.453473	0.28709	0.635362	0.0560588	0.0126226	0.0882358	Down	Chr11	16716430	16821900	+
GS_012199	1.42921	1.15704	1.32593	0.637773	0.435038	0.579134	Down	Chr11	16639456	16649570	-
GS_012201	0.801048	0.585039	0.283698	2.55155	0.660347	1.08966	Up	Chr24	22799117	22800626	-
GS_012210	1.30559	1.31257	1.96803	2.40338	1.43006	2.11844	Up	Chr24	22942178	22971460	+
GS_012212	0.502777	0.73536	0.52205	1.48717	0.822747	0.992112	Up	Chr24	23040978	23078191	+
GS_012218	0.185502	0	0.0676026	1.03362	0.328381	0.164786	Up	Chr24	23341993	23344654	+
GS_012222	0.985253	0.522347	0.961039	0.288349	0.147982	0.115155	Down	Chr5	21719572	21723669	-
GS_012246	0.0380057	0.146783	0.0405422	0.575202	0.0970962	0.260205	Up	Chr1	24386737	24391038	+
GS_012247	0.354933	0.30708	0.502878	0.0256652	0.0783712	0.0242695	Down	Chr1	24400866	24406649	+
GS_012252	1.29157	1.28807	1.37874	2.07599	1.02192	1.71043	Up	Chr1	24478529	24481232	-
GS_012253	1.02704	1.20699	0.792499	1.56565	1.55683	0.917606	Up	Chr1	24488636	24492872	-
GS_012259	0.918899	0.679515	0.732293	1.53459	1.07867	1.04967	Up	Chr1	21937466	21956217	-
GS_012279	0.0610921	0.0589138	0.0495821	0.445135	0.0444622	0.199095	Up	Chr1	21314715	21328012	-
GS_012294	0.406311	0.0392046	0.232187	0	0	0	Down	Chr8	9741531	9746874	-
GS_012297	0.0348709	0.0116659	1.94763e-05	0.0998165	0.0882641	0.130013	Up	Chr8	9676094	9689618	+
GS_012302	0.351267	0.372098	0.377052	0.0489073	0.0199925	0.100254	Down	Chr8	9604677	9623463	-
GS_012314	0.605109	0.383555	0.850078	1.14428	0.733244	0.666398	Up	Chr8	9292872	9298939	-
GS_012315	2.5333	1.86161	2.38158	1.12814	0.722745	0.633367	Down	Chr8	9284291	9286074	+
GS_012332	2.29469	2.43548	2.37636	1.40977	0.724804	0.968662	Down	Chr24	3110328	3111915	+
GS_012364	1.3324	1.39188	1.58445	0.718674	0.401167	0.394718	Down	Chr17	20574185	20579677	+
GS_012453	0.4637	0.525571	0.350526	0.849916	0.740731	0.770044	Up	Chr13	416264	449526	-
GS_012462	2.88916	2.10861	1.90759	3.50945	2.72305	1.94589	Up	Chr13	531631	538048	+
GS_012474	1.61311	1.06182	0.933458	2.52848	1.35257	1.75618	Up	Chr13	678886	684098	+
GS_012502	1.86923	1.11299	0.381956	2.46739	1.38578	1.1514	Up	Chr13	994918	998575	-
GS_012506	1.3422	0.651145	0.721568	2.3217	1.33414	0.830464	Up	Chr13	1025718	1029955	+
GS_012512	3.95737	3.62625	3.16034	4.28087	4.81838	4.19742	Up	Chr13	1089048	1091910	+
GS_012513	1.1693	0.538168	0.844007	0.0722017	0.20742	0.258947	Down	Chr13	1096524	1098539	+
GS_012524	1.81317	1.57223	0.875733	2.43822	1.68493	1.56583	Up	Chr13	1184178	1192834	-
GS_012526	1.94129	1.72468	1.97266	0.73751	0.905115	0.698982	Down	Chr13	1208253	1213374	-
GS_012537	1.87096	1.72034	1.63433	1.07723	0.589623	0.655213	Down	Chr13	1385989	1392547	-
GS_012538	1.02094	0.820479	0.872929	1.20563	1.02542	1.2388	Up	Chr13	1396563	1424473	+
GS_012558	0.558521	0.591863	0.836122	0.104034	0.0763051	0.209567	Down	Chr13	1828150	1844595	-
GS_012562	0.544739	0.999349	0.766189	0.31104	0.12358	0.343024	Down	Chr13	1999155	2028413	+
GS_012570	0.430235	0.310024	0.507527	0.143566	0.075447	0.11167	Down	Chr13	2143978	2176574	-
GS_012588	4.24979	4.66357	4.88114	3.1359	2.41161	2.39602	Down	Chr11	5786070	5792068	+
GS_012594	0	0	0	0.582318	0	0.299539	Up	Chr11	5739372	5741116	-
GS_012597	3.27835	2.69173	2.23186	3.57677	3.57086	2.84743	Up	Chr11	5726220	5728032	+
GS_012598	0.292868	0.238793	0.411039	0.651998	1.05202	0.624742	Up	Chr11	5719605	5722501	+
GS_012600	2.52138	2.46801	2.32171	0.937147	0.579748	1.13878	Down	Chr11	5699285	5700562	+
GS_012611	2.60935	2.63905	2.86672	1.53406	1.15738	1.10808	Down	Chr11	5578957	5584745	-
GS_012615	1.73888	1.73855	2.8111	2.54211	2.51279	2.86488	Up	Chr11	5509594	5536724	+
GS_012622	3.06497	1.69826	1.55673	6.3696	5.79119	1.63096	Up	Chr11	5441622	5448549	+
GS_012624	1.63965	1.10935	1.22453	2.02834	2.16278	1.76124	Up	Chr11	5411446	5421102	-
GS_012626	0.00567089	0.0389895	0.0674689	0.0860622	0.066629	0.062233	Up	Chr11	5358360	5393788	-
GS_012636	0.0751498	0.388846	0.057391	0.885713	0.0855177	0.648751	Up	Chr11	5252945	5265540	-
GS_012651	1.19114	1.74169	1.75158	0.534291	0.178085	0.315413	Down	Chr11	5023478	5025039	-
GS_012675	1.82396	2.92299	1.75043	0.840289	0.365169	0.56198	Down	Chr10	4445872	4452223	+
GS_012683	1.2447	1.36745	1.60606	0.587087	0.390559	0.473782	Down	Chr10	4508697	4513691	+
GS_012685	1.1656	1.82264	1.47642	0.426618	0.681073	0.507829	Down	Chr10	4521014	4522943	+
GS_012689	2.61316	2.28888	1.61918	3.43312	2.90246	2.52736	Up	Chr10	4570065	4573174	-
GS_012690	0.27302	0.18635	0.166581	0.518105	0.262454	0.366233	Up	Chr10	4578263	4587460	-
GS_012716	2.10583	1.51254	1.93899	1.01916	0.448844	0.863618	Down	Chr10	4874753	4877698	+
GS_012721	0.0550581	0	0	0.433949	0.170984	0.409415	Up	Chr10	4921742	4924559	+
GS_012722	0.896087	0.983474	0.386872	2.10306	0.908681	1.46266	Up	Chr10	4933148	4940975	+
GS_012731	0.337759	0.191261	1.17751	1.40407	1.31109	1.68068	Up	Chr10	5065933	5075610	+
GS_012743	1.0827	1.28083	0.919876	1.16849	1.42862	1.71595	Up	Chr7	28238616	28246543	-
GS_012755	2.30123	2.72598	2.6088	1.11593	0.936297	1.31407	Down	Chr7	28605679	28621441	-
GS_012775	2.36289	2.03352	2.47883	3.62786	2.8679	3.67076	Up	Chr1	17238146	17244367	-
GS_012782	1.25321	0.94949	1.04222	2.1084	1.44308	1.46865	Up	Chr1	17621306	17650921	-
GS_012791	1.27989	0.861944	1.12594	1.8523	1.9913	2.06152	Up	Chr1	17785678	17795701	-
GS_012810	0.0914575	0.384176	0.714534	0	0	0.0369519	Down	Chr7	5473435	5476425	+
GS_012828	0.0314413	0.0618682	0.00678466	0.120531	0.047694	0.061647	Up	Chr14	2852367	2878263	+
GS_012842	2.35816	2.1314	2.66813	1.04215	0.958774	1.17239	Down	Chr16	3953142	3971236	+
GS_012851	0.0815883	0.103924	0.0254414	0.0941661	0.0992798	0.221137	Up	Chr16	3576859	3630466	-
GS_012911	0.159584	0.28347	0.0568959	0.679661	0.45196	0.296359	Up	Chr13	7691205	7711744	+
GS_012922	3.183	3.53973	2.15754	3.29952	3.81308	4.75585	Up	Chr13	7552964	7553727	-
GS_012940	1.15762	1.64627	1.21586	0	0.154551	0	Down	Chr13	7107211	7108560	+
GS_012957	0	0.0165608	0	0.0606679	0.169038	0.137718	Up	Chr13	6729426	6741009	+
GS_012969	0.511073	0.585291	0.196731	0.128829	0.0847449	0	Down	Chr16	1050696	1057079	+
GS_012974	1.36771	1.6814	1.91931	0.835621	0.707135	0.671719	Down	Chr16	1264755	1324809	+
GS_012980	3.35892	3.38936	3.11573	1.41613	1.42558	1.62062	Down	Chr4	1671736	1677276	+
GS_012994	1.18227	0.870604	0.810645	1.54424	1.25299	1.01854	Up	Chr24	17277345	17283652	+
GS_013038	1.21223	0.94257	0.669443	1.57014	1.95052	2.96242	Up	Chr24	18737388	18739294	-
GS_013041	6.30572	6.4006	6.11987	4.54155	4.23988	4.47823	Down	Chr24	18779022	18780651	-
GS_013067	1.74935	1.78242	1.57605	2.14296	1.96023	1.83179	Up	Chr24	19248536	19255983	+
GS_013088	0.454996	0.540905	0	1.32642	1.03641	1.12846	Up	Chr16	2414381	2415910	+
GS_013094	0.69648	0.452619	0.217296	0.948107	0.390102	0.451493	Up	Chr9	13872852	13917592	+
GS_013106	0.0420169	0.0475404	0.0499986	0.0945799	0.0498319	0.0813323	Up	Chr23	11117029	11197382	-
GS_013109	0.70428	0.717858	0.725607	1.49577	0.708913	1.09966	Up	Chr19	26880493	26885000	+
GS_013110	1.46227	1.47606	1.29096	2.38201	1.25166	1.76742	Up	Chr19	26874720	26877729	-
GS_013134	0.870415	0.465172	1.03424	1.96568	1.597	0.983684	Up	Chr3	6956793	6977569	-
GS_013142	0.514477	0.323696	0.167663	0.121435	0.063605	0.11974	Down	Chr3	6763616	6789360	-
GS_013147	3.55693	3.6053	3.66228	2.37973	2.02717	2.02824	Down	Chr3	6396036	6400470	+
GS_013160	0	0.0315041	0	0.0283695	0.489141	0.38018	Up	Chr3	6204924	6209743	-
GS_013162	3.73532	3.14894	3.78876	5.42416	5.53751	4.36195	Up	Chr3	6186685	6191112	-
GS_013173	1.77395	1.57974	1.4541	2.65745	1.73941	1.53289	Up	Chr3	6033553	6060334	+
GS_013174	0.214726	0.16718	0.245946	0.355105	0.298085	0.555113	Up	Chr3	6013669	6021743	+
GS_013178	4.25819	4.47021	4.05234	2.84782	2.46654	2.25607	Down	Chr3	5808852	5819067	+
GS_013248	2.56378	2.198	2.05629	0.595988	0.960377	0.87043	Down	Chr3	3574269	3578079	-
GS_013269	0.83074	0.475119	0.269422	0.936279	0.710917	0.490519	Up	Chr3	1958140	1968039	-
GS_013280	0.0392594	0.123365	0.0538222	0	0	0	Down	Chr3	1640739	1653761	-
GS_013287	0.690873	0.418352	0.237345	1.23561	0.467405	0.580768	Up	Chr3	1231381	1271703	-
GS_013302	0.461141	0.510597	0.494341	0.194069	0.153123	0.0856213	Down	Chr23	8520188	8536667	+
GS_013309	3.11409	1.96094	2.03582	3.05806	4.45093	3.83622	Up	Chr23	7968847	8024360	+
GS_013342	2.32304	2.01047	1.77867	2.47474	2.31265	2.18382	Up	Chr4	2436484	2444565	+
GS_013348	1.25837	1.66062	1.76973	0.731237	0.306706	0.452024	Down	Chr4	2360562	2408193	+
GS_013372	2.98903	3.34575	2.99194	1.4063	0.731857	0.606781	Down	Chr4	2056852	2063086	+
GS_013373	1.65637	2.52455	1.38346	0.499669	0.547068	0.327846	Down	Chr4	2013961	2034103	-
GS_013374	0.872536	0.88456	0.943944	0.0354419	0.0799846	0.109769	Down	Chr4	1972498	1983950	-
GS_013388	4.22864	4.62156	4.42607	2.94739	2.90023	2.84571	Down	Chr4	1841008	1845172	-
GS_013401	2.22526	2.8365	2.3842	0.864179	0.602152	1.26485	Down	Chr4	1691922	1704864	+
GS_013402	1.43133	1.56199	1.95857	0.154603	0.0543003	0.194408	Down	Chr4	1698586	1701902	-
GS_013403	2.25722	2.57292	1.93605	1.43517	0.670045	0.708551	Down	Chr4	1686133	1689960	+
GS_013423	2.58422	2.58407	2.11352	1.02158	0.980006	1.56464	Down	Chr1	24961127	24964122	+
GS_013431	4.03571	3.63098	3.10711	2.19467	1.70908	1.87801	Down	Chr1	24909169	24909655	-
GS_013441	2.36857	2.40143	2.81623	1.80495	0.884459	1.30944	Down	Chr6	19662682	19667322	-
GS_013449	0.665352	0.673309	0.780801	0.761447	0.990981	0.873372	Up	Chr3	13700554	13742435	+
GS_013454	0.0576796	0.0556514	0.0345245	0.762022	0.699493	0.495858	Up	Chr3	13840542	13877985	-
GS_013457	0.0877886	0.0521192	0.0837489	0.245514	0.118238	0.258708	Up	Chr3	13891437	13933874	+
GS_013462	0.79016	0.725516	0.735972	0.275238	0.0717871	0.238906	Down	Chr3	14216416	14221213	+
GS_013474	1.27831	1.33251	1.39767	0.73465	0.535283	0.433265	Down	Chr3	14401822	14474441	-
GS_013477	0.843621	0.700857	0.5368	1.3305	0.563363	0.845095	Up	Chr3	14513192	14520793	+
GS_013478	0.143951	0.175415	0.0779192	0.458014	0.12087	0.20601	Up	Chr3	14522681	14544852	+
GS_013481	1.35818	1.26054	1.45936	0.549019	0.308603	0.353502	Down	Chr3	14659216	14675173	-
GS_013516	0.938566	1.28167	0.144739	0.028709	0	0.132355	Down	Chr18	183392	188930	+
GS_013522	0.0222181	0	0	0.5727	0.263021	0.0362658	Up	Chr18	306913	314035	+
GS_013524	1.58187	0.992007	1.20021	1.72466	1.80559	1.24373	Up	Chr18	319555	331962	+
GS_013527	0.556684	0.639645	0.594135	0.310987	0.164045	0.210592	Down	Chr18	348753	385743	-
GS_013528	0.986357	0.668653	0.402169	1.61713	0.684999	0.634935	Up	Chr18	390336	420323	+
GS_013530	0.150445	0.0497253	0.101247	0.102239	1.56929	1.64985	Up	Chr18	454405	459225	-
GS_013545	0.957689	0.793103	0.70799	0.187479	0.11057	0.0732508	Down	Chr18	11312917	11314663	+
GS_013557	0	0	8.91586e-08	1.71006	0.889512	3.852e-07	Up	Chr3	166804	167544	-
GS_013572	0.286415	0.105857	0.202371	0.49003	0.27267	0.270701	Up	Chr23	12821573	12831638	-
GS_013578	0.295101	0.21291	0.210462	0.619417	0.469196	0.472289	Up	Chr23	13446009	13477170	-
GS_013591	0.0185028	0.0184722	0.0194174	0.184994	0.0440379	0.095205	Up	Chr23	13716531	13724981	-
GS_013606	3.30438	2.68368	3.43028	2.04743	1.83364	1.49098	Down	Chr6	13467558	13469683	+
GS_013608	3.07857	2.91394	3.21595	3.47355	3.74316	3.85264	Up	Chr6	13455345	13460865	+
GS_013611	0.00438221	0.0171456	0	0.0234533	0.0448319	0.0331676	Up	Chr6	13359028	13398619	-
GS_013643	0.311023	0.250073	0.0768294	0.0586845	0.0227444	0.0445755	Down	Chr4	16604121	16656958	+
GS_013648	1.96296	1.67169	1.83681	0.976481	0.63722	0.898657	Down	Chr4	16750727	16754958	+
GS_013656	0.0398846	0.0708582	0.0392144	0.14898	0.0465558	0.0604574	Up	Chr18	10276517	10366086	-
GS_013669	1.0785	0.998083	1.00701	0.227767	0.276135	0.508705	Down	Chr4	8615403	8629436	-
GS_013670	2.64333	3.36098	2.99167	0.87725	1.32566	1.55072	Down	Chr4	8647537	8648170	-
GS_013675	0.261339	0.0452206	0.109889	0.55758	0.313189	0.480482	Up	Chr4	8727311	8737201	-
GS_013694	0.275966	0.446568	0.112764	0.712026	0.265132	0.612152	Up	Chr7	6069621	6076047	-
GS_013697	2.68777	1.85872	2.41086	3.36884	3.72692	3.09832	Up	Chr7	6112933	6117318	-
GS_013737	0.93012	0.426507	0.41348	0.282904	0.131134	0.148062	Down	Chr7	7445905	7468213	+
GS_013742	0.556306	0.690705	0.636901	0.245877	0.0831411	0.0783679	Down	Chr7	7582608	7597249	-
GS_013745	2.6939	2.84917	2.88225	3.32306	2.82056	3.30924	Up	Chr7	7661382	7668874	+
GS_013748	4.83695	4.19226	4.68866	3.30025	2.49071	3.39861	Down	Chr7	7736884	7741402	+
GS_013763	1.73738	1.54834	1.6333	0.553015	0.244421	0.648836	Down	Chr7	7883858	7886717	+
GS_013785	0.793785	1.35819	1.02717	0.609964	0.218419	0.298281	Down	Chr7	20810196	20833889	+
GS_013788	2.01293	2.79494	2.5569	1.17446	1.30951	1.14295	Down	Chr12	6473758	6483516	+
GS_013790	3.57142	2.68377	3.02167	1.65915	0.867991	1.32063	Down	Chr12	6464832	6465423	-
GS_013795	0.314492	0.380313	0.0910968	1.02511	0.401412	0.564041	Up	Chr12	6372710	6385432	+
GS_013799	0.50198	0.598093	0.194682	0.1433	0.0833125	0.127746	Down	Chr12	6234511	6336799	+
GS_013807	1.48936	1.18608	0.613917	1.74702	1.34165	1.50963	Up	Chr18	6441883	6443747	+
GS_013817	0.120972	0.136635	0.0555603	0.629908	0.251928	0.257897	Up	Chr18	6623879	6631182	+
GS_013818	0.898868	0.92226	0.454208	0.264264	0.146767	0.260552	Down	Chr18	6632280	6647118	-
GS_013820	0.70218	0.521519	0.205974	0.92432	0.475344	0.558422	Up	Chr18	6674154	6699098	+
GS_013821	0.308423	0.201916	0.24295	0.55737	0.532632	0.339428	Up	Chr18	6703009	6709000	+
GS_013844	0.101304	0.0884299	0.054222	0.164103	0.191512	0.173866	Up	Chr3	8390848	8404253	-
GS_013845	0.176344	0.136985	0.0729428	0.465605	0.62846	0.46535	Up	Chr3	8372858	8389122	+
GS_013846	0.551486	0.177306	0.700986	1.3867	1.35758	1.13065	Up	Chr3	8364768	8369682	+
GS_013848	0.415267	0.37589	0.504234	0.141381	0.0433397	0.116285	Down	Chr3	8289227	8334423	+
GS_013855	1.16315	1.30154	1.60364	0.418215	0.707614	0.244667	Down	Chr3	8137063	8143585	-
GS_013857	1.02866	1.1021	0.814229	0.465411	0.248158	0.284157	Down	Chr3	8090646	8098615	-
GS_013867	0	0	0	0.11074	0.377743	0.294827	Up	Chr3	7918163	7920147	+
GS_013868	1.22096	1.11387	1.03585	1.6576	1.40675	1.40546	Up	Chr3	7878610	7888360	+
GS_013876	0.0792264	0.0371188	0.0308175	0.277129	0.0903126	0.125244	Up	Chr3	7689777	7735025	+
GS_013878	0.588547	0.515568	1.01303	1.06932	1.25079	1.75196	Up	Chr2	17780055	17782305	+
GS_013895	0.19599	0.11193	0.135358	0.433553	0.408607	0.193591	Up	Chr2	17638297	17644953	+
GS_013906	0.0808832	0.105557	0.0425838	0.203924	0.113905	0.278077	Up	Chr1	27192564	27205758	+
GS_013935	2.05458	0.799596	1.00003	0.252141	0.120218	0.277003	Down	Chr1	27707946	27717210	+
GS_013973	1.16323	0.614648	0.409973	1.86082	0.733738	0.858453	Up	Chr12	3799231	3810082	-
GS_014007	0.938341	0.563192	0.575599	0.269944	0.0990609	0.145814	Down	Chr12	5085862	5091968	-
GS_014048	0.378542	0.211995	0.201353	0.397821	0.355769	0.545731	Up	Chr9	3114354	3125898	+
GS_014049	0.518864	0.453692	0.342489	0.700974	0.421773	0.555489	Up	Chr9	3143121	3217327	+
GS_014084	3.14534	2.41078	3.04603	1.45603	1.37468	1.31849	Down	Chr13	18861874	18864183	-
GS_014085	1.61039	1.11689	1.77719	0.522575	0.225145	0.263723	Down	Chr13	18854459	18860667	-
GS_014092	0.35398	0.471084	0.271586	0.131285	0.0981814	0.0891544	Down	Chr5	3305852	3381236	-
GS_014103	0.28044	0.13663	0.290053	0.808348	0.340029	0.321211	Up	Chr16	1504448	1514994	-
GS_014141	0.221549	0.526628	0.307925	0.0502428	0.0251202	0.0718497	Down	Chr8	1634832	1646555	-
GS_014182	1.92873	1.21423	0.824769	2.4843	2.46325	2.03475	Up	Chr5	5887336	5911250	-
GS_014184	1.32612	1.29345	0.92638	2.00116	1.75003	1.46028	Up	Chr5	5869313	5874323	-
GS_014189	2.18605	1.91973	0.983772	2.70348	1.77338	1.7046	Up	Chr8	6926032	6927739	+
GS_014190	1.54176	0	1.13287	2.78885	2.05352	1.39794	Up	Chr8	6929762	6930206	+
GS_014206	3.95291	5.53889	3.51678	6.42182	3.95107	5.41269	Up	Chr8	7259071	7259458	-
GS_014209	0.186369	0.131308	0.165764	0.0551399	0.0208009	0.0514204	Down	Chr23	17389745	17520405	-
GS_014212	0.324955	0.41958	0.236386	0.358234	0.323488	0.538143	Up	Chr23	17641598	17672071	+
GS_014234	2.44346	1.63466	0.85582	3.436	1.96585	1.82925	Up	Chr20	165210	167079	+
GS_014242	1.34578	1.09048	1.03111	1.71391	1.49753	1.08879	Up	Chr22	20399472	20402641	+
GS_014250	1.87594	2.06533	0.719785	0.657532	0.121198	0.604095	Down	Chr22	20163219	20167060	+
GS_014275	1.61278	1.75878	1.65659	0.674321	0.655825	0.731303	Down	Chr13	18801669	18804488	+
GS_014280	1.95181	2.69238	3.06269	1.08014	1.21538	1.02447	Down	Chr13	18748819	18751653	+
GS_014281	0.707358	1.12256	0.129631	0	0	0	Down	Chr13	18737317	18738151	+
GS_014282	1.01079	1.40728	1.27768	0.370119	0.359156	0.292723	Down	Chr13	18729629	18735765	-
GS_014309	1.88888	1.04274	2.36826	2.63951	3.28744	2.73519	Up	Chr7	27587887	27596238	+
GS_014315	0.967962	0.785269	0.9932	0.44116	0.259771	0.2709	Down	Chr1	3162696	3192157	-
GS_014345	0.660235	0.823369	1.00768	0.339253	0.129597	0.20424	Down	Chr14	835817	839747	-
GS_014361	0.984859	0.908121	0.787339	0.451319	0.159839	0.46392	Down	Chr5	10155642	10176529	+
GS_014362	0.509442	0.519802	0.322272	1.19568	0.593967	0.976392	Up	Chr5	10168476	10174026	-
GS_014376	0.0172486	0.0628053	0.0722912	0.0806631	0.110637	0.110361	Up	Chr10	20655367	20696178	+
GS_014379	0.750568	0.566408	0.582762	1.08465	0.853338	1.29032	Up	Chr10	20758617	20792283	-
GS_014383	0.0698954	0.0293784	0.0207962	0.227949	0.236066	0.0612075	Up	Chr10	20862486	20880598	+
GS_014396	0.442746	0.708663	0.44925	0.213598	0.151058	0.125978	Down	Chr17	21883749	21903825	+
GS_014397	0	0.00935632	0	0.0476402	0	0.0533078	Up	Chr17	21810728	21828889	+
GS_014409	2.79729	3.09538	3.39896	1.9527	1.31337	1.32123	Down	Chr17	21576382	21579500	+
GS_014414	5.01243	4.48399	5.03416	5.75678	5.53166	5.71838	Up	Chr3	11077410	11085657	+
GS_014416	1.30439	1.19063	1.31975	0.343982	0.56796	0.417239	Down	Chr3	11096718	11109984	+
GS_014418	3.53414	2.77825	2.83286	1.41072	0.886649	1.36894	Down	Chr3	11147881	11148193	-
GS_014425	0.0723854	0.118787	0	0.22167	0.196744	0.189075	Up	Chr3	11333089	11339120	-
GS_014442	1.83766	1.70062	1.57709	2.28421	1.71064	2.55463	Up	Chr5	24539439	24556304	-
GS_014444	2.52095	2.59655	2.61491	1.14948	1.36754	1.35091	Down	Chr5	24583571	24596459	+
GS_014445	0.704371	0.71343	0.406503	1.1339	0.535789	0.62446	Up	Chr19	1126974	1147692	-
GS_014458	1.92362	2.05504	2.3489	0.915197	0.881862	0.58787	Down	Chr19	1342101	1346738	-
GS_014462	0	0	0	3.85027	0	0.518994	Up	Chr19	1377750	1381350	-
GS_014470	2.16232	2.67735	2.31079	1.34536	1.13583	0.97414	Down	Chr13	3733783	3784585	-
GS_014472	0.00503575	0.00486985	0.0104537	0.070303	0.0574784	0.0319922	Up	Chr13	3835194	3870189	-
GS_014524	2.65943	2.92485	2.16763	1.17422	0.946205	0.581292	Down	Chr14	11248807	11250112	-
GS_014535	1.08327	0.567619	0.848975	2.4301	1.94089	1.14217	Up	Chr5	11333154	11343923	+
GS_014544	0	0	0	1.69813	0.0412633	0.219595	Up	Chr5	11455100	11458718	-
GS_014554	0.337374	0.0887017	0.186946	0	0	0	Down	Chr5	11628404	11632706	+
GS_014562	1.40984	0.759905	0.95848	2.19773	1.30094	1.21133	Up	Chr5	11816575	11821821	-
GS_014573	0.183805	0.0948434	0.123849	0.381106	0.16074	0.251904	Up	Chr5	12188387	12199949	-
GS_014576	3.40137	2.78049	1.46484	3.62066	4.24297	3.35389	Up	Chr5	12290246	12305505	-
GS_014616	0.403966	0.232826	0.395691	0.0988881	0.110545	0.0591934	Down	Chr5	12765329	12780402	+
GS_014624	0.0359012	0.0357156	0.145348	0.341284	0.5758	0.510936	Up	Chr5	12846066	12849766	+
GS_014644	1.31222	1.10931	0.959402	0.422422	0.296283	0.488952	Down	Chr5	13131459	13137848	-
GS_014654	0.257232	0.146186	0.116586	0.0156242	0.0467818	0.0294886	Down	Chr5	13222282	13245705	-
GS_014674	2.1964	1.55388	2.17128	0.818097	0.775621	0.729217	Down	Chr5	13478751	13515447	+
GS_014690	0.16806	0.0498614	0.0298121	0.266452	0.135983	0.186047	Up	Chr5	13754590	13785177	+
GS_014691	4.56343	4.9206	4.20776	3.5882	1.78044	2.36758	Down	Chr5	13785335	13809826	-
GS_014698	0	0	0	4.82663	0	1.09384	Up	Chr5	13878499	13881135	-
GS_014732	0.473974	0.684305	0.464791	0.979877	1.24439	1.69562	Up	Chr5	14627127	14628387	+
GS_014733	2.41315	3.83684	2.23417	3.70344	4.11675	4.31421	Up	Chr5	14638682	14640527	+
GS_014742	0.893755	0.438636	0.613077	0.929531	1.59485	1.22807	Up	Chr5	14739739	14744278	-
GS_014745	3.26203	3.12751	1.78076	3.87407	3.54971	2.97529	Up	Chr5	14798649	14799633	-
GS_014754	1.95726	2.42292	2.39118	0.935866	0.97189	0.892621	Down	Chr5	15003343	15025476	+
GS_014780	0.415127	0.408546	0.425339	1.46586	1.22817	0.437749	Up	Chr5	16454189	16455025	+
GS_014781	1.94745	2.15485	1.56521	2.79897	2.47517	2.35107	Up	Chr5	16459925	16460480	+
GS_014790	0.146036	0.323222	0.147133	0.870313	0.444127	0.33756	Up	Chr5	16575270	16581488	-
GS_014844	3.90684	4.06994	4.4499	3.31747	2.40333	2.16227	Down	Chr5	18148423	18150326	-
GS_014875	1.2501	1.07812	0.860083	0.282442	0.263208	0.351322	Down	Chr5	19503510	19508520	+
GS_014881	2.98374	2.76715	2.88531	1.7378	1.59005	1.4526	Down	Chr5	19576720	19587655	+
GS_014882	0.805741	0.870285	0.593619	1.02024	0.704415	1.038	Up	Chr5	19587768	19602861	+
GS_014883	2.81377	2.60364	2.75723	1.20412	1.0756	1.10335	Down	Chr5	19606075	19612423	+
GS_014889	0.621444	0.136395	0.292396	0.739117	0.251722	0.469763	Up	Chr5	19693864	19705015	-
GS_014906	0.0790231	0.0539878	0.163662	0.245332	0.383818	0.263887	Up	Chr17	6653382	6656902	-
GS_014920	0.310269	0.11579	0.217998	0.48724	0.350616	0.296674	Up	Chr17	6374922	6399423	+
GS_014929	0.206275	0.106938	0.071826	0.424795	0.112561	0.19774	Up	Chr17	6120857	6156159	-
GS_014941	2.25399	2.57174	2.48884	1.60859	0.909049	1.35944	Down	Chr17	5899602	5903427	-
GS_014969	0.0921545	0	0	0.355634	0.132098	0.12451	Up	Chr17	5494520	5498741	+
GS_014970	1.72126	1.01664	0.811988	2.52685	1.4007	1.0884	Up	Chr17	5486597	5490885	+
GS_014977	0.0832648	0.0227817	0.0241408	0.246058	0.196001	0.092945	Up	Chr17	5400808	5423837	+
GS_014988	0.753435	0.758052	0.383748	0.237184	0.13289	0.108942	Down	Chr17	5126716	5137331	-
GS_015002	0.775024	0.547989	0.367234	0.904602	0.50205	0.788824	Up	Chr17	4594972	4621293	+
GS_015011	2.11795	2.23459	1.84052	0.927268	0.371664	1.13966	Down	Chr18	7572252	7574430	+
GS_015048	1.5145	1.53425	1.50562	0.615117	0.690701	0.612775	Down	Chr10	3044391	3048244	-
GS_015080	2.45643	1.86136	1.64498	3.5555	2.1093	2.31242	Up	Chr10	3455100	3456228	-
GS_015097	0.260023	0.503876	0.0460605	0.927258	0.234669	0.670017	Up	Chr10	3730040	3732870	+
GS_015113	1.63952	1.82394	1.42522	0.555961	0.66398	0.484258	Down	Chr6	11253075	11258795	-
GS_015131	3.21734	2.67435	3.64811	1.56096	1.42817	1.06586	Down	Chr18	19338553	19341125	+
GS_015139	0.0110314	0.0332363	0	0.0701163	0.0684883	0.0557858	Up	Chr1	27818584	27833317	-
GS_015142	0.299093	0.319385	0.101454	0.593815	0.668901	0.505225	Up	Chr16	15930826	15962311	-
GS_015144	0.278436	0.234224	0.176628	0.513421	0.199522	0.330384	Up	Chr16	15967601	15984553	-
GS_015145	2.21886	2.7718	2.59133	1.45558	1.01731	1.19363	Down	Chr16	15985880	15996082	+
GS_015161	2.6308	3.08198	2.81648	3.26142	4.04235	3.60736	Up	Chr22	9549248	9569518	+
GS_015164	0.539122	0.486544	0.121837	0.056334	0	0.0528019	Down	Chr22	9579568	9586365	+
GS_015165	1.63504	2.0307	1.39282	3.26307	2.02972	1.92955	Up	Chr22	9591111	9594229	+
GS_015169	0.646049	0.817284	0.157561	5.88792	4.07595	0.373056	Up	Chr22	9623210	9624367	+
GS_015171	0.686916	0.494992	0.401986	1.53033	0.700407	0.880295	Up	Chr22	9647039	9649970	+
GS_015173	0.591234	0.983798	0.52661	1.16374	0.718946	1.02608	Up	Chr22	9655681	9659693	-
GS_015184	0.68302	0.409703	1.0396	1.68421	1.37197	0.927541	Up	Chr22	10044441	10046746	-
GS_015187	0.771179	1.18746	1.06164	0.392137	0.14728	0.366525	Down	Chr22	10059489	10067878	+
GS_015191	2.53789	2.7053	2.90071	1.57933	1.34889	1.30574	Down	Chr22	10100871	10105866	-
GS_015199	0.361063	0.753097	0.222138	1.24305	0.389363	0.81471	Up	Chr22	10239622	10244327	-
GS_015204	0.584491	0.775249	0.418013	0.1931	0.141617	0.166265	Down	Chr16	3222183	3233410	+
GS_015206	0.178124	0.152375	0.0879988	0.362831	0.0896401	0.180591	Up	Chr16	3187219	3212407	+
GS_015216	0.0340047	0.0786511	0.0244165	0.491065	0.0818249	0.0989089	Up	Chr16	2825016	2839761	-
GS_015238	0.598684	0.309102	0.411692	0.109314	0.0218247	0	Down	Chr22	889548	894530	+
GS_015246	1.93793	1.80152	2.98946	3.32211	3.21466	2.63508	Up	Chr15	1526790	1527942	-
GS_015251	0.6468	0.60275	0.579545	1.15089	0.750741	0.765583	Up	Chr15	1409025	1413371	-
GS_015260	0.0465767	0	0	0.200905	0.516372	0.357237	Up	Chr15	1126537	1128497	+
GS_015261	2.3734	1.66438	2.15975	2.55943	2.83879	2.37541	Up	Chr15	1115086	1121143	+
GS_015268	0.29155	0.193639	0.0318493	0.556292	0.136124	0.302936	Up	Chr15	1023675	1034700	-
GS_015283	3.47456	3.52577	3.68125	2.41775	1.52648	1.96334	Down	Chr14	6223182	6227274	-
GS_015284	1.04353	1.13885	0.964817	1.48244	0.955652	1.77964	Up	Chr14	6228573	6231496	-
GS_015288	0.10774	0.059153	0.0402467	0.0251649	0.0123199	0.0237651	Down	Chr14	6335292	6463334	-
GS_015303	0.686944	0.801875	0.430059	1.55006	0.874719	1.45302	Up	Chr20	5506920	5508537	+
GS_015312	0.109947	0.179579	0.0363368	3.33156e-14	0	0.0102722	Down	Chr21	4256272	4271425	+
GS_015314	0.507629	0.350234	0.217298	0.670027	0.392151	0.508372	Up	Chr21	4215001	4243612	+
GS_015321	2.38568	1.60858	1.52483	2.83289	2.57182	2.66823	Up	Chr14	1031813	1037027	+
GS_015324	0.656173	0.370277	0.515444	0.63314	0.505512	0.831962	Up	Chr14	985499	1004451	+
GS_015328	5.88847	5.63945	6.0552	3.57642	3.44391	3.49954	Down	Chr11	14661921	14663166	-
GS_015336	7.27178e-14	0	0	0.0804317	0.269776	0.390091	Up	Chr11	14599220	14603691	-
GS_015353	2.46992	2.14822	1.616	2.7459	2.53915	2.89336	Up	Chr11	14453410	14454046	-
GS_015365	1.54408	1.56063	1.24265	0.454837	0.277693	0.515553	Down	Chr7	19355886	19360482	-
GS_015366	2.22404	2.0076	1.49726	3.07194	2.07543	2.52038	Up	Chr7	19366043	19370394	-
GS_015401	1.49603	1.54896	1.58717	0.539574	0.433195	0.724928	Down	Chr1	28564873	28567975	-
GS_015405	1.37903	1.66144	1.58015	0.613312	0.226565	0.494581	Down	Chr1	28528595	28533469	+
GS_015424	2.21489	2.72859	2.74592	1.17703	1.02944	0.969051	Down	Chr1	28046724	28048732	-
GS_015431	0.271874	0.241016	0.12888	0.285182	0.258391	0.464649	Up	Chr13	15721201	15742368	-
GS_015442	1.48536	1.60342	1.57176	0.262907	0.346961	0.402703	Down	Chr24	19725071	19731139	-
GS_015461	3.06961	3.12418	3.35917	1.55814	1.80712	1.52472	Down	Chr1	26443550	26447785	-
GS_015466	1.35079	1.10647	1.15138	0.476611	0.34048	0.645871	Down	Chr1	26540707	26548259	+
GS_015473	5.49097	4.2802	4.02052	5.51147	5.54759	5.32876	Up	Chr9	15579953	15583630	+
GS_015476	1.16977	0.504686	0.142083	2.52402	1.17064	1.25151	Up	Chr9	15613477	15614583	+
GS_015493	0.299811	0.24064	0.20718	0.500607	0.342287	0.343421	Up	Chr20	2834036	2871665	-
GS_015497	0.0679775	0.0825584	0.087625	0.103029	0.0940739	0.218821	Up	Chr11	6898668	6931786	-
GS_015520	3.24114	3.41921	3.73305	2.15871	1.46796	1.76273	Down	Chr16	5924248	5927774	-
GS_015532	1.79574	1.99335	1.49254	0.133323	0.289026	0.325726	Down	Chr16	5728148	5731856	-
GS_015536	0.876995	0.711429	0.972867	0.399364	0.23507	0.1937	Down	Chr16	5596551	5603706	+
GS_015538	4.83788	4.73766	4.06794	5.98434	4.86406	4.66524	Up	Chr16	5572170	5591074	+
GS_015547	0.0541338	0.117218	0.0124351	0.123798	0.0551788	0.135136	Up	Chr16	5207133	5239583	-
GS_015551	1.90304	1.97343	2.04804	0.479083	0.471984	0.564629	Down	Chr16	5102286	5141600	+
GS_015556	3.00616	2.9218	3.47258	2.05563	1.75411	1.52217	Down	Chr21	629568	631474	+
GS_015575	2.09179	1.9555	2.36011	1.30989	0.898161	1.08749	Down	Chr9	4522034	4538706	-
GS_015591	0.296233	0.323917	0.0305589	0.889331	0.346876	0.315684	Up	Chr15	348365	373607	+
GS_015606	4.21631	4.41306	4.108	2.52589	1.54406	2.04486	Down	Chr5	26231817	26232372	-
GS_015620	1.72552	1.68535	2.01975	0.784804	0.622908	0.773044	Down	Chr5	26120546	26131675	-
GS_015634	0.0858387	0.0599583	0.0967626	0.374892	0.170564	0.225468	Up	Chr5	25902288	25907490	+
GS_015659	3.64769	3.5344	3.90274	1.07207	1.65286	1.89742	Down	Chr9	12099107	12114146	-
GS_015664	0.00957163	0.0139104	0.0244371	0.105848	0.0292253	0.230048	Up	Chr9	12226226	12266391	+
GS_015668	0.965622	0.788713	0.915707	0.364962	0.24468	0.309842	Down	Chr9	12306461	12314102	-
GS_015671	1.57804	1.49367	1.58356	0.727235	0.522696	0.723233	Down	Chr9	12346383	12355289	-
GS_015703	1.24022	1.71837	2.0187	0.579835	0.550999	0.792405	Down	Chr2	16858965	16875674	+
GS_015724	2.517	2.35548	2.28862	2.96777	2.99042	2.82793	Up	Chr22	3166593	3168759	+
GS_015731	2.3094	2.20564	1.48621	0.849615	0.480975	1.20922	Down	Chr22	3305419	3311227	+
GS_015757	0	0	0.31083	1.5371	0	1.51961	Up	Chr22	3530886	3531879	-
GS_015759	0.875343	0.55479	0.367966	1.17415	0.713529	0.747818	Up	Chr22	3578706	3595043	-
GS_015769	1.57005	1.41872	1.68311	2.28637	1.78274	1.84014	Up	Chr22	3768377	3807525	-
GS_015776	0	0	0.0214472	0.218699	0.152657	0.0844981	Up	Chr22	3877898	3886252	+
GS_015788	0.0835876	0.178672	0.0183363	0.509133	0.180049	0.278324	Up	Chr22	4268235	4276753	+
GS_015810	0	0	0	0.0610005	0.0893627	0.11375	Up	Chr3	13524232	13539791	+
GS_015811	2.30875	2.50978	2.52748	1.46352	1.19234	1.23221	Down	Chr3	13504334	13515066	+
GS_015819	0.097005	0.154317	0.0752637	0.278731	0.127044	0.157483	Up	Chr23	29813950	29833073	-
GS_015823	2.63683	2.49839	2.37138	1.41954	0.783446	0.902141	Down	Chr23	29764578	29778912	-
GS_015825	5.39263	4.91788	5.41463	3.5898	2.89061	3.53223	Down	Chr23	29746073	29746556	-
GS_015853	0.0883297	0.0727202	0.0355883	0.221059	0.151219	0.0916563	Up	Chr16	9298327	9324335	+
GS_015854	0.844323	0.620927	0.647734	1.93979	1.22817	0.991293	Up	Chr16	9277419	9294955	-
GS_015876	0.433512	0.783761	0.60999	0.0874693	0.155825	0.0789288	Down	Chr24	22383237	22386659	+
GS_015877	1.65652	1.64781	1.23513	0.746377	0.312337	0.511292	Down	Chr24	22392077	22394290	+
GS_015881	1.69289	1.97951	1.96887	1.00642	0.6748	0.810016	Down	Chr24	22422269	22429692	+
GS_015883	0.399592	0.539956	0.356465	0.187206	0.108201	0.0770839	Down	Chr24	22456326	22496263	-
GS_015891	0.928301	0.917558	0.549625	0.394277	0.1466	0.197417	Down	Chr21	983807	995427	+
GS_015897	1.23124	0.969135	1.05761	0.444726	0.276828	0.230293	Down	Chr23	26705376	26709213	-
GS_015901	0.467301	0.143495	0.0948968	0	0	0	Down	Chr23	26821033	26826001	-
GS_015939	7.13008	6.53726	5.94801	7.64063	8.31537	7.98926	Up	Chr19	11900552	11906506	+
GS_015942	0.778574	0.777183	0.465019	1.82552	0.947328	1.02354	Up	Chr19	11944066	11945694	-
GS_015953	1.8992	1.74251	1.24121	0.392243	0.257375	0.0952975	Down	Chr19	12038208	12045271	+
GS_015961	0.403862	0.315278	0.185446	0.902046	0.292569	0.354041	Up	Chr19	12166780	12175792	-
GS_015978	0.732143	0.673142	0.420271	0.163441	0.108947	0.0916621	Down	Chr19	12394358	12408899	-
GS_015983	0.846278	0.63187	0.30089	1.12559	0.487957	0.638902	Up	Chr17	1823681	1848498	+
GS_015988	0.590475	0.574877	0.624648	1.44108	1.48125	0.854554	Up	Chr10	12039450	12045540	+
GS_015991	0.385727	0.381128	0.260555	1.02599	0.182767	0.571206	Up	Chr10	12054678	12065807	-
GS_016010	2.86666	2.78646	2.96656	1.93766	0.465573	1.39612	Down	Chr17	17845924	17847462	-
GS_016012	1.98746	1.84391	1.90863	0.781026	0.509606	0.779264	Down	Chr17	17865977	17874730	-
GS_016029	1.41805	1.12821	1.03678	1.92238	2.02796	1.18866	Up	Chr5	25350562	25365855	-
GS_016044	1.08871	1.10603	0.616959	2.05896	1.53719	0.932204	Up	Chr9	4402467	4405227	+
GS_016056	1.20692	0.998242	0.662655	1.53405	0.928868	1.47678	Up	Chr7	22371739	22376045	+
GS_016059	0.635987	0.626142	0.6619	0.822596	0.990264	0.707023	Up	Chr7	22429333	22456359	-
GS_016066	0.272865	0.216893	0	0.456249	0.354896	0.223695	Up	Chr7	22642412	22648657	-
GS_016099	2.97961	2.33265	2.45173	2.65313	3.43963	3.83446	Up	Chr7	23124587	23127501	-
GS_016105	2.37481	2.36879	2.4334	4.02699	3.74381	3.01631	Up	Chr7	23181494	23189326	-
GS_016120	1.73297	1.3605	1.58243	3.0008	2.74762	2.93838	Up	Chr21	8682046	8699351	-
GS_016151	0.107686	0.113497	0.118134	0.730706	0.492876	0.689807	Up	Chr10	201266	202708	-
GS_016152	3.02568	2.95506	3.4577	2.17341	1.63383	1.76995	Down	Chr10	204510	212161	-
GS_016154	2.58142	2.35381	2.49591	1.22545	0.808767	1.26551	Down	Chr18	16866768	16870973	+
GS_016156	2.57155	2.53359	2.69878	1.36806	1.02518	1.12112	Down	Chr18	16878788	16883641	-
GS_016161	0.916334	0.930432	0.745934	0.0251287	0.0502399	0.0466354	Down	Chr18	16955312	16958272	+
GS_016164	2.31058	2.14766	2.42142	1.13594	1.06494	0.881348	Down	Chr18	16972359	16993966	+
GS_016176	3.67915	3.62196	3.18032	2.20195	1.75194	1.64924	Down	Chr7	4722798	4727242	+
GS_016196	1.78852	1.63634	1.95423	0.632479	0.41245	0.809508	Down	Chr4	15175491	15181880	+
GS_016213	1.59817	1.53975	1.55765	0.912473	0.342511	0.674241	Down	Chr4	15857674	15863164	+
GS_016225	1.53949	1.30606	0.852182	0.600852	0.207499	0.590236	Down	Chr5	2179744	2187089	+
GS_016228	0.0952761	0.100691	0.127647	0.2947	0.0845224	0.111785	Up	Chr5	2321735	2360147	+
GS_016244	0.519196	0.590764	0.560365	1.13181	0.917989	0.605942	Up	Chr23	10106412	10115167	-
GS_016249	1.50631	1.73778	1.99533	1.11936	0.450234	0.697928	Down	Chr18	16108963	16112294	-
GS_016256	1.68458	1.40735	1.51568	0.695032	0.31997	0.559942	Down	Chr18	16003222	16006574	-
GS_016273	2.28615	2.19378	2.28092	3.64121	2.57375	2.67559	Up	Chr22	6043619	6052142	+
GS_016284	2.81843	2.72016	2.42945	3.5519	2.88965	2.88751	Up	Chr22	5872988	5886718	+
GS_016300	0.125985	0.0871506	0.044568	0.800645	0.456542	0.235697	Up	Chr11	109200	152465	+
GS_016303	3.28158	1.90677	2.95897	1.40794	1.1813	1.23982	Down	Chr11	164940	178279	+
GS_016309	1.40166	1.41804	1.18804	1.30127	1.56824	1.86087	Up	Chr1	18777040	18782577	+
GS_016314	0.645221	0.470597	0.387682	1.44184	0.588092	0.601839	Up	Chr1	18928817	18951248	+
GS_016329	0.73486	0.480458	0.507439	0.240702	0.101117	0.216809	Down	Chr7	8231648	8256575	-
GS_016345	2.48223	2.52999	3.15569	1.11362	0.507586	0.994298	Down	Chr7	8748115	8749414	-
GS_016365	1.28163	1.2185	1.38466	0.435519	0.0989122	0.220565	Down	Chr17	22997933	22999916	+
GS_016381	1.09256	0.927069	1.11951	0.382333	0.185536	0.428642	Down	Chr17	22587711	22611072	+
GS_016399	1.07736	1.2409	0.955861	0.296969	0.123387	0.215237	Down	Chr17	22349628	22352127	+
GS_016404	2.74697	2.69112	2.34617	3.61907	3.33722	2.70282	Up	Chr17	22186955	22188561	+
GS_016411	5.44839	4.77049	5.19011	3.629	3.32543	2.95151	Down	Chr17	22118697	22126217	-
GS_016448	0.9911	0.942592	1.0731	1.11172	0.979397	1.49688	Up	Chr22	9063204	9081824	-
GS_016461	0.54289	0.786584	0.257636	0.153817	0.0633966	0.116935	Down	Chr11	12066909	12072171	+
GS_016487	0.105244	0.0957672	0.0767764	0.190198	0.144056	0.144767	Up	Chr21	6433373	6462751	+
GS_016507	1.20734	1.03595	0.856161	1.66303	1.08093	1.14653	Up	Chr1	1124899	1131277	-
GS_016508	4.09436	3.21118	3.94464	1.89715	1.21737	1.92398	Down	Chr1	1121211	1123484	+
GS_016515	1.08702	1.38415	1.52795	0.406987	0.294215	0.506318	Down	Chr1	1074704	1082849	-
GS_016518	3.06756	3.29609	2.88041	4.05979	3.70309	3.40006	Up	Chr1	1043526	1060408	+
GS_016540	0.15002	0.106711	0.0900687	0.318161	0.0911768	0.158066	Up	Chr1	788370	846960	-
GS_016549	1.98618	1.53647	1.18407	2.36915	1.59207	1.72437	Up	Chr3	15550383	15563428	+
GS_016581	3.73197	3.2225	2.95794	4.42531	3.7996	2.77125	Up	Chr3	16699262	16700657	+
GS_016591	4.66542	4.0757	4.21441	2.81484	2.06295	2.05117	Down	Chr3	16777120	16778091	-
GS_016597	1.40552	0.747492	1.03749	0.558851	0.244831	0.0794465	Down	Chr3	16860788	16863582	+
GS_016617	0.960882	0.946213	1.00299	0.520856	0.221032	0.23286	Down	Chr3	17267715	17274404	+
GS_016658	0.150674	0.046136	0.0714767	0.158476	0.189655	0.220661	Up	Chr3	18898537	18920092	-
GS_016665	0.409359	0.60855	0.427304	0.900306	0.545873	0.701182	Up	Chr3	19070940	19087535	+
GS_016666	0.457113	0.636399	0.651726	0.14562	0.0661201	0.199939	Down	Chr3	19090082	19100019	+
GS_016674	9.24406	9.32157	9.54758	7.20473	6.90828	6.98533	Down	Chr3	19249508	19251505	+
GS_016676	0	0	0.0398775	0.254868	0.42098	0.144817	Up	Chr3	19274098	19280810	+
GS_016682	0.128842	0.231222	0.140835	1.08719	0.955772	1.73298	Up	Chr3	19320973	19346926	-
GS_016683	0.143871	0.113973	0	0.369574	0.162039	0.112305	Up	Chr3	19325834	19337386	+
GS_016686	1.09564	0.562789	0.851042	1.24795	1.88004	2.27479	Up	Chr3	19360638	19362835	-
GS_016687	2.88657	2.92425	2.72635	3.43526	3.10859	3.91288	Up	Chr3	19366900	19367718	+
GS_016749	0.946617	0.647116	0.367161	0.244203	0.158097	0.0506652	Down	Chr19	8204156	8228221	-
GS_016761	2.05789	1.65525	1.8565	1.18856	0.696837	0.577582	Down	scaffold21.1	308001	311057	-
GS_016764	0.390214	0.456396	0.444986	0.204028	0.0881301	0.130694	Down	scaffold21.1	330133	364294	-
GS_016771	0.863406	0.726021	0.775915	0.246578	0.19322	0.311717	Down	scaffold21.1	461393	479920	-
GS_016776	0.555028	0.327482	0.420586	1.06673	0.38932	0.574187	Up	scaffold21.1	574171	582920	+
GS_016778	2.16006	1.84488	1.89866	0.976976	0.586713	0.600768	Down	scaffold21.1	588317	593034	+
GS_016786	0.297632	0.209052	0.265392	0.529833	0.365473	0.245653	Up	scaffold21.1	664025	729199	+
GS_016813	0.785343	0.224142	0.263398	0.882639	0.383807	0.47032	Up	scaffold21.1	1126271	1142028	-
GS_016817	1.70782	1.55842	1.58393	0.437045	0.604275	0.690579	Down	scaffold21.1	1159196	1161679	-
GS_016820	0.54403	1.14767	0.662563	0.100583	0	0.176534	Down	scaffold21.1	1178176	1179771	+
GS_016834	0.0595312	0.0987761	0.0628968	0.279377	0.0501259	0.142691	Up	scaffold21.1	1334451	1349229	+
GS_016868	3.25462	2.78324	2.2929	1.89732	1.17791	1.16079	Down	scaffold21.1	2221074	2228101	-
GS_016873	0.611701	0.262858	0.0770109	0	0	0.0440847	Down	scaffold21.1	2332583	2339714	+
GS_016879	0.188301	0.101921	0.100323	0.563449	0.118552	0.192987	Up	scaffold21.1	2661251	2678020	+
GS_016884	0.148963	0.145762	0.198582	0.256505	0.755112	1.03891	Up	scaffold21.1	2809760	2819118	-
GS_016886	2.50265	1.70873	2.56589	2.59751	2.9888	2.76258	Up	scaffold21.1	2831590	2838121	-
GS_016922	1.8381	1.74847	1.44612	0.843992	0.695481	0.603468	Down	scaffold21.1	3423093	3428637	+
GS_016928	2.27406	1.90483	2.39923	1.30863	0.871919	0.866839	Down	scaffold21.1	3459967	3465882	+
GS_016951	0.0163118	0.0156222	0.0246183	0.169242	0.034561	0.0404736	Up	Chr1	19517425	19546578	-
GS_016954	0.659195	0.815944	0.373055	1.06837	0.810819	0.712982	Up	Chr1	19571511	19576694	+
GS_016958	0.208747	0.127877	0.10431	0.645893	0.246527	0.27699	Up	Chr1	19665355	19675893	-
GS_016960	0.498514	0.388067	0.167608	0.0713281	0.0644191	0.0590248	Down	Chr1	19744957	19783743	+
GS_016969	2.0787	2.03006	1.32345	2.51962	1.90951	2.48661	Up	Chr1	19869805	19875520	-
GS_016973	0.537571	0.646759	0.0226307	0.0594613	0.0403705	0.019125	Down	Chr1	19934912	19943852	+
GS_016998	0.688854	0.821008	0.509962	0.105233	0.150045	0.188276	Down	Chr13	8928438	8932399	-
GS_017003	2.24096	1.92894	2.36172	1.1518	1.06478	1.03558	Down	Chr13	9027113	9036089	-
GS_017013	1.83101	1.79938	1.47247	0.710072	0.430285	0.349301	Down	Chr7	20629139	20630964	+
GS_017033	4.52252	4.40294	4.33171	3.11657	2.89651	2.49158	Down	Chr11	15919646	15927712	+
GS_017072	3.69291	4.18021	3.07424	4.96766	3.52266	3.5026	Up	Chr1	27929639	27933241	-
GS_017080	5.91376	6.19729	6.10977	3.9359	4.63276	4.29671	Down	Chr15	926328	926628	-
GS_017088	2.6184	2.83337	2.24115	1.09393	0.808607	1.31859	Down	Chr1	3113480	3115295	+
GS_017092	1.03947	1.06263	1.01924	0.381326	0.331136	0.472134	Down	Chr22	2966224	2978657	+
GS_017109	0.946567	0.509963	0.804754	1.39019	1.5573	0.970491	Up	Chr24	15273742	15275404	-
GS_017112	1.02362	1.00615	0.860627	1.29209	0.993332	1.78632	Up	Chr24	15254476	15259586	-
GS_017117	3.32196	3.01694	2.66476	0.80152	2.01391	1.55979	Down	Chr24	15124621	15139933	-
GS_017126	1.95944	3.48955	0.831784	0.108641	0.24345	0.250706	Down	Chr24	15032699	15037011	+
GS_017142	0.978818	0.796472	0.553871	1.74665	1.13039	0.733363	Up	Chr24	14515545	14521148	+
GS_017159	5.11368	4.76691	5.17733	5.44904	5.64804	5.45695	Up	Chr24	13924862	13928430	-
GS_017160	0.0573141	0.0212469	0.0300302	0.105307	0.0840721	0.100817	Up	Chr24	13889258	13910827	-
GS_017166	1.20885	1.06555	0.795381	0.198798	0.348837	0.346316	Down	Chr24	13700035	13705673	-
GS_017176	1.6471	1.31511	1.91238	0.256904	0.243204	0.204518	Down	Chr24	13357809	13384936	-
GS_017194	2.8908	2.34979	3.28681	1.39963	1.01699	1.35079	Down	Chr24	12937422	12979640	+
GS_017198	0.455731	0.285644	0.590676	1.19217	0.533093	0.70802	Up	Chr24	12885231	12906297	+
GS_017257	1.30183	1.01311	0.97633	0.558139	0.371367	0.272275	Down	Chr24	11677907	11692450	-
GS_017270	0.815136	1.35505	0.814763	0.518999	0.175543	0.244662	Down	Chr24	11456053	11472373	+
GS_017280	0.563143	0.642312	0.417931	0.244603	0.0541141	0.187886	Down	Chr24	11298701	11319653	-
GS_017293	0.743744	0.956279	0.964281	0.15337	0	0	Down	Chr24	11212368	11221098	+
GS_017300	2.26057	2.11731	1.88832	2.95218	2.04913	2.11811	Up	Chr24	11024820	11053038	+
GS_017303	1.17761	1.05444	1.09338	0.507644	0.375929	0.453626	Down	Chr24	10751281	10760419	+
GS_017312	3.19253	1.71551	2.45565	3.56864	2.66302	2.55623	Up	Chr24	10636988	10644929	-
GS_017331	0.449809	0.521573	0.0704724	0.958103	0.326972	0.437623	Up	Chr24	10282573	10290822	+
GS_017342	1.52639	1.61975	1.49632	0.673687	0.521739	0.756152	Down	Chr24	10096639	10100164	-
GS_017343	0.200216	0.146979	0.140149	0.367083	0.0999471	0.370744	Up	Chr24	10083761	10093765	+
GS_017367	2.01327	2.51804	1.90975	2.72649	2.7774	3.14689	Up	Chr24	9534539	9536468	+
GS_017376	1.36765	0.39414	0.668123	1.65934	1.07588	0.723703	Up	Chr24	9277361	9300150	+
GS_017380	1.61316	1.37875	0.819425	2.81704	2.00278	1.20688	Up	Chr24	9203092	9205920	-
GS_017395	7.16625	7.14088	6.95176	5.65096	5.13189	5.02845	Down	Chr24	8696631	8702681	-
GS_017409	0	0	0	1.18014	0	0.194921	Up	Chr24	8362592	8368597	+
GS_017425	1.7214	1.76567	0.88851	1.61939	1.77272	1.70525	Up	Chr24	8010601	8017449	+
GS_017473	0	0	0	0.153327	0.0183846	0.0170218	Up	Chr2	294050	304480	+
GS_017474	0.0294587	0.0561883	0.0305902	0.486865	0.0794779	0.240601	Up	Chr2	274174	279332	-
GS_017476	0.828988	0.567412	0.725124	1.36911	0.89197	0.621032	Up	Chr2	214807	245726	-
GS_017496	1.8334	2.17029	1.40465	0.447382	0.95109	0.880862	Down	Chr5	10452181	10459643	+
GS_017497	0	0	0	0.0263638	0.0805863	0.100044	Up	Chr5	10479189	10485890	+
GS_017516	2.88036	2.32083	2.76776	1.32327	0.569772	0.820748	Down	Chr8	12676952	12677969	-
GS_017520	0.27906	0.46654	0.111043	0.0449526	0.0526089	0.0757222	Down	Chr8	12732930	12749418	+
GS_017525	0.855302	0.784996	0.916337	0.320959	0.261844	0.304997	Down	Chr8	12778027	12791434	+
GS_017537	0.918872	0.946063	1.20006	0.285989	0.301733	0.190466	Down	Chr8	13043600	13078705	+
GS_017540	1.34529	1.3617	1.40061	0.786024	0.284402	0.471481	Down	Chr8	13093505	13098653	-
GS_017543	1.52197	0.973626	0.765917	2.00893	1.20111	1.10819	Up	Chr8	13112937	13118166	-
GS_017544	0.311446	0.30083	0.0646483	0.386791	0.20444	0.500197	Up	Chr8	13130074	13151109	-
GS_017546	2.29964	1.87275	2.31286	0.768058	0.36401	0.292047	Down	Chr8	13172462	13175021	+
GS_017566	0.0481633	0.0163008	0.0173502	0.241968	0.0855418	0.0276499	Up	Chr8	13477761	13486240	+
GS_017567	0.0520351	0.125708	0	0.589842	0.0904013	0.278294	Up	Chr8	13488235	13494572	+
GS_017590	0.717786	0.470927	0.483299	1.31752	0.964322	0.85978	Up	Chr8	13899064	13927004	-
GS_017592	4.95165	4.9549	5.12665	3.39014	3.21831	3.24736	Down	Chr8	13931867	13932398	+
GS_017629	1.96534	1.59675	1.20737	2.15413	1.61128	2.19647	Up	Chr8	14401825	14408445	+
GS_017636	2.06917	2.45448	1.77772	2.59394	2.88737	2.2731	Up	Chr8	14497843	14507634	-
GS_017679	5.93169	6.04521	6.03034	6.7161	6.68018	6.8131	Up	Chr8	15465097	15467120	-
GS_017687	0.647401	0.636447	0.743876	0.163717	0.129799	0.189731	Down	Chr8	15677870	15709928	-
GS_017690	3.6152	3.15067	2.8961	3.4119	3.6227	3.71444	Up	Chr8	15731402	15735553	+
GS_017692	2.09686	1.46642	2.6414	3.59761	3.72451	3.66749	Up	Chr8	15748690	15750268	-
GS_017719	0.449888	0.53857	0.336809	0.133446	0.0523864	0.0845822	Down	Chr19	16071533	16083410	+
GS_017760	1.37821	0.822113	1.52396	0.288656	0.224341	0.333327	Down	Chr20	4556107	4558277	+
GS_017762	1.87246	1.9426	1.50381	0.541686	0.565655	0.576566	Down	Chr20	4537357	4545609	-
GS_017768	2.62728	2.93307	3.40519	0.564895	1.52843	1.16412	Down	Chr20	4360081	4483468	+
GS_017794	0.377272	0.223274	0.207348	0.589025	0.258568	0.362973	Up	Chr17	25200273	25209516	+
GS_017826	1.44282	1.69836	2.08315	0.477165	0.231438	0.301952	Down	Chr22	1122720	1125715	+
GS_017830	0.604904	0.747598	0.609104	1.17388	0.670477	0.721772	Up	Chr22	1364157	1394817	-
GS_017837	0.287057	0.187208	0.121963	0.335859	0.555905	0.826752	Up	Chr18	19631057	19635091	-
GS_017838	0.159841	0.207809	0.322911	0.530404	0.563762	1.22405	Up	Chr18	19604232	19607230	-
GS_017839	0.0310604	0.0151949	0.0327412	0.121934	0.199538	0.386727	Up	Chr18	19594426	19602290	-
GS_017842	0.277787	0.106801	0.0295941	0.691457	0.172556	0.745102	Up	Chr18	19573747	19578694	-
GS_017858	1.25804	1.2085	1.28731	0.529877	0.397811	0.483209	Down	Chr23	1095123	1099028	-
GS_017861	1.61663	1.55567	1.11977	0.719121	0.514954	0.653575	Down	Chr13	17775105	17783640	-
GS_017874	0.114725	0.0659686	0.112753	0.265338	0.104405	0.139884	Up	Chr13	17622236	17639811	-
GS_017879	0.124941	0.145292	0.093858	0.00546332	0.00272209	0.0104693	Down	Chr13	17439008	17494357	-
GS_017890	0.902059	0.635821	0.178553	2.11805	1.15232	0.878455	Up	Chr13	17172406	17176498	-
GS_017896	1.51114	1.35257	0.645034	0.351661	0.386788	0.524681	Down	Chr13	17039117	17042622	-
GS_017916	4.53028	5.52904	5.01745	3.0553	3.17881	3.39249	Down	Chr13	16026754	16061108	+
GS_017942	1.78843	1.37076	1.31685	0.790031	0.393649	0.288859	Down	Chr16	16928791	16964713	-
GS_017945	0.365465	1.54829	0.0788416	1.93922	2.98535	1.73318	Up	Chr23	11050567	11057556	-
GS_017946	1.78428	1.01024	1.10547	3.03167	1.84714	1.96316	Up	Chr23	10984076	11045319	+
GS_017959	0.875926	0.58965	0.298001	1.20104	0.453381	0.72207	Up	Chr23	10815722	10847481	+
GS_017963	0.899848	1.25551	0.967205	0.346564	0.244233	0.491279	Down	Chr23	10735193	10754174	-
GS_017965	2.30381	1.7717	2.75952	3.11786	2.82532	2.24598	Up	Chr23	10683346	10692083	+
GS_017971	0.279432	0.0967352	0.430834	0.663929	0.331689	0.388629	Up	Chr23	10611465	10625481	+
GS_017973	4.77141	4.55383	4.52291	5.23214	5.30642	5.11752	Up	Chr23	10586497	10596984	-
GS_018032	0.568337	0.723814	0.675177	0.25428	0.156493	0.280312	Down	Chr14	2100071	2125377	-
GS_018058	3.75666	3.00462	3.27022	1.55886	0.912143	0.443496	Down	Chr11	8891911	8892349	-
GS_018062	0.00412981	0	0	0.0330756	0.0128247	0.007992	Up	Chr11	9145423	9195142	-
GS_018071	3.47181	2.24523	2.08045	4.0339	3.95367	4.10235	Up	Chr11	9809403	9829399	-
GS_018073	0	0.0124625	0	0.371077	1.48909	1.29325	Up	Chr11	9853255	9864986	+
GS_018147	0.727945	0.376503	0.574859	0.19542	0.177381	0.134517	Down	Chr7	19779257	19853616	-
GS_018200	0.0185481	0.00909229	0.00963505	0.0855498	0.0205662	0.0195605	Up	Chr12	20339784	20378583	+
GS_018220	2.28183	2.21786	1.80357	2.97899	2.19363	2.27998	Up	Chr12	20015480	20018795	-
GS_018233	0.321328	0.517215	0.0714107	0.646534	0.220644	0.487293	Up	Chr12	19777587	19791219	-
GS_018255	2.90297	2.67457	3.7452	4.62754	4.15414	3.36923	Up	Chr12	19248463	19249549	-
GS_018258	1.05214	0.607118	0.746672	1.22091	1.08075	1.17635	Up	Chr12	19206290	19215476	+
GS_018270	0.0271367	0.0133104	0.0084587	0.0793958	0.0252901	0.0405472	Up	Chr12	18785033	18851811	-
GS_018278	3.48551	3.38769	4.03872	4.65611	3.81246	4.0479	Up	Chr12	18647637	18655879	+
GS_018282	0.589136	0.28878	0.255012	1.95091	0.867966	0.544483	Up	Chr12	18585200	18595065	-
GS_018301	0.630139	0.856972	0.625846	0.0119829	0	0	Down	Chr12	18018507	18024127	+
GS_018307	0.187948	0.14285	0.107743	0.423561	0.174835	0.205237	Up	Chr12	17884776	17909032	+
GS_018331	3.50289	3.95188	3.29566	1.52245	2.14246	2.15847	Down	Chr12	16795824	16799704	+
GS_018332	0.532958	0.774083	0.287463	1.08834	0.743614	0.655814	Up	Chr12	16781139	16789424	-
GS_018335	2.52916	2.57441	2.07309	3.22456	2.54513	2.50958	Up	Chr12	16763004	16768112	-
GS_018348	1.39568	1.20221	1.16815	0.619557	0.316452	0.273726	Down	Chr12	16214659	16219062	-
GS_018358	0.324852	0.355842	0.222707	0.594204	0.393192	0.281614	Up	Chr12	15954645	16039095	+
GS_018370	0.539296	0.35584	0.371419	0.679265	0.586471	0.381991	Up	Chr12	15786390	15799669	+
GS_018383	3.21937	3.07063	2.52996	4.27966	2.71564	3.04448	Up	Chr12	15494033	15494927	-
GS_018390	1.97338	2.01869	1.17588	0.502928	0.446994	0.482747	Down	Chr12	15351882	15358603	+
GS_018407	1.17739	2.25673	0.521052	1.80583	1.85451	2.25705	Up	Chr12	15066779	15074804	-
GS_018432	1.4035	1.0309	1.00613	1.28976	1.61652	1.99071	Up	Chr1	5242395	5262657	-
GS_018436	0.53269	1.16806	0.75677	1.60784	1.16755	1.03207	Up	Chr1	5117163	5120319	-
GS_018447	0.46915	0.542006	0.318671	0.980854	0.845562	0.753895	Up	Chr6	20219427	20236381	+
GS_018448	0.577081	0.157178	0.587894	1.38027	0.976172	1.01521	Up	Chr6	20240432	20243507	+
GS_018456	1.5408	1.59109	1.00676	2.31867	1.02282	1.60578	Up	Chr6	20684837	20688483	-
GS_018464	0.0800615	0.171822	0	0.314008	0.192946	0.11385	Up	Chr6	21079107	21088246	-
GS_018518	6.83513	5.21424	4.94836	7.34503	8.09241	7.82758	Up	Chr6	2345232	2349008	-
GS_018529	2.17598	1.52748	1.52385	2.74365	1.77193	1.95132	Up	Chr6	2245762	2250529	-
GS_018534	1.05051	0.935004	0.760623	1.84777	0.885324	0.809363	Up	Chr6	2198916	2213468	+
GS_018535	0.718283	0.880737	0.76124	1.3871	1.84302	2.16488	Up	Chr6	2174716	2190516	+
GS_018551	3.84844	4.27244	3.53381	1.87098	1.56712	1.48137	Down	Chr6	1996478	1998554	-
GS_018554	0.138928	0.123684	0.0523894	0.0452206	0.00648231	0	Down	Chr6	1957140	1980209	+
GS_018565	0.291673	0.587564	0.201771	0.923944	0.590783	0.572559	Up	Chr6	1842473	1846706	+
GS_018597	6.47867	6.00395	6.48506	4.66602	4.49169	4.04446	Down	Chr6	1462486	1463825	-
GS_018600	2.17792	2.12881	1.44847	0.712534	0.70616	0.814682	Down	Chr6	1446203	1447828	-
GS_018601	0.066046	0.0603477	0.114931	0.168341	0.100498	0.186019	Up	Chr6	1420712	1443903	-
GS_018603	0.630925	0.520938	0.155101	1.45824	0.698805	1.36917	Up	Chr6	1406846	1408214	+
GS_018610	0.974516	0.892808	0.992588	0.507751	0.293049	0.368742	Down	Chr6	1318612	1342893	+
GS_018615	0.217637	0.431289	0.141215	0.548427	0.664663	0.746707	Up	Chr6	1253725	1270971	+
GS_018617	0.0299568	0.0296975	0.0419603	0.0961328	0.299195	0.287322	Up	Chr6	1214213	1231321	+
GS_018639	1.10451	0.88799	1.0427	0.412151	0.223316	0.295816	Down	Chr6	884586	897082	+
GS_018675.2	0.117472	0.71526	0.338521	0	0	0	Down	Chr6	305927	310010	+
GS_018705	0.193922	0.0760314	0.0390644	0.217845	0.146188	0.179956	Up	Chr22	5493698	5542331	-
GS_018717	2.83797	3.22123	3.02927	0.969151	1.08212	1.6186	Down	Chr22	5081278	5083441	-
GS_018738	4.11605	3.05226	3.99137	2.72618	1.92397	1.9337	Down	Chr9	209826	210492	+
GS_018774	7.26243	7.2436	7.54178	5.73866	5.57406	5.29167	Down	Chr2	17338917	17346877	-
GS_018788	2.91694	2.83999	2.73487	1.49232	1.19333	1.26245	Down	Chr5	25093559	25098937	+
GS_018802	1.5966	1.40898	1.50627	0.616458	0.474369	0.37191	Down	Chr10	784626	790500	+
GS_018820	4.28386	2.7844	4.00179	1.47702	1.39759	1.8337	Down	Chr10	597197	598913	+
GS_018830	8.4798	9.46448	9.45422	7.65228	6.56344	5.70105	Down	Chr10	477490	479190	-
GS_018834	4.12439	3.807	1.48479	0.466839	0.379659	1.05573	Down	Chr10	445299	448706	-
GS_018841	0.0665363	0	0.240202	0.47346	0.394496	0.41416	Up	Chr10	373113	377324	-
GS_018851	4.31936	4.73838	4.6835	2.94731	3.00167	2.66178	Down	Chr10	235147	239203	-
GS_018861	2.5999	2.26751	2.45823	1.16392	0.948572	0.761479	Down	Chr22	25640	28152	+
GS_018908	2.33068	3.26814	2.8169	3.54656	3.72673	3.1673	Up	Chr3	22294325	22296499	+
GS_018927	3.23783	4.22253	3.41787	2.0734	1.85307	1.8302	Down	Chr3	21617287	21623803	-
GS_018948	1.65078	1.43038	1.32256	2.38771	1.37427	1.39351	Up	Chr3	21076893	21081494	-
GS_019009	0.44373	0.311909	0.406856	0.703189	0.542202	1.28846	Up	Chr3	19872905	19878635	-
GS_019010	1.3453	0.933555	1.50632	0.707526	0.46338	0.307725	Down	Chr3	19861298	19871202	-
GS_019015	0.545552	0.335048	0.35856	0.948044	0.435779	0.581151	Up	Chr3	19702559	19765636	-
GS_019019	0.622895	0.479856	0.406533	0.985683	0.942799	1.00294	Up	Chr3	19691502	19698577	+
GS_019046	3.51018	3.56048	3.3571	1.15908	1.6551	1.21268	Down	Chr21	14043053	14044218	+
GS_019054	0.18352	0.178596	0.0234952	0.0113921	0.0116184	0	Down	Chr21	14262787	14279974	+
GS_019095	0.960849	0.539576	0.517154	1.36448	0.866553	0.847138	Up	Chr21	15399927	15499663	-
GS_019100	0.214668	0.288131	0.0828299	0.640839	0.262493	0.290024	Up	Chr21	15581183	15596470	+
GS_019109	2.03132	2.04137	1.74918	0.566675	0.466428	0.61087	Down	Chr14	6029842	6031827	+
GS_019111	0.617418	0.466646	0.448055	0.222414	0.140914	0.134318	Down	Chr16	1971194	2018254	+
GS_019113	0.806152	1.7954	0.0979266	0	0	0	Down	Chr20	20281051	20284228	+
GS_019137	0.262595	0.180336	0.100747	0.389359	0.222371	0.287482	Up	Chr19	20481803	20506324	-
GS_019138	0.233557	0	0.066512	0.486867	0.13344	0.343888	Up	Chr19	20509935	20514969	-
GS_019146	0.343929	0.118353	0.0761559	0.0260031	0.0136969	0.0127479	Down	Chr19	20575330	20591138	+
GS_019170	0.0810348	0.101719	0	0.455628	0.032575	0.20415	Up	Chr19	21201404	21214693	+
GS_019174	0.06496	0.0211498	0	0.145951	0.150433	0.102858	Up	Chr19	21249753	21258954	+
GS_019184	0.235524	0.0806385	0.0819689	1.68118	1.05605	0.565167	Up	Chr19	21491033	21493415	-
GS_019189	1.59962	1.89969	1.75871	0.913974	0.584111	0.579273	Down	Chr19	21656101	21659733	+
GS_019205	0.782165	0.423461	0.500878	0.802311	0.841887	0.553642	Up	Chr19	21990284	22021938	-
GS_019213	0.300587	0.272239	0.148102	0.358706	0.372537	0.323386	Up	Chr19	22895585	22945331	+
GS_019217	1.58478	1.46952	1.01884	2.17471	1.62681	1.99954	Up	Chr19	22969017	22972604	-
GS_019231	3.07394	3.87141	4.19594	0.831937	1.85252	1.84638	Down	Chr19	23435838	23445051	-
GS_019237	3.45713	3.34796	3.2601	2.21463	1.83999	1.62107	Down	Chr19	23509624	23536005	-
GS_019238	0.0581101	0.118006	0.0143422	0	0.00333195	0.0126804	Down	Chr19	23573791	23629602	+
GS_019256	0.204395	0.300629	0.194807	0.0708736	0.000608902	0.0184148	Down	Chr19	24274769	24291397	-
GS_019272	0.23922	0.193637	0.13948	0.580557	0.154919	0.490368	Up	Chr19	24716713	24736021	+
GS_019284	0.309007	0.287747	0.130127	0.623808	0.194947	0.25492	Up	Chr19	25186925	25217555	-
GS_019286	0.0466836	0.0303485	0.0369902	0.152499	0.0325636	0.079732	Up	Chr19	25219803	25258954	+
GS_019303	0.262985	0.171232	0.215997	0.534028	0.261703	0.183294	Up	Chr19	26014751	26053296	-
GS_019345	3.29437	2.33038	2.97185	1.99998	1.47675	1.36571	Down	Chr10	9792329	9797716	-
GS_019355	0	0	0	2.8057	0.0182175	0.443201	Up	Chr10	9950391	9958406	+
GS_019365	1.1979	0.910533	0.907847	2.39208	1.74594	1.94194	Up	Chr10	10238820	10241231	+
GS_019377	3.30427	2.9956	2.56293	1.47568	0	0	Down	Chr10	10362160	10362654	-
GS_019379	1.12476	1.00994	0.58171	0.233472	0.0821726	0.077767	Down	Chr10	10365626	10366964	+
GS_019390	0.239046	0.251141	0.101653	0.605295	0.505185	0.515614	Up	Chr10	10442130	10455020	+
GS_019395	1.14384	1.01654	1.17163	0.506152	0.220796	0.412441	Down	Chr15	3900966	3910334	-
GS_019399	0.170336	0.221779	0.131661	0.0815096	0.029974	0.0247236	Down	Chr7	9736693	9947821	-
GS_019417	0.162208	0.131428	0.0842148	0.344163	0.213311	0.306831	Up	Chr22	11388701	11401563	-
GS_019419	1.75187	2.45334	1.94395	0.667037	0	0.425978	Down	Chr22	11430091	11431159	+
GS_019421	4.28364	3.52876	4.03311	2.78241	2.01786	1.86844	Down	Chr22	11442554	11445398	+
GS_019434	2.13725	2.06591	2.0904	0.751801	0.432757	0.55136	Down	Chr19	167900	186430	+
GS_019436	3.3126	3.60747	3.57157	2.09337	1.64419	1.72628	Down	Chr19	201655	206964	+
GS_019445	0.0836367	0.0413009	0.0414303	0.199209	0.140421	0.0663207	Up	Chr19	293431	306541	+
GS_019453	2.37674	4.07286	3.23571	1.80268	1.24939	1.22029	Down	Chr19	422173	423070	+
GS_019462	0	0.028508	0	0.239582	0.0441735	0.126799	Up	Chr19	515395	520388	+
GS_019477	1.08439	1.02815	1.10895	0.539223	0.200017	0.411375	Down	Chr19	841300	847340	+
GS_019490	3.89734	3.63266	3.89784	2.82677	1.84276	2.17229	Down	Chr19	992298	994330	+
GS_019491	1.91081	2.51287	2.1389	0.806907	0.618827	1.08263	Down	Chr19	995602	996457	-
GS_019500	0.00707218	0.0204684	0	0.215536	0.0400603	0.0738801	Up	Chr20	14524615	14551778	-
GS_019514	2.21018	1.87838	2.62047	1.0451	0.260305	0.952537	Down	Chr20	14660309	14661605	-
GS_019515	0.833067	0.436855	0.679285	0.169458	0	0.157305	Down	Chr20	14666892	14670044	-
GS_019545	0	0	0	0.722003	0.451229	0	Up	Chr20	15163524	15165843	+
GS_019547	1.37245	1.22891	0.975815	0.25994	0.363614	0.671837	Down	Chr20	15208197	15217939	+
GS_019553	0.16211	0.19831	0.210835	0.846281	0.583806	0.649463	Up	Chr20	15288100	15305185	-
GS_019554	1.75969	1.01225	0.927072	2.09813	1.1216	1.25715	Up	Chr20	15330554	15335474	-
GS_019555	1.82816	1.75832	1.62813	2.25157	1.82289	2.12534	Up	Chr20	15355637	15358845	-
GS_019560	2.92217	2.83279	2.75116	3.87449	3.01501	2.86551	Up	Chr20	15410357	15425087	+
GS_019568	2.1931	2.1921	2.71715	1.13894	0.998838	1.30765	Down	Chr20	15757904	15823393	+
GS_019571	0.423869	0.822689	0.758055	0	0	0	Down	Chr20	15958061	15961928	-
GS_019573	0.861194	0.796048	0.551838	0.872529	0.982874	0.774164	Up	Chr20	15985453	16016377	-
GS_019582	1.22973	1.50555	0.576433	0.371472	0.201389	0.540291	Down	Chr20	16671967	16675397	-
GS_019589	3.94606	3.59994	2.63797	2.47293	1.90813	1.50818	Down	Chr20	16869652	16872439	-
GS_019598	1.75536	1.77247	1.85182	2.62316	2.7097	2.67831	Up	Chr20	17167029	17174277	-
GS_019599	0.0754643	0.0741497	0.0243079	0.176436	0.086806	0.172403	Up	Chr20	17174681	17197617	+
GS_019603	0.887892	0.719935	0.482459	1.50784	0.762277	0.72144	Up	Chr20	17254924	17257481	+
GS_019607	0	0.115368	0.108783	0	0	0	Down	Chr20	17305121	17321329	-
GS_019629	0.344416	0.0810722	0.164197	0.353829	0.218316	0.42048	Up	Chr20	17843174	17851377	+
GS_019659	1.50724	1.43321	1.58866	1.61856	1.99803	1.79275	Up	Chr20	18403825	18414841	+
GS_019660	4.02521	3.68022	3.40862	4.8284	3.46807	3.79195	Up	Chr20	18425439	18428795	-
GS_019663	2.34369	1.78033	1.96754	1.19931	0.926547	0.706542	Down	Chr20	18536301	18539501	-
GS_019665	0.130169	0.272302	0.0195974	0.0202334	0	0	Down	Chr20	18555449	18566142	+
GS_019686	0.955687	0.862154	0.666065	0.237457	0.236018	0.217276	Down	Chr20	19323694	19340800	+
GS_019687	1.11725	0.419095	0.970544	0.21799	0.0343819	0.366596	Down	Chr20	19392686	19399656	+
GS_019690	0.842788	0.951723	0.388544	2.23194	1.62172	0.830497	Up	Chr20	19659207	19662525	-
GS_019696	1.40031	1.1035	0.837994	2.10919	1.81066	1.32513	Up	Chr20	19737998	19741070	-
GS_019699	0.0706306	0.0497369	0.0698604	0	0	0	Down	Chr20	19785111	19797909	+
GS_019704	1.69889	1.97748	1.39782	2.58739	1.37734	2.02989	Up	Chr20	19992581	19996266	-
GS_019707	2.4871	2.38531	2.19545	0.929212	1.11052	0.977829	Down	Chr20	20011190	20017817	-
GS_019728	2.64725	2.31934	2.89127	1.24153	0.751254	0.878248	Down	Chr5	23315829	23320247	-
GS_019730	2.90998	2.60146	3.10558	1.41269	0.839948	0.696618	Down	Chr5	23309596	23313030	-
GS_019752	0.559399	0.584526	0.370085	0.917664	0.576604	0.571908	Up	Chr5	22706995	22725566	-
GS_019759	0.893978	0.930546	0.47905	1.02088	1.13933	0.819424	Up	Chr5	22606148	22618865	-
GS_019770	1.90935	1.39477	1.41429	0.732122	0.509813	0.593577	Down	Chr5	22410777	22414802	-
GS_019793	0.734193	0.971029	0.876638	0.422171	0.170271	0.14551	Down	Chr5	21994003	21999969	-
GS_019805	3.3129	3.21855	3.17137	1.85462	1.73881	1.44606	Down	Chr5	21865644	21870516	-
GS_019811	1.70485	1.19345	0.781114	1.94631	1.38465	1.19678	Up	Chr5	21776274	21780122	+
GS_019815	1.5792	1.31115	1.51184	2.30268	1.79544	1.34408	Up	Chr5	21729733	21731841	+
GS_019819	1.8608	1.96032	1.18469	3.18477	3.28835	3.23994	Up	Chr23	17851069	17855164	+
GS_019855	0.293993	0.272287	0.131012	0.53803	0.332845	0.235215	Up	Chr23	18701395	18731012	-
GS_019856	1.57464	1.66787	1.63641	2.2749	1.65975	1.81085	Up	Chr23	18734206	18745275	-
GS_019862	1.1478	0.859107	1.19529	0.486148	0.212806	0.454487	Down	Chr23	18807643	18826612	-
GS_019870	0.645463	1.9665	2.57948	0.272931	0	0.334636	Down	Chr23	19017537	19018548	-
GS_019900	2.13028	2.34868	1.72553	2.40424	2.55452	2.32295	Up	Chr23	19753723	19767451	+
GS_019910	0.158737	0.0380946	0.0539566	0	0	0	Down	Chr23	19874683	19887155	+
GS_019918	1.33354	1.23479	1.03717	1.67526	1.41883	1.24346	Up	Chr23	20038458	20059755	-
GS_019921	0.815113	1.2436	1.81864	0.245263	0.361581	0.23173	Down	Chr23	20077632	20078660	-
GS_019956	1.82646	1.1853	0.710841	2.34774	2.16128	1.73364	Up	Chr23	20842911	20851112	-
GS_019965	2.40034	2.61583	1.92612	1.05397	1.02788	1.24177	Down	Chr23	21155533	21173133	+
GS_019980	3.8099	3.90652	3.51545	2.15796	2.20934	2.31135	Down	Chr23	21636909	21639843	-
GS_020015	1.05087	0.258171	0.6524	1.91607	0.748033	1.04735	Up	Chr23	22163515	22164705	+
GS_020037	2.3784	2.25761	2.0171	3.1802	2.44143	2.62776	Up	Chr23	23041199	23046042	-
GS_020054	0.773676	0.735875	0.4481	1.22385	0.769085	0.989357	Up	Chr23	23913700	23937873	-
GS_020074	1.45355	1.22254	1.87216	0.450873	0.321963	0.597475	Down	Chr23	24270598	24272616	+
GS_020076	0.468476	0.233589	0.215751	0.677056	0.23299	0.879591	Up	Chr23	24280760	24288064	+
GS_020096	2.32153	2.45135	2.76329	1.37052	1.25785	1.06558	Down	Chr23	24667454	24695824	-
GS_020101	0.494417	0.631127	0.485283	0.892774	1.03739	0.67903	Up	Chr23	24784589	24820156	-
GS_020138	2.34007	2.39881	2.55542	1.58568	1.10588	0.94049	Down	Chr23	26221941	26226352	+
GS_020141	0.870222	0.97107	0.651506	1.16419	0.99998	1.21624	Up	Chr23	26271672	26276556	-
GS_020192	0.586189	0.27247	0.698953	0.938527	0.702354	0.470011	Up	Chr20	11918575	11929051	-
GS_020203	3.55903	3.59222	3.9245	1.47653	1.54081	1.29942	Down	Chr20	11396913	11401890	+
GS_020205	3.20281	3.08447	3.41101	1.35993	1.59944	1.0548	Down	Chr20	11385327	11386658	+
GS_020211	1.44326	1.20967	1.49805	0.626018	0.470845	0.378608	Down	Chr20	11310713	11324153	-
GS_020225	5.21896	3.98152	3.45523	5.97246	6.6182	6.27833	Up	Chr20	11100855	11112339	+
GS_020242	2.54557	3.3634	1.92752	2.97393	2.83983	3.28328	Up	Chr20	10636913	10642033	+
GS_020287	0.933104	1.45219	1.25289	0.201243	0.132118	0.207805	Down	Chr15	18769544	18814377	+
GS_020302	1.70507	1.89665	1.09654	2.6142	1.87371	1.94855	Up	Chr15	19058173	19062320	+
GS_020314	1.08687	0.937644	0.856505	0.280107	0.325653	0.420133	Down	Chr15	19336277	19344671	-
GS_020323	0.0614674	0.058954	0.0523305	0.187764	0.118167	0.23128	Up	Chr15	19570900	19590212	+
GS_020330	1.13251	1.19725	1.08279	0.421781	0.434884	0.483136	Down	Chr15	20309045	20321711	-
GS_020342	0.34759	0.383669	0.110834	0.422096	0.470935	1.03222	Up	Chr15	20660253	20673808	-
GS_020373	1.12027	0.793078	0.828476	1.38186	1.18233	1.25301	Up	Chr15	21688265	21694747	-
GS_020391	0.0042309	0.0020335	0.00643672	0.0170058	0.00650092	0.0262673	Up	Chr15	22382633	22482349	+
GS_020417	4.40507	3.89317	3.87252	2.90985	2.34211	2.31892	Down	Chr15	23889607	23890979	-
GS_020419	0.764095	0.604115	0.525885	0.91427	0.770152	0.696746	Up	Chr15	23908457	23962950	+
GS_020441	1.69344	1.75022	1.76765	1.89253	2.10353	2.02746	Up	Chr7	18712929	18725450	-
GS_020459	0.0711191	0	0	0.425115	0.240983	0.269696	Up	Chr5	5784959	5787445	-
GS_020463	0.0723257	0.0961723	0.0703618	0.212082	0.0876727	0.166079	Up	Chr5	5631758	5711231	+
GS_020476	3.42334	3.56098	3.2385	1.73077	1.36581	1.17029	Down	Chr5	5201056	5204222	+
GS_020489	2.55175	1.91357	2.51492	3.66137	1.64386	2.79457	Up	Chr5	4881068	4887862	+
GS_020514	0.128615	0.0448721	0.0475744	0.220473	0.236657	0.208314	Up	Chr19	12719785	12727088	+
GS_020571	0.447439	0.266	0.572462	2.49582	2.42303	1.35009	Up	Chr19	13651362	13655477	+
GS_020621	1.69382	1.98076	1.57139	2.3918	1.75078	2.17084	Up	Chr4	11694574	11699777	-
GS_020651	1.43114	1.39259	0.20888	0	0	0.0750633	Down	Chr4	12264290	12266129	+
GS_020667	0.32353	0.452734	0.103887	0.622815	0.679573	0.522027	Up	Chr4	12615300	12619172	-
GS_020709	1.37667	0.878346	0.492828	0.102384	0	0	Down	Chr4	13257442	13259576	+
GS_020726	2.95562	3.47337	2.97401	1.38124	1.84469	1.98413	Down	Chr4	13731906	13740355	-
GS_020743	1.70254	1.83203	1.32812	2.26471	1.91981	1.84917	Up	Chr4	13932026	13935376	-
GS_020754	2.22249	2.08595	1.86153	0.66034	0.52997	0.832043	Down	Chr4	14075670	14078797	+
GS_020770	1.88688	0.683741	1.56478	0.726645	0.335467	0.263787	Down	Chr4	14443546	14454853	-
GS_020771	4.85519	2.75066	4.34933	5.76286	4.88552	5.49538	Up	Chr4	14468769	14475054	+
GS_020797	0.374145	0.512628	0.371021	1.63535	0.699629	1.04769	Up	Chr15	11577844	11582102	+
GS_020802	0.874153	1.06265	0.835152	1.68644	1.43275	1.25546	Up	Chr15	11610016	11613428	+
GS_020818	0	0.248345	0.165174	0.55826	0.228738	0.779299	Up	Chr15	11859591	11863407	+
GS_020820	0.166852	0.0832641	0.0201652	0.287332	0.112674	0.131523	Up	Chr15	11882267	11901547	+
GS_020823	2.26812	2.91298	2.22529	0.907877	0.626228	0.641503	Down	Chr15	11912087	11935966	-
GS_020833	2.97409	3.13848	2.65608	1.8525	0.655773	0.343407	Down	Chr15	12115312	12122108	-
GS_020854	0.16479	0.199091	0.0657054	0.381358	0.232102	0.366742	Up	Chr15	12576657	12586463	-
GS_020855	0.22979	0.154997	0.107739	0.379367	0.23427	0.250712	Up	Chr15	12593182	12612001	-
GS_020857	1.32543	1.27203	0.975351	1.45742	1.28754	1.58828	Up	Chr15	12618866	12624133	+
GS_020861	0.876021	0.633107	0.245264	1.19258	0.690734	0.587182	Up	Chr15	12657421	12698393	-
GS_020866	3.01323	2.88843	2.49776	4.65034	3.8837	3.56775	Up	Chr15	12797291	12812801	-
GS_020895	2.20405	1.29235	1.7978	2.72143	2.25471	2.32973	Up	Chr21	10392144	10398890	+
GS_020906	0.626057	0.528759	0.658024	0.188421	0.11782	0.193163	Down	Chr21	10737019	10747969	+
GS_020908	0.603365	0.796654	0.852802	1.26497	0.670791	0.951311	Up	Chr21	10787416	10797276	+
GS_020915	0.335809	0.0689052	0.521824	1.15309	0.394062	1.10465	Up	Chr21	10908240	10969361	+
GS_020933	0.385858	0.417361	0.436588	0.00712444	0.0072695	0.0034053	Down	Chr21	12212151	12265839	-
GS_020963	0.33023	0.229444	0.349066	0.108149	0.0439224	0.0946639	Down	Chr21	13105735	13138920	+
GS_020985	1.45153	1.83564	1.54223	0.918316	0.182846	0.27129	Down	Chr9	14852121	14863146	-
GS_020988	3.18248	2.34216	2.71681	3.14264	3.40674	4.41233	Up	Chr9	14913129	14913957	+
GS_020990	4.54024	3.73926	4.00746	2.83924	2.11893	2.48471	Down	Chr9	14919507	14922374	-
GS_020999	0.352437	0.43416	0.2437	0.844658	0.611155	0.787102	Up	Chr9	15000861	15002831	+
GS_021011	0.113254	0.442229	0.121131	1.09549	0.78145	0.384725	Up	Chr9	15195757	15197928	+
GS_021029	1.01997	1.36793	0.957565	0.162706	0.165823	0.0808869	Down	scaffold274.1	3009	4681	+
GS_021035	2.98918	1.83198	2.62659	3.72049	2.54189	2.43324	Up	Chr16	11327251	11329818	+
GS_021047	1.58621	1.35594	1.54221	1.86768	1.89283	1.86476	Up	Chr16	11011784	11047625	-
GS_021052	0.727418	0.35616	0.226854	1.92817	0.933907	0.646015	Up	Chr16	10913075	10924088	+
GS_021054	5.19651	4.7143	4.15472	6.00064	5.59388	6.10675	Up	Chr16	10894337	10894986	+
GS_021070	3.17739	3.46274	3.59761	1.58113	1.52022	1.7774	Down	Chr20	1911642	1915371	+
GS_021072	3.01693	2.91129	2.59633	1.62678	1.49803	1.49643	Down	Chr20	1890252	1891691	-
GS_021081	1.35837	1.0605	0.654552	0.593524	0.242389	0.325566	Down	Chr20	1790824	1806616	-
GS_021095	0.928726	0.991577	1.50067	0.263373	0.156334	0.363265	Down	Chr20	1650438	1652738	-
GS_021105	1.27944	1.28044	0.822456	0.250502	0.409301	0.48515	Down	Chr15	15995701	16006973	-
GS_021111	1.10433	0.753597	0.844917	0.117082	0.0353115	0.0808923	Down	Chr15	16108169	16117031	+
GS_021118	0.861241	0.521942	0.630932	0.823909	0.852943	1.036	Up	Chr15	16195187	16201612	-
GS_021121	0.534789	0.701778	0.162748	1.18586	0.595386	0.939435	Up	Chr15	16225457	16231264	+
GS_021133	0.0848639	0.237553	0.1312	0	0	0	Down	Chr15	16551205	16556225	-
GS_021134	3.45912	4.79458	4.86546	2.13051	0.673563	0.701077	Down	Chr15	16563607	16565731	-
GS_021152	0	6.08651e-15	0	0.0356341	0.0946496	0.0673303	Up	Chr15	16865422	16881656	+
GS_021153	0.00832266	0	0.00285678	0.0184556	0.026181	0.0397579	Up	Chr15	16916786	16984017	-
GS_021157	2.71686	2.14223	1.81068	3.17793	3.32598	3.09057	Up	Chr15	17132893	17143620	-
GS_021168	1.21284	1.44478	0.790051	2.3108	1.29975	1.33522	Up	Chr22	1784732	1786983	+
GS_021182	0.556148	0.902855	0.231047	0.941151	0.892821	0.817169	Up	Chr20	6473477	6477006	+
GS_021205	1.42065	0.906949	1.34989	0.456311	0.159438	0.591395	Down	Chr20	6049934	6057704	+
GS_021211	0.713506	0.63091	0.650687	0.208439	0.216223	0.185382	Down	Chr14	1165819	1176418	-
GS_021214	0.968875	1.03327	0.335162	0.251152	0.0615225	0.112799	Down	Chr14	1193414	1202221	-
GS_021224	7.46421	7.62668	7.06528	8.689	7.22712	7.13737	Up	Chr14	1877736	1895974	+
GS_021251	0.577083	0.133186	0.188929	0.61675	0.614782	0.474114	Up	Chr18	16327587	16352528	-
GS_021297	0.598392	0.899364	0.429353	1.06293	0.680551	1.02303	Up	Chr7	738287	749959	+
GS_021304	0.216639	0.365169	0.336109	0.129456	0.0809138	0.102406	Down	Chr7	523778	574721	+
GS_021322	2.4035	2.60454	2.65628	3.54816	3.94533	3.56129	Up	Chr20	20460378	20464023	+
GS_021324	0.1794	0.192664	0.340003	0.387852	0.344999	0.332164	Up	Chr20	20568630	20583749	+
GS_021333	2.10343	1.47126	1.31471	0.279026	0.282192	0.933617	Down	Chr20	20742546	20746172	-
GS_021347	0.904006	0.967009	1.16067	0.283962	0.147518	0.261888	Down	Chr20	21049906	21053365	-
GS_021373	3.5904	4.21209	4.14752	1.94621	2.17825	1.83175	Down	Chr20	22652534	22652915	+
GS_021380	0.273283	0.417108	0.0455916	0.0282895	0	0.00909291	Down	Chr20	22921539	22938160	-
GS_021397	0.671856	0.751837	0.429081	3.19192	1.8216	1.54529	Up	Chr3	8935552	8936460	+
GS_021411	0	0.868546	0	3.57371	1.75616	1.91576	Up	Chr20	1133411	1134647	+
GS_021444	0	0	0	0.836467	0.639537	0.321727	Up	Chr9	13857993	13858613	-
GS_021476	0	0	0.264198	1.38108	0.817722	0.719154	Up	Chr8	8759643	8762052	-
GS_021488	6.31473	6.44497	5.62695	4.28109	3.92913	3.9113	Down	Chr3	9819730	9820121	+
GS_021519	0.292594	0.0753638	0.0378899	1.28137e-15	0	0	Down	Chr21	20393967	20401270	+
GS_021524	2.15938	1.96294	1.77515	0.635299	0.491842	0.591247	Down	Chr9	14917472	14919113	-
GS_021526	0.00414596	0.0229259	0.0165564	0.0445333	0.0194598	0.0935892	Up	Chr3	613190	666147	+
GS_021540	2.50663	2.07857	2.37216	1.25305	0.552177	0.698262	Down	Chr9	11965064	11966792	-
GS_021568	1.8303	1.06859	0.806734	1.39519	2.31123	2.27443	Up	Chr13	6718016	6718478	+
GS_021571	0.447878	0.563915	0.226197	1.1059	0.810849	0.88386	Up	Chr3	9735420	9742384	+
GS_021610	2.31296	0	2.41086	0	0	0	Down	Chr7	17833894	17834133	+
GS_021714	0	0	0	0.359712	0	0.548543	Up	Chr8	8762092	8764540	-
GS_021777	0.734708	0.518726	0.29275	0.629233	0.889205	0.788691	Up	Chr8	15497821	15528130	-
