# Supplementary material for: Identification and Characterization of lncRNAs Related to the Muscle Growth and Development of Japanese Flounder (Paralichthys olivaceus)
Source: Front Genet. 2020 Sep 9;11:1034. doi: 10.3389/fgene.2020.01034 (PMC7510837; doi:10.3389/fgene.2020.01034)
Supplement: Supplementary file 1 [file Data_Sheet_1.zip › Suppl. files/Table S5.xlsx]

## Sheet: lncRNA
Differential expression analysis of lncRNAs in B vs. D comparison
lncRNA_id	fpkm_Sample_JPB_1	fpkm_Sample_JPB_2	fpkm_Sample_JPB_3	fpkm_Sample_JPD_1	fpkm_Sample_JPD_2	fpkm_Sample_JPD_3	up_down	chrom	Start	End	strand
TCONS_00002377	0.135674	0	0.453954	17.6199	0	10.7559	Up	Chr1	26563918	26565372	-
TCONS_00004692	0	0	0.0910259	2.63339	0.147362	3.4595	Up	Chr1	21328464	21329801	-
TCONS_00005288	1.74969	1.10184	0.897497	0.220548	0	0.101183	Down	Chr1	26153068	26156427	-
TCONS_00025224	8.6116	4.35853	3.75256	1.09181	0.00835559	2.39173	Down	Chr14	4513918	4516498	-
TCONS_00026169	4.75e-23	0	0	1.44e-23	1.08882	2.01411	Up	Chr15	3174503	3175172	-
TCONS_00028378	0.587754	0.00291256	0.0116722	2.80138	0.405366	4.15204	Up	Chr15	2328729	2332873	-
TCONS_00028990	0.493293	1.82368	1.18486	0.0774762	0.0224105	0.548752	Down	Chr15	8679280	8683870	-
TCONS_00031537	2.13563	3.31686	0.610538	66.9733	3.70664	40.1302	Up	Chr16	16699510	16701515	-
TCONS_00032744	7.57e-17	0.0672057	1.85e-16	0.338424	0.536388	1.29636	Up	Chr16	11020664	11023112	-
TCONS_00036568	118.659	76.3868	109.673	10.3374	35.9565	7.08478	Down	Chr17	5426242	5428830	-
TCONS_00039348	64.6767	51.1404	31.9729	8.4759	0	25.1436	Down	Chr18	5741085	5744599	-
TCONS_00051055	0.268588	1.99e-07	0.001369	19.549	0.000748654	22.6137	Up	Chr2	18557536	18558171	-
TCONS_00057443	0.489094	0.174799	0.183635	2.08337	0.463979	1.52577	Up	Chr21	15024257	15029482	-
TCONS_00060244	0.785676	0.063724	1.98841	0	0	0	Down	Chr21	16696131	16700419	-
TCONS_00061721	28.5387	17.3264	30.9933	1.31828	4.4806	3.38e-12	Down	Chr22	3482801	3484954	-
TCONS_00063103	320.187	117.287	358.256	46.8006	29.1226	94.4059	Down	Chr22	18244339	18246357	-
TCONS_00067614	18.1786	25.4146	19.051	3.84744	7.20032	6.2e-17	Down	Chr23	26246513	26264067	-
TCONS_00067615	43.4954	37.797	36.9616	5.06273	16.7868	1.26e-16	Down	Chr23	26246534	26263449	-
TCONS_00076216	0	0	0	1.33312	0.428622	0.87772	Up	Chr3	14043951	14047616	-
TCONS_00078056	4.36532	1.07516	5.49384	0	0.350144	0.127006	Down	Chr3	9107385	9109945	-
TCONS_00080974	0.0946825	0.278614	0.0503989	2.75399	1.05714	1.54911	Up	Chr4	16200516	16203287	-
TCONS_00089476	4.0595	3.06893	1.47743	0.189401	0.152095	0	Down	Chr6	7913556	7915445	-
TCONS_00089950	1.94305	0.915243	2.31927	0.326271	0.417122	0.176835	Down	Chr6	13667526	13670126	-
TCONS_00093971	1.57679	0.450384	0.713437	15.0542	5.38179	6.14436	Up	Chr7	13474244	13476689	-
TCONS_00096817	2.93467	1.15656	2.81399	1.28615	0.231255	0.229445	Down	Chr7	18112657	18122699	-
TCONS_00101549	41.3862	26.7923	22.6853	6.2095	6.38174	8.54034	Down	Chr9	4089191	4092895	-
TCONS_00101963	30.2815	16.5557	24.1552	9.19341	1.00164	5.52313	Down	Chr9	8783909	8788309	-
TCONS_00104310	0.383287	0.736508	0	5.21213	2.43226	3.85339	Up	scaffold1728.1	13	664	-
TCONS_00105814	18.4738	3.12e-37	7.44184	5.05e-09	1.19e-26	0	Down	scaffold3744.1	2	394	-

## Sheet: mRNA
Differential expression analysis of mRNAs in B vs. D comparison
mRNA_id	fpkm_Sample_JPB_1	fpkm_Sample_JPB_2	fpkm_Sample_JPB_3	fpkm_Sample_JPD_1	fpkm_Sample_JPD_2	fpkm_Sample_JPD_3	up_down	chrom	Start	End	strand
GS_000032	6.25389	6.25807	5.95138	5.11515	4.61905	4.94462	Down	scaffold525.1	13	1306	-
GS_000059	1.34918	0.782349	1.11227	2.01242	1.30016	2.54571	Up	Chr10	5487264	5499899	-
GS_000065	0.232335	0.466342	0	0.880326	0.688191	0.464942	Up	Chr10	5372125	5375456	+
GS_000066	0.186383	0.0374586	0.0784285	0.41298	0.132462	0.636057	Up	Chr10	5362278	5366791	+
GS_000103	3.13451	2.97086	2.60421	3.79673	3.10925	4.09142	Up	Chr18	9318032	9320702	+
GS_000126	4.08281	3.44188	3.62506	2.78272	2.02953	3.02693	Down	Chr18	8809292	8811187	+
GS_000151	3.07585	2.784	2.13114	1.99653	1.32393	1.61393	Down	Chr18	8440432	8442134	+
GS_000163	0.903657	0.797411	0.789564	1.29695	1.0396	1.61444	Up	Chr8	16215391	16225407	-
GS_000185	0.743103	0.705928	0.315002	1.87964	0.906872	1.0786	Up	Chr24	20112382	20114513	+
GS_000188	2.56763	1.6433	1.52045	0.714129	1.08729	0.587897	Down	Chr24	20001052	20005615	+
GS_000197	0.231122	0.262622	0.163185	0.0475731	0.0527198	0.0557287	Down	Chr24	19826752	19841545	+
GS_000198	0.589282	0.278386	0.411867	0.0161754	0.0700285	0.0455378	Down	Chr24	19817921	19827405	-
GS_000215	1.32738	1.33288	2.23158	0.392882	0.626305	0.444199	Down	Chr7	24028584	24051284	+
GS_000221	1.46223	1.53473	1.04432	1.00369	0.667464	0.187532	Down	Chr7	24199543	24208126	+
GS_000228	0.230801	0.238743	0.173883	0.0571081	0.050762	0.0409439	Down	Chr7	24556327	24566747	+
GS_000246	0	0	0	0.0857779	0.01307	0.0122291	Up	Chr13	8522962	8555961	+
GS_000250	2.16775	2.00896	2.34621	3.8081	1.90895	4.24949	Up	Chr13	8445377	8449479	-
GS_000270	2.29926	2.38335	2.05714	2.95797	2.7336	3.1893	Up	Chr13	8070665	8077161	+
GS_000295	2.4475	2.18591	2.28853	1.50626	1.48044	1.37687	Down	Chr17	13450204	13463093	+
GS_000365	0.98691	0.741974	0.971511	1.53989	1.20145	2.40813	Up	Chr17	14861359	14865360	-
GS_000366	0.10669	0.5598	0.538402	0.104251	0.0172784	0.0719715	Down	Chr17	14869293	14888196	-
GS_000367	1.55478	1.63191	1.40363	0.938112	0.703877	0.588171	Down	Chr17	14891994	14903292	+
GS_000391	0	0	0	0.143768	0	0.139023	Up	Chr17	15717592	15726074	-
GS_000434	0.120085	0.0628725	0.0487542	0	0	0.00615146	Down	Chr12	9515338	9548478	-
GS_000482	0.075175	0.109576	0.114317	0.400683	0.170446	0.387252	Up	Chr23	3260183	3272106	+
GS_000494	1.52731	1.45753	1.20472	0.342163	0.738155	0.741989	Down	Chr23	3457113	3465040	-
GS_000498	5.80464	5.58253	5.37854	4.19556	3.71279	3.9647	Down	Chr23	3479404	3480892	-
GS_000515	0.34026	0.422626	0.611983	0.0463572	0.181451	0.0393619	Down	Chr23	3984106	4017802	-
GS_000538	2.50438	1.17913	1.6549	0.445115	0.803247	0.0139504	Down	Chr23	4429159	4443022	-
GS_000548	0.447786	0.466496	0.864602	0	0.0406558	0.0597747	Down	Chr23	4567108	4578539	-
GS_000558	1.80628	1.66889	1.54198	0.773387	1.01088	0.922397	Down	Chr23	4797577	4836308	+
GS_000565	0.532654	0.803162	0.71639	0.274311	0.451423	0.20791	Down	Chr23	5008455	5038782	-
GS_000566	1.19941	1.00896	0.913002	0.645103	0.136163	0.648369	Down	Chr23	5042165	5047007	+
GS_000572	0.524359	0.477445	0.71515	0.8969	0.73332	1.49255	Up	Chr23	5111323	5115226	-
GS_000606	0.601009	0.730117	0.349448	1.50352	0.924172	0.765187	Up	Chr14	2528943	2532254	+
GS_000619	0.556978	0.430142	0.555632	0.279813	0.183111	0.205378	Down	Chr14	2196755	2229862	-
GS_000664	2.10676	3.50341	2.06713	0.465415	0.728544	1.40612	Down	Chr10	11425882	11437402	+
GS_000665	1.09778	2.11648	1.4604	0.119998	0.204874	0.268167	Down	Chr10	11438649	11441585	+
GS_000691	7.67577	8.6516	8.37625	1.02085	0.72325	2.08085	Down	Chr10	11762877	11763896	-
GS_000712	0.348706	0.324178	0.322318	0.0847252	0.188322	0.117746	Down	Chr23	12117346	12164762	+
GS_000713	1.35481	1.20352	1.16116	1.85115	1.13071	2.48356	Up	Chr23	12081339	12092127	-
GS_000745	2.31703	2.57036	2.3344	1.07487	1.53184	1.5536	Down	Chr11	19591667	19598029	-
GS_000771	5.25183	5.04409	5.00644	6.63311	4.94984	7.00331	Up	Chr11	20201051	20207596	+
GS_000799	0.0712539	0.231506	0.0658938	0.855407	0.443752	0.259591	Up	Chr11	20803538	20824050	-
GS_000833	0.115386	0.0531262	0.0282774	0.144138	0.307302	0.229331	Up	Chr11	21329066	21344182	-
GS_000927	0.0890329	0.160416	0.1632	1.34012	1.10545	1.11074	Up	Chr6	24580801	24583015	+
GS_000956	0.682128	0.776558	0.783154	0.110975	0.330293	0.0668346	Down	Chr6	23633409	23643832	+
GS_000966	0	0.0255235	0	0.403878	0.0922741	0.3085	Up	Chr6	23464616	23471902	-
GS_000979	0.0364297	0.0434516	0.0277268	0.161114	0.102992	0.300637	Up	Chr6	22877517	22897146	+
GS_000985	0.0281447	0	0	0.0864988	0.109453	0.011123	Up	Chr6	22637209	22651824	+
GS_000994	1.41011	1.7471	1.50277	0.952588	0.782539	0.418858	Down	Chr6	22295140	22312935	-
GS_001031	0.779077	0.620104	0.654982	1.5419	0.852893	1.5642	Up	Chr20	6902721	6925088	-
GS_001033	0.719811	0.51342	0.491413	1.28673	0.681111	1.37831	Up	Chr20	6881019	6896404	+
GS_001047	1.3632	1.37313	1.01027	2.02481	1.6685	2.24485	Up	Chr8	6545256	6555015	-
GS_001071	0.735536	0.521252	0.509372	0.330474	0	0.0999273	Down	Chr8	5652866	5656492	+
GS_001129	1.30376	0.469908	0.521456	5.93795	1.58446	6.39546	Up	Chr8	3864911	3880190	-
GS_001142	0.750036	1.20774	0.572125	0.180245	0.0420519	0.436255	Down	Chr8	3713510	3716933	+
GS_001154	0	0.00819304	0	0.0308413	0.0531113	0.02911	Up	Chr18	12860469	12880408	-
GS_001155	0.955565	0.826852	1.20165	0.54461	0.263866	0.40062	Down	Chr18	12889061	12917819	-
GS_001156	1.14513	1.16579	1.19578	0.526509	0.514449	0.468728	Down	Chr18	12924614	12962634	-
GS_001218	0.782287	0.456711	0.318705	0.0799864	0.0882289	0.147514	Down	Chr4	9106453	9111196	-
GS_001220	11.0373	9.75497	9.11693	12.0825	11.7247	12.0542	Up	Chr4	9120991	9122824	-
GS_001221	10.9704	9.66768	9.06146	12.0234	11.6687	11.9745	Up	Chr4	9129247	9131080	-
GS_001222	2.82566	1.86034	1.1665	4.33735	4.15882	4.33469	Up	Chr4	9133945	9161273	-
GS_001242	1.09003	1.14193	0.954847	3.18036	1.27081	2.37116	Up	Chr4	9691071	9694128	-
GS_001281	1.52624	0.631253	1.66932	2.88694	1.4335	2.74115	Up	Chr19	14503177	14511631	+
GS_001350	0	0	0	0.0913505	0.040465	0.0333286	Up	Chr9	8847149	8862623	-
GS_001425	1.09403	1.2493	0.839064	0.648024	0.287904	0.357782	Down	Chr1	6764315	6771147	-
GS_001453	0.133869	0.0700414	0.197527	0.395374	0.313539	0.37928	Up	Chr19	3677161	3698054	-
GS_001455	0.468517	0.132456	0.765567	0	0	0	Down	Chr19	3711547	3713041	+
GS_001471	0.103159	0.137422	0.0275167	0.311939	0.117606	0.182469	Up	Chr22	6240985	6266962	-
GS_001478	0.227853	0.0525847	0	0.387546	0.401312	0.24569	Up	Chr22	6345904	6353399	+
GS_001486	0.142702	0.289332	0.0949129	0	0	0.0178947	Down	Chr22	6413853	6420642	+
GS_001507	4.32799	3.78096	3.61296	2.67975	2.20604	3.14295	Down	Chr10	2771982	2773436	+
GS_001511	0.260664	0.433883	0	0.871609	0.546822	0.491576	Up	Chr10	2614166	2624522	-
GS_001520	0.351628	0.196671	0.107974	0.63376	0.474648	0.331123	Up	Chr10	2490547	2508730	+
GS_001548	0.797763	0.455559	0.332965	1.04577	1.01198	0.873274	Up	Chr22	2627669	2640271	-
GS_001557	7.82632	8.28032	7.9676	5.2769	6.06944	5.68605	Down	Chr22	2736476	2740384	+
GS_001558	3.89772	3.79481	3.2372	2.594	2.53104	2.73938	Down	Chr22	2742163	2744173	-
GS_001561	6.15187	7.04351	6.98458	5.32387	4.44355	6.20982	Down	Chr22	2764047	2767491	-
GS_001570	0	0	0	0	0.20978	0.145182	Up	Chr22	2814558	2823894	-
GS_001578	0.437946	0.344596	0.218168	0.857107	0.720673	0.559819	Up	Chr12	25946793	25955865	-
GS_001600	3.44024	3.65026	3.39273	2.16475	2.64392	2.25589	Down	Chr12	25319544	25327239	-
GS_001607	1.76082	1.54267	1.78257	0.932322	0.295311	1.2316	Down	Chr12	25235319	25249994	-
GS_001635	1.02228	0.767013	0.2484	1.52192	1.40245	1.03114	Up	Chr2	10226077	10228498	+
GS_001638	0.246376	0.0498988	0.134606	0.0239944	0	0	Down	Chr2	10158420	10172562	-
GS_001651	1.69064	1.93779	2.35291	2.45178	2.95816	3.05926	Up	Chr2	10039736	10048972	+
GS_001655	0.656634	0.657515	0.282657	0.246845	0.130144	0.147178	Down	Chr2	9985353	10001819	-
GS_001680	0.396374	0.390121	0.301528	0.94164	0.411248	1.14345	Up	Chr10	16123086	16133789	-
GS_001690	0.0656805	0.0332208	0.0699683	0.162172	0.229523	0.35781	Up	Chr10	15920628	15926499	+
GS_001696	5.50277	4.56274	4.06967	4.2343	1.77407	1.4236	Down	Chr10	15750035	15757141	+
GS_001700	1.09856	1.87903	1.04136	0.346722	0.125638	0.139718	Down	Chr10	15677388	15683063	-
GS_001720	0.0464854	0.0209213	0.0179308	0.00433737	0.00389521	0	Down	Chr10	15122250	15169095	+
GS_001727	0.3733	0.358445	0.380263	0.71815	0.629738	0.757948	Up	Chr10	15000753	15013437	-
GS_001734	3.55968	2.90657	3.66847	1.32884	1.02839	1.65971	Down	Chr10	14914583	14915219	-
GS_001776	0.0150289	0.0050832	0	0.394757	0	1.04885	Up	Chr24	21434697	21462597	-
GS_001825	0.693363	0.557323	0.488084	0.383536	0.237676	0.141769	Down	Chr7	10390219	10411465	-
GS_001828	0.293104	0.336594	0.0982579	0.764755	0.620341	0.408985	Up	Chr7	10498499	10523159	-
GS_001834	0.245947	0.105225	0	0.0136087	0	0	Down	Chr7	10899412	10954502	+
GS_001841	0.281393	0.527359	0.163799	0.0699656	0.0824943	0.0452112	Down	Chr7	11629282	11637196	+
GS_001842	0.261383	0.762892	0.374911	0.0482866	0	0.174801	Down	Chr7	11643543	11646419	+
GS_001869	0.534198	0.0978121	0.46922	0.0714469	0.0128095	0.0955387	Down	Chr7	12654939	12668994	+
GS_001888	3.53922	1.68475	1.55033	4.35082	4.15357	4.34791	Up	Chr7	13462025	13472838	+
GS_001935	0.455863	0.434921	0.275782	0.821134	0.769141	0.938958	Up	Chr7	15732128	15783257	+
GS_001936	0.0583596	0.0202705	0.0256126	0.114846	0.0751764	0.0866055	Up	Chr7	15866240	15909241	-
GS_001942	0	0.0141159	0.0293853	0.195552	0.123176	0.0691165	Up	Chr7	16332053	16344103	-
GS_001947	0.214506	0.212558	0.0454204	0.309727	0.267565	0.478904	Up	Chr7	16495290	16511620	+
GS_001949	1.07818	0.735139	0.55453	1.55822	0.879195	1.4719	Up	Chr7	16557397	16566970	-
GS_002007	2.20118	1.90673	2.39534	1.53586	0.799396	1.49538	Down	Chr15	2994382	2999444	+
GS_002095	3.70367	3.64031	2.36774	2.49308	1.56434	2.27119	Down	Chr1	12436329	12436923	-
GS_002099	0.350243	0.528242	0.0874478	1.07291	0.253715	1.32722	Up	Chr1	12349947	12353869	+
GS_002110	0.600671	0.78415	0.274023	1.39437	0.926228	0.842765	Up	Chr1	11956299	11965710	-
GS_002150	0.184214	0.1262	0.0415048	0.349246	0.322195	0.290545	Up	Chr1	10677983	10747010	-
GS_002156	0.05708	0	0.0611579	2.74673	0.179838	2.24286	Up	Chr1	10528271	10532857	+
GS_002178	0.809832	1.26351	0.825016	0.335257	0.21141	0.850212	Down	Chr1	10126804	10148651	+
GS_002194	3.42683	2.47689	2.7877	4.67609	3.22335	4.26285	Up	Chr1	9672743	9679200	+
GS_002205	0.399267	0.293244	0	0	0	0	Down	Chr1	9503686	9506021	-
GS_002208	7.57208	7.12246	7.26368	6.17808	5.56532	5.61833	Down	Chr1	9465383	9467743	-
GS_002227	1.89755	1.75922	1.32051	2.72243	1.69064	2.95417	Up	Chr1	8859988	8868816	+
GS_002295	3.41567	2.40822	2.97354	4.51145	3.15048	3.93065	Up	Chr12	2378637	2381432	+
GS_002379	0.831299	0.737938	1.14351	0.388871	0.306351	0.407369	Down	Chr3	9823041	9832905	-
GS_002395	0.419242	0.423579	0.118578	0.797196	0.993982	0.969172	Up	Chr4	10887019	10937542	-
GS_002398	0.0262106	0.0203785	0.0223525	2.78378e-13	0.00392488	0	Down	Chr4	10652884	10743342	-
GS_002408	2.18648	2.24723	1.37528	1.06686	0.784125	0.879936	Down	Chr18	17100386	17102245	-
GS_002437	1.99026	1.78566	1.54577	2.78591	2.02102	3.04523	Up	Chr21	21495981	21511998	+
GS_002455	2.24637	2.04254	1.71494	2.79855	2.41007	2.88935	Up	Chr21	22205359	22211917	-
GS_002457	1.37638	1.08675	1.00496	1.65621	1.49497	2.2661	Up	Chr21	22246003	22253035	-
GS_002471	1.72973	1.12858	0.736985	0.743837	0.532744	0.61945	Down	Chr21	22503177	22509480	+
GS_002521	1.88198	2.04277	2.7259	0.658837	1.10059	1.03371	Down	Chr21	24015237	24059384	-
GS_002590	0.388772	0.441937	0.39742	0.182114	0.202483	0.0535895	Down	Chr23	27207284	27251000	-
GS_002591	0.276458	0.299693	0.364929	0.0531751	0.0468339	0	Down	Chr23	27251997	27258581	-
GS_002592	0.247238	0.352482	0.480082	0.0707448	0.0743677	0.00983476	Down	Chr23	27259736	27275807	-
GS_002593	0.301835	0.232468	0.468154	0.0776209	0.0392587	0.0170444	Down	Chr23	27277694	27326134	-
GS_002607	1.36031	1.45314	1.1279	0.509843	0.36359	0.882424	Down	Chr23	27490586	27493244	-
GS_002618	1.27645	2.03426	1.42318	0.851057	0.951166	0.959495	Down	Chr23	27681335	27698372	-
GS_002640	3.78456	3.73314	3.27684	5.0093	3.67557	4.59446	Up	Chr5	4100959	4103296	-
GS_002659	0.375247	0.393083	0.312424	0.0936412	0.141179	0.0964515	Down	Chr5	3865639	3886510	-
GS_002675	1.25148	0.632207	0.848386	2.11788	1.02598	2.23903	Up	Chr1	25199290	25200693	-
GS_002712	0.185977	0.0566456	0.135193	0.371085	0.177579	0.412229	Up	Chr17	3661182	3670098	-
GS_002756	1.37554	1.19414	1.11659	2.12073	1.18066	2.53415	Up	Chr17	2233291	2253845	-
GS_002775	4.00538	3.66348	3.88205	2.71177	1.62806	3.3843	Down	Chr17	1914038	1915766	+
GS_002777	4.23769	3.91582	4.46166	3.13778	2.2971	3.24323	Down	Chr17	1908602	1909130	+
GS_002800	2.16244	2.1292	2.07859	1.1866	0.752293	1.69973	Down	Chr7	3554359	3558105	-
GS_002801	1.49249	1.1608	0.774719	2.61099	1.46687	2.38823	Up	Chr7	3558898	3576866	+
GS_002814	1.06384	0.993623	0.910143	1.64893	1.01025	1.99026	Up	Chr11	4963265	4970915	+
GS_002835	0.0110547	0.10498	0.022799	0.323831	0.157591	0.0810292	Up	Chr19	17540485	17555885	+
GS_002847	1.11472	0.815089	0.676241	1.83918	1.46831	1.33349	Up	Chr19	17966363	17977516	+
GS_002849	0.0058071	0	0	0.115137	0.0399051	0.0172988	Up	Chr19	17984626	18017110	-
GS_002850	2.62605	1.51818	1.81473	4.09403	3.9772	3.85026	Up	Chr19	18037225	18059345	-
GS_002868	1.48732	0.988077	1.0069	0.14663	0.407037	0.649591	Down	Chr19	18358554	18361010	+
GS_002884	3.68426	1.9585	1.05172	6.2737	5.7106	4.67049	Up	Chr19	18535943	18537213	+
GS_002886	1.98873	1.24603	1.13387	2.4811	1.35873	2.32568	Up	Chr19	18573503	18583007	-
GS_002929	1.95382	2.03607	0.745962	2.52587	2.06577	2.68196	Up	Chr7	26970519	26973547	-
GS_002980	0.963589	1.15241	0.347116	2.31861	1.52563	1.2735	Up	Chr6	6419356	6421252	-
GS_002996	1.90901	1.83983	0.940322	2.20568	2.14996	3.25202	Up	Chr6	6193433	6199762	+
GS_003024	3.08942	2.77361	2.67367	3.98419	2.51681	4.27016	Up	Chr6	5863368	5875474	-
GS_003049	1.08445	0.644066	0.454785	1.33652	0.796841	1.63427	Up	Chr6	5377317	5391272	-
GS_003069	4.83754	4.88063	3.99273	7.86357	5.14026	6.6597	Up	Chr6	4976999	4977894	-
GS_003118	1.50329	1.141	1.47309	0.518319	0.270244	0.99417	Down	Chr10	3851676	3857678	-
GS_003192	0.231065	0.381523	0.214907	0.0637778	0.102605	0.104349	Down	Chr13	17936428	17955119	+
GS_003199	4.62764	4.68763	4.79408	2.38453	2.39295	3.13624	Down	Chr4	1543307	1550944	+
GS_003220	3.93374	3.57723	3.84345	2.28608	0.954906	2.69165	Down	Chr4	1237994	1242885	-
GS_003221	2.38796	2.14711	2.06556	1.80175	0.85115	1.15998	Down	Chr4	1230865	1236091	-
GS_003248	0.619879	0.575011	0.935164	0.168237	0.113181	0.0977993	Down	Chr5	1560677	1630679	-
GS_003253	0.549667	0.516146	0.660344	0.0358884	0.096028	0.0998926	Down	Chr5	1728893	1753167	+
GS_003295	6.12111	7.66185	6.31721	5.4582	4.22531	4.56075	Down	Chr6	3548443	3549572	+
GS_003304	0.454715	0.811908	0.239664	1.13212	0.847435	0.931079	Up	Chr6	3809343	3817691	-
GS_003333	1.73353	1.67706	1.22388	0.599627	0.962411	0.694438	Down	Chr11	22904976	22907365	+
GS_003440	1.63345	1.06691	0.363525	1.81002	1.98622	2.421	Up	Chr9	9977459	9978382	-
GS_003469	2.50521	2.13284	2.8437	0.832407	0.746182	0.444382	Down	Chr12	22572862	22573228	+
GS_003476	2.08789	1.7597	1.85008	1.24507	1.02701	1.00903	Down	Chr12	22503153	22507529	+
GS_003480	0.352969	0.097184	0	0.23793	0.3916	0.429534	Up	Chr12	22441865	22453017	+
GS_003504	0.605599	0.46572	0.745673	1.71552	0.639836	1.96528	Up	Chr1	15327303	15332010	+
GS_003547	5.85517	5.0378	4.41987	6.3531	5.70848	6.51211	Up	Chr1	15915290	15926682	+
GS_003565	1.37737	1.57777	0.858267	2.38025	1.22529	2.60472	Up	Chr1	16283427	16308538	+
GS_003577	0.148683	0.150113	0	0.884599	0.72555	0.489909	Up	Chr1	16590356	16591634	+
GS_003592	0.871136	0.134944	0.355387	0.0449493	0.0753265	0	Down	Chr1	16763827	16766524	-
GS_003609	2.21194	2.47334	1.7925	3.37839	3.33824	2.46187	Up	Chr1	16958306	16977304	+
GS_003618	0.942613	0.989873	1.95877	0.43218	0.150979	0.184534	Down	Chr5	8152441	8176063	-
GS_003619	0.848816	0.32397	0.466093	0.294304	0.225567	0.0282107	Down	Chr5	8138977	8148104	-
GS_003644	0.0688079	0	0	0.514482	0.116018	0.398707	Up	Chr5	7771972	7774649	-
GS_003674	0.319475	0.379953	0.140938	0.0192837	0.0513258	0.0909815	Down	Chr14	8530192	8538463	+
GS_003694	4.22582	4.06288	4.00892	5.38576	5.15925	5.06972	Up	Chr14	8925233	8965917	+
GS_003716	0.513794	0.352902	0.525354	0.200127	0.103622	0.271608	Down	Chr14	9304006	9317495	+
GS_003724	1.0143	0.454716	0.482436	2.29805	2.32292	0.647891	Up	Chr14	9391182	9392175	+
GS_003727	6.3822	5.95647	5.21846	4.87496	4.33873	4.48118	Down	Chr14	9414702	9417805	+
GS_003729	1.49237	2.08505	1.71399	0.879199	0.97882	0.8191	Down	Chr14	9432040	9476861	+
GS_003822	0.360162	0.169266	0.0969156	0.535315	0.539685	0.28061	Up	Chr11	12869187	12883877	+
GS_003828	4.61912	4.5524	3.72216	7.3159	4.85575	7.69686	Up	Chr11	12966579	12968753	-
GS_003830	0.789123	1.27476	1.36957	0.325879	0.669814	0.559035	Down	Chr11	12998228	13041686	+
GS_003835	1.87669	1.37702	1.36392	2.93	1.80234	2.17701	Up	Chr11	13243551	13268168	+
GS_003850	0.382369	0.435	0.503384	0.138337	0.243639	0.106191	Down	Chr11	13676028	13735265	-
GS_003929	0.532585	0.687013	0.881181	2.20078	2.22182	1.64621	Up	Chr21	20863650	20867758	+
GS_003953	0.1945	0.264896	0.177306	0.950352	0.369033	1.04088	Up	Chr21	20332542	20355895	-
GS_003970	1.30218	2.07983	1.34882	3.20063	2.42741	3.37101	Up	Chr21	19717642	19733690	+
GS_003986	0.975536	1.46429	0.798128	2.12611	1.24999	2.09444	Up	Chr21	19061948	19065904	-
GS_004028	1.19627	0.973936	0.83113	2.46891	1.06303	3.02986	Up	Chr21	18090008	18091637	+
GS_004029	1.75249	1.57799	1.57508	3.1287	1.30835	3.08725	Up	Chr21	18084560	18087689	+
GS_004044	1.39239	1.5825	1.51905	2.68605	1.30394	2.54112	Up	Chr21	17831344	17834394	-
GS_004057	0.812405	0.898416	0.894994	1.61394	1.18821	1.67911	Up	Chr21	17543163	17548860	-
GS_004070	0	0	0	0.274184	0.0131638	0.112704	Up	Chr21	17320286	17331656	+
GS_004072	1.50923	1.67173	1.16871	3.06516	2.59272	2.42837	Up	Chr21	17247330	17299847	-
GS_004076	0.776365	0.436464	0.609834	1.46098	0.649134	1.60649	Up	Chr21	17089833	17092640	+
GS_004082	1.14866	0.828589	0.593902	0.116147	0.099722	0	Down	Chr21	16977354	16978651	-
GS_004099	1.63301	1.17538	1.0278	0.556715	0.543409	0.495118	Down	Chr21	16403269	16406232	+
GS_004143	0.51716	1.3106	0.560236	0.0592631	0.287828	0.107295	Down	Chr4	2676030	2695742	-
GS_004172	0.0502533	0.0165722	0.0262305	0.0849832	0.118693	0.167074	Up	Chr21	5148989	5169913	-
GS_004247	1.10497	1.06695	0.826681	1.86395	1.48655	1.99871	Up	scaffold75.1	1408707	1425492	-
GS_004303	0.382685	0.425681	0.490008	0.0172642	0.0612046	0.136889	Down	Chr22	769553	794058	+
GS_004359	0.829714	0.457458	0.67929	1.52775	0.498036	1.62206	Up	Chr22	19055287	19057205	+
GS_004379	0.189074	0.124881	0.205513	0.0396182	0.0326651	0.0096562	Down	Chr22	17999155	18139785	-
GS_004399	1.02359	0.467007	0.584877	0.176426	0.350848	0.115967	Down	Chr22	16910839	16957363	-
GS_004429	2.79175	2.69254	3.15677	2.08192	1.62014	1.12913	Down	Chr22	15577861	15578980	-
GS_004449	0.899364	0.703036	0.930264	0.307127	0.567333	0.315507	Down	Chr22	14939411	14967364	-
GS_004456	2.54266	2.22159	1.66918	1.54573	1.20779	1.0478	Down	Chr22	14831429	14835872	-
GS_004496	0.634419	1.80309	0.668465	0	0	0	Down	Chr10	12324272	12324890	-
GS_004497	3.15384	4.81612	2.43392	1.2603	1.71888	0.174963	Down	Chr10	12325800	12326572	+
GS_004558	1.21287	0.962741	0.848746	0.207474	0.301274	0.361289	Down	Chr10	13945490	13947122	+
GS_004573	0.302466	0.616013	0.268484	3.65809	0.189232	4.39441	Up	Chr10	14264031	14267988	+
GS_004598	4.85503	5.0699	4.01517	8.73493	6.9862	8.54774	Up	Chr10	14681744	14682439	+
GS_004624	1.94447	1.75199	1.62716	1.05547	1.32404	0.516884	Down	Chr20	14374792	14404783	-
GS_004630	0.151599	0.173271	0.0706835	0.828997	0.0995182	0.669609	Up	Chr20	14286222	14291534	-
GS_004635	1.42685	1.30103	1.23806	0.173563	0.286046	0.554513	Down	Chr20	14248223	14251458	+
GS_004648	1.30244	1.22038	1.16387	0.380803	0.915575	0.521636	Down	Chr20	14061292	14069377	+
GS_004714	0.905604	0.377096	1.02845	0.165266	0.227146	0.29084	Down	Chr20	12908323	12917300	-
GS_004715	0.170997	0.0478061	0.044407	0.520606	0.243927	0.251036	Up	Chr20	12885464	12896716	-
GS_004732	6.9597	5.32826	5.31928	7.54198	7.11355	7.44303	Up	Chr20	12549018	12558938	+
GS_004737	2.03067	1.95764	1.47788	1.17626	0.918083	1.01163	Down	Chr20	12369947	12375629	+
GS_004764	0.596949	0.54011	0.422284	0.860575	0.965823	0.738549	Up	Chr9	12738797	12754240	-
GS_004827	0.400055	0.386914	0.40958	0.747514	0.578189	1.07805	Up	Chr17	10673299	10723105	+
GS_004928	1.97527	1.03054	0.907828	0.426171	0.389616	0.689269	Down	Chr16	13995860	14009699	+
GS_004932	3.00276	2.04123	2.78846	1.88218	1.21822	0.923456	Down	Chr16	14100225	14108323	-
GS_004933	1.22771	1.50529	2.27808	0.109518	0.710475	0.265727	Down	Chr16	14136702	14151787	-
GS_004955	1.4068	0.918265	0.910237	1.98238	2.13295	2.05589	Up	Chr21	259392	267369	-
GS_004964	2.93957	3.53101	2.71618	1.93366	1.11337	1.86518	Down	Chr21	223566	224189	+
GS_004972	1.38398	1.64194	1.54379	0.826772	0.610293	0.848244	Down	Chr21	172410	177020	+
GS_005039	1.14438	0.964661	0.234114	0.128551	0.440636	0.110728	Down	Chr6	7539304	7554328	+
GS_005098	2.24786	1.58473	1.38219	2.71107	1.847	3.45231	Up	Chr11	1102356	1104958	-
GS_005126	0.253537	0.362715	0.675459	1.476	0.504127	1.80595	Up	Chr11	679869	682601	-
GS_005169	0.687739	0.766123	0.544517	0.280786	0.294175	0.298753	Down	Chr11	2236687	2251147	+
GS_005182	5.12222	4.5541	3.77396	5.56893	5.57845	5.92776	Up	Chr11	2464526	2467735	+
GS_005203	0.969402	1.04749	0.648047	1.29797	0.922985	1.93457	Up	Chr11	2811741	2821391	-
GS_005252	1.65869	1.19444	0.402153	0.16451	0.308742	0.334779	Down	Chr11	3355296	3360030	+
GS_005315	0.219942	0.27855	0.256461	0.0685897	0.0400768	0.0673794	Down	Chr11	4266699	4277722	+
GS_005317	0.360785	0.364285	0.375063	0	0	0	Down	Chr11	4280576	4282016	+
GS_005320	1.6751	1.52604	1.28293	2.1133	1.90331	2.31855	Up	Chr11	4321865	4331478	+
GS_005349	0.034109	0.00673715	0.021611	0.124633	0.179184	0.319392	Up	Chr2	11048482	11074932	+
GS_005410	0.0932553	0.0735838	0.0197955	0.299462	0.325681	0.15738	Up	Chr2	12529197	12538083	-
GS_005414	0.0645919	0.111416	0.0203852	0.21941	0.13175	0.13002	Up	Chr2	12603068	12632659	-
GS_005431	0.858359	1.26158	1.01311	0.382151	0.55468	0.440669	Down	Chr2	13273616	13322463	+
GS_005448	0.649001	0.693193	0.664842	0.327367	0.230557	0.258803	Down	Chr2	13610515	13619031	+
GS_005470	0.271751	0.0587739	0.528303	0	0	0	Down	Chr2	14127593	14130059	-
GS_005471	1.78939	1.77178	1.71496	0.864527	0.525341	1.07274	Down	Chr2	14132735	14138196	-
GS_005498	0.896692	1.23339	0.65599	0.199179	0.488695	0.336475	Down	Chr2	14650303	14656126	-
GS_005515	0.871279	0.795404	0.484304	0.200202	0.164625	0.306405	Down	Chr16	15172450	15177401	-
GS_005519	2.27976	1.99494	1.61006	1.22605	0.986695	1.20413	Down	Chr16	15246162	15263380	+
GS_005565	0.71443	1.0293	0.69202	0.146928	0.290304	0.496948	Down	Chr20	3488060	3512849	-
GS_005583	1.09249	0.875103	1.3621	0.441326	0.497059	0.451085	Down	Chr6	14457372	14503094	+
GS_005593	0.08545	0.0329872	0.0177424	0.209225	0.276891	0.196827	Up	Chr6	14192439	14216873	+
GS_005605	0.196131	0.0924016	0.0385593	0.0245483	0.019466	0.0395168	Down	Chr6	13942186	14020565	+
GS_005614	2.72838	2.71716	2.46474	3.76823	3.52867	2.89147	Up	Chr6	13749915	13758914	+
GS_005639	0.559644	0.291046	0.10472	0.799853	0.749299	1.00389	Up	Chr23	419682	426230	+
GS_005672	2.13988	2.09912	1.8392	1.31193	0.820974	1.19781	Down	Chr8	3334103	3336544	-
GS_005687	0.639459	0.559964	0.362781	0.878454	1.08097	0.737485	Up	Chr8	3166963	3181075	+
GS_005698	1.50366	1.44247	1.32278	2.56171	1.69336	3.18112	Up	Chr5	21074028	21119001	+
GS_005722	1.6916	1.50813	1.63704	0.58246	0.870079	0.968696	Down	Chr7	24766805	24778793	+
GS_005725	0.017409	0.0342943	0	0.118353	0.0306122	0.288618	Up	Chr7	24821966	24832568	+
GS_005772	1.3304	1.6079	1.85416	0.685944	0.933947	0.887915	Down	Chr2	7670745	7724959	+
GS_005790	5.48185	4.70833	5.05824	3.32205	3.24582	3.30541	Down	Chr1	14921625	14922543	-
GS_005802	0.00208202	0.00200115	0.00423839	0.0365496	0.0099468	0.00862852	Up	Chr1	14608513	14709730	+
GS_005853	0.215344	0.1914	0.175462	0.853493	0.334009	1.26593	Up	Chr19	2425127	2430013	-
GS_005858	0.363337	0.108309	0.0873056	0.392268	0.556335	0.677305	Up	Chr19	2165672	2170246	-
GS_005865	0.828168	1.22304	1.15406	0.60822	0.597474	0.533431	Down	Chr19	2018319	2041770	+
GS_005897	2.58137	2.06517	2.51563	1.40309	1.74536	1.00907	Down	Chr24	3760691	3764522	-
GS_005900	4.51941	4.97572	3.73992	2.53084	2.43475	0.799452	Down	Chr24	3803340	3806113	-
GS_005904	1.10413	0.80359	0.980681	0.153183	0.297461	0.350992	Down	Chr24	3865776	3874208	+
GS_005905	0.0738618	0.646406	0.52685	0.0800354	0.0733358	0	Down	Chr24	3881637	3884873	+
GS_005931	1.676	0.718164	0.676091	2.94935	1.65371	2.22305	Up	Chr24	4594757	4610213	-
GS_005946	0.0846745	0	0	0.573275	0.149367	0.444881	Up	Chr24	4867912	4870504	+
GS_005948	0.788399	0.513916	0.417432	2.36922	1.23626	2.67154	Up	Chr24	4896488	4918007	-
GS_005980	5.74396	4.55418	4.36227	7.08534	6.76869	6.9008	Up	Chr24	5933002	5940855	-
GS_006055	1.51762	1.61967	1.60598	2.92486	1.70262	2.37715	Up	Chr7	29570492	29575628	-
GS_006066	0.944664	1.44479	0.315682	0.0571813	0.233912	0.156275	Down	Chr7	29736480	29739568	+
GS_006112	0.309055	0.159319	0	0.648839	0.49763	0.518876	Up	Chr1	24157073	24159434	-
GS_006114	0.0108997	0.0254112	0.0151945	0.00190011	0.00338378	0	Down	Chr1	23794058	23897515	-
GS_006173	1.18192	0.4459	0.271405	1.61244	2.06291	1.05577	Up	Chr1	22299582	22311935	+
GS_006242	2.36304	2.93836	2.8316	0.328374	0.415941	0.215891	Down	Chr1	2321120	2336352	+
GS_006253	3.42058	3.55162	2.73023	1.57673	2.27833	2.62669	Down	Chr1	2421605	2428656	+
GS_006269	0.555256	0.458459	0.11369	0.949995	0.690467	0.740778	Up	Chr1	2746186	2759120	-
GS_006273	3.02697	2.7132	2.72323	3.94891	2.88012	4.04243	Up	Chr1	2782067	2785495	-
GS_006276	0.0698413	0.093223	0.0292703	0.0165468	0.0213649	0.0139423	Down	Chr1	2814941	2913554	-
GS_006286	3.94233	2.01132	3.94164	2.34108	1.34746	1.26106	Down	Chr1	3083944	3086242	-
GS_006319	1.4976	1.28765	1.88709	0.724446	0.570158	0.969236	Down	Chr19	9687625	9696466	+
GS_006336	0.429573	0.747156	0.677379	1.28656	0.757213	1.71827	Up	Chr19	9881954	9883702	+
GS_006356	2.49281	2.29327	1.99331	0.977513	1.17157	1.59854	Down	Chr19	10181219	10187184	-
GS_006360	1.4294	1.83741	1.45636	2.43076	1.70821	2.49785	Up	Chr19	10223323	10230771	+
GS_006372	4.17137	4.34445	4.04679	5.40865	4.79376	5.14578	Up	Chr19	10614592	10622116	-
GS_006388	0.773652	0.619544	0.871153	0.134199	0.183016	0.245513	Down	Chr16	16443893	16447020	-
GS_006403	2.92752	1.32446	1.47763	3.38258	3.57618	3.18319	Up	Chr16	16639684	16640020	+
GS_006421	1.0051	1.04818	0.793113	1.52384	1.35912	1.6249	Up	Chr17	17700106	17709377	+
GS_006422	2.9344	3.28602	2.40507	4.49595	2.89734	4.15276	Up	Chr17	17721550	17722441	-
GS_006439	4.15225	4.42242	4.50423	3.13119	2.65568	3.68363	Down	Chr15	7919923	7921961	+
GS_006450	0.431634	0.653919	0.386594	0.817432	1.11626	0.781406	Up	Chr15	8251872	8259883	-
GS_006475	0.126418	0.565584	0.380109	0.109901	0.0337487	0.0852196	Down	Chr15	8660403	8681463	-
GS_006477	0.984263	0.70836	0.9693	0.32195	0.104229	0.44058	Down	Chr15	8696181	8703996	-
GS_006491	0.326974	0.533188	0.522694	1.2392	0.401873	1.12929	Up	Chr15	8989656	8997681	-
GS_006494	0.0998996	0.104395	0.052196	0.168579	0.196167	0.266497	Up	Chr15	9137790	9188293	+
GS_006505	2.54709	3.13347	2.84817	1.53596	1.33	1.70277	Down	Chr15	9568739	9571454	+
GS_006508	1.1884	1.57624	1.48668	0.657375	0.648754	0.870291	Down	Chr15	9648383	9672117	-
GS_006522	0.14519	1.80967	1.50754	0.130314	0.0976664	0.366105	Down	Chr15	9899589	9908146	+
GS_006572	0.294843	0.114331	0.10583	0.692831	0.649203	0.345628	Up	Chr18	17422006	17430958	-
GS_006648	0.255326	0.216867	0.119362	0.735993	0.371535	0.564812	Up	Chr23	12786806	12792568	-
GS_006650	0.61299	1.4013	0.198329	2.21061	1.00967	2.48973	Up	Chr23	12799214	12801780	+
GS_006667	0.0998538	0.0587305	0	0.301753	0.496184	0.151936	Up	Chr1	3918649	3927813	+
GS_006670	0.214828	0.320274	0.0213118	0.384671	0.37567	0.40671	Up	Chr1	3952356	3966621	+
GS_006676	3.08323	2.70319	2.91825	1.71384	1.75967	2.15467	Down	Chr1	4051701	4063034	-
GS_006679	4.32348	3.62404	4.18721	2.78895	1.9584	3.69303	Down	Chr1	4083965	4084667	+
GS_006701	0.0469579	8.09352e-07	1.095e-11	0.1872	0.0606062	0.2234	Up	Chr18	14984583	14990599	+
GS_006732	0.044391	0.0527239	0.0457038	0.215544	0.250707	0.0803482	Up	Chr2	19128424	19202444	+
GS_006733	1.21949	1.70442	1.7797	2.58351	2.85861	2.27378	Up	Chr2	19202550	19210807	+
GS_006805	1.17052	0.912713	1.29478	0.682077	0.416081	0.653377	Down	Chr22	10296927	10305826	+
GS_006811	2.06639	1.64715	1.80157	0.898471	0.521166	1.32491	Down	Chr22	10419275	10425887	-
GS_006813	3.52735	2.99334	2.60787	1.98805	2.37998	1.10817	Down	Chr22	10443013	10446314	+
GS_006822	0.913643	0.82695	0.2811	1.18118	1.11124	1.03011	Up	Chr22	10567513	10582314	+
GS_006897	5.60225	4.86343	5.67224	3.9981	3.29243	4.37502	Down	Chr17	24138856	24139267	+
GS_006904	0.0620835	0.0801831	0.0800006	0.0173485	0.0224441	0.0163157	Down	Chr17	24244067	24279031	+
GS_006906	1.98049	1.83242	1.8959	3.15504	2.16972	2.93391	Up	Chr17	24283944	24285005	-
GS_006939	0.0682286	0.185933	0.0463027	0.0520923	2.65456e-10	1.30131e-07	Down	Chr21	6642025	6655661	-
GS_006961	0.311788	0.431411	0.0387329	0.66136	0.32133	0.492339	Up	Chr21	7548459	7570199	+
GS_006968	0.91183	1.17293	0.292694	1.64607	1.2651	1.15932	Up	Chr19	12512376	12523738	-
GS_006975	2.2744	3.47017	2.78076	1.59423	1.86309	1.718	Down	Chr17	1235046	1239831	+
GS_006995	1.26829	1.68452	1.74409	0.422482	0.539728	0.642987	Down	Chr15	2392465	2421594	-
GS_007002	1.79231	2.11814	2.10665	0.487265	0.917045	0.737417	Down	Chr19	7985760	7992706	-
GS_007003	2.12171	1.5338	1.39545	0.882644	0.766288	1.13875	Down	Chr19	7979337	7982815	-
GS_007027	1.51389	2.00654	1.69791	0.800956	1.00632	0.904832	Down	Chr19	7253640	7311712	+
GS_007033	0.411581	0.38067	0.0564196	1.5048	0.447294	0.825408	Up	Chr19	7055792	7060934	+
GS_007065	0.3922	0.232631	0.1296	1.54595	0.187948	2.11536	Up	Chr19	6461255	6463891	-
GS_007071	2.52416	2.84669	2.42488	1.53511	1.77884	1.20635	Down	Chr1	26732009	26749690	+
GS_007115	6.03528	5.57995	4.98442	4.34832	3.71383	4.10976	Down	Chr23	6147664	6151406	+
GS_007126	2.78265	2.70397	1.79135	3.71932	3.02474	3.52523	Up	Chr23	6009365	6017008	-
GS_007129	1.49328	1.56113	1.75255	1.05985	0.487665	0.873987	Down	Chr23	5979211	5981377	-
GS_007130	6.11144	6.02966	6.22272	1.40793	1.33046	1.66493	Down	Chr23	5970959	5977566	+
GS_007148	0.115394	0.0419882	0.0449393	0.00839756	0	0	Down	Chr23	5577376	5598052	-
GS_007180	0.443416	0.463524	0.128789	0.798165	0.638104	0.441656	Up	Chr7	20527818	20539940	+
GS_007186	1.65812	1.52207	0.857163	2.37873	1.85633	1.66367	Up	Chr18	11038413	11059156	-
GS_007212	0.210147	0.304344	0.291949	0.573806	0.362889	0.661686	Up	Chr15	13812530	13870217	-
GS_007215	1.28656	1.34471	0.878696	0.399258	0.858253	0.510118	Down	Chr15	13704318	13766064	+
GS_007248	0.651564	0.338948	0.161718	1.45126	0.767788	1.50375	Up	Chr22	12808992	12812574	+
GS_007253	0.29753	0.260036	0.24726	1.08474	0.227968	1.63727	Up	Chr22	12719154	12736059	+
GS_007268	1.25764	1.00214	1.13377	2.00559	1.27494	1.90593	Up	Chr22	12506777	12511771	+
GS_007284	0.785482	0.747307	0.602122	0.138572	0.310454	0.356257	Down	Chr22	12191025	12208031	+
GS_007298	1.98194	1.77263	1.14525	1.01101	0.78518	0.533123	Down	Chr22	11944156	11952263	-
GS_007361	0.871248	0.73457	1.01701	0.252495	0.342131	0.200745	Down	Chr5	24852832	24872834	+
GS_007373	0	0	0.0273193	0.129386	0.0219211	0.0620186	Up	Chr5	24692089	24712420	-
GS_007389	0.730069	0.761952	1.00559	0.486017	0.286576	0.397774	Down	Chr7	4344281	4368108	+
GS_007407	1.89756	1.91675	1.42014	3.99101	4.95155	2.67433	Up	Chr17	17922772	17925346	-
GS_007417	0.481491	0.658695	0.248393	0.185044	0.118486	0.190991	Down	Chr17	18058412	18066268	+
GS_007436	1.7304	1.63152	1.55435	1.00067	0.304415	0.641954	Down	Chr17	18746901	18750118	-
GS_007453	3.19541	3.01742	3.21891	2.38377	1.60811	2.18428	Down	Chr17	18945756	18948443	-
GS_007460	3.90113	4.58975	3.73259	5.50746	4.44608	5.32	Up	Chr17	19064884	19072927	+
GS_007566	0.677138	0.335549	0.62209	0.224221	0.0344795	0.0842477	Down	Chr21	2050177	2058161	+
GS_007572	0.230858	0.151359	0.221083	0.631314	0.178475	0.689095	Up	Chr21	1959408	1963832	+
GS_007620	1.4361	1.49289	1.41255	0.73686	0.620715	0.767833	Down	Chr15	15575529	15580948	-
GS_007637	0.752724	0.620644	0.349457	1.15542	0.637301	1.37521	Up	Chr15	14295696	14331644	-
GS_007647	1.39191	1.50284	1.21362	0.746985	0.204305	1.18822	Down	Chr9	12789797	12797190	+
GS_007658	1.82625	2.03604	3.03396	0.511605	0.495811	0	Down	Chr9	13044982	13046689	+
GS_007683	3.11644	3.61561	2.43909	1.82426	1.58088	1.35466	Down	Chr17	19868499	19875842	-
GS_007747	0.896575	1.07383	1.06339	0.557108	0.344569	0.485576	Down	Chr3	9190763	9195057	-
GS_007752	2.50589	1.53155	2.16932	0.90735	1.2218	0.719088	Down	Chr3	9301184	9304793	-
GS_007757	4.81841	4.6954	5.02546	3.30363	3.09897	3.40278	Down	Chr3	9364187	9365159	-
GS_007765	3.24367	3.198	3.0211	1.77301	1.61257	2.31689	Down	Chr3	9503061	9503842	-
GS_007796	0.110834	0.0156634	0.0780808	0.000373137	0.00743176	3.49173e-14	Down	Chr23	15108487	15131589	+
GS_007831	0.0486761	0.123363	0.0249398	0.259924	0.10797	0.1909	Up	Chr23	14037460	14067481	-
GS_007853	0.14183	0.068747	0.00931369	0.262143	0.158843	0.106674	Up	Chr24	2031123	2052601	-
GS_007858	0.0408898	0.0281157	0.0309631	0	0	0.00573615	Down	Chr24	2192626	2229323	-
GS_007871	2.62301	2.60764	2.63472	1.48487	1.28797	2.20597	Down	Chr6	11692856	11709854	-
GS_007901	2.76666	2.87836	2.41963	1.74266	1.94092	1.5195	Down	Chr6	12522391	12526836	-
GS_007924	0.0781732	0.089215	0	0.316707	0.0743914	0.339026	Up	Chr9	1816170	1828322	-
GS_007928	1.33149	0.858667	1.20399	0.19644	0.782835	0.159266	Down	Chr9	1886368	1896869	-
GS_007931	0.405804	0.371781	0.100934	1.39507	0.515569	1.23844	Up	Chr9	1962799	1965010	+
GS_007950	1.24751	0.765098	1.01061	1.72389	1.35856	1.81619	Up	Chr9	2308901	2312070	+
GS_007972	3.64572	2.88915	3.32068	1.82989	2.26437	2.02312	Down	Chr4	8106129	8110553	+
GS_007990	0.418717	0.376792	0.612159	0.0802031	0.180841	0.143568	Down	Chr19	6095949	6100643	-
GS_007993	1.62611	1.65409	2.17324	0.679153	1.10418	0.913941	Down	Chr19	5953098	5970872	-
GS_007998	1.66904	1.06882	1.38153	0.689104	0.652197	0.508273	Down	Chr19	5882547	5890470	-
GS_008005	1.52343	0.458803	0.525636	3.82427	3.08922	2.70501	Up	Chr19	5497332	5549022	-
GS_008019	2.82184	2.06438	2.69081	1.07678	0.793243	1.38367	Down	Chr19	5196805	5199383	-
GS_008020	1.7104	1.75165	1.62677	2.73605	1.56046	2.83485	Up	Chr19	5174038	5194592	+
GS_008034	0.250577	0.155423	0.0471616	0.00943682	0.0254675	0.0429898	Down	Chr6	8680961	8697292	+
GS_008040	1.00225	0.852345	0.374967	0.328539	0.247481	0.278568	Down	Chr6	8751151	8756452	+
GS_008045	0.0426423	0.174631	0.0466539	0.563667	0.175958	0.457251	Up	Chr6	8935617	8946275	-
GS_008074	4.37713	4.02693	4.36808	3.12586	2.83882	2.81121	Down	Chr9	11394388	11398237	+
GS_008091	1.33655	0.780119	1.35112	0.179658	0.115257	0.157014	Down	Chr9	11164093	11184476	-
GS_008107	0.00546803	0	0.0115911	0.0929515	0.0442902	0.0139464	Up	Chr12	13158972	13188113	-
GS_008108	0	0.00903012	0.00960478	0.0456957	0.0485178	0.0347728	Up	Chr12	13138130	13157001	+
GS_008119	0.627343	0.872653	0.646368	0.390371	0.239501	0.345502	Down	Chr12	13041707	13050546	-
GS_008122	0.0758403	0.146241	0.116232	0.450366	0.258016	0.60411	Up	Chr12	13021142	13025482	+
GS_008208	0.581861	0.371881	0.258537	0.2362	0.115573	0.134629	Down	Chr8	2404759	2439553	+
GS_008269	0.0444552	0.0449087	0.0464064	0.601344	0.0360113	0.591097	Up	Chr2	16111125	16113342	-
GS_008325	6.88096	6.64706	6.87723	5.38977	4.81812	6.00726	Down	Chr2	15091681	15092548	+
GS_008334	0.939519	1.04192	0.90301	0.18683	0.617967	0.347038	Down	Chr9	13500066	13508026	-
GS_008335	0.391388	0.689795	0.371533	0.101529	0.281484	0.229639	Down	Chr9	13585174	13627261	+
GS_008353	0.221019	0.139704	0.243276	0.534131	0.300528	0.470451	Up	Chr1	18240221	18252116	-
GS_008354	0.196342	0.275198	0.116909	0.0405503	0	0.0579461	Down	Chr1	18257397	18265008	-
GS_008371	2.45563	2.37986	2.72966	1.16705	0.867017	1.29344	Down	Chr1	18360703	18367695	+
GS_008375	1.25002	1.26868	1.33689	0.70344	0.158044	0.930278	Down	Chr1	18414033	18499939	+
GS_008393	1.78248	2.05448	2.77336	0.996956	0.729191	0.885539	Down	Chr16	8560308	8570148	-
GS_008400	2.47524	2.40445	3.08103	1.5019	1.03151	1.55724	Down	Chr16	8322183	8344171	-
GS_008409	1.10426	1.21942	1.10135	0.240981	0.408478	0.515953	Down	Chr16	7897077	7902317	+
GS_008410	0.0356292	0.0398624	0.042001	0.112725	0.0907827	0.0711392	Up	Chr16	7827770	7892493	+
GS_008420	0.289149	0.34041	0.195191	0.717393	0.773665	0.65214	Up	Chr16	7541044	7551219	+
GS_008487	3.44273	2.4031	3.19603	1.56545	0.988447	1.67258	Down	Chr15	6662290	6670124	-
GS_008579	2.95476	3.045	3.10517	2.00168	1.52054	2.24087	Down	Chr14	10688852	10689911	-
GS_008603	0.148151	0.15945	0.00854708	0.256209	0.251743	0.195442	Up	Chr7	27869505	27887447	-
GS_008616	2.14268	1.16764	2.08685	2.87393	2.68978	2.69029	Up	Chr4	3402112	3417172	+
GS_008624	0.587107	0.6381	0.311966	0.710501	0.954709	0.869172	Up	Chr4	3515579	3532119	+
GS_008634	0.358043	0.46755	0.297832	0.706106	0.543521	0.84791	Up	Chr4	3647549	3659328	-
GS_008660	3.06441	2.96026	2.68919	1.54949	1.05775	2.12727	Down	Chr4	4214251	4216536	+
GS_008666	2.18502	2.79061	2.11223	0.806257	0.798375	1.98973	Down	Chr4	4388860	4390486	-
GS_008704	0.123768	0.108031	0.0333498	0.312861	0.401673	0.293902	Up	Chr4	5236064	5246296	+
GS_008722	3.0525	3.45672	3.25022	2.50197	2.07655	1.65183	Down	Chr4	5505181	5508761	-
GS_008731	0.355502	0.084056	0.117922	0.0784479	0	0	Down	Chr4	5712642	5721559	-
GS_008732	0.50626	0.208098	0.686062	0.0930265	0.163344	0.0693495	Down	Chr4	5725162	5796511	-
GS_008776	5.73507	6.06294	5.81267	4.57265	3.86781	5.0735	Down	Chr4	6661229	6670699	-
GS_008778	0.822583	0.586456	0.407584	1.49085	0.572262	1.25927	Up	Chr4	6676932	6691975	-
GS_008779	2.52142	2.33475	1.21278	3.49761	2.31838	3.33655	Up	Chr4	6693006	6693793	-
GS_008788	0.149169	0.150397	0.0337853	1.33086	0.0789384	1.92728	Up	Chr4	6822467	6826190	-
GS_008826	1.97518	1.69282	2.007	0.636777	1.46181	0.56122	Down	Chr4	7482485	7484562	+
GS_008847	6.93717	5.93048	5.3606	7.89088	7.54001	7.81518	Up	Chr1	91504	95376	-
GS_008864	0.0809048	0.0206276	0.0218773	0.12149	0.26886	0.136044	Up	Chr10	6781196	6789190	+
GS_008870	4.95279	4.77332	4.77931	3.63991	2.97942	2.62256	Down	Chr10	6747720	6749001	+
GS_008882	1.65926	1.35905	1.25264	0.354313	0.408885	0.35191	Down	Chr10	6641323	6643415	+
GS_008920	1.23966	1.95928	1.70844	0.66759	0.718512	1.17176	Down	Chr13	6334577	6340623	-
GS_008929	5.20755	4.34561	2.10393	0	2.52515	1.32655	Down	Chr13	5875832	5876438	-
GS_009008	2.35534	2.00758	2.21937	0.836517	0.8333	1.92007	Down	Chr5	325096	327353	-
GS_009104	1.5697	1.50355	1.14778	2.25464	1.35914	2.46864	Up	Chr13	12554033	12567108	-
GS_009126	1.39818	1.21335	1.11991	2.2789	1.26563	2.26693	Up	Chr13	11995084	12002507	-
GS_009136	1.7222	0.894001	0.768757	2.48886	1.30602	2.18347	Up	Chr13	11765041	11773483	+
GS_009142	0.443153	0.257499	0.337714	0.108964	0.0977625	0.155465	Down	Chr13	11552909	11566148	+
GS_009143	2.02116	2.52826	2.11747	0.605779	1.64751	1.14192	Down	Chr13	11535203	11551291	+
GS_009144	5.21841	5.2952	5.11989	3.95736	4.33499	2.47819	Down	Chr13	11528245	11531993	-
GS_009176	1.34143	0.714658	0.784661	0.208475	0.120907	0.216385	Down	Chr13	10593434	10602417	-
GS_009240	0.2617	0.400216	0.214613	0.424357	0.636369	0.610413	Up	Chr18	4709534	4740248	+
GS_009249	0.966909	0.855006	1.20278	0.502832	0.440654	0.529695	Down	Chr18	4918937	4996344	+
GS_009285	1.29822	1.34053	1.31901	2.24813	1.40548	2.87608	Up	Chr18	5975971	5998088	-
GS_009306	2.23235	2.32994	1.71427	3.43276	2.57404	3.90659	Up	Chr18	6171644	6174931	+
GS_009331	1.7037	1.54844	1.89254	3.34299	1.65322	3.42472	Up	Chr16	9753897	9755701	+
GS_009338	1.52728	1.45169	1.16537	0.47388	0.405024	0.417082	Down	Chr23	28660165	28662778	+
GS_009355	3.21937	3.36251	2.77095	2.10962	1.06006	2.3153	Down	Chr23	28437816	28440351	+
GS_009399	0.271837	0.190034	0.0706338	0.66391	0.389326	0.486365	Up	Chr22	6848168	6857313	+
GS_009465	1.53759	1.22374	0.986877	2.37527	1.79981	1.5832	Up	Chr16	14368567	14377112	-
GS_009494	0.426908	0.408804	0.311871	0.688099	0.549274	1.02376	Up	Chr20	9751814	9758227	+
GS_009498	0.644093	1.72116	0.987417	2.80361	1.60532	2.97329	Up	Chr20	9730664	9732239	+
GS_009546	0	0	0	0.352595	0	0.337916	Up	Chr20	9283982	9286366	-
GS_009561	2.90654	2.77818	2.56426	4.13501	2.92437	4.53399	Up	Chr20	8926471	8927541	+
GS_009619	3.02166	2.88165	3.02966	4.47577	3.82266	5.24039	Up	Chr4	17284677	17285085	-
GS_009632	8.41471	8.24865	7.80106	6.70122	6.6779	6.9916	Down	Chr2	19531042	19534263	+
GS_009652	2.27178	1.15773	2.19365	3.66002	3.61009	2.41308	Up	Chr2	19858870	19868166	-
GS_009670	0.458085	0.706554	0.291477	0.13334	0.231873	0.0789852	Down	Chr2	20202685	20208964	-
GS_009687	1.24065	1.86788	0.869492	0.380733	0.732397	0.621536	Down	Chr2	20554213	20562088	+
GS_009699	0.544245	0.669404	0.30071	1.08175	1.07406	1.27208	Up	Chr2	20770554	20793337	-
GS_009718	1.42165	0.882075	0.935289	2.32992	1.5071	1.4594	Up	Chr6	8323817	8342819	+
GS_009720	2.40287	1.95303	2.66109	0.940402	0.812502	1.14433	Down	Chr6	8392232	8394834	+
GS_009724	3.54593	3.61074	3.91269	2.29696	1.78312	2.14969	Down	Chr6	8422857	8423824	+
GS_009730	5.13073	5.33866	5.11907	4.48534	2.6306	4.47856	Down	Chr6	8523880	8524313	-
GS_009815	1.13956	0.937285	0.681207	0.383133	0.249221	0.261475	Down	Chr24	22221196	22225041	+
GS_009819	2.26953	1.88458	1.06582	1.22785	0.981861	0.858914	Down	Chr24	22185891	22194527	-
GS_009826	0.0361937	0.125068	0.218549	0.678284	0.31939	0.484738	Up	Chr24	22124049	22131970	+
GS_009853	0.652627	1.89508	1.64925	0.2818	0.48177	0.780575	Down	Chr20	1363253	1364791	+
GS_009860	5.96457	4.81891	4.63068	8.5612	6.22637	7.6281	Up	Chr20	1320870	1321515	-
GS_009879	5.08991	4.48231	4.52421	5.79962	4.92861	6.05696	Up	Chr15	17622788	17630789	-
GS_009899	0.171671	0.245497	0.065736	0.543813	0.250803	0.323471	Up	Chr10	16918465	16930604	+
GS_009901	1.17461	0.851949	1.22112	0.493256	0.695499	0.445516	Down	Chr10	16984316	16999142	-
GS_009910	0.249209	0.0177749	0.0643981	0.811984	0.975213	0.809136	Up	Chr10	17291912	17306156	-
GS_009916	0.285548	0.439811	0.0705133	0.65976	0.368387	0.652151	Up	Chr10	17395064	17419118	+
GS_009931	6.38944	5.58038	6.44093	4.78279	4.4314	4.94303	Down	Chr10	17688098	17691421	-
GS_009938	0.313678	0.398116	0.176223	0	0	0	Down	Chr10	17745616	17751376	-
GS_009941	1.08409	1.99375	1.32968	0.283553	0.552955	0.427231	Down	Chr10	17805620	17807021	+
GS_009947	0.176932	0.801194	1.48601	0	0	0	Down	Chr10	17876680	17883816	-
GS_009970	2.19231	2.15291	1.95161	3.09311	1.96455	3.60975	Up	Chr10	18354835	18358578	-
GS_010003	0.535766	0.53981	0.366523	0.678879	0.681827	0.949761	Up	Chr10	19403419	19434684	-
GS_010020	0.127619	0.126984	0.20289	0.417511	0.343529	0.405213	Up	Chr10	19859043	19870937	-
GS_010036	1.33622	1.5579	1.1388	0	0.41006	0	Down	Chr14	4687994	4689529	+
GS_010050	1.00742	0.922872	1.03834	1.92116	1.46935	1.75044	Up	Chr14	4949281	4953313	+
GS_010067	0.959172	0.83416	0.393207	1.37322	1.27972	0.839434	Up	Chr9	14344085	14393094	+
GS_010079	3.47524	3.28458	3.55646	2.53037	1.48692	2.69993	Down	Chr9	14555616	14582403	-
GS_010150	2.15965	2.02436	1.87511	3.03884	2.15994	3.20259	Up	Chr5	10109261	10122947	-
GS_010156	1.55359	1.33932	1.12443	0.893039	0.360665	0.467134	Down	Chr5	10024866	10039618	-
GS_010174	0.962847	1.08905	0.885604	2.99338	0.65191	3.03836	Up	Chr5	9649310	9656374	-
GS_010210	0.186548	0.0949206	0.223245	0.320527	0.464865	0.306152	Up	Chr2	1744482	1783970	+
GS_010218	0.0181638	0.120413	0.055865	0.200215	0.204785	0.174702	Up	Chr2	2301950	2312603	-
GS_010268	1.22716	1.17482	1.00293	2.29359	1.02466	2.00451	Up	Chr2	3853914	3863187	-
GS_010308	0	0.037643	0.026939	0.133479	0.106723	0.117058	Up	Chr17	17244485	17258751	+
GS_010321	3.10278	2.72164	2.21198	1.77633	1.63022	1.69838	Down	Chr17	17105126	17109596	+
GS_010327	1.38068	1.17837	0.898182	2.19211	1.1715	2.42442	Up	Chr17	17062971	17071450	+
GS_010334	0.227535	0.227812	0.319288	0.138493	0.0867542	0.0672036	Down	Chr17	16767148	16817677	-
GS_010335	0.797156	0.54044	0.726244	0.190149	0.329458	0.416131	Down	Chr17	16745729	16764577	+
GS_010339	1.98741	1.40098	1.47285	1.0244	0.589153	0.490732	Down	Chr17	16652252	16653510	+
GS_010353	0.125753	0.00980233	0.0105249	0.480173	0.277921	0.169687	Up	Chr14	67116	85864	-
GS_010354	0.0564823	0.0281582	0	0.256133	0.339835	0.0656317	Up	Chr14	86777	98365	-
GS_010374	0.881312	0.899082	0.998664	1.62349	1.12933	1.66502	Up	Chr14	527669	531677	-
GS_010377	0.772169	0.663064	0.521175	1.49469	0.669789	1.64914	Up	Chr14	543518	549999	+
GS_010378	1.56988	2.71009	2.54912	0.653508	1.02035	0.967728	Down	Chr14	555301	571764	-
GS_010419	2.57951	2.81048	2.5409	1.62315	1.39384	1.9272	Down	Chr10	21474094	21492161	-
GS_010425	0.381205	0.313923	0.154935	0.136848	0.115683	0.0352625	Down	Chr1	25899688	25912241	+
GS_010434	3.8825	3.25849	2.99946	2.5563	2.07548	2.49442	Down	Chr1	26243203	26244842	-
GS_010460	2.49037	2.34161	1.43823	1.18564	1.15266	0.602953	Down	Chr23	7717050	7719573	+
GS_010463	0.580648	0.98685	0.404965	0.85224	1.47353	1.73625	Up	Chr23	7679965	7690612	-
GS_010486	1.23483	1.47056	1.07423	2.54989	1.9303	2.25533	Up	Chr23	7004434	7010859	+
GS_010513	1.78876	1.62587	1.14289	2.54061	2.58151	2.61719	Up	Chr5	2834011	2840283	-
GS_010540	3.63642	3.70974	4.03139	2.7036	2.65857	1.87275	Down	Chr5	2551321	2559314	+
GS_010544	0	0.0878913	0	0.290817	0.045475	0.287637	Up	Chr4	15902038	15907169	+
GS_010550	0.450162	0.317136	0.223639	0.826003	0.894356	0.448327	Up	Chr12	8417503	8467582	+
GS_010555	2.4825	2.43238	1.96287	2.93645	2.69578	3.35826	Up	Chr12	8197111	8200632	+
GS_010564	1.27342	2.17762	1.77689	1.02237	0.58768	1.32751	Down	Chr12	8145253	8150734	+
GS_010644	2.60248	2.93206	2.61066	1.77628	1.47598	1.82418	Down	Chr12	6640843	6651125	+
GS_010648	1.55465	1.13176	1.6511	0.686896	0.485046	0.255506	Down	Chr12	6565656	6589570	+
GS_010661	1.08738	1.06864	1.15888	0.488556	0.0703185	0.466333	Down	Chr23	1492336	1494129	-
GS_010667	0.010938	0.0107382	0	0.132394	5.9005e-05	0.097638	Up	Chr23	1598338	1631679	+
GS_010675	3.97492	1.92605	0.174993	0	0.0763279	0.0992587	Down	Chr18	1439583	1450616	-
GS_010684	2.85896	1.96505	1.71925	0.748328	1.71119	0.751316	Down	Chr18	1525996	1527308	+
GS_010715	0.00206551	0.00197938	0.00105015	0.0217232	0.0116826	0.0209639	Up	Chr18	2327235	2515154	+
GS_010741	2.12686	2.91699	2.0085	1.44617	1.27072	1.01892	Down	Chr2	8444673	8455535	-
GS_010743	0.246959	0.180527	0.0395861	0.518125	0.224461	0.588931	Up	Chr2	8470242	8489615	-
GS_010768	2.25124	2.78258	1.37847	2.67283	3.40604	3.24277	Up	Chr2	8972801	8976057	-
GS_010786	7.07262	7.14104	6.51091	6.04116	4.17506	4.83692	Down	Chr8	75562	76267	+
GS_010790	3.49498	3.39709	2.62751	1.97137	2.15006	1.91545	Down	Chr8	110800	118847	-
GS_010828	0.718486	0.796687	0.307758	1.2741	1.11379	1.44278	Up	Chr23	9983228	9984799	+
GS_010861	3.35672	2.82154	2.13482	1.93535	1.36451	1.25266	Down	Chr23	9527258	9532552	+
GS_010880	0.337847	0.209915	0.223	0.0944477	0.069569	0.104594	Down	Chr23	9117859	9146071	+
GS_010892	5.97591	5.52939	6.15872	3.34276	4.01906	3.48025	Down	Chr23	8981398	8984555	-
GS_010897	0.866326	0.466318	0.322124	0.177304	0.0554916	0.116063	Down	Chr23	8916151	8918617	+
GS_010898	2.00632	2.16878	1.89518	0.810867	1.53154	1.09002	Down	Chr23	8909470	8913756	+
GS_010929	1.43346	1.47963	1.72101	0.864457	0.750316	0.82422	Down	Chr1	20630932	20635245	+
GS_010966	3.44554	3.86159	3.84508	2.04596	1.82465	2.13987	Down	Chr16	17199302	17202871	+
GS_010968	1.92361	1.78269	2.42116	0.834766	1.11923	0.751218	Down	Chr16	17223682	17268641	-
GS_010972	2.77655	2.72832	3.81934	0.146468	0.413043	0	Down	Chr16	17281346	17282714	-
GS_010973	0.392325	0.323176	0.53257	0.150683	0.0540991	0.0801121	Down	Chr16	17286397	17306273	+
GS_010993	2.02011	2.10052	2.31238	1.13844	0.89569	1.65966	Down	Chr16	17578261	17583824	-
GS_010994	2.14259	1.87498	2.76831	1.02844	0.860529	0.841982	Down	Chr16	17610892	17612228	+
GS_011019	2.43658	1.71138	1.91267	4.58182	4.78893	4.64866	Up	Chr10	7250811	7298021	+
GS_011034	0.732305	0.314459	0.482055	1.64979	0.66557	2.20263	Up	Chr10	7458446	7460819	+
GS_011065	1.60192	1.29478	1.13751	0.7743	0.227905	0.907829	Down	Chr10	7942323	7945050	+
GS_011072	1.20402	0.861477	1.12833	2.60533	1.34635	1.98905	Up	Chr10	8032150	8055065	-
GS_011084	1.03893	0.998202	0.576016	0.370234	0.373121	0.443486	Down	Chr10	8379429	8405953	-
GS_011093	3.65753	2.81565	3.09371	5.32486	3.13821	5.25691	Up	Chr1	26652029	26655742	-
GS_011108	0.0972159	0.105324	0.144031	0.268975	0.399905	0.398275	Up	Chr6	18034895	18052746	-
GS_011116	1.29614	0.960566	1.18101	2.53252	1.73975	1.85558	Up	Chr6	17811564	17813337	-
GS_011119	3.29682	2.98661	2.78137	2.44402	1.88901	1.72457	Down	Chr6	17705733	17726051	-
GS_011123	1.97978	0.91358	1.1957	3.32321	2.98681	3.26768	Up	Chr6	17643931	17650454	+
GS_011134	1.25226	0.80187	0.599254	2.44981	1.7495	1.4498	Up	Chr6	17465307	17467038	-
GS_011182	3.98686	4.05026	2.72238	5.27535	4.8823	5.19729	Up	Chr17	9013510	9021578	+
GS_011185	0.936232	1.04713	1.45803	0.284097	0.337834	0.357271	Down	Chr17	8985206	8988844	+
GS_011194	0.582976	0.151414	0.701116	0.152609	0.0648341	0	Down	Chr17	8846233	8848720	-
GS_011201	1.07691	0.783449	0.856539	2.08567	1.46058	1.73391	Up	Chr17	8523886	8526635	+
GS_011205	2.55409	2.57412	3.35192	0.972556	1.79438	0.264841	Down	Chr17	8492183	8496868	-
GS_011214	3.71539	3.47302	2.56189	2.3523	2.39962	1.85205	Down	Chr17	8406506	8409339	-
GS_011222	3.50929	3.0754	2.89755	2.33983	2.09212	1.70553	Down	Chr17	8270437	8271242	+
GS_011261	0	0	0	0	0.230236	0.150771	Up	Chr17	7386028	7391401	+
GS_011271	3.33181	0.892007	3.16418	0.251328	0.221431	0.0635285	Down	Chr17	7277001	7279143	-
GS_011278	4.15479	4.09083	3.32952	2.88098	2.69064	2.61458	Down	Chr6	9149816	9152313	+
GS_011282	4.26655	4.16761	4.39601	2.44972	1.45589	3.62742	Down	Chr6	9187206	9187890	-
GS_011297	1.22822	0.83159	1.19347	0.391469	0.388493	0.309895	Down	Chr6	9455554	9461302	-
GS_011322	0.125789	0.218923	0.154249	0.0298737	0.0957161	0.0168405	Down	Chr6	10093170	10117720	-
GS_011327	0.0913508	0.170768	0.048583	0.271004	0.199739	0.498682	Up	Chr5	25691604	25700301	+
GS_011339	2.83984	3.51066	2.35735	5.93609	5.85315	3.71902	Up	Chr5	25587802	25590291	-
GS_011344	4.35425	4.22367	4.76239	2.65577	0.83724	3.38857	Down	Chr5	25554460	25555039	-
GS_011345	6.72062	6.46733	6.3141	5.3045	5.16806	5.13914	Down	Chr5	25551461	25552004	+
GS_011352	1.65782	2.06218	0.380023	3.65473	2.70838	2.61577	Up	Chr5	25456273	25463680	-
GS_011383	0.898074	0.755893	0.526319	2.08286	1.00823	2.81593	Up	Chr5	8961998	8979275	-
GS_011393	0	3.43728	1.71464	0	0	0	Down	Chr6	10493651	10493888	+
GS_011421	0.294753	0.210412	0.0264519	0.502084	0.644435	0.3012	Up	Chr19	10806657	10827894	+
GS_011459	1.06264	1.23803	0.997348	0.520481	0.458012	0.603128	Down	Chr13	3109396	3128111	+
GS_011465	9.5233	7.60867	7.34047	10.3503	9.99404	10.1738	Up	Chr13	3315186	3316748	-
GS_011471	0.522099	0.21876	0.551637	0.0934517	0	0.241613	Down	Chr13	3430871	3436475	+
GS_011492	1.90617	2.2591	2.20156	3.12864	3.07892	2.22641	Up	Chr3	12783181	12786917	-
GS_011503	0.902743	0.585322	0.48755	1.66242	1.25681	1.15251	Up	Chr3	12381474	12398804	-
GS_011515	2.29043	1.97756	2.05894	1.09161	0.749364	1.39518	Down	Chr3	12175543	12177876	+
GS_011556	0.291037	0.258979	0.259581	0.706185	0.569212	0.46501	Up	Chr13	19828688	19837078	+
GS_011576	2.72284	2.34739	2.24525	3.50627	2.64358	4.01772	Up	Chr13	19632105	19637982	-
GS_011579	0.111327	0.135214	0.0250173	0.478249	0.265512	0.14147	Up	Chr13	19593809	19606737	-
GS_011589	2.82555	2.7819	2.90298	2.24463	1.83577	1.20227	Down	Chr13	19518286	19520733	-
GS_011590	4.58042	4.71666	4.88123	3.18314	3.60413	3.23137	Down	Chr13	19510663	19516359	-
GS_011597	0.242479	0.318262	0.347378	0.722211	1.17807	0.952677	Up	Chr13	19449728	19451940	+
GS_011603	1.94757	2.03903	1.72987	0.97132	0.922711	0.976906	Down	Chr13	19410466	19414501	-
GS_011620	0.0446294	6.96805e-05	0	0.569772	0.154312	0.560007	Up	Chr13	19244074	19246616	-
GS_011622	0.855904	0.864006	1.00155	0.197347	0.401567	0.25748	Down	Chr7	23965166	23985319	+
GS_011628	2.98372	2.29904	2.33705	1.77699	0.581581	1.60862	Down	Chr7	23895731	23897650	-
GS_011632	3.18245	2.73569	3.40244	2.18918	1.02444	2.47235	Down	Chr7	23863339	23867025	+
GS_011719	1.79083	1.60548	1.38487	0.958238	0.592689	1.04332	Down	Chr10	9412714	9419076	+
GS_011724	0.0388347	0.0340301	0.00361949	0.0326428	0.0879205	0.08727	Up	Chr10	9458213	9511710	+
GS_011760	3.74129	3.50093	3.24951	2.53657	1.36729	2.02941	Down	Chr10	1343902	1346553	+
GS_011818	0.687444	0.543998	0.391439	0.203505	0.190949	0.26255	Down	Chr14	3934051	3963322	+
GS_011834	0.916153	0.926438	0.910813	1.63057	0.850736	2.15213	Up	Chr13	13085583	13090934	-
GS_011837	0.282207	0.225454	0.238272	0.407598	0.537158	0.775449	Up	Chr13	13129914	13153401	+
GS_011848	0.8053	0.873131	0.810609	1.39219	0.999307	1.77711	Up	Chr13	13346684	13360458	+
GS_011874	0.813438	0.297867	0.150586	1.04573	0.830217	1.21392	Up	Chr13	13822111	13828927	+
GS_011876	4.74632	3.84663	3.94352	3.14207	3.20741	2.85959	Down	Chr13	13884043	13938349	-
GS_011894	4.50907	4.33521	4.60343	5.55337	4.32198	6.08106	Up	Chr13	14325485	14326823	-
GS_011901	0.232501	0.179922	0.609463	0.858623	0.593579	0.737893	Up	Chr13	14463080	14470369	+
GS_011919	1.7496	1.31547	1.35878	0.332601	0.512804	0.800721	Down	Chr24	130197	137056	-
GS_011930	0.724308	0.792183	0.675218	2.67648	1.84771	1.32698	Up	Chr24	784506	797755	+
GS_011948	0.903181	0.503155	0.509574	0.252822	0.160485	0.123804	Down	Chr24	1630035	1679714	-
GS_011951	9.61028e-16	0.993156	0.325161	1.8755e-09	0	0	Down	Chr20	2015578	2017846	+
GS_012001	1.1713	0.738126	0.348597	1.66837	1.70096	0.926835	Up	Chr9	5049761	5052894	-
GS_012041	0.189775	0.193944	0.160302	0.063756	0.0837647	0.0156533	Down	Chr21	3268294	3288184	+
GS_012048	4.07071	3.80394	4.02506	2.35036	2.27414	3.55151	Down	Chr6	17043207	17047712	+
GS_012051	8.32392	8.16912	7.5978	6.93894	6.27832	6.81902	Down	Chr6	17066670	17067684	+
GS_012078	2.65044	2.44557	2.26337	3.71426	2.67552	3.91064	Up	Chr6	13061630	13074960	+
GS_012090	3.80121	3.57062	3.06864	2.87324	1.98329	2.48285	Down	Chr6	12782370	12786023	-
GS_012096	1.23371	1.09266	1.64951	0.629778	0.45221	0.651445	Down	Chr11	19129445	19156424	-
GS_012120	5.88978	5.88333	5.81972	4.58593	4.37875	4.66991	Down	Chr11	18641070	18641646	-
GS_012162	2.24678	2.96222	2.42217	1.19663	1.11716	1.27571	Down	Chr11	17353471	17361125	-
GS_012194	0.453473	0.28709	0.635362	0.0503482	0.0390118	0.0529976	Down	Chr11	16716430	16821900	+
GS_012199	1.42921	1.15704	1.32593	0.538161	0.526482	0.523191	Down	Chr11	16639456	16649570	-
GS_012202	0.44315	0.283495	0.272197	0.930625	0.441773	0.536728	Up	Chr24	22803582	22811505	+
GS_012212	0.502777	0.73536	0.52205	1.17071	1.05569	0.776881	Up	Chr24	23040978	23078191	+
GS_012222	0.985253	0.522347	0.961039	0.360301	0.118755	0.32165	Down	Chr5	21719572	21723669	-
GS_012247	0.354933	0.30708	0.502878	0.0283788	0.0964737	0.0815098	Down	Chr1	24400866	24406649	+
GS_012252	1.29157	1.28807	1.37874	2.4877	1.76237	1.87908	Up	Chr1	24478529	24481232	-
GS_012259	0.918899	0.679515	0.732293	1.37123	1.09942	1.17088	Up	Chr1	21937466	21956217	-
GS_012275	0.298481	0.189906	0.11943	0.0487772	0.106147	0.0567111	Down	Chr1	21392171	21428771	-
GS_012279	0.0610921	0.0589138	0.0495821	3.3502	0.33303	3.14273	Up	Chr1	21314715	21328012	-
GS_012302	0.351267	0.372098	0.377052	0.0739436	0.00949536	0	Down	Chr8	9604677	9623463	-
GS_012309	0.220208	0.0254826	3.14507e-06	0.60774	0.240873	0.611244	Up	Chr8	9458834	9479872	-
GS_012332	2.29469	2.43548	2.37636	1.09325	1.15713	0.876435	Down	Chr24	3110328	3111915	+
GS_012349	0.189054	0.175466	0.0332484	0	0.0681092	0.0189238	Down	Chr17	20379962	20395003	-
GS_012364	1.3324	1.39188	1.58445	0.66159	0.572188	0.716712	Down	Chr17	20574185	20579677	+
GS_012399	0.391115	0.373566	0.305009	0.906655	0.55439	0.442031	Up	Chr5	23459484	23471290	-
GS_012436	1.43367	1.39171	1.72373	0.197063	0.717381	0.913532	Down	Chr3	10867393	10869514	-
GS_012474	1.61311	1.06182	0.933458	2.21031	1.60887	1.92477	Up	Chr13	678886	684098	+
GS_012512	3.95737	3.62625	3.16034	6.71879	4.89934	5.65008	Up	Chr13	1089048	1091910	+
GS_012524	1.81317	1.57223	0.875733	2.25056	2.02064	2.01692	Up	Chr13	1184178	1192834	-
GS_012529	0.39098	0.642885	0.136257	0.0958892	0.0868099	0.0610188	Down	Chr13	1259018	1264579	+
GS_012558	0.558521	0.591863	0.836122	0.229471	0.216143	0.313924	Down	Chr13	1828150	1844595	-
GS_012569	1.71889	1.99449	0.518887	0	0	0.389345	Down	Chr13	2135946	2136285	-
GS_012598	0.292868	0.238793	0.411039	0.614418	0.955724	0.562783	Up	Chr11	5719605	5722501	+
GS_012622	3.06497	1.69826	1.55673	6.11685	4.07426	5.29611	Up	Chr11	5441622	5448549	+
GS_012623	0.0401989	0.0526096	0.0280858	1.84282	0	0.934224	Up	Chr11	5421641	5435401	+
GS_012636	0.0751498	0.388846	0.057391	0.596238	0.566119	0.393127	Up	Chr11	5252945	5265540	-
GS_012675	1.82396	2.92299	1.75043	1.12921	0.631289	0.29698	Down	Chr10	4445872	4452223	+
GS_012682	1.17347	1.25154	0.730986	2.71988	1.03404	3.12239	Up	Chr10	4494273	4507715	-
GS_012714	3.72977	3.25352	3.42129	2.06057	2.17928	2.84736	Down	Chr10	4859903	4864102	-
GS_012743	1.0827	1.28083	0.919876	2.03292	0.975159	2.4363	Up	Chr7	28238616	28246543	-
GS_012810	0.0914575	0.384176	0.714534	0	0	0	Down	Chr7	5473435	5476425	+
GS_012842	2.35816	2.1314	2.66813	1.35201	1.21847	1.06599	Down	Chr16	3953142	3971236	+
GS_012922	3.183	3.53973	2.15754	4.67587	4.90665	4.24419	Up	Chr13	7552964	7553727	-
GS_012934	0.00586336	0.0351661	0.006277	0.0381808	0.0366387	0.0788675	Up	Chr13	7212819	7276106	-
GS_012940	1.15762	1.64627	1.21586	0.16319	0.268763	0.552638	Down	Chr13	7107211	7108560	+
GS_012962	0.83121	0.677825	0.315726	1.74029	0.670101	1.68293	Up	Chr16	787999	790027	+
GS_012974	1.36771	1.6814	1.91931	0.677184	0.906044	0.569822	Down	Chr16	1264755	1324809	+
GS_012988	0.257007	0.271427	0	5.24862	1.03601	6.07716	Up	Chr24	17166946	17167576	+
GS_013033	0.0313824	0.0101685	0.0107757	0.14374	0.0945317	0.0755757	Up	Chr24	18672407	18691776	-
GS_013038	1.21223	0.94257	0.669443	2.43495	2.7475	2.95306	Up	Chr24	18737388	18739294	-
GS_013041	6.30572	6.4006	6.11987	5.25086	4.9119	5.21521	Down	Chr24	18779022	18780651	-
GS_013049	0.670933	0.520147	0.351495	1.35543	0.980813	0.704738	Up	Chr24	18963560	18979090	+
GS_013109	0.70428	0.717858	0.725607	1.3728	0.848322	1.73917	Up	Chr19	26880493	26885000	+
GS_013110	1.46227	1.47606	1.29096	2.32531	1.46715	3.17639	Up	Chr19	26874720	26877729	-
GS_013123	1.53251	1.26563	1.59052	2.68669	1.83137	2.15836	Up	Chr3	7357804	7384286	+
GS_013147	3.55693	3.6053	3.66228	2.59846	2.13499	2.90634	Down	Chr3	6396036	6400470	+
GS_013162	3.73532	3.14894	3.78876	5.37385	4.35446	6.05777	Up	Chr3	6186685	6191112	-
GS_013183	0.408165	0.487349	0.0937486	0.0646896	0.0571764	0.153111	Down	Chr3	5768590	5774912	+
GS_013191	2.66546	2.13025	2.70673	1.56637	1.12633	1.80109	Down	Chr3	5648470	5654835	-
GS_013224	0	7.68822e-15	4.7321e-12	0.0162348	0.0628926	0.0761444	Up	Chr3	4288971	4300155	-
GS_013248	2.56378	2.198	2.05629	1.20626	0.804423	0.842268	Down	Chr3	3574269	3578079	-
GS_013288	0.970292	1.53997	0.249879	2.01809	1.21731	1.56526	Up	Chr3	1203922	1217362	+
GS_013309	3.11409	1.96094	2.03582	5.57355	4.04622	5.24201	Up	Chr23	7968847	8024360	+
GS_013348	1.25837	1.66062	1.76973	0.721166	0.672158	0.624489	Down	Chr4	2360562	2408193	+
GS_013360	1.75641	2.28341	2.44796	1.27549	1.07862	0.515097	Down	Chr4	2247578	2249672	+
GS_013372	2.98903	3.34575	2.99194	2.60331	0.977914	1.17755	Down	Chr4	2056852	2063086	+
GS_013374	0.872536	0.88456	0.943944	0.100819	0.069215	0.204097	Down	Chr4	1972498	1983950	-
GS_013382	2.73334	2.45359	2.34311	3.51919	2.51372	3.86607	Up	Chr4	1919318	1923272	-
GS_013401	2.22526	2.8365	2.3842	0.909855	1.36959	1.70794	Down	Chr4	1691922	1704864	+
GS_013423	2.58422	2.58407	2.11352	1.52908	1.34206	1.72288	Down	Chr1	24961127	24964122	+
GS_013424	5.52745	5.28538	5.10366	4.11294	3.99561	4.2914	Down	Chr1	24955736	24957699	+
GS_013439	0.424446	0.256735	0.252289	0.619476	0.350674	0.665823	Up	Chr6	19627632	19649643	-
GS_013448	0	0.255954	0.115511	0.917061	0.611194	0.520632	Up	Chr3	13690294	13692444	+
GS_013457	0.0877886	0.0521192	0.0837489	0.208784	0.255586	0.2504	Up	Chr3	13891437	13933874	+
GS_013474	1.27831	1.33251	1.39767	0.749733	0.746602	0.660153	Down	Chr3	14401822	14474441	-
GS_013477	0.843621	0.700857	0.5368	1.37575	1.03667	1.17394	Up	Chr3	14513192	14520793	+
GS_013481	1.35818	1.26054	1.45936	0.635953	0.578241	0.652789	Down	Chr3	14659216	14675173	-
GS_013497	0	0.0957197	0	0.533813	0	0.820101	Up	Chr3	15099132	15100866	+
GS_013515	1.43243	0.943495	1.07541	1.98294	1.49472	2.14163	Up	Chr18	116708	167341	-
GS_013545	0.957689	0.793103	0.70799	0.0857278	0.245841	0.11927	Down	Chr18	11312917	11314663	+
GS_013547	0.873751	0.832172	0.576787	0.326343	0.300788	0.43461	Down	Chr18	11331486	11366158	-
GS_013552	0.69003	0.25718	0.141121	1.04915	0.93788	1.30148	Up	Chr3	22771	23869	+
GS_013578	0.295101	0.21291	0.210462	0.613181	0.756263	0.671706	Up	Chr23	13446009	13477170	-
GS_013589	0	0	0	0.3146	0.101146	0.623273	Up	Chr23	13703680	13705238	-
GS_013590	0.767491	0.478486	0.727287	2.198	0.589102	2.14589	Up	Chr23	13709984	13715025	-
GS_013634	0.377899	0.0895256	0	1.60547	0.521363	0.593097	Up	Chr4	16344417	16348315	+
GS_013643	0.311023	0.250073	0.0768294	0.0854282	0.102392	0.0560888	Down	Chr4	16604121	16656958	+
GS_013670	2.64333	3.36098	2.99167	1.99085	0.992697	2.30692	Down	Chr4	8647537	8648170	-
GS_013675	0.261339	0.0452206	0.109889	1.14025	1.31426	0.261971	Up	Chr4	8727311	8737201	-
GS_013676	0.482968	0.0852687	0.0449664	1.32309	1.36217	0.334367	Up	Chr4	8740777	8744419	-
GS_013682	0.027762	0.079579	0.0142712	0.162219	0.171668	0.117971	Up	Chr7	5786638	5797621	-
GS_013697	2.68777	1.85872	2.41086	4.03772	2.83754	3.45103	Up	Chr7	6112933	6117318	-
GS_013733	1.8946	1.47446	1.78073	0.949093	0.761972	1.13913	Down	Chr7	7376735	7392592	-
GS_013737	0.93012	0.426507	0.41348	0.275818	0.232198	0.301873	Down	Chr7	7445905	7468213	+
GS_013741	1.8491	1.53385	1.72098	0.746499	0.809932	1.10734	Down	Chr7	7554984	7576033	-
GS_013742	0.556306	0.690705	0.636901	0.225721	0.1039	0.242416	Down	Chr7	7582608	7597249	-
GS_013783	0.578731	0.527386	0.260819	0.844603	0.540435	1.22707	Up	Chr7	20870612	20875406	-
GS_013785	0.793785	1.35819	1.02717	0.286621	0.613749	0.460138	Down	Chr7	20810196	20833889	+
GS_013788	2.01293	2.79494	2.5569	1.29677	1.33915	1.88597	Down	Chr12	6473758	6483516	+
GS_013789	5.01171	5.2052	4.99666	3.66409	3.19051	3.98713	Down	Chr12	6467021	6472008	+
GS_013795	0.314492	0.380313	0.0910968	0.670471	0.731975	0.437516	Up	Chr12	6372710	6385432	+
GS_013821	0.308423	0.201916	0.24295	0.662443	0.51742	0.584395	Up	Chr18	6703009	6709000	+
GS_013826	3.51219	3.17661	3.77796	4.64076	4.06315	4.70585	Up	Chr18	6771860	6780472	-
GS_013836	0.228538	0	0.282193	0	0	0.00792828	Down	Chr18	7026740	7051278	-
GS_013837	0.302451	0	0.27907	0.0453219	0	0	Down	Chr18	7055509	7058990	+
GS_013841	0.0950575	0.0230055	0.00810906	0.106964	0.121472	0.168628	Up	Chr3	8471379	8526794	+
GS_013845	0.176344	0.136985	0.0729428	0.634458	0.658709	0.21934	Up	Chr3	8372858	8389122	+
GS_013846	0.551486	0.177306	0.700986	1.2958	0.786022	0.926776	Up	Chr3	8364768	8369682	+
GS_013848	0.415267	0.37589	0.504234	0.24192	0.144152	0.154808	Down	Chr3	8289227	8334423	+
GS_013850	0.0821729	0.133965	0.0680245	0.204372	0.320022	0.199497	Up	Chr3	8182269	8202441	+
GS_013855	1.16315	1.30154	1.60364	0.323134	0.377288	0.871941	Down	Chr3	8137063	8143585	-
GS_013921	0.202923	0.262761	0.0246331	0.724776	0.49775	0.615609	Up	Chr1	27554101	27561585	-
GS_013935	2.05458	0.799596	1.00003	0.2406	0.144547	0.141572	Down	Chr1	27707946	27717210	+
GS_013941	1.21847	1.37405	0.653613	1.43901	1.64718	1.71983	Up	Chr17	20958548	20971441	+
GS_014089	0.561593	0.486858	0.94627	0.156078	0.191576	0.134769	Down	Chr5	3493741	3529012	-
GS_014092	0.35398	0.471084	0.271586	0.130424	0.126723	0.0526905	Down	Chr5	3305852	3381236	-
GS_014110	0.00794584	0.0159422	0	0.0431122	0.0996196	0.0268353	Up	Chr16	1556006	1575036	+
GS_014114	1.0287	0.828154	0.769354	1.91538	0.700803	1.96473	Up	Chr16	1622851	1633592	-
GS_014190	1.54176	0	1.13287	1.86016	2.26875	2.27614	Up	Chr8	6929762	6930206	+
GS_014226	0.913926	1.04835	0.838562	0.403064	0.559787	0.474793	Down	Chr20	40606	61501	-
GS_014234	2.44346	1.63466	0.85582	2.6011	3.16587	2.5054	Up	Chr20	165210	167079	+
GS_014302	0.0585516	0.0884313	0.0592966	0.230885	0.0966196	0.110011	Up	Chr7	27678915	27776589	+
GS_014310	2.3719	1.67324	2.34651	3.47446	1.98243	3.52752	Up	Chr1	3126320	3127774	+
GS_014315	0.967962	0.785269	0.9932	0.330188	0.595069	0.371205	Down	Chr1	3162696	3192157	-
GS_014339	1.01296	0.461623	0.775006	0.267117	0.109369	0.480517	Down	Chr1	24675457	24680610	-
GS_014347	1.50417	1.79677	1.6381	0.866768	0.929721	0.931118	Down	Chr14	900751	907463	+
GS_014361	0.984859	0.908121	0.787339	0.284823	0.388663	0.498569	Down	Chr5	10155642	10176529	+
GS_014385	0.253186	0	0	1.91055	0	1.56314	Up	Chr10	20899869	20900504	-
GS_014414	5.01243	4.48399	5.03416	6.62991	5.83924	5.43021	Up	Chr3	11077410	11085657	+
GS_014416	1.30439	1.19063	1.31975	0.486318	0.454162	0.842529	Down	Chr3	11096718	11109984	+
GS_014458	1.92362	2.05504	2.3489	1.06272	0.592757	1.75494	Down	Chr19	1342101	1346738	-
GS_014470	2.16232	2.67735	2.31079	0.99676	0.905008	1.51778	Down	Chr13	3733783	3784585	-
GS_014504	6.55979	5.84234	6.05214	9.3944	6.85231	8.50925	Up	Chr14	11646127	11647132	-
GS_014546	0.0226881	0.0260833	0.015285	0.0706324	0.148906	0.0541836	Up	Chr5	11486640	11511990	+
GS_014573	0.183805	0.0948434	0.123849	0.563453	0.185978	0.310105	Up	Chr5	12188387	12199949	-
GS_014624	0.0359012	0.0357156	0.145348	0.321286	0.0891092	0.564543	Up	Chr5	12846066	12849766	+
GS_014644	1.31222	1.10931	0.959402	0.472323	0.463887	0.483356	Down	Chr5	13131459	13137848	-
GS_014691	4.56343	4.9206	4.20776	3.14261	2.38734	4.06163	Down	Chr5	13785335	13809826	-
GS_014709	0.764914	0.551419	0.493188	1.46702	0.71563	1.00522	Up	Chr5	14155825	14163584	+
GS_014727	3.65993	4.11381	2.86524	2.27173	2.96529	2.17997	Down	Chr5	14572563	14579428	+
GS_014786	0.380848	0.357976	0	0	0	0.0487829	Down	Chr5	16519058	16523312	-
GS_014790	0.146036	0.323222	0.147133	0.923627	0.309384	0.782486	Up	Chr5	16575270	16581488	-
GS_014806	0.0419883	0.140509	0.106633	0.173017	0.485439	0.445132	Up	Chr5	16960194	16970396	+
GS_014859	8.7283e-07	0.106739	0.0389863	0	6.41998e-06	8.96959e-15	Down	Chr5	18395222	18412861	+
GS_014886	0.404754	0.261493	0.448077	0.750554	0.404135	1.12306	Up	Chr5	19628929	19649050	-
GS_014887	0.310128	0.240698	0.15011	0.463376	0.431678	0.795567	Up	Chr5	19654174	19658708	+
GS_014906	0.0790231	0.0539878	0.163662	0.470102	0.462121	0.25707	Up	Chr17	6653382	6656902	-
GS_014929	0.206275	0.106938	0.071826	0.257533	0.393927	0.267025	Up	Chr17	6120857	6156159	-
GS_014976	2.92245	2.24978	2.96727	0.853658	1.76558	0.647729	Down	Chr17	5428678	5439853	-
GS_015045	1.47067	1.96282	1.26469	0.719419	0.996119	0.858722	Down	Chr10	3023442	3028526	-
GS_015067	0.240402	0.301057	0.215824	0.557388	0.426506	0.713656	Up	Chr10	3283281	3290594	+
GS_015078	1.31796	0.36083	0.951199	0.108865	0.222821	0.061369	Down	Chr10	3433202	3437886	+
GS_015113	1.63952	1.82394	1.42522	0.996777	0.459414	0.989377	Down	Chr6	11253075	11258795	-
GS_015139	0.0110314	0.0332363	0	0.189426	0.0684658	0.266719	Up	Chr1	27818584	27833317	-
GS_015142	0.299093	0.319385	0.101454	0.430497	0.500543	0.433462	Up	Chr16	15930826	15962311	-
GS_015161	2.6308	3.08198	2.81648	3.82927	4.35173	3.32669	Up	Chr22	9549248	9569518	+
GS_015169	0.646049	0.817284	0.157561	5.254	0.892561	3.65396	Up	Chr22	9623210	9624367	+
GS_015171	0.686916	0.494992	0.401986	1.13729	1.11849	1.49553	Up	Chr22	9647039	9649970	+
GS_015173	0.591234	0.983798	0.52661	1.06189	0.934343	1.62214	Up	Chr22	9655681	9659693	-
GS_015187	0.771179	1.18746	1.06164	0.34347	0.659682	0.28981	Down	Chr22	10059489	10067878	+
GS_015200	0.140279	0.0999504	0	0.317796	0.253175	0.186192	Up	Chr22	10254211	10262242	-
GS_015204	0.584491	0.775249	0.418013	0.0904899	0.257932	0.244952	Down	Chr16	3222183	3233410	+
GS_015214	0.00951696	0.00632821	0.00996452	0.0421737	0.046887	0.0115462	Up	Chr16	2953757	2999920	-
GS_015254	3.01864	2.35922	2.47199	3.21534	2.90628	4.09526	Up	Chr15	1274824	1275961	-
GS_015268	0.29155	0.193639	0.0318493	0.463695	0.457758	0.258723	Up	Chr15	1023675	1034700	-
GS_015274	3.38429	3.37129	3.60224	1.93774	2.15872	2.70473	Down	Chr14	6148884	6150070	-
GS_015287	0.743942	0.65256	0.672385	0.243766	0.315246	0.433131	Down	Chr14	6256652	6323902	-
GS_015312	0.109947	0.179579	0.0363368	2.74111e-11	1.01869e-13	0.0114857	Down	Chr21	4256272	4271425	+
GS_015345	3.17139e-14	0.0097414	0	0.0830476	0.0876688	1.29265e-05	Up	Chr11	14509119	14521839	-
GS_015366	2.22404	2.0076	1.49726	3.07574	2.35035	2.46988	Up	Chr7	19366043	19370394	-
GS_015424	2.21489	2.72859	2.74592	1.4482	1.24133	1.87288	Down	Chr1	28046724	28048732	-
GS_015442	1.48536	1.60342	1.57176	0.545967	0.271245	0.818763	Down	Chr24	19725071	19731139	-
GS_015461	3.06961	3.12418	3.35917	2.16653	1.94265	2.09662	Down	Chr1	26443550	26447785	-
GS_015478	1.17206	1.2778	1.32306	0.581194	0.49998	0.749243	Down	Chr9	15621447	15629817	+
GS_015517	0.513764	0.394024	0.474716	1.05902	0.440992	1.47465	Up	Chr22	1772399	1774781	-
GS_015532	1.79574	1.99335	1.49254	0.894631	0.130499	1.29342	Down	Chr16	5728148	5731856	-
GS_015538	4.83788	4.73766	4.06794	5.68174	4.54338	5.86993	Up	Chr16	5572170	5591074	+
GS_015548	0.53373	0.503655	0.347118	1.05949	0.432401	0.80965	Up	Chr16	5157502	5200368	-
GS_015551	1.90304	1.97343	2.04804	0.749101	0.610036	0.918738	Down	Chr16	5102286	5141600	+
GS_015556	3.00616	2.9218	3.47258	1.86001	1.09114	1.99401	Down	Chr21	629568	631474	+
GS_015606	4.21631	4.41306	4.108	3.12174	2.35993	2.92577	Down	Chr5	26231817	26232372	-
GS_015626	1.34119	1.01656	1.30547	0.30512	0.459862	0.484015	Down	Chr5	26053438	26066461	+
GS_015629	0.128941	0.115439	0.106521	0.406144	0.111235	0.51724	Up	Chr5	25976056	26002405	+
GS_015644	0.0994558	0.444382	0	0.823732	0.226346	1.10198	Up	Chr9	11991948	11993309	+
GS_015653	0.534063	0.730913	0.256352	1.15668	0.761536	1.38469	Up	Chr9	12075895	12079880	-
GS_015664	0.00957163	0.0139104	0.0244371	0.0828369	0.028972	0.0821259	Up	Chr9	12226226	12266391	+
GS_015674	0.315939	0.209116	0.188507	0.486464	0.36576	0.584761	Up	Chr9	12365504	12375496	+
GS_015694	3.22668	2.32418	2.71313	2.12325	1.33875	1.39207	Down	Chr2	16999531	17002559	+
GS_015724	2.517	2.35548	2.28862	3.33693	2.82385	3.86602	Up	Chr22	3166593	3168759	+
GS_015731	2.3094	2.20564	1.48621	1.08166	1.18912	1.05176	Down	Chr22	3305419	3311227	+
GS_015759	0.875343	0.55479	0.367966	1.41008	1.02955	1.05857	Up	Chr22	3578706	3595043	-
GS_015788	0.0835876	0.178672	0.0183363	0.439615	0.424113	0.300264	Up	Chr22	4268235	4276753	+
GS_015811	2.30875	2.50978	2.52748	1.74991	1.13454	1.72187	Down	Chr3	13504334	13515066	+
GS_015819	0.097005	0.154317	0.0752637	1.388	0.145378	0.896188	Up	Chr23	29813950	29833073	-
GS_015823	2.63683	2.49839	2.37138	1.60141	1.02044	1.54259	Down	Chr23	29764578	29778912	-
GS_015825	5.39263	4.91788	5.41463	4.53632	3.31864	3.55329	Down	Chr23	29746073	29746556	-
GS_015854	0.844323	0.620927	0.647734	1.24924	0.768182	1.56232	Up	Chr16	9277419	9294955	-
GS_015939	7.13008	6.53726	5.94801	7.86149	7.58832	8.11007	Up	Chr19	11900552	11906506	+
GS_015942	0.778574	0.777183	0.465019	2.30824	0.756837	1.95595	Up	Chr19	11944066	11945694	-
GS_015953	1.8992	1.74251	1.24121	0.355155	0.755131	0.262731	Down	Chr19	12038208	12045271	+
GS_015991	0.385727	0.381128	0.260555	0.784897	0.491324	0.94599	Up	Chr10	12054678	12065807	-
GS_016020	0.593443	0.394376	0.0603038	0.0910415	0.0118589	0.0620226	Down	Chr23	793077	804456	+
GS_016056	1.20692	0.998242	0.662655	1.31894	1.61583	1.88921	Up	Chr7	22371739	22376045	+
GS_016061	2.24516	1.95425	2.07105	3.22572	1.85585	3.27797	Up	Chr7	22518244	22562936	-
GS_016065	1.24445	1.22931	0.555113	2.57313	1.79586	1.72996	Up	Chr7	22621643	22641378	+
GS_016080	2.16547	1.76383	2.00699	0.32236	0.868608	0.592813	Down	Chr7	22813832	22817947	-
GS_016088	0.194141	0.165833	0.0898023	0	0	0	Down	Chr7	22960918	22966789	+
GS_016094	0	0.103444	0.145833	0.438107	0.0945647	0.49667	Up	Chr7	23009910	23014581	-
GS_016105	2.37481	2.36879	2.4334	4.3689	3.24827	3.39373	Up	Chr7	23181494	23189326	-
GS_016120	1.73297	1.3605	1.58243	2.34541	2.50841	2.26958	Up	Chr21	8682046	8699351	-
GS_016154	2.58142	2.35381	2.49591	1.53772	1.18144	1.90635	Down	Chr18	16866768	16870973	+
GS_016161	0.916334	0.930432	0.745934	0.110466	0.0247836	0.0518148	Down	Chr18	16955312	16958272	+
GS_016176	3.67915	3.62196	3.18032	2.58873	1.97785	2.27594	Down	Chr7	4722798	4727242	+
GS_016186	1.47491	1.723	0.908109	2.86754	2.22902	2.8623	Up	Chr4	14740012	14741820	+
GS_016209	0.508181	0.473483	0.0577266	0.048404	0.122651	0	Down	Chr4	15707719	15710861	+
GS_016225	1.53949	1.30606	0.852182	0.557206	0.45138	0.803958	Down	Chr5	2179744	2187089	+
GS_016256	1.68458	1.40735	1.51568	0.949812	0.389523	0.943699	Down	Chr18	16003222	16006574	-
GS_016262	0.0298217	0.0200194	0	0.0621074	0.0896305	0.0360395	Up	Chr18	15911150	15942069	+
GS_016273	2.28615	2.19378	2.28092	3.65469	3.23359	2.58115	Up	Chr22	6043619	6052142	+
GS_016276	3.08301	4.5762	2.63885	5.5826	3.60093	5.30378	Up	Chr22	5991837	5993409	+
GS_016297	2.87886	2.39293	3.41615	1.63425	1.59173	1.2705	Down	Chr11	62702	85171	+
GS_016300	0.125985	0.0871506	0.044568	0.371894	0.274773	0.155243	Up	Chr11	109200	152465	+
GS_016303	3.28158	1.90677	2.95897	2.05988	1.34882	1.66223	Down	Chr11	164940	178279	+
GS_016317	0.0187671	0.0119338	0.0127778	0.0397024	0.0293704	0.126599	Up	Chr1	19003036	19061795	-
GS_016326	1.86358	1.66158	1.72663	1.07925	0.574498	1.07509	Down	Chr7	8028891	8034349	+
GS_016381	1.09256	0.927069	1.11951	0.524596	0.545312	0.332434	Down	Chr17	22587711	22611072	+
GS_016404	2.74697	2.69112	2.34617	4.07076	2.58953	4.28603	Up	Chr17	22186955	22188561	+
GS_016405	6.23817	6.21469	5.29459	4.80198	4.56294	4.30973	Down	Chr17	22171117	22181657	+
GS_016411	5.44839	4.77049	5.19011	3.49819	3.35477	3.78186	Down	Chr17	22118697	22126217	-
GS_016423	0.589906	0.602988	0.497893	1.38921	0.877004	1.33392	Up	Chr17	19701125	19703527	-
GS_016426	2.00604	1.70095	2.11686	4.10643	3.05027	2.52523	Up	Chr22	9500080	9502456	+
GS_016442	0.426268	0.477263	0.598716	0.15945	0.317614	0.149208	Down	Chr22	9264649	9281761	+
GS_016461	0.54289	0.786584	0.257636	0.104458	0.0898768	0.101286	Down	Chr11	12066909	12072171	+
GS_016468	1.58418	1.56978	1.7146	2.75995	1.40276	3.05569	Up	Chr11	11940619	11946210	+
GS_016471	0.750233	0.690768	0.782671	1.22235	1.25915	0.973095	Up	Chr11	11765605	11829669	-
GS_016487	0.105244	0.0957672	0.0767764	0.209444	0.185922	0.170473	Up	Chr21	6433373	6462751	+
GS_016508	4.09436	3.21118	3.94464	2.93734	1.60855	2.18669	Down	Chr1	1121211	1123484	+
GS_016515	1.08702	1.38415	1.52795	0.782065	0.288109	0.751687	Down	Chr1	1074704	1082849	-
GS_016560	0.613919	0.523401	0.592543	1.34343	0.503331	1.35989	Up	Chr3	15831150	15849197	+
GS_016601	1.0019	0.755049	0.942111	1.45466	1.17104	1.75113	Up	Chr3	16999103	17003337	+
GS_016633	0.0826279	0.127486	0.0244728	0.147315	0.141252	0.14233	Up	Chr3	17655031	17896234	-
GS_016646	1.79507	2.04849	1.42073	2.57082	1.92379	2.90302	Up	Chr3	18275712	18286940	-
GS_016648	2.03335	2.02319	2.15495	1.19748	1.17999	1.18868	Down	Chr3	18330455	18405024	-
GS_016657	0.0602119	0.0510793	0.0272809	0.00411554	0	0.0119874	Down	Chr3	18822163	18876429	+
GS_016666	0.457113	0.636399	0.651726	0.135768	0.142688	0.0231281	Down	Chr3	19090082	19100019	+
GS_016672	1.26669	1.38786	0.999722	2.24586	1.12959	2.61596	Up	Chr3	19194297	19239756	-
GS_016674	9.24406	9.32157	9.54758	8.06364	7.115	8.45078	Down	Chr3	19249508	19251505	+
GS_016686	1.09564	0.562789	0.851042	2.72246	1.84712	1.76244	Up	Chr3	19360638	19362835	-
GS_016747	0.516949	0.655011	0.781063	0.305244	0.327219	0.142848	Down	Chr19	8157451	8197610	-
GS_016749	0.946617	0.647116	0.367161	0.300009	0.0778861	0.0161466	Down	Chr19	8204156	8228221	-
GS_016751	2.18088	2.36264	2.02127	3.109	1.94128	3.45203	Up	scaffold21.1	30883	37142	+
GS_016764	0.390214	0.456396	0.444986	0.0968107	0.198948	0.199359	Down	scaffold21.1	330133	364294	-
GS_016776	0.555028	0.327482	0.420586	1.35591	0.431414	1.09033	Up	scaffold21.1	574171	582920	+
GS_016799	5.3992	4.36726	4.97381	7.9402	6.01763	8.90486	Up	scaffold21.1	934114	937389	-
GS_016889	0.931111	0.904034	0.285841	0.103833	0.293782	0.226431	Down	scaffold21.1	2856628	2863914	+
GS_016998	0.688854	0.821008	0.509962	0.313945	0.192385	0.0539698	Down	Chr13	8928438	8932399	-
GS_017001	0.270934	0.54403	0.16073	0	0.0392212	0	Down	Chr13	9003010	9005587	+
GS_017024	3.54779	3.30345	3.34687	2.25646	1.82331	2.69685	Down	Chr11	16044698	16049699	+
GS_017033	4.52252	4.40294	4.33171	2.88244	2.97254	3.62636	Down	Chr11	15919646	15927712	+
GS_017039	1.26014	1.53989	1.42173	2.44143	1.59135	2.14482	Up	Chr13	6514684	6535739	+
GS_017080	5.91376	6.19729	6.10977	4.43106	4.53126	4.38501	Down	Chr15	926328	926628	-
GS_017159	5.11368	4.76691	5.17733	6.52162	4.78207	7.34371	Up	Chr24	13924862	13928430	-
GS_017172	0.458062	1.67735	0.622909	2.11248	1.13266	1.87035	Up	Chr24	13626673	13629941	+
GS_017176	1.6471	1.31511	1.91238	0.301342	0.0769867	0.316599	Down	Chr24	13357809	13384936	-
GS_017188	4.03065	3.69485	3.64514	5.86344	3.75755	6.10834	Up	Chr24	13215770	13220827	+
GS_017257	1.30183	1.01311	0.97633	0.458039	0.392951	0.741808	Down	Chr24	11677907	11692450	-
GS_017270	0.815136	1.35505	0.814763	0.608437	0.433895	0.559003	Down	Chr24	11456053	11472373	+
GS_017279	0.756698	0.780114	0.83997	0.235247	0.492649	0.265875	Down	Chr24	11322086	11339091	+
GS_017280	0.563143	0.642312	0.417931	0.226505	0.168812	0.169502	Down	Chr24	11298701	11319653	-
GS_017283	0.430267	0.611823	0.168053	1.38098	0.512599	1.5709	Up	Chr24	11263835	11268953	-
GS_017293	0.743744	0.956279	0.964281	0.141485	0.127123	0.0804848	Down	Chr24	11212368	11221098	+
GS_017307	1.91047	1.27582	0.931007	2.59887	1.45887	3.2535	Up	Chr24	10689512	10690505	-
GS_017314	0.633924	0.953687	0.612451	0.0412152	0.491938	0.188653	Down	Chr24	10601395	10605097	+
GS_017331	0.449809	0.521573	0.0704724	0.733104	0.918987	0.990758	Up	Chr24	10282573	10290822	+
GS_017395	7.16625	7.14088	6.95176	5.89339	5.47799	6.01422	Down	Chr24	8696631	8702681	-
GS_017415	1.50853	2.71543	1.8436	3.22891	2.58502	2.5965	Up	Chr24	8275398	8305339	+
GS_017447	0.155417	0	0.0845534	0.726312	0.501537	0.722216	Up	Chr2	9332946	9334603	-
GS_017474	0.0294587	0.0561883	0.0305902	0.19576	0.218597	0.232949	Up	Chr2	274174	279332	-
GS_017537	0.918872	0.946063	1.20006	0.283131	0.398842	0.440964	Down	Chr8	13043600	13078705	+
GS_017546	2.29964	1.87275	2.31286	0.59948	0.742442	1.29479	Down	Chr8	13172462	13175021	+
GS_017587	0.785633	0.308785	0.461452	0.319106	0.159288	0.0671143	Down	Chr8	13684766	13691518	-
GS_017590	0.717786	0.470927	0.483299	1.09972	1.04981	1.27724	Up	Chr8	13899064	13927004	-
GS_017609	0.32684	0.115422	0	0	0	0	Down	Chr8	14258334	14263452	-
GS_017619	1.48762	1.60822	0.782539	2.8255	1.68179	2.82694	Up	Chr8	14322450	14323619	+
GS_017629	1.96534	1.59675	1.20737	2.64012	1.7661	2.5809	Up	Chr8	14401825	14408445	+
GS_017631	0.478537	0.295476	0.144061	0.188791	0	0	Down	Chr8	14413876	14418097	+
GS_017687	0.647401	0.636447	0.743876	0.240149	0.266943	0.388415	Down	Chr8	15677870	15709928	-
GS_017692	2.09686	1.46642	2.6414	3.22899	3.74626	3.06428	Up	Chr8	15748690	15750268	-
GS_017741	1.91437	2.23808	1.5635	3.29434	1.68634	3.65755	Up	Chr17	7146704	7151082	+
GS_017826	1.44282	1.69836	2.08315	0.998436	0.334246	0.949236	Down	Chr22	1122720	1125715	+
GS_017838	0.159841	0.207809	0.322911	0.90771	0.401341	0.926896	Up	Chr18	19604232	19607230	-
GS_017842	0.277787	0.106801	0.0295941	0.579385	0.857291	0.414694	Up	Chr18	19573747	19578694	-
GS_017848	0.525851	0.571294	0.126434	0.254518	0	0	Down	scaffold241.1	12326	15905	-
GS_017877	0.59633	0.628542	0.573959	0.201302	0.286345	0.273404	Down	Chr13	17593233	17605868	-
GS_017879	0.124941	0.145292	0.093858	0.00877806	0	0.00565699	Down	Chr13	17439008	17494357	-
GS_017927	0.667711	1.21676	0.7078	0.0922192	0	0.473963	Down	Chr14	795093	797362	-
GS_017963	0.899848	1.25551	0.967205	0.346795	0.492292	0.576512	Down	Chr23	10735193	10754174	-
GS_017973	4.77141	4.55383	4.52291	5.97179	5.16626	6.10166	Up	Chr23	10586497	10596984	-
GS_017984	0.269559	0.185655	0.0507117	0	0	0	Down	Chr23	10374644	10378097	-
GS_018006	2.17698	1.5978	1.44562	0.954509	0.740085	0.75943	Down	Chr23	10163676	10167128	+
GS_018032	0.568337	0.723814	0.675177	0.252625	0.314874	0.332994	Down	Chr14	2100071	2125377	-
GS_018043	0.910947	0.761969	0.574548	0.255615	0.360769	0.263087	Down	Chr11	8567359	8575269	+
GS_018058	3.75666	3.00462	3.27022	2.40289	1.08745	1.93474	Down	Chr11	8891911	8892349	-
GS_018071	3.47181	2.24523	2.08045	3.76183	3.60328	3.29379	Up	Chr11	9809403	9829399	-
GS_018073	0	0.0124625	0	0.211171	0.418179	0.133665	Up	Chr11	9853255	9864986	+
GS_018078	0.320956	0.220359	0.0722594	1.28167	0.655748	0.595873	Up	Chr11	9989052	10004909	-
GS_018200	0.0185481	0.00909229	0.00963505	0.0270914	0.0511689	0.0678205	Up	Chr12	20339784	20378583	+
GS_018220	2.28183	2.21786	1.80357	2.84605	2.14081	3.47237	Up	Chr12	20015480	20018795	-
GS_018236	3.06477	2.75579	2.60438	2.03217	1.7596	1.77364	Down	Chr12	19694640	19705265	-
GS_018253	0.276868	0.838095	0.238881	1.12197	0.97649	2.30248	Up	Chr12	19271132	19275338	-
GS_018268	0.394146	0.24364	0.258712	0.0464568	0.0402804	0	Down	Chr12	19064558	19068235	-
GS_018282	0.589136	0.28878	0.255012	1.09863	0.799913	1.31167	Up	Chr12	18585200	18595065	-
GS_018288	0	0	0	0.11678	0.155753	0.534384	Up	Chr12	18455882	18459077	+
GS_018301	0.630139	0.856972	0.625846	0	0.109565	0.0719028	Down	Chr12	18018507	18024127	+
GS_018332	0.532958	0.774083	0.287463	1.21407	1.13612	1.10497	Up	Chr12	16781139	16789424	-
GS_018351	2.68281	3.28756	2.89476	1.49229	1.81894	2.03393	Down	Chr12	16137289	16147215	+
GS_018379	1.4911	1.18713	1.35888	2.81085	1.58661	3.74667	Up	Chr12	15569525	15571055	+
GS_018421	0.562052	0.836842	0.105572	1.80486	1.49031	0.785802	Up	Chr12	14123936	14127715	+
GS_018448	0.577081	0.157178	0.587894	1.1415	0.901888	0.745682	Up	Chr6	20240432	20243507	+
GS_018518	6.83513	5.21424	4.94836	7.4323	7.33637	7.49267	Up	Chr6	2345232	2349008	-
GS_018551	3.84844	4.27244	3.53381	2.6603	1.95997	2.38004	Down	Chr6	1996478	1998554	-
GS_018597	6.47867	6.00395	6.48506	4.98664	4.36654	4.88267	Down	Chr6	1462486	1463825	-
GS_018607	0.9368	0.752571	0.573241	1.43399	0.872509	1.94175	Up	Chr6	1362144	1368462	+
GS_018615	0.217637	0.431289	0.141215	0.644306	0.643638	0.614401	Up	Chr6	1253725	1270971	+
GS_018675.2	0.117472	0.71526	0.338521	0	0.067376	0.109706	Down	Chr6	305927	310010	+
GS_018694	0.343266	0.400462	0.246185	0.954679	0.334607	1.07994	Up	Chr6	68660	96264	+
GS_018706	0.462291	0.354544	0.23514	0.764207	0.929236	0.62428	Up	Chr22	5303572	5473519	-
GS_018717	2.83797	3.22123	3.02927	1.544	0.902446	2.36255	Down	Chr22	5081278	5083441	-
GS_018753	0.354203	0.321901	0.130084	0.452282	0.694834	0.499399	Up	Chr19	1631643	1647169	+
GS_018762	0.113301	0.231771	0.15477	0.017885	0.0641603	0.049646	Down	Chr19	1523936	1540989	-
GS_018781	0.146515	0.0822134	0.0848413	0.936107	0.295361	0.816892	Up	Chr2	17288356	17289777	+
GS_018782	0.0864317	0.0787361	0	0.631259	0.300304	0.34055	Up	Chr2	17284325	17286352	+
GS_018830	8.4798	9.46448	9.45422	4.07482	4.34734	5.20243	Down	Chr10	477490	479190	-
GS_018860	0.0105942	0.0619499	0.0469606	0	0	0	Down	Chr22	30501	44053	-
GS_018861	2.5999	2.26751	2.45823	1.32775	0.91263	1.97762	Down	Chr22	25640	28152	+
GS_018884	0.696715	0.292798	0.306599	1.66782	0.396199	2.16992	Up	Chr3	22891775	22893681	-
GS_018904	0.0638241	0.127477	0.102672	0.753494	0.188952	0.335952	Up	Chr3	22379129	22383068	+
GS_018908	2.33068	3.26814	2.8169	4.06001	4.01869	4.15065	Up	Chr3	22294325	22296499	+
GS_018961	0.134247	0.39208	0.261365	0.886792	0.51845	0.781737	Up	Chr3	20919534	20923826	+
GS_018976	0	0.0974995	0.0811007	0	0	0	Down	Chr3	20556808	20566961	-
GS_018986	0.197815	0.0273513	0.263327	0.00437916	0.00776987	0.00847456	Down	Chr3	20349426	20400834	-
GS_019001	1.27165	1.31242	1.65763	0.668799	0.740122	0.622914	Down	Chr3	19965190	19970552	+
GS_019007	4.23576	3.2997	3.93668	2.66911	1.95676	3.16754	Down	Chr3	19884872	19887380	+
GS_019051	0.338175	0.348624	0.0623542	2.75788	0.571305	2.05274	Up	Chr21	14211580	14223497	+
GS_019054	0.18352	0.178596	0.0234952	0	0.0216846	0.0236268	Down	Chr21	14262787	14279974	+
GS_019092	0.49053	0.369661	0.283169	0.839581	0.557131	0.958173	Up	Chr21	15325849	15342424	+
GS_019095	0.960849	0.539576	0.517154	0.932933	1.12737	1.39194	Up	Chr21	15399927	15499663	-
GS_019101	1.29685	1.28062	1.02021	1.93518	1.1349	2.28683	Up	Chr21	15600773	15608537	+
GS_019109	2.03132	2.04137	1.74918	1.35658	0.386827	1.19798	Down	Chr14	6029842	6031827	+
GS_019124	0.0984363	0.0602372	0.0138356	0.0154927	0	0.00693938	Down	Chr19	20070018	20153909	-
GS_019134	0.664598	0.325722	0.625693	0.371985	0.158052	0.144251	Down	Chr19	20351238	20365363	+
GS_019167	0.315967	0.153737	0.0603365	0.637216	0.650723	0.272446	Up	Chr19	21148005	21165118	+
GS_019170	0.0810348	0.101719	0	0.169526	0.311687	0.173674	Up	Chr19	21201404	21214693	+
GS_019184	0.235524	0.0806385	0.0819689	0.839465	0.876127	1.35777	Up	Chr19	21491033	21493415	-
GS_019217	1.58478	1.46952	1.01884	2.3314	1.87542	2.23365	Up	Chr19	22969017	22972604	-
GS_019225	1.5271	1.27666	1.18142	2.15368	1.45198	2.06689	Up	Chr19	23187536	23200640	+
GS_019231	3.07394	3.87141	4.19594	1.83906	2.12805	1.42766	Down	Chr19	23435838	23445051	-
GS_019269	0.698233	0.689618	0.69004	0.252888	0.248775	0.186509	Down	Chr19	24657717	24672710	-
GS_019286	0.0466836	0.0303485	0.0369902	0.0839144	0.18229	0.102995	Up	Chr19	25219803	25258954	+
GS_019303	0.262985	0.171232	0.215997	0.383222	0.329722	0.630313	Up	Chr19	26014751	26053296	-
GS_019315	0.0408327	0.0978817	0.0495291	0.130065	0.165713	0.200898	Up	Chr19	26372924	26417857	-
GS_019343	1.02802	0.891002	0.654101	1.55225	0.828535	1.69656	Up	Chr6	19947420	19967919	-
GS_019365	1.1979	0.910533	0.907847	2.35443	2.11621	2.88288	Up	Chr10	10238820	10241231	+
GS_019377	3.30427	2.9956	2.56293	0.550095	2.38359	1.25953	Down	Chr10	10362160	10362654	-
GS_019383	7.55499	7.40958	7.32829	6.09902	6.23363	6.47865	Down	Chr10	10387413	10389427	-
GS_019390	0.239046	0.251141	0.101653	0.397092	0.557325	0.439707	Up	Chr10	10442130	10455020	+
GS_019398	0.349151	0.717451	0.176538	1.10346	0.692587	0.801776	Up	Chr7	9684002	9728879	+
GS_019421	4.28364	3.52876	4.03311	2.90957	2.12119	3.47578	Down	Chr22	11442554	11445398	+
GS_019424	2.02358	0.985714	1.80428	0.50195	0.655354	0.481661	Down	scaffold283.1	895	2050	-
GS_019434	2.13725	2.06591	2.0904	1.07255	0.727854	1.47934	Down	Chr19	167900	186430	+
GS_019453	2.37674	4.07286	3.23571	1.94245	1.41056	1.91583	Down	Chr19	422173	423070	+
GS_019472	1.37284	1.14103	1.44163	0.291193	0.48173	0.453663	Down	Chr19	766450	768546	+
GS_019500	0.00707218	0.0204684	0	0.143712	0.0560192	0.0674665	Up	Chr20	14524615	14551778	-
GS_019547	1.37245	1.22891	0.975815	0.298934	0.86263	0.390984	Down	Chr20	15208197	15217939	+
GS_019560	2.92217	2.83279	2.75116	4.01554	2.88603	4.58889	Up	Chr20	15410357	15425087	+
GS_019571	0.423869	0.822689	0.758055	0.170974	0.0389113	0	Down	Chr20	15958061	15961928	-
GS_019589	3.94606	3.59994	2.63797	1.87788	2.38234	2.04819	Down	Chr20	16869652	16872439	-
GS_019592	0.769051	0.474717	0.0865257	1.97386	0.813392	1.56363	Up	Chr20	16907103	16914227	+
GS_019607	0	0.115368	0.108783	0.0102589	0	0	Down	Chr20	17305121	17321329	-
GS_019632	3.01621	1.64751	2.53602	1.26844	0.718785	1.35903	Down	Chr20	17934040	17935084	-
GS_019633	8.72327	7.57971	7.92827	9.93278	7.83148	10.2039	Up	Chr20	17938317	17944074	+
GS_019663	2.34369	1.78033	1.96754	0.648937	0.77867	1.1945	Down	Chr20	18536301	18539501	-
GS_019714	0.0173761	0.0141281	0	0	0	0	Down	Chr20	20153252	20216471	-
GS_019717	0.272584	0.963189	0.377764	0.263477	0.0487161	0	Down	Chr20	20270155	20272746	+
GS_019728	2.64725	2.31934	2.89127	1.43039	1.26243	2.16881	Down	Chr5	23315829	23320247	-
GS_019759	0.893978	0.930546	0.47905	1.83179	1.19875	1.2396	Up	Chr5	22606148	22618865	-
GS_019800	0.97135	0.692473	0.332993	1.70746	0.789983	1.72412	Up	Chr5	21909165	21919944	+
GS_019802	0.77271	0.929469	0.690857	1.57069	0.728054	2.09642	Up	Chr5	21891808	21898075	+
GS_019805	3.3129	3.21855	3.17137	1.79581	1.60629	2.32335	Down	Chr5	21865644	21870516	-
GS_019819	1.8608	1.96032	1.18469	2.71554	3.8328	2.83267	Up	Chr23	17851069	17855164	+
GS_019827	0.062011	0.134754	0.0376112	0.0115883	0.0301265	0.0184646	Down	Chr23	18120737	18170792	-
GS_019848	0.510563	0.363367	0.18508	0.804039	0.788187	0.850511	Up	Chr23	18608431	18612481	+
GS_019859	1.1544	1.02187	0.806119	1.77071	1.08324	1.71874	Up	Chr23	18775031	18796095	-
GS_019868	0.537934	0.308335	0.177631	0.815214	0.771222	0.640841	Up	Chr23	18951958	18978081	-
GS_019884	2.00881	2.23783	2.47817	4.03148	2.70651	3.80346	Up	Chr23	19189164	19192580	+
GS_019910	0.158737	0.0380946	0.0539566	0.0131104	0	0	Down	Chr23	19874683	19887155	+
GS_019921	0.815113	1.2436	1.81864	0.274392	0.238507	0.142448	Down	Chr23	20077632	20078660	-
GS_019937	2.12859	0.937791	0.622598	0.104779	0.250556	0.357819	Down	Chr23	20250450	20251428	-
GS_019958	0.0516997	0.0491195	0.0173832	0.124613	0.136749	0.200052	Up	Chr23	20925400	20937314	-
GS_019963	0.057498	0.0446821	0.0381405	0.00640817	0.00756688	0.000346755	Down	Chr23	21023804	21122439	+
GS_020015	1.05087	0.258171	0.6524	1.55235	1.03034	2.38809	Up	Chr23	22163515	22164705	+
GS_020027	0.0840919	0.0679929	0.0660367	0.0108266	0.02275	0.0271862	Down	Chr23	22381110	22482087	-
GS_020037	2.3784	2.25761	2.0171	3.40971	2.43135	3.93092	Up	Chr23	23041199	23046042	-
GS_020058	1.11224	1.19452	0.960076	0.801528	0.447357	0.170112	Down	Chr23	23986363	24001329	+
GS_020112	0.108708	0.0172978	0.0366831	0	0	0	Down	Chr23	25067372	25078770	+
GS_020185	1.45877	1.46746	1.2968	0.469215	0.561145	0.723434	Down	Chr20	12002423	12005871	+
GS_020190	0.767328	0.60882	0.328248	0.977796	0.867378	1.59785	Up	Chr20	11945782	11955793	+
GS_020192	0.586189	0.27247	0.698953	0.946263	0.561317	1.27891	Up	Chr20	11918575	11929051	-
GS_020195	1.94429	1.67397	2.02478	0.88226	1.4156	0.781598	Down	Chr20	11488265	11495950	-
GS_020201	0.131514	0.0663195	0	0.878924	0.966238	0.474894	Up	Chr20	11412501	11414491	+
GS_020211	1.44326	1.20967	1.49805	0.632571	0.471037	1.02633	Down	Chr20	11310713	11324153	-
GS_020225	5.21896	3.98152	3.45523	5.92777	5.61354	5.94997	Up	Chr20	11100855	11112339	+
GS_020242	2.54557	3.3634	1.92752	5.17163	3.68878	4.19712	Up	Chr20	10636913	10642033	+
GS_020253	0.973924	1.32208	0.668676	2.77496	0.744884	3.32589	Up	Chr15	17849750	17860406	+
GS_020287	0.933104	1.45219	1.25289	0.203299	0.195833	0.508623	Down	Chr15	18769544	18814377	+
GS_020300	0.163827	0.115284	0.15963	0.422425	0.341184	0.200367	Up	Chr15	19003274	19021096	-
GS_020305	0.81291	0.989406	0.396736	6.51833	1.6965	4.18314	Up	Chr15	19141084	19155348	-
GS_020337	0.694185	0.435477	0.457021	1.11301	0.632515	1.24988	Up	Chr15	20482634	20487672	-
GS_020359	2.41129	2.66483	2.65804	1.24184	1.83518	1.86026	Down	Chr15	21445762	21456998	+
GS_020373	1.12027	0.793078	0.828476	1.41159	1.0517	1.77002	Up	Chr15	21688265	21694747	-
GS_020446	0.289481	0.760745	0.615426	0.227136	0.111821	0.309239	Down	Chr7	18493869	18518392	+
GS_020463	0.0723257	0.0961723	0.0703618	0.187933	0.23522	0.147716	Up	Chr5	5631758	5711231	+
GS_020476	3.42334	3.56098	3.2385	2.52912	1.59074	2.71791	Down	Chr5	5201056	5204222	+
GS_020497	0.227121	0.304352	0.045527	0.742923	0.270137	0.927906	Up	Chr5	4671481	4674565	-
GS_020628	1.56384	1.93679	1.11358	0.75038	0.865006	0.668234	Down	Chr4	11788605	11795736	-
GS_020629	0.0352264	0.117979	0	0.317009	0.213577	0.143561	Up	Chr4	11801203	11809602	+
GS_020713	0.834788	1.05184	0.0947108	0.0841468	0.0753673	0	Down	Chr4	13273117	13274912	-
GS_020743	1.70254	1.83203	1.32812	2.29797	1.99834	2.68165	Up	Chr4	13932026	13935376	-
GS_020770	1.88688	0.683741	1.56478	0.606629	0.37222	0.744897	Down	Chr4	14443546	14454853	-
GS_020771	4.85519	2.75066	4.34933	5.57196	5.32417	4.98709	Up	Chr4	14468769	14475054	+
GS_020797	0.374145	0.512628	0.371021	1.32047	0.921926	1.30497	Up	Chr15	11577844	11582102	+
GS_020828	0.540861	0.633827	0.69485	0.461546	0.165994	0.234864	Down	Chr15	12051689	12092123	-
GS_020833	2.97409	3.13848	2.65608	0.813147	0.434791	0.59512	Down	Chr15	12115312	12122108	-
GS_020854	0.16479	0.199091	0.0657054	0.378362	0.368755	0.2986	Up	Chr15	12576657	12586463	-
GS_020855	0.22979	0.154997	0.107739	0.3754	0.312752	0.383824	Up	Chr15	12593182	12612001	-
GS_020856	1.16169	1.14042	0.682615	2.4528	2.11782	2.12839	Up	Chr15	12615819	12616899	+
GS_020866	3.01323	2.88843	2.49776	4.5398	3.6031	4.44306	Up	Chr15	12797291	12812801	-
GS_020894	5.12982	4.63695	4.79729	3.81893	3.77964	3.55827	Down	Chr21	10382971	10384714	+
GS_020896	1.51736	0.543398	1.87684	2.29141	1.69561	2.2297	Up	Chr21	10401643	10433342	-
GS_020910	0	0.0419483	0.132294	0.182568	0.386039	0.171792	Up	Chr21	10815319	10819559	-
GS_020912	0.324823	0.0455929	0.276769	0.78332	0.617766	1.04576	Up	Chr21	10832739	10836287	-
GS_020933	0.385858	0.417361	0.436588	0.00770632	0.0892731	0.00375404	Down	Chr21	12212151	12265839	-
GS_020953	2.46293	3.26125	3.65596	1.16053	1.44072	1.10184	Down	Chr21	12764006	12770049	-
GS_020985	1.45153	1.83564	1.54223	0.594997	0.560739	0.522389	Down	Chr9	14852121	14863146	-
GS_020990	4.54024	3.73926	4.00746	3.23452	2.52291	3.28423	Down	Chr9	14919507	14922374	-
GS_020993	0.863678	0.951999	1.05979	0.233358	0.206593	0.350581	Down	Chr9	14951790	14953758	-
GS_021037	0	0	0	0.108467	0.133356	0	Up	Chr16	11184674	11194540	+
GS_021062	0.723102	0.327042	0.573265	1.1179	0.768226	0.931733	Up	Chr16	10778469	10786231	-
GS_021070	3.17739	3.46274	3.59761	2.37371	1.91029	2.64164	Down	Chr20	1911642	1915371	+
GS_021080	0.231992	0.278284	0.145556	0.863374	0.556963	0.368309	Up	Chr20	1812967	1826326	-
GS_021106	0.0940395	0.111747	0.0222605	0.214847	0.24188	0.131679	Up	Chr15	16027872	16045952	-
GS_021111	1.10433	0.753597	0.844917	0.0382147	0.0653474	0.124075	Down	Chr15	16108169	16117031	+
GS_021119	1.81122	1.33987	1.29898	2.556	1.47833	2.94878	Up	Chr15	16202723	16216241	+
GS_021134	3.45912	4.79458	4.86546	1.20486	1.00847	1.32439	Down	Chr15	16563607	16565731	-
GS_021145	2.73693	2.56899	1.95631	1.43668	1.07238	0.78689	Down	Chr15	16786471	16788169	+
GS_021205	1.42065	0.906949	1.34989	0.984544	0.351271	0.314802	Down	Chr20	6049934	6057704	+
GS_021211	0.713506	0.63091	0.650687	0.0605809	0.398226	0.368485	Down	Chr14	1165819	1176418	-
GS_021214	0.968875	1.03327	0.335162	0	0.424109	0.183215	Down	Chr14	1193414	1202221	-
GS_021222	0.070071	0.129147	0.117634	0.025165	0.0128603	0.00699673	Down	Chr14	1797806	1853224	-
GS_021225	1.46744	1.16774	1.38872	0.589717	0.62706	0.545607	Down	Chr14	1901475	1919456	-
GS_021287	0.237818	0.159011	0.166623	0.580326	0.366118	0.439718	Up	Chr7	944397	967519	-
GS_021299	0.847617	0.44961	0.773322	0.145941	0.316989	0.0977696	Down	Chr7	692816	696396	+
GS_021304	0.216639	0.365169	0.336109	0.183658	0.093312	0.102842	Down	Chr7	523778	574721	+
GS_021316	0.51604	0.070271	6.92494e-08	1.54881	0.569416	1.7453	Up	scaffold366.1	8	2011	+
GS_021322	2.4035	2.60454	2.65628	4.11386	3.0621	3.94064	Up	Chr20	20460378	20464023	+
GS_021347	0.904006	0.967009	1.16067	0.237126	0.527518	0.328466	Down	Chr20	21049906	21053365	-
GS_021361	0.0253292	0.100816	0.0179364	0.0637441	0.140204	0.153909	Up	Chr20	21911142	22073824	+
GS_021369	0.0593335	0.0116102	0	0.434586	0.0432079	0.344655	Up	Chr20	22613336	22627537	-
GS_021397	0.671856	0.751837	0.429081	4.52576	1.67496	2.68113	Up	Chr3	8935552	8936460	+
GS_021399	0.613218	0	0.415085	2.82819	0.491014	3.55092	Up	Chr22	442949	443480	-
GS_021446	0.118316	0.221518	0.0614775	0.811062	0.148221	0.690744	Up	Chr5	8558936	8570275	+
GS_021488	6.31473	6.44497	5.62695	4.25394	4.41399	4.42576	Down	Chr3	9819730	9820121	+
GS_021687	1.76533	1.43691	1.42924	0	0.806272	0.732814	Down	Chr2	5519920	5520869	+
GS_021694	0.293703	0.000611518	0.280699	1.05355	0.533262	1.31607	Up	Chr13	14645893	14647907	+
GS_021731	0.155562	0.182767	0.219155	0.536149	0.128198	0.627927	Up	Chr4	11097644	11188451	-
GS_021777	0.734708	0.518726	0.29275	0.751566	1.07357	0.828907	Up	Chr8	15497821	15528130	-
