# Supplementary material for: Identification and Characterization of lncRNAs Related to the Muscle Growth and Development of Japanese Flounder (Paralichthys olivaceus)
Source: Front Genet. 2020 Sep 9;11:1034. doi: 10.3389/fgene.2020.01034 (PMC7510837; doi:10.3389/fgene.2020.01034)
Supplement: Supplementary file 1 [file Data_Sheet_1.zip › Suppl. files/Table S6.xlsx]

## Sheet: lncRNA
Differential expression analysis of lncRNAs in C vs. D comparison
lncRNA_id	fpkm_Sample_JPD_1	fpkm_Sample_JPD_2	fpkm_Sample_JPD_3	fpkm_Sample_JPC_1	fpkm_Sample_JPC_2	fpkm_Sample_JPC_3	up_down	chrom	Start	End	strand
TCONS_00002377	17.6199	0	10.7559	0.640839	0.281783	0.13996	Down	Chr1	26563918	26565372	-
TCONS_00002465	0.739974	4.46775	2.58018	10.7371	9.60201	8.3932	Up	Chr1	28054866	28055850	-
TCONS_00004692	2.63339	0.147362	3.4595	0.0589629	0	0.0347738	Down	Chr1	21328464	21329801	-
TCONS_00018787	19.4057	0.803563	18.1719	0.0115849	0.960122	0.0180044	Down	Chr12	19816923	19819599	-
TCONS_00018788	26.2018	13.3691	72.5268	2.75852	2.64863	6.92688	Down	Chr12	19816923	19819600	-
TCONS_00018789	84.6637	13.9612	109.86	4.42432	1.8736	2.39402	Down	Chr12	19816923	19819601	-
TCONS_00033267	21.6758	9.14e-13	139.588	1.25e-21	9.79e-22	7.77e-19	Down	Chr16	16946079	16946510	-
TCONS_00038544	0	0	0	9.16433	0	1.21512	Up	Chr17	22887133	22887557	-
TCONS_00045238	10.0447	4.74812	35.3769	75.3213	26.0734	32.1825	Up	Chr19	3706107	3707074	-
TCONS_00061400	0	0	0	16.8789	0	1.38183	Up	Chr22	769154	769935	-
TCONS_00067614	3.84744	7.20032	6.2e-17	14.183	9.40927	26.7796	Up	Chr23	26246513	26264067	-
TCONS_00091387	3.33e-16	2.42e-17	4.73e-15	4.70949	4.36892	3.02861	Up	Chr6	5223609	5228901	-
TCONS_00098586	14.5808	7.20415	8.3574	0.529127	0.909127	1.72132	Down	Chr8	3698305	3699494	-
TCONS_00103347	0.682166	2.10657	0.90133	3.45807	4.71888	3.51117	Up	Chr9	8629755	8637177	-

## Sheet: mRNA
Differential expression analysis of mRNAs in C vs. D comparison
mRNA_id	fpkm_Sample_JPD_1	fpkm_Sample_JPD_2	fpkm_Sample_JPD_3	fpkm_Sample_JPC_1	fpkm_Sample_JPC_2	fpkm_Sample_JPC_3	up_down	chrom	Start	End	strand
GS_000065	0.880326	0.688191	0.464942	0	0.0827309	0.268186	Down	Chr10	5372125	5375456	+
GS_000116	1.08103	1.66216	1.37767	2.07021	2.03977	2.39545	Up	Chr18	8999547	9001210	+
GS_000174	2.07341	0.857555	1.71788	0.704566	0.389691	0.721561	Down	Chr24	20343890	20346860	-
GS_000185	1.87964	0.906872	1.0786	0.0491233	0.0989647	0.138295	Down	Chr24	20112382	20114513	+
GS_000191	1.97882	1.04921	2.32791	0.173732	0.171408	0.437392	Down	Chr24	19944577	19972961	-
GS_000228	0.0571081	0.050762	0.0409439	0.243893	0.0517964	0.325841	Up	Chr7	24556327	24566747	+
GS_000234	1.20673	0.715607	1.32927	0.408924	0.29427	0.521494	Down	Chr13	8743072	8754564	+
GS_000295	1.50626	1.48044	1.37687	2.618	1.78181	1.60276	Up	Chr17	13450204	13463093	+
GS_000317	1.05924	0.258105	1.52273	0.0725981	0.0750445	0.0695327	Down	Chr17	14119498	14122250	-
GS_000331	1.821	0.822614	2.00989	0.850049	0.55192	0.666601	Down	Chr17	14305546	14309998	-
GS_000351	1.0472	0.353257	1.09173	0.277305	0.188762	0.299514	Down	Chr17	14608042	14618000	+
GS_000422	0.0291254	0.0266173	0.0289992	0.182736	0.0571134	0.131836	Up	Chr12	9811179	9819623	-
GS_000438	2.46236	2.42264	2.48291	3.30645	3.3715	2.68381	Up	Chr23	1841864	1843719	+
GS_000441	1.73859	0.685143	2.10352	0.533262	0.316098	0.408039	Down	Chr23	2007488	2010219	-
GS_000454	0.34034	0.132846	0.316087	0.734596	0.232372	0.635322	Up	Chr23	2250780	2258079	+
GS_000491	0.143007	0.0274518	0.109854	0.00726244	0	0.0069344	Down	Chr23	3399268	3423262	+
GS_000565	0.274311	0.451423	0.20791	0.551127	0.33223	0.6657	Up	Chr23	5008455	5038782	-
GS_000578	0.918555	1.93581	0.313135	2.05815	2.18043	2.23859	Up	Chr23	5155962	5157723	+
GS_000599	1.42592	0.949611	1.94605	0.774166	0.593025	0.710936	Down	Chr23	5378285	5411612	-
GS_000691	1.02085	0.72325	2.08085	0.154322	0	0.389434	Down	Chr10	11762877	11763896	-
GS_000700	0.593548	0.498624	0.886948	0.237614	0.0879577	0.333976	Down	Chr23	12465995	12482735	+
GS_000713	1.85115	1.13071	2.48356	0.877665	0.603499	0.749037	Down	Chr23	12081339	12092127	-
GS_000714	1.54185	1.54707	1.46442	0.04918	0.302435	0.384559	Down	Chr23	12064867	12072165	+
GS_000873	0	0	0.0153557	0.0594638	0.0701064	0.0686886	Up	Chr13	4398344	4409304	-
GS_000893	0.34284	0.935862	1.49257	0.303882	0	0	Down	Chr4	159890	160755	+
GS_000926	0.175447	0.120667	0.233472	0.0421422	0.0343274	0.0785178	Down	Chr6	24528549	24595795	-
GS_000937	0.363731	0.436317	0.491832	0.903637	0.45694	0.705091	Up	Chr6	24260052	24269988	-
GS_000938	0.505451	0.184686	0.553442	0.153662	0.0147017	0.0544762	Down	Chr6	24241811	24252741	+
GS_000966	0.403878	0.0922741	0.3085	0	0	0.069633	Down	Chr6	23464616	23471902	-
GS_000975	0.0436774	0.0746073	0	0.29052	0.122607	0.217552	Up	Chr6	22938378	22942876	+
GS_001072	0.99048	1.07734	0.739792	1.46725	0.989253	1.41708	Up	Chr8	5601755	5637712	+
GS_001092	0	0	0	2.23747	0.0826281	0.190191	Up	Chr8	5326563	5329545	-
GS_001124	0.82573	0.759968	0.425291	1.40477	1.12747	0.59949	Up	Chr8	4149873	4153000	-
GS_001129	5.93795	1.58446	6.39546	2.43889	1.83149	2.01607	Down	Chr8	3864911	3880190	-
GS_001133	0.452309	0.305837	0.275307	0.114799	0.0224113	0.0621227	Down	Chr8	3787282	3807440	+
GS_001218	0.0799864	0.0882289	0.147514	0.448388	0.276512	0.179467	Up	Chr4	9106453	9111196	-
GS_001288	1.4639	1.90281	1.08822	2.61942	2.12187	2.04588	Up	Chr19	14738943	14760098	+
GS_001294	0.291489	0.133111	0	1.19743	0.507714	0.365082	Up	Chr19	14893291	14894819	-
GS_001326	0	0	0	0.113816	0	0.101607	Up	Chr9	8401377	8407731	-
GS_001334	0.712462	1.0613	0.71641	1.44696	1.26692	1.07206	Up	Chr9	8618737	8630327	-
GS_001345	1.18266	0.531637	1.88966	0.262052	0.0981852	0.399435	Down	Chr9	8789222	8790898	-
GS_001371	0	0	0	2.3221	0	0.422715	Up	Chr20	8756864	8758708	+
GS_001466	0.275253	0.709018	0.636706	1.38547	1.09974	0.889169	Up	Chr19	3987245	3988529	-
GS_001482	0.456949	0.296608	0.0550257	0.736124	0.638471	0.665874	Up	Chr22	6383991	6386425	+
GS_001511	0.871609	0.546822	0.491576	0.0391378	0.128162	0.20045	Down	Chr10	2614166	2624522	-
GS_001518	0.84381	0.411031	0.422881	0	0.0329803	0.147303	Down	Chr10	2517788	2521970	-
GS_001622	2.45645	0.479786	2.65762	0.640339	0.227307	0.388486	Down	Chr2	10544856	10550073	-
GS_001628	0.784194	0.612068	1.30723	0.432462	0.179442	0.269673	Down	Chr2	10327213	10361116	-
GS_001645	0	0	0	0.453617	0	0.0813208	Up	Chr2	10098557	10106709	+
GS_001679	0.420534	0.16203	0.374425	0.0440512	0.023453	0.102986	Down	Chr10	16137681	16147215	-
GS_001776	0.394757	0	1.04885	0.0283143	0.00401068	0.0038057	Down	Chr24	21434697	21462597	-
GS_001803	0.672898	0.203276	0.303484	0.0141574	0.00911067	0.0611915	Down	Chr20	863220	893272	-
GS_001808	0.550859	0.257185	0.65516	0.207341	0.117089	0.14895	Down	Chr20	1035892	1068366	-
GS_001828	0.764755	0.620341	0.408985	0.178609	0.0486283	0.223518	Down	Chr7	10498499	10523159	-
GS_001862	0.991999	2.219	2.18413	1.00365	0.445521	0.446015	Down	Chr7	12452213	12461438	-
GS_001996	0.0308615	0.0542818	0.00782223	0.154437	0.0834268	0.0269337	Up	Chr7	18193752	18254761	+
GS_002007	1.53586	0.799396	1.49538	0.45151	0.369114	0.64478	Down	Chr15	2994382	2999444	+
GS_002018	0.0744995	0.0453477	0.0468771	0	0.0113084	0	Down	Chr15	2801306	2839859	-
GS_002062	2.61125e-05	2.04863e-08	0.0149962	0.110079	0.0411487	0.134991	Up	Chr1	12876066	12886696	+
GS_002115	0	0.00881249	0	0.0320089	0.0395293	0.0171986	Up	Chr1	11863513	11896775	+
GS_002156	2.74673	0.179838	2.24286	0.182154	0.0483552	0.0679134	Down	Chr1	10528271	10532857	+
GS_002159	0.451958	0.756601	0.474608	1.41912	0.884086	0.781912	Up	Chr1	10493377	10496237	-
GS_002199	0.4684	0.384163	0.475451	1.22498	0.668938	0.362687	Up	Chr1	9588529	9611659	+
GS_002224	0.618235	0.882496	0.331399	0.992337	1.06334	0.900002	Up	Chr1	8883383	8937132	+
GS_002248	0.217749	0.100399	0.209366	0.0406494	0.0542649	0.0621264	Down	Chr1	8246530	8295789	+
GS_002339	0.0326262	0.0565833	0.0314568	0.404309	0.175127	0.0272524	Up	Chr2	18645760	18651264	-
GS_002368	2.2712	1.55661	3.20953	0.886996	0	1.07087	Down	Chr9	3720346	3720957	+
GS_002378	0.67397	1.41427	0.957687	1.96541	1.76796	1.16654	Up	Chr3	9860873	9888962	-
GS_002392	0.0908196	0.199858	0.169923	0.547761	0.127431	0.613441	Up	Chr4	11030167	11034769	-
GS_002425	0.00130686	0.00918555	0	0.0239187	0.00860878	0.0103666	Up	Chr21	21074507	21246977	-
GS_002449	0.182861	0.035791	0.0773404	0	0.0185915	0	Down	Chr21	21578489	21598577	+
GS_002499	0.0349414	0	0	0.210484	0.0670425	0.0911777	Up	Chr21	23436219	23440750	-
GS_002536	1.81677	1.07344	1.29667	0	0.143928	0.277514	Down	Chr21	24516004	24516880	-
GS_002544	0.282522	0.184339	0.102701	0	0	0.0237573	Down	Chr21	24738779	24743837	+
GS_002554	3.54653	3.08645	3.95378	1.03563	1.32897	1.55067	Down	Chr21	24919568	24920192	+
GS_002557	2.35422	1.87745	1.773	0.386398	0.360385	1.12793	Down	Chr21	24928266	24928899	+
GS_002590	0.182114	0.202483	0.0535895	0.372952	0.240336	0.370097	Up	Chr23	27207284	27251000	-
GS_002591	0.0531751	0.0468339	0	0.140013	0.142751	0.158066	Up	Chr23	27251997	27258581	-
GS_002642	2.34133	2.30019	2.38463	3.98554	2.44455	2.9972	Up	Chr5	4085226	4087312	+
GS_002690	0.720708	1.04925	0.735979	0.242239	0.20986	0.230536	Down	Chr4	367460	369999	+
GS_002701	3.18131	1.96181	4.40781	0.561972	0.451909	0.960959	Down	Chr17	3932111	3936412	+
GS_002713	1.62578	1.83766	1.80386	3.27943	2.22954	2.36628	Up	Chr17	3636264	3649059	+
GS_002723	0.154187	0.0791126	0.0160601	0	0	0	Down	Chr17	3148286	3159027	+
GS_002756	2.12073	1.18066	2.53415	1.38742	0.713098	0.856618	Down	Chr17	2233291	2253845	-
GS_002772	1.42541	0.730065	1.12155	0.494724	0.193116	0.229822	Down	Chr17	1983572	1987564	-
GS_002806	1.73029	1.11984	1.6775	0.611363	0.669822	0.562296	Down	Chr11	4806166	4809898	-
GS_002835	0.323831	0.157591	0.0810292	0.0321987	0	0.0190434	Down	Chr19	17540485	17555885	+
GS_002841	3.75978	2.24152	3.61029	2.3994	1.79237	1.87218	Down	Chr19	17855795	17859547	-
GS_002929	2.52587	2.06577	2.68196	0.555233	0.59072	1.30008	Down	Chr7	26970519	26973547	-
GS_002996	2.20568	2.14996	3.25202	1.38749	1.23291	1.06455	Down	Chr6	6193433	6199762	+
GS_003045	0.0619717	0.363335	0.145988	0	0	0	Down	Chr6	5494317	5500323	+
GS_003072	1.76346	2.02277	0.77869	2.26009	2.86558	2.40865	Up	Chr6	4966868	4968490	+
GS_003081	0.828678	0.252234	0.491784	0.0921995	0.0309866	0.101008	Down	Chr6	4846595	4857140	+
GS_003114	1.84947	0.818283	0.819824	0.127381	0.101224	0.340817	Down	Chr10	3797727	3801438	+
GS_003124	1.11768	0.327788	1.00531	0	0.0820937	0.191334	Down	Chr10	3906689	3908657	+
GS_003165	0.353882	0.127679	0.233228	0.0609883	0.02058	0.0393829	Down	Chr13	18447242	18457841	-
GS_003170	0.597434	0.550827	0.443291	0	0.11945	0.125841	Down	Chr13	18219422	18226467	-
GS_003187	2.0045	1.05567	2.36695	0.813772	0.897063	0.719679	Down	Chr13	18012372	18020640	-
GS_003215	2.77674	1.34018	2.40868	0.135707	0.747386	0.873978	Down	Chr4	1271391	1272280	+
GS_003216	0.225641	0.0431599	0.0926432	1.44708	0.363492	0.474017	Up	Chr4	1265858	1268855	+
GS_003253	0.0358884	0.096028	0.0998926	0.402331	0.273688	0.208154	Up	Chr5	1728893	1753167	+
GS_003344	1.55931	0.591745	1.76018	0.082517	0	0.0814275	Down	Chr11	22496563	22499016	-
GS_003365	0.447014	0.340215	0.44257	0.181182	0.12521	0.0776795	Down	Chr11	22274507	22287622	-
GS_003393	0.919564	1.03568	0.979546	0.243807	0.350758	0.330221	Down	Chr11	21776129	21801428	+
GS_003480	0.23793	0.3916	0.429534	0.0482977	0.0191565	0.0274985	Down	Chr12	22441865	22453017	+
GS_003548	1.78841	1.27504	0.670318	2.52634	3.46513	2.51915	Up	Chr1	15927910	15947430	+
GS_003573	6.96455	3.10852	7.5486	3.12242	3.87504	3.17082	Down	Chr1	16520282	16522861	-
GS_003645	0.0355781	0.0598635	0.00556779	0.113824	0.0521035	0.088697	Up	Chr5	7744052	7769649	-
GS_003653	4.73146e-13	0	0.0602231	0.118413	0.0754886	0.12117	Up	Chr5	7661968	7676530	+
GS_003663	0.358039	0.176063	0.114162	0.391985	0.318657	0.436206	Up	Chr5	7532693	7543154	-
GS_003774	3.64543	2.7776	2.29692	0.377881	0.597068	1.3521	Down	Chr22	5018261	5020169	+
GS_003775	1.23367	0.751296	1.3338	0	0.112007	0.180985	Down	Chr22	5007383	5016157	+
GS_003812	0.492506	0.107859	0.367155	0.616831	0.435347	0.882394	Up	Chr11	12722744	12726548	-
GS_003815	0.418825	0	0.0315328	0.36665	0.353203	0.843337	Up	Chr11	12750533	12756392	+
GS_003819	0	0.00995097	0	1.82994	0	0.17634	Up	Chr11	12829823	12843849	+
GS_003828	7.3159	4.85575	7.69686	3.21352	5.1688	4.87193	Down	Chr11	12966579	12968753	-
GS_003851	2.08609	1.67298	1.43934	0.640987	0.445637	0.924985	Down	Chr11	13831218	13839046	-
GS_004071	1.45207	2.42078	0.621881	2.62912	3.07322	2.87929	Up	Chr21	17305260	17315852	-
GS_004082	0.116147	0.099722	0	0.810152	0.203871	0.349046	Up	Chr21	16977354	16978651	-
GS_004086	0.111097	0.0453859	0.0330761	0.00249267	0.0102279	0.011721	Down	Chr21	16800135	16927586	+
GS_004122	3.32669	1.10067	3.76013	1.4824	0.748997	0.78324	Down	Chr4	3028968	3030039	-
GS_004209	1.56685	0.889222	1.8887	0.573717	0.636211	0.818653	Down	Chr22	8818002	8831603	-
GS_004218	0.306087	0.279492	0.220335	0.0449077	0	0.0432749	Down	scaffold75.1	432494	436855	+
GS_004284	2.02422	1.55718	1.69988	2.02373	2.28705	2.24559	Up	Chr12	9104650	9128482	-
GS_004323	2.64119	1.41759	1.53022	0.388628	0.378339	0.6574	Down	Chr22	393825	395036	-
GS_004360	1.45143	0.713808	1.78794	0.58769	0.597264	0.566704	Down	Chr22	19046996	19054788	-
GS_004372	0.208491	0.192366	0.0711068	0.0082758	0.0205983	0.0156028	Down	Chr22	18457569	18498452	-
GS_004386	0.620485	0.904117	0.752251	0.306718	0.177879	0.294189	Down	Chr22	17425346	17431805	+
GS_004445	0.626408	0.718826	0.725201	0.400326	0.227873	0.241915	Down	Chr22	15059740	15097089	+
GS_004461	0.369192	0.317556	0.209433	0.758161	0.345978	0.493317	Up	Chr22	14692622	14717643	-
GS_004553	1.86401	0.805292	2.54534	0	0.293261	0	Down	Chr10	13804877	13805536	-
GS_004554	1.64341	0.923466	1.51026	0	0.210531	0.450222	Down	Chr10	13807293	13808719	-
GS_004617	0.707213	0.444525	0.602725	0.0857883	0.0489353	0.39475	Down	Chr12	21355241	21366279	-
GS_004624	1.05547	1.32404	0.516884	1.63293	1.31843	1.39413	Up	Chr20	14374792	14404783	-
GS_004674	0.674502	0.241472	0.534728	0.141838	0	0.114816	Down	Chr20	13521481	13528782	-
GS_004688	0.253322	0.180264	0.153101	0	0	0	Down	Chr20	13227785	13231966	-
GS_004710	0.125643	0.440179	0.343204	0.680212	0.612538	0.528795	Up	Chr20	12959451	12964870	-
GS_004715	0.520606	0.243927	0.251036	0.0426291	0.0156112	0.0848777	Down	Chr20	12885464	12896716	-
GS_004748	1.9824	1.22489	1.3132	0.200405	0.305388	0.436699	Down	Chr10	20221904	20239946	+
GS_004758	0.701585	0.145457	0.38183	0.0533786	0.0269452	0.098507	Down	Chr10	20399536	20405235	-
GS_004792	0.0157003	0.00451557	0.00431441	0.115678	0	0.114703	Up	Chr17	9519846	9527560	+
GS_004986	1.40335	0.881961	0.981418	0.248219	0.079047	0.264647	Down	Chr21	59428	65774	+
GS_005051	5.33797e-11	0	1.61453e-13	0.174234	0.111455	0.0766253	Up	Chr6	7427964	7435050	-
GS_005238	0.596309	0.715984	0.495493	1.58425	0.746753	0.676537	Up	Chr11	3177760	3187190	-
GS_005259	1.18772	0.74251	0.877177	1.48493	1.61727	1.22973	Up	Chr11	3482107	3485900	+
GS_005308	0.675454	0.847737	0.67491	1.44339	0.583356	1.06879	Up	Chr11	4188594	4198335	-
GS_005324	0	0.0386386	0.0216816	0.263264	0.102992	0.0389154	Up	Chr11	4439022	4446495	+
GS_005330	2.52463	2.31598	1.99901	3.24581	2.94992	3.10462	Up	Chr11	4510439	4523818	+
GS_005384	0.49565	0.450468	0.60721	0.0586897	0.113107	0.05461	Down	Chr2	11981007	11985706	-
GS_005667	4.71188	6.32788	4.23292	6.37459	5.88768	6.10939	Up	Chr8	3363705	3377857	+
GS_005731	1.03087	0.342223	1.13482	0.374564	0.12394	0.29566	Down	Chr7	25202556	25214960	+
GS_005757	0.690566	0.513647	1.17923	0.318961	0.1215	0.198858	Down	Chr7	26072496	26076128	+
GS_005853	0.853493	0.334009	1.26593	0.216858	0.28345	0.120169	Down	Chr19	2425127	2430013	-
GS_005954	0.735456	0.718696	0.794987	0.099041	0.0251944	0.137855	Down	Chr24	5036200	5040307	-
GS_005987	0.0272142	0.118907	0.0157155	0.345228	0.323346	0.310089	Up	Chr24	6165936	6187902	-
GS_005993	0	0.0438969	0	0.424333	0.24139	0.0830023	Up	Chr24	6490636	6494188	+
GS_006015	2.68644	1.03708	3.12273	1.27098	0.907509	0.488998	Down	Chr7	28801697	28837735	+
GS_006034	1.36764	1.03413	0.843019	0.0968324	0.22231	0.510476	Down	Chr7	29164753	29170596	+
GS_006047	0.87447	0.439993	0.37721	0	0.0746474	0.0487236	Down	Chr7	29413951	29425277	-
GS_006070	0.213381	0.0158292	0.189142	0.0163814	0.029416	0	Down	Chr7	29763715	29771590	+
GS_006174	0.323369	0.114907	0.106534	0.0164345	0.0153426	0.0289364	Down	Chr1	22165348	22290199	+
GS_006184	1.00804	0.717881	0.189774	0	0.0948629	0	Down	Chr1	1351942	1354145	+
GS_006214	0.888912	0.213507	0.415734	0	0	0	Down	Chr1	1854737	1855892	-
GS_006290	0	0.0319851	0	0.21569	0.0471701	0.174237	Up	Chr19	8974891	8979043	-
GS_006330	2.04885	1.29502	2.71892	0.795535	0.318343	0.74764	Down	Chr19	9830566	9830968	+
GS_006361	1.78613	0.642494	1.97389	0.215466	0.658483	0.205063	Down	Chr19	10230852	10239735	+
GS_006393	0.179975	0.101196	0.237915	0.0176836	0.0352318	0	Down	Chr16	16500798	16508003	-
GS_006402	3.41685	3.84163	3.97893	4.16948	4.54578	4.36051	Up	Chr16	16638194	16638812	+
GS_006403	3.38258	3.57618	3.18319	4.13913	3.37857	4.50876	Up	Chr16	16639684	16640020	+
GS_006494	0.168579	0.196167	0.266497	0.0585095	0.0794549	0.0717933	Down	Chr15	9137790	9188293	+
GS_006510	2.03613	1.04432	1.94022	0.889606	0.576731	0.527214	Down	Chr15	9678512	9681451	+
GS_006518	0.360944	0.115091	0.194019	0.0154349	0.0517263	0.0570532	Down	Chr15	9855538	9878731	+
GS_006535	0.117932	0.188657	0.112664	0.437506	0.331322	0.120124	Up	Chr15	10174338	10182198	-
GS_006560	0.499874	0.0130232	0.469843	0	0	0	Down	Chr15	10870188	10879040	-
GS_006576	1.74419	1.0064	2.18322	1.06666	0.608937	0.794487	Down	Chr18	17456602	17480273	-
GS_006642	0	0.769595	0.130787	1.13231	0.456756	1.14045	Up	Chr23	12682718	12684601	+
GS_006650	2.21061	1.00967	2.48973	0.234335	0.523365	0.805427	Down	Chr23	12799214	12801780	+
GS_006653	0.881369	0.550906	0.479369	0.085688	0.0682559	0.169964	Down	Chr24	2702997	2745338	+
GS_006667	0.301753	0.496184	0.151936	1.16433	1.51267	0.570982	Up	Chr1	3918649	3927813	+
GS_006670	0.384671	0.37567	0.40671	0.00969307	0.0396072	0.0277819	Down	Chr1	3952356	3966621	+
GS_006694	0.264738	0.15278	0.21232	0.0431098	0.0596389	0.0410006	Down	Chr1	4604365	4671593	-
GS_006718	0.760035	0.304988	0.406041	0.0182094	0.0514736	0.0504934	Down	Chr24	21091223	21097943	+
GS_006896	0.0890496	0.0347726	0.193074	0.0122245	0.0125745	0.0233979	Down	Chr17	24120179	24137045	+
GS_006900	0.323164	0.295995	0.266275	0.021826	0.0446142	0.0821565	Down	Chr17	24166461	24182321	-
GS_006951	0	0	0	4.27062	0	0.818502	Up	Chr21	7286915	7287584	+
GS_006961	0.66136	0.32133	0.492339	0.0193898	0.0201112	0.0713162	Down	Chr21	7548459	7570199	+
GS_006967	0.0978898	0.0405299	0.0702308	0	0	0.0239494	Down	Chr19	12486210	12509092	+
GS_006968	1.64607	1.2651	1.15932	0.152272	0.102577	0.512523	Down	Chr19	12512376	12523738	-
GS_006980	0.0216802	0.0196631	0.00261372	0.0834298	0.0392717	0.026246	Up	Chr15	1907980	1967922	+
GS_007039	1.26521	0.6118	1.00805	0	0.173409	0	Down	Chr19	6966047	6966670	+
GS_007098	1.54661	1.47254	1.61539	0.527115	0.303921	0.401904	Down	Chr23	6605153	6608547	+
GS_007180	0.798165	0.638104	0.441656	1.99362	0.998748	0.852382	Up	Chr7	20527818	20539940	+
GS_007190	0.127392	0.0767542	0.144249	0.378534	0.275274	0.189395	Up	Chr16	3348354	3356231	+
GS_007237	1.02618	0.329417	0.687576	0.0539617	0.108009	0.324885	Down	Chr1	4862458	4866093	+
GS_007282	0.404278	1.06754	0.55225	0.123437	0.0710346	0.0169951	Down	Chr22	12218950	12225888	+
GS_007305	1.28114	0.828679	1.91365	0.755338	0	0.515313	Down	Chr22	11796827	11798188	-
GS_007442	3.21868	1.69103	3.80583	1.64184	1.14994	1.3491	Down	Chr17	18811423	18813199	+
GS_007466	0.889847	0.192418	0.624798	1.42239	0.56415	0.687395	Up	Chr17	19180112	19184166	-
GS_007510	0	0.00792771	0	0.0488015	0.033114	0.00798487	Up	Chr12	11344534	11367309	+
GS_007528	0.0183961	0.0164462	0.0343716	0.236416	0.015709	0.12097	Up	Chr16	12876533	12884158	-
GS_007572	0.631314	0.178475	0.689095	0.140419	0.0469786	0.15141	Down	Chr21	1959408	1963832	+
GS_007647	0.746985	0.204305	1.18822	2.05707	0.984202	1.16963	Up	Chr9	12789797	12797190	+
GS_007668	0.308398	0.222753	0.145187	0.0479242	0.0120982	0.0573585	Down	Chr17	20107407	20115705	-
GS_007685	0.371947	0.600165	0.389858	0.795396	0.583668	0.850607	Up	Chr17	19851152	19858542	+
GS_007724	1.83614	0.905138	2.27774	0.711422	0.449342	0.660234	Down	Chr3	8929937	8932467	+
GS_007746	1.72556	1.38763	1.11284	0.262868	0.358214	0.690236	Down	Chr3	9176078	9189916	+
GS_007831	0.259924	0.10797	0.1909	0.0366941	0.0381788	0.0697877	Down	Chr23	14037460	14067481	-
GS_007972	1.82989	2.26437	2.02312	3.42388	2.71268	2.98098	Up	Chr4	8106129	8110553	+
GS_008005	3.82427	3.08922	2.70501	4.18595	4.56353	4.4864	Up	Chr19	5497332	5549022	-
GS_008052	0.251787	0.166697	0.156866	0.320402	0.244256	0.365386	Up	Chr6	8986795	9007233	+
GS_008091	0.179658	0.115257	0.157014	0.68082	0.391863	0.154408	Up	Chr9	11164093	11184476	-
GS_008165	3.69012	2.32645	4.53347	0.788384	0.362988	1.80473	Down	Chr16	6396951	6398490	-
GS_008200	0.877559	1.34217	0.826582	2.12045	2.55156	2.696	Up	Chr8	2214331	2217990	+
GS_008220	0.0835548	0.0986663	0.211308	0.0128436	0.0128311	0.0123851	Down	Chr8	2605090	2628058	+
GS_008222	0.0731704	0.0776183	0.0684988	0	0	0.0108941	Down	Chr8	2652198	2663581	+
GS_008322	0.943108	0.854415	0.42796	0.0898352	0	0.239649	Down	Chr2	15140207	15141789	+
GS_008438	0.278824	0.0641858	0.0964629	0	0.0274846	0.012958	Down	Chr15	4490993	4504449	+
GS_008440	0.135264	0.142483	0.190717	0.453312	0.285195	0.18966	Up	Chr15	4583795	4604504	-
GS_008444	0.629091	0.355107	0.788647	0.0791634	0.0408329	0.163583	Down	Chr15	5163786	5178968	+
GS_008523	0.333185	0.0478733	0.210441	0	0	0.0294589	Down	Chr2	5204262	5224801	+
GS_008540	0.703555	1.35271	0.964781	1.45195	1.25387	1.62674	Up	Chr2	5654403	5660121	-
GS_008704	0.312861	0.401673	0.293902	0.682647	0.666189	0.527891	Up	Chr4	5236064	5246296	+
GS_008732	0.0930265	0.163344	0.0693495	0.309242	0.127251	0.128488	Up	Chr4	5725162	5796511	-
GS_008761	0.516564	0.431787	0.061103	1.20287	1.43431	0.662	Up	Chr4	6407221	6411823	-
GS_008762	3.00216	4.19768	2.60403	4.49523	4.2829	3.86572	Up	Chr4	6414532	6426800	-
GS_008775	0.991925	0.604331	1.21364	0.450563	0.354723	0.334157	Down	Chr4	6649911	6658276	-
GS_008788	1.33086	0.0789384	1.92728	0.205129	0.106497	0.0766901	Down	Chr4	6822467	6826190	-
GS_008807	4.94433	5.64881	3.61853	6.14579	5.44584	5.16584	Up	Chr4	7037578	7068214	+
GS_008833	0.308485	0.119278	0.227596	0	0	0.0729173	Down	Chr1	404841	411819	+
GS_008837	1.06235	0.725727	1.09619	0.0411171	0.0999719	0.288208	Down	Chr1	320711	325628	+
GS_008848	0.291162	0.185472	0.33712	0.5443	0.663689	0.571516	Up	Chr1	71297	88275	-
GS_008904	0.478034	0.132793	0.545531	0	0	0	Down	Chr10	6244524	6254810	-
GS_008910	0.316886	0.135776	0.235781	0.0636405	0.0280925	0.0438973	Down	Chr10	6164472	6176569	+
GS_009029	0	0	0.208588	0.595899	0.18572	0.425262	Up	Chr5	882901	884701	+
GS_009035	1.29537	0.467497	0.97515	0.268472	0.375533	0.311709	Down	Chr5	926727	935162	-
GS_009059	0.340596	0.103978	0.259754	0.437827	0.387848	0.359851	Up	Chr6	16083181	16099475	-
GS_009075	0.410274	0.243925	0.675013	0.211581	0.116651	0.0978725	Down	Chr6	16937979	16948556	+
GS_009081	0.597554	0.28807	0.33032	0.14008	0.0374684	0.101423	Down	Chr13	12996715	13005330	+
GS_009180	1.72661	2.82505	1.33336	2.76999	2.93612	2.90682	Up	Chr13	10486725	10508755	-
GS_009307	0.0232228	0.0577056	0.029299	0.253647	0.0417026	0.0952475	Up	Chr18	6178112	6224726	+
GS_009373	2.79649	0.804026	2.55726	0.602063	0.69555	0.539992	Down	Chr23	28138488	28141365	-
GS_009387	0.00018111	0.00569337	0	0.116797	0.0202939	0.020386	Up	Chr19	8511249	8519208	+
GS_009399	0.66391	0.389326	0.486365	1.04702	0.779234	0.511125	Up	Chr22	6848168	6857313	+
GS_009427	0.298406	0.0518881	0.0929036	0	0	0	Down	Chr22	7995628	8009375	+
GS_009481	0.970743	0.776379	1.21369	0.222822	0.19312	0.562378	Down	Chr23	16965355	16969850	+
GS_009498	2.80361	1.60532	2.97329	1.48	0.583573	0.989339	Down	Chr20	9730664	9732239	+
GS_009529	0	0	0	4.43123	0	1.05679	Up	Chr20	9455618	9456251	-
GS_009544	0.342067	0.30832	0.186009	0	0.020715	0.0397818	Down	Chr20	9296879	9302759	+
GS_009590	0.140942	0.269926	0.243465	0.450224	0.227993	0.348463	Up	Chr4	18529442	18554652	-
GS_009633	0.568686	0.807413	0.235255	1.26789	0.761316	0.661588	Up	Chr2	19537585	19549522	-
GS_009643	2.67991	1.19626	2.60516	0.196848	0.620745	0	Down	Chr2	19661269	19662821	-
GS_009693	0.192815	0.0970302	0.124088	0.0317046	0.0231926	0.02254	Down	Chr2	20654985	20672761	+
GS_009910	0.811984	0.975213	0.809136	1.14459	1.19756	1.24121	Up	Chr10	17291912	17306156	-
GS_009921	0.179054	0.0645184	0.0694006	0.207966	0.160366	0.441914	Up	Chr10	17518437	17525542	+
GS_009971	2.71145	3.47576	1.29101	4.99912	4.31807	2.63454	Up	Chr10	18361655	18366903	+
GS_010015	0.857446	0.836548	1.22404	0.20114	0.0733813	0.255476	Down	Chr10	19747527	19751319	-
GS_010076	1.08385	0.480202	1.83627	0.479748	0.283859	0	Down	Chr9	14527904	14529203	-
GS_010087	0.965947	0.43836	0.463436	0.00630612	0.0835842	0.0641438	Down	Chr9	14661300	14682674	-
GS_010129	1.02428	0.391504	0.484284	0.0292129	0.0543739	0.12042	Down	Chr16	14760956	14767569	+
GS_010224	1.11366	1.46139	0.986043	1.38583	2.05943	1.98973	Up	Chr2	2535800	2543908	+
GS_010268	2.29359	1.02466	2.00451	0.397435	0.791543	0.737849	Down	Chr2	3853914	3863187	-
GS_010362	0.518351	1.43957	1.31576	0.523739	0.068576	0.124945	Down	Chr14	189257	191228	-
GS_010369	0.860204	0.311582	0.84701	0.224945	0.0601307	0.138362	Down	Chr14	443903	447448	+
GS_010371	0.37783	0.637042	0.377781	0.890578	0.570756	0.59014	Up	Chr14	463147	497215	-
GS_010470	0.246139	0.0771883	0.082303	0	0	0	Down	Chr23	7611126	7616005	-
GS_010491	0.0639202	0.0597898	0.0664773	0.217789	0.0294563	0.15633	Up	Chr19	17373128	17409706	+
GS_010528	1.33623	0.600653	1.69777	0.375564	0.163854	0.331873	Down	Chr5	2675968	2680177	-
GS_010537	1.71089	1.21111	1.90029	0.795921	0.699006	0.612852	Down	Chr5	2582737	2585274	+
GS_010574	0.0567862	0.312603	0.0282443	0.914527	0.920591	0.370457	Up	Chr12	8017591	8031443	+
GS_010583	9.26628	7.34736	8.7864	5.52196	7.0607	7.18083	Down	Chr12	7888180	7888669	-
GS_010609	0.165633	0.241323	0.194474	0.294086	0.340393	0.543429	Up	Chr12	7282330	7326688	+
GS_010616	0.984445	0.372285	0.657116	0.207491	0.0866811	0.163573	Down	Chr12	7049961	7052995	-
GS_010641	1.40664	2.51551	1.64311	0.635619	0.346132	0.46538	Down	Chr12	6696544	6697702	+
GS_010713	0	0	0.0744135	0.316302	0.381582	0.0646406	Up	Chr18	2283383	2286048	-
GS_010758	0.224837	0.678295	0.52352	0.0731077	0.0711077	0.156431	Down	Chr2	8808687	8814434	-
GS_010790	1.97137	2.15006	1.91545	2.82363	2.39023	2.22128	Up	Chr8	110800	118847	-
GS_010827	0.0647511	0.266555	0.0211798	0.354421	0.513943	0.489483	Up	Chr23	9986324	9993774	-
GS_010875	1.27507	1.08246	2.01	0.689912	0.590333	0.431278	Down	Chr23	9265518	9267733	+
GS_010913	0.0283712	0.029068	0.0127711	0.00396164	0.00308653	0.00292051	Down	Chr24	15694209	15829483	-
GS_010998	2.16218	1.57353	2.54016	2.73718	2.21518	3.46818	Up	Chr16	17676240	17676723	-
GS_011001	4.76143	4.62432	4.97467	5.45481	5.41668	5.34463	Up	Chr16	17680722	17681109	-
GS_011081	0.0448612	0.0868894	0.0523548	0.312651	0.12478	0.109697	Up	Chr10	8293460	8318923	+
GS_011107	1.01205	1.82916	1.22397	2.19346	2.09173	1.63032	Up	Chr6	18112947	18114603	-
GS_011120	1.09037	0.475261	0.489762	0.0690987	0.12117	0.17568	Down	Chr6	17674558	17696446	-
GS_011125	0.378639	0.25048	0.270555	0.58639	0.536735	0.530033	Up	Chr6	17623803	17632711	+
GS_011140	0.346554	0.115169	0.0786164	0	0	0.0233832	Down	Chr6	17408505	17413932	+
GS_011185	0.284097	0.337834	0.357271	0.560599	0.642556	0.732249	Up	Chr17	8985206	8988844	+
GS_011194	0.152609	0.0648341	0	0.429207	0.432423	0.507929	Up	Chr17	8846233	8848720	-
GS_011210	0.164552	0.135382	0.112483	0.439581	0.148516	0.223999	Up	Chr17	8427938	8438741	+
GS_011225	1.23182	0.611765	0.645244	0.36481	0.27264	0.203884	Down	Chr17	8255260	8264144	+
GS_011248	0.153335	0.171384	0.197147	0.500249	0.285517	0.141032	Up	Chr17	7657521	7675140	+
GS_011255	0.0734102	0.202228	0.0102573	0.2692	0.127977	0.186936	Up	Chr17	7489133	7528506	-
GS_011300	0.277238	0.387177	0.271651	0.776646	0.358456	0.534362	Up	Chr6	9646760	9659262	+
GS_011334	0.630959	0.629319	0.240485	0.0488982	0.0469963	0.132644	Down	Chr5	25623502	25628822	-
GS_011352	3.65473	2.70838	2.61577	0.660302	0.829629	1.76256	Down	Chr5	25456273	25463680	-
GS_011406	2.40758	1.15056	2.22057	1.30279	0.652727	0.927841	Down	Chr19	11382576	11385468	-
GS_011453	1.01054	0.688083	1.39542	0.0582317	0.17406	0.209925	Down	Chr13	2759056	2761166	-
GS_011456	0.0208992	0.0125609	0.00669898	0	0	0	Down	Chr13	2801876	2852979	+
GS_011465	10.3503	9.99404	10.1738	10.5134	11.0317	10.7269	Up	Chr13	3315186	3316748	-
GS_011474	2.09672	1.22272	0.768369	0.074155	0.136158	0.260076	Down	Chr13	3450079	3450895	-
GS_011537	0.96375	0.251371	0.740085	0.0286799	0.0592737	0.178084	Down	scaffold191.1	88970	92832	+
GS_011620	0.569772	0.154312	0.560007	0	0.0317855	0	Down	Chr13	19244074	19246616	-
GS_011626	1.73594	0.990437	1.47552	0.713785	0.45364	0.633277	Down	Chr7	23922802	23931623	+
GS_011708	0.0872523	0.0764518	0.104399	0.453262	0.431107	0.11331	Up	Chr10	9128562	9136097	-
GS_011736	0.0395605	0	0.0377604	0.087917	0.397874	0.222448	Up	Chr10	9750639	9758848	-
GS_011770	0.4997	0.539412	0.337764	0.819621	0.633894	0.833583	Up	Chr10	1250233	1261315	+
GS_011846	0.0541146	0.0523584	0.00961587	0.0595423	0.07661	0.0936826	Up	Chr13	13247999	13288972	+
GS_011857	0.315346	0.228898	0.0826264	0.016123	0.0160427	0.0599822	Down	Chr13	13431541	13442677	-
GS_011870	2.57992	4.03015	2.38476	4.79434	3.5706	3.83532	Up	Chr13	13751166	13751814	-
GS_011889	0.344936	0.484181	0.424545	0.827884	0.467684	0.654111	Up	Chr13	14224843	14238596	+
GS_011924	0.116943	0.0205033	0	0.426422	0.0878273	0.213208	Up	Chr24	169467	176139	+
GS_011952	1.40185	1.30315	0.834305	2.32101	1.00551	1.35241	Up	Chr20	2027169	2042259	-
GS_011969	0.080937	0	0.01959	0.295631	0.0532636	0.105035	Up	Chr20	2476953	2485121	+
GS_011979	0.319592	0.742616	0.161983	0	0	0	Down	Chr20	2774905	2776192	+
GS_012005	0.443842	0.635974	0.384805	1.55619	0.701719	0.557425	Up	Chr9	5293552	5318077	+
GS_012019	0.0544691	0.00714703	0.022844	0.113383	0.014493	0.0887238	Up	Chr9	5962235	5986586	+
GS_012073	0.439653	0.128245	0.279693	0	0.0391958	0.109687	Down	Chr6	12611615	12619065	+
GS_012096	0.629778	0.45221	0.651445	0.671346	0.618043	1.00567	Up	Chr11	19129445	19156424	-
GS_012210	1.08515	1.7313	0.851725	2.40338	1.43006	2.11844	Up	Chr24	22942178	22971460	+
GS_012279	3.3502	0.33303	3.14273	0.445135	0.0444622	0.199095	Down	Chr1	21314715	21328012	-
GS_012462	2.20354	1.92536	1.81921	3.50945	2.72305	1.94589	Up	Chr13	531631	538048	+
GS_012594	0	0	0	0.582318	0	0.299539	Up	Chr11	5739372	5741116	-
GS_012597	3.05239	2.81249	2.58089	3.57677	3.57086	2.84743	Up	Chr11	5726220	5728032	+
GS_012623	1.84282	0	0.934224	0	0.0320689	0	Down	Chr11	5421641	5435401	+
GS_012682	2.71988	1.03404	3.12239	1.27062	0.702091	0.98558	Down	Chr10	4494273	4507715	-
GS_012707	0.0643217	0.109201	0.145397	0.506903	0.217157	0.210477	Up	Chr10	4797913	4803356	+
GS_012721	0	0.123827	0	0.433949	0.170984	0.409415	Up	Chr10	4921742	4924559	+
GS_012722	0.81509	1.36838	0.754972	2.10306	0.908681	1.46266	Up	Chr10	4933148	4940975	+
GS_012744	0.0248191	0.033394	0.0398878	0.00384258	0	0.00369292	Down	Chr7	28322515	28364796	+
GS_012757	2.94137	1.6998	3.40313	1.25341	1.1801	1.43903	Down	Chr1	17039725	17040608	+
GS_012786	2.46127	2.30882	2.694	3.21592	3.88154	3.3198	Up	Chr1	17731230	17732685	-
GS_012788	1.10042	1.37597	1.03159	0.235863	0.291964	0.2784	Down	Chr1	17758343	17765576	-
GS_012907	0	0	0	0.0227298	0.0270771	0	Up	Chr12	22969582	23013698	+
GS_012911	0.26051	0.394214	0.12367	0.679661	0.45196	0.296359	Up	Chr13	7691205	7711744	+
GS_012957	0.0166117	0.0435781	0	0.0606679	0.169038	0.137718	Up	Chr13	6729426	6741009	+
GS_012963	0.974191	0.330649	1.2903	0.255974	0.125107	0.318885	Down	Chr16	797476	808366	+
GS_012969	0.185196	0.559881	0.397311	0.128829	0.0847449	0	Down	Chr16	1050696	1057079	+
GS_012988	5.24862	1.03601	6.07716	1.78918	0	0.781101	Down	Chr24	17166946	17167576	+
GS_013088	0.527955	0.744363	0.234182	1.32642	1.03641	1.12846	Up	Chr16	2414381	2415910	+
GS_013173	1.68264	1.12561	1.68798	2.65745	1.73941	1.53289	Up	Chr3	6033553	6060334	+
GS_013234	2.04286	1.7884	2.1247	0.62538	0.045665	0.959252	Down	Chr3	4076768	4079032	-
GS_013269	0.684938	0.297181	0.131145	0.936279	0.710917	0.490519	Up	Chr3	1958140	1968039	-
GS_013281	2.0291	1.14897	0.769839	0.0498269	0.151568	0.601585	Down	Chr3	1625930	1638711	+
GS_013288	2.01809	1.21731	1.56526	1.19979	0.325362	0.673815	Down	Chr3	1203922	1217362	+
GS_013360	1.27549	1.07862	0.515097	1.48618	1.82108	1.68279	Up	Chr4	2247578	2249672	+
GS_013373	1.42385	0.674938	1.07998	0.499669	0.547068	0.327846	Down	Chr4	2013961	2034103	-
GS_013402	0.596827	1.54117	0.879409	0.154603	0.0543003	0.194408	Down	Chr4	1698586	1701902	-
GS_013454	0.0989217	0.525908	0.113991	0.762022	0.699493	0.495858	Up	Chr3	13840542	13877985	-
GS_013455	4.21151	1.33501	4.05775	1.34897	1.10211	0.578822	Down	Chr3	13884563	13884910	+
GS_013516	1.00986	0.279662	1.21475	0.028709	0	0.132355	Down	Chr18	183392	188930	+
GS_013517	1.9868	1.28386	1.94193	1.23714	0.565498	0.717735	Down	Chr18	199480	206978	+
GS_013522	0	0.0189079	0	0.5727	0.263021	0.0362658	Up	Chr18	306913	314035	+
GS_013696	1.2652	0.578509	1.32447	0.617585	0.344275	0.357969	Down	Chr7	6103030	6110564	+
GS_013722	2.34824	1.4504	2.32485	0.881287	1.02826	1.15266	Down	Chr7	7131967	7141216	-
GS_013799	0.480989	0.356851	0.386311	0.1433	0.0833125	0.127746	Down	Chr12	6234511	6336799	+
GS_013817	0.339243	0.0704275	0	0.629908	0.251928	0.257897	Up	Chr18	6623879	6631182	+
GS_013818	0.744943	0.668818	0.457445	0.264264	0.146767	0.260552	Down	Chr18	6632280	6647118	-
GS_013841	0.106964	0.121472	0.168628	0.0218781	0.0555303	0.00876718	Down	Chr3	8471379	8526794	+
GS_013876	0.03092	0.0962516	0.123882	0.277129	0.0903126	0.125244	Up	Chr3	7689777	7735025	+
GS_013886	1.49408	0.987366	0.879699	0.417676	0.2263	0.236605	Down	Chr2	17690891	17694564	-
GS_013895	0.124334	0.267199	0.0137872	0.433553	0.408607	0.193591	Up	Chr2	17638297	17644953	+
GS_013921	0.724776	0.49775	0.615609	0.0449723	0.130864	0.182658	Down	Chr1	27554101	27561585	-
GS_013998	0	0	0	1.88705	0.160051	0.382308	Up	Chr12	4768734	4771745	-
GS_014048	0.229392	0.286632	0.211503	0.397821	0.355769	0.545731	Up	Chr9	3114354	3125898	+
GS_014075	0.399752	0.122833	0.19808	0.0306976	0.00994315	0.0428877	Down	Chr13	18907247	18924405	+
GS_014182	2.03515	1.88495	1.52906	2.4843	2.46325	2.03475	Up	Chr5	5887336	5911250	-
GS_014186	0.376916	0.157467	0.106701	0	0.0346917	0.0543689	Down	Chr8	6869475	6886484	+
GS_014206	4.31702	3.88535	3.7251	6.42182	3.95107	5.41269	Up	Chr8	7259071	7259458	-
GS_014250	1.64483	2.09061	1.38939	0.657532	0.121198	0.604095	Down	Chr22	20163219	20167060	+
GS_014280	2.70358	1.41373	3.41131	1.08014	1.21538	1.02447	Down	Chr13	18748819	18751653	+
GS_014290	0.389939	0.155905	0.460158	0.0254818	0.0501722	0.10798	Down	Chr13	18647131	18655480	-
GS_014306	0.365539	0.389133	0.221511	0.742411	0.340901	0.42707	Up	Chr7	27623931	27649715	-
GS_014323	0	0	0	0.39311	0	0.104557	Up	Chr1	3463423	3466432	-
GS_014344	0.619462	0.450737	1.01551	0.327522	0.211471	0.0347537	Down	Chr1	24756585	24759915	+
GS_014368	0.115861	0.0417397	0.0230563	0.282251	0.0898864	0.144648	Up	Chr12	11733392	11741967	-
GS_014373	0.515912	0.11683	0.32587	0.0256145	0.0379099	0.0374289	Down	Chr12	12079959	12138651	-
GS_014500	0.491993	0.631415	0.653238	0	0	0	Down	Chr14	11603924	11605155	-
GS_014535	1.4404	1.53537	0.722762	2.4301	1.94089	1.14217	Up	Chr5	11333154	11343923	+
GS_014544	0	0	0	1.69813	0.0412633	0.219595	Up	Chr5	11455100	11458718	-
GS_014565	0.252096	0.0687671	0.0312406	0	0	0	Down	Chr5	12035343	12049029	+
GS_014659	0.744748	0.679219	0.852007	1.19185	0.949168	1.19396	Up	Chr5	13301721	13305797	-
GS_014679	1.96877	1.93064	2.01298	1.53962	0.74333	0.802348	Down	Chr5	13585720	13608308	+
GS_014698	0.0619485	0.0531356	0.0603437	4.82663	0	1.09384	Up	Chr5	13878499	13881135	-
GS_014734	0.718654	0.323319	0.221959	0.0567019	0.00958684	0.0536173	Down	Chr5	14652499	14671217	-
GS_014742	0.40507	0.450546	0.730688	0.929531	1.59485	1.22807	Up	Chr5	14739739	14744278	-
GS_014781	1.25899	2.00714	1.69672	2.79897	2.47517	2.35107	Up	Chr5	16459925	16460480	+
GS_014782	1.17426	0.427891	2.10118	0.100576	0.12258	0.204019	Down	Chr5	16462743	16470728	-
GS_014806	0.173017	0.485439	0.445132	0.0628737	0.04274	0.137062	Down	Chr5	16960194	16970396	+
GS_014809	0.00458647	0.00804563	0.017626	0.0905918	0.00867036	0.0889941	Up	Chr5	17091845	17134252	+
GS_014883	2.26808	1.48654	2.75906	1.20412	1.0756	1.10335	Down	Chr5	19606075	19612423	+
GS_014977	0.0233049	0.0412328	0.0293174	0.246058	0.196001	0.092945	Up	Chr17	5400808	5423837	+
GS_014988	0.623184	0.277731	0.578999	0.237184	0.13289	0.108942	Down	Chr17	5126716	5137331	-
GS_015000	1.87263	1.16751	1.81769	0.837863	0.44841	0.645746	Down	Chr17	4696715	4698605	-
GS_015043	3.0191	2.3363	1.50105	3.37091	2.35354	2.98342	Up	Chr10	2966792	2968589	+
GS_015078	0.108865	0.222821	0.061369	0.569006	0.384312	0.127248	Up	Chr10	3433202	3437886	+
GS_015097	0.357242	0.285255	0.221346	0.927258	0.234669	0.670017	Up	Chr10	3730040	3732870	+
GS_015130	0	0.00322335	0	0.0166457	0.0388044	0.00631774	Up	Chr18	19348588	19390690	+
GS_015164	0.575165	0.227853	0.13942	0.056334	0	0.0528019	Down	Chr22	9579568	9586365	+
GS_015167	1.37385	0.919576	0.902872	0.177536	0.205506	0.344919	Down	Chr22	9604124	9609752	-
GS_015184	1.18562	0.573165	0.758331	1.68421	1.37197	0.927541	Up	Chr22	10044441	10046746	-
GS_015277	2.55265	1.25071	2.54291	1.51638	0.701406	0.82321	Down	Chr14	6166120	6168045	+
GS_015283	4.33158	2.10812	4.77359	2.41775	1.52648	1.96334	Down	Chr14	6223182	6227274	-
GS_015318	0.711786	0.802015	0.479602	1.06342	0.662789	1.14196	Up	Chr11	14337980	14350109	-
GS_015321	2.13426	2.11223	2.21795	2.83289	2.57182	2.66823	Up	Chr14	1031813	1037027	+
GS_015358	0.354627	0.0612724	0.157034	0.0285897	0.0072722	0.0273868	Down	Chr4	7720163	7741936	-
GS_015381	0.815497	2.54142	1.69551	3.19971	2.14398	2.13294	Up	Chr7	19554766	19556358	-
GS_015439	0.546117	0.197386	0.761797	0.164585	0.0446289	0.12293	Down	Chr13	15832692	15837025	-
GS_015472	0.558084	0.424591	0.372268	1.08282	0.927172	0.474746	Up	Chr9	15562419	15565828	+
GS_015480	0	0.0183334	0.00688465	8.68502e-07	0.131031	0.269149	Up	Chr9	15640889	15647755	+
GS_015591	0.438296	0.339451	0.205135	0.889331	0.346876	0.315684	Up	Chr15	348365	373607	+
GS_015612	0.150687	0.238728	0.135223	0.0134688	0	0.0124885	Down	Chr5	26169854	26177642	-
GS_015629	0.406144	0.111235	0.51724	0.0830709	0.0472118	0.0209973	Down	Chr5	25976056	26002405	+
GS_015634	0.0808703	0.118837	0.026686	0.374892	0.170564	0.225468	Up	Chr5	25902288	25907490	+
GS_015659	3.88313	2.23625	3.24186	1.07207	1.65286	1.89742	Down	Chr9	12099107	12114146	-
GS_015678	1.05321	0.53329	1.55845	0.337592	0.28613	0.379653	Down	Chr9	12455958	12459476	+
GS_015719	1.76384	0.753477	1.80168	0.739257	0.495176	0.590875	Down	Chr2	16517930	16526460	-
GS_015798	0.144973	0.0625023	0.212484	0.339808	0.217884	0.103975	Up	Chr22	4620374	4655802	+
GS_015810	0.0167981	0.0447232	0	0.0610005	0.0893627	0.11375	Up	Chr3	13524232	13539791	+
GS_016031	0.527483	0.187371	0.205731	0.75449	0.243997	0.672479	Up	Chr5	25391285	25397362	+
GS_016075	0.15094	0.417555	0.226423	0.710691	0.424756	0.281578	Up	Chr7	22753845	22766391	-
GS_016076	0.555539	0.366312	0.443098	0.0977464	0.0469958	0.0905734	Down	Chr7	22773154	22778510	-
GS_016080	0.32236	0.868608	0.592813	1.33789	1.10558	0.948181	Up	Chr7	22813832	22817947	-
GS_016117	0.417406	0.215018	0.216526	0.0185029	0	0.0697698	Down	Chr21	4010900	4021456	+
GS_016120	2.34541	2.50841	2.26958	3.0008	2.74762	2.93838	Up	Chr21	8682046	8699351	-
GS_016131	1.17657	0.917215	0.507491	0.17323	0.119198	0.464161	Down	Chr21	8944562	8966080	-
GS_016158	0.134305	0.171433	0.0699445	0.0359755	0.0217739	0.0292943	Down	Chr18	16910153	16937920	+
GS_016300	0.371894	0.274773	0.155243	0.800645	0.456542	0.235697	Up	Chr11	109200	152465	+
GS_016336	3.69715	2.2176	2.74208	0.477009	0.534457	1.32999	Down	Chr7	8478789	8574259	+
GS_016345	2.95664	0.861402	3.20353	1.11362	0.507586	0.994298	Down	Chr7	8748115	8749414	-
GS_016423	1.38921	0.877004	1.33392	0.697256	0.233865	0.260432	Down	Chr17	19701125	19703527	-
GS_016468	2.75995	1.40276	3.05569	1.16993	1.30326	1.31158	Down	Chr11	11940619	11946210	+
GS_016496	3.07831	3.3063	3.18081	4.35864	3.60129	3.89123	Up	Chr1	1284991	1285309	+
GS_016591	3.94396	2.80405	4.19571	2.81484	2.06295	2.05117	Down	Chr3	16777120	16778091	-
GS_016621	0.13253	0.382277	0.229916	0.796842	0.402698	0.308245	Up	Chr3	17314634	17363959	-
GS_016629	1.31019	0.654566	1.41598	0.655525	0.333787	0.415542	Down	Chr3	17506162	17517957	+
GS_016671	1.00801	0.350502	1.03898	0.109069	0.109909	0.310173	Down	Chr3	19161201	19166612	-
GS_016786	0.243569	0.26948	0.220249	0.529833	0.365473	0.245653	Up	scaffold21.1	664025	729199	+
GS_016802	0.140175	0.00996187	0.416264	0	0	0	Down	scaffold21.1	961405	976636	+
GS_016836	0.0823199	0.44567	0.0750146	1.17539	0.439536	0.373195	Up	scaffold21.1	1361088	1363108	+
GS_016973	0.498222	0.266085	0.304189	0.0594613	0.0403705	0.019125	Down	Chr1	19934912	19943852	+
GS_017074	0.0313608	0.276132	0.0212426	0.284712	0.210704	0.231052	Up	Chr24	22678046	22722138	+
GS_017126	2.43587	1.06908	2.84936	0.108641	0.24345	0.250706	Down	Chr24	15032699	15037011	+
GS_017254	0.352172	0.190878	0.142515	0.0627348	0.0365603	0.0679898	Down	Chr24	11777642	11804395	+
GS_017258	0.129728	0.25495	0.136433	0.588447	0.172649	0.229578	Up	Chr24	11635265	11653308	-
GS_017276	0.592225	0.277492	0.415194	0.18158	0.105645	0.149169	Down	Chr24	11378759	11396951	-
GS_017312	1.90011	2.52276	1.00723	3.56864	2.66302	2.55623	Up	Chr24	10636988	10644929	-
GS_017367	2.5116	2.48339	1.86555	2.72649	2.7774	3.14689	Up	Chr24	9534539	9536468	+
GS_017447	0.726312	0.501537	0.722216	0.149638	0	0	Down	Chr2	9332946	9334603	-
GS_017473	0	0	0	0.153327	0.0183846	0.0170218	Up	Chr2	294050	304480	+
GS_017520	0.545332	0.190161	0.217782	0.0449526	0.0526089	0.0757222	Down	Chr8	12732930	12749418	+
GS_017535	0.91712	2.06284	1.32996	2.42157	1.93296	2.14396	Up	Chr8	12971061	12982006	+
GS_017595	2.5936	1.72515	3.25555	1.31727	1.40027	1.27223	Down	Chr8	13960930	13974076	+
GS_017628	3.46684	1.69597	3.9927	1.62774	1.28012	1.33998	Down	Chr8	14399368	14400279	+
GS_017636	1.92613	1.80411	2.28136	2.59394	2.88737	2.2731	Up	Chr8	14497843	14507634	-
GS_017659	0.259466	0.585293	0.475802	0.98046	0.452253	0.534481	Up	Chr8	14963606	14976965	+
GS_017768	2.49202	2.10937	2.25679	0.564895	1.52843	1.16412	Down	Chr20	4360081	4483468	+
GS_017837	0.108416	0.158434	0.100853	0.335859	0.555905	0.826752	Up	Chr18	19631057	19635091	-
GS_017839	0.061511	0.0920593	0	0.121934	0.199538	0.386727	Up	Chr18	19594426	19602290	-
GS_017890	0.807765	1.16434	0.164502	2.11805	1.15232	0.878455	Up	Chr13	17172406	17176498	-
GS_017942	2.03889	1.07239	1.87496	0.790031	0.393649	0.288859	Down	Chr16	16928791	16964713	-
GS_017971	0.033645	0.510459	0.129633	0.663929	0.331689	0.388629	Up	Chr23	10611465	10625481	+
GS_017984	0	0	0	0.156809	0.226658	0.0381803	Up	Chr23	10374644	10378097	-
GS_018062	0	0.00397714	0.00441221	0.0330756	0.0128247	0.007992	Up	Chr11	9145423	9195142	-
GS_018073	0.211171	0.418179	0.133665	0.371077	1.48909	1.29325	Up	Chr11	9853255	9864986	+
GS_018087	1.20648	0.86166	0.809564	0.392248	0.571901	0.197518	Down	Chr11	10242337	10263156	+
GS_018107	1.39618	1.31885	1.36423	0	0	0	Down	Chr11	10762526	10762808	+
GS_018255	2.87132	3.39509	3.39244	4.62754	4.15414	3.36923	Up	Chr12	19248463	19249549	-
GS_018257	0.558629	0.166025	0.526189	1.0801	0.671477	0.335268	Up	Chr12	19222209	19231915	+
GS_018270	0.0137879	0.0267023	0.0209978	0.0793958	0.0252901	0.0405472	Up	Chr12	18785033	18851811	-
GS_018307	0.204612	0.106619	0.121675	0.423561	0.174835	0.205237	Up	Chr12	17884776	17909032	+
GS_018380	0.4777	0.0325476	0.40987	0	0	0.0655984	Down	Chr12	15560112	15565585	+
GS_018390	1.73576	0.73553	1.93263	0.502928	0.446994	0.482747	Down	Chr12	15351882	15358603	+
GS_018407	0.695527	1.611	0.966208	1.80583	1.85451	2.25705	Up	Chr12	15066779	15074804	-
GS_018421	1.80486	1.49031	0.785802	0.579757	0.211393	0.12489	Down	Chr12	14123936	14127715	+
GS_018500	0.316715	0.295226	0.0336307	0.507611	0.555208	0.340855	Up	Chr6	2579590	2583874	+
GS_018547	0.475196	0.0803008	0.547317	0	0.0420453	0	Down	Chr6	2026432	2029394	-
GS_018586	4.99172e-10	0.0816615	1.00267e-13	2.4073	1.43193e-13	1.77985	Up	Chr6	1550014	1550368	+
GS_018639	1.12429	0.459562	1.23885	0.412151	0.223316	0.295816	Down	Chr6	884586	897082	+
GS_018737	1.88379	0.991003	2.14872	0.912603	0.726798	0.708598	Down	Chr9	199079	207301	+
GS_018739	0.789218	0.564029	0.337436	0	0	0	Down	Chr9	211246	213104	-
GS_018809	1.03763	0.626543	0.413359	0.0205816	0.231862	0.133803	Down	Chr10	729686	738289	-
GS_018820	3.39685	1.77624	3.64466	1.47702	1.39759	1.8337	Down	Chr10	597197	598913	+
GS_018830	4.07482	4.34734	5.20243	7.65228	6.56344	5.70105	Up	Chr10	477490	479190	-
GS_018834	2.88293	1.94485	4.39095	0.466839	0.379659	1.05573	Down	Chr10	445299	448706	-
GS_018836	0.728381	0.449522	0.667997	0.0290342	0.146101	0.172192	Down	Chr10	417068	421466	-
GS_018841	0.0306855	0.155348	0.0293306	0.47346	0.394496	0.41416	Up	Chr10	373113	377324	-
GS_018862	1.49272	1.01677	1.03656	0.200043	0.0876057	0.4883	Down	Chr22	16998	24532	-
GS_018897	0.0485917	0.0362708	0.049919	0.0201962	0.00606571	0.00384724	Down	Chr3	22578248	22670621	+
GS_018960	0.874553	0.422	0.169213	0	0	0.105468	Down	Chr3	20926731	20931186	-
GS_019019	0.756765	0.828658	0.0948571	0.985683	0.942799	1.00294	Up	Chr3	19691502	19698577	+
GS_019033	1.06908	0.61596	0.44573	0	0.0769825	0.0999235	Down	Chr7	27522977	27527768	-
GS_019046	3.0118	1.96752	3.43736	1.15908	1.6551	1.21268	Down	Chr21	14043053	14044218	+
GS_019113	0.141721	0.204982	0.547319	0	0	0	Down	Chr20	20281051	20284228	+
GS_019127	1.11158	1.33577	1.2203	2.42725	1.59644	1.23532	Up	Chr19	20188545	20214124	-
GS_019167	0.637216	0.650723	0.272446	0.155904	0.0615132	0.171359	Down	Chr19	21148005	21165118	+
GS_019189	1.86555	1.07241	2.59794	0.913974	0.584111	0.579273	Down	Chr19	21656101	21659733	+
GS_019212	1.83411	2.05757	2.20454	0.901034	0.798903	0.898223	Down	Chr19	22808548	22815682	+
GS_019355	0	0	0	2.8057	0.0182175	0.443201	Up	Chr10	9950391	9958406	+
GS_019398	1.10346	0.692587	0.801776	0.471344	0.289257	0.243812	Down	Chr7	9684002	9728879	+
GS_019403	0.495393	0.270477	0.341474	0.0993212	0.0203659	0.0834214	Down	Chr7	10208557	10214171	+
GS_019418	1.18063	0.723497	1.175	0.133249	0	0.279455	Down	Chr22	11426242	11427289	+
GS_019424	0.50195	0.655354	0.481661	1.23408	1.10671	1.41683	Up	scaffold283.1	895	2050	-
GS_019445	0.0389439	0	0.0721449	0.199209	0.140421	0.0663207	Up	Chr19	293431	306541	+
GS_019478	1.89396	0.797769	2.23415	0.543876	0.529836	0.608369	Down	Chr19	849766	852293	-
GS_019553	0.285783	0.781231	0.147162	0.846281	0.583806	0.649463	Up	Chr20	15288100	15305185	-
GS_019582	1.45532	1.62	1.34067	0.371472	0.201389	0.540291	Down	Chr20	16671967	16675397	-
GS_019598	1.7352	2.2875	2.39413	2.62316	2.7097	2.67831	Up	Chr20	17167029	17174277	-
GS_019665	0.345259	0.0752537	0.105196	0.0202334	0	0	Down	Chr20	18555449	18566142	+
GS_019673	0.59294	0.957989	0.578197	1.05542	0.969811	1.14023	Up	Chr20	18800851	18862884	+
GS_019675	0.837005	0.748369	0.516297	0	0.178696	0.213002	Down	Chr20	18885973	18888733	-
GS_019686	0.629527	0.602545	0.58586	0.237457	0.236018	0.217276	Down	Chr20	19323694	19340800	+
GS_019689	0.253212	0.217033	0.0609737	0.0253025	0.0260181	0.0401191	Down	Chr20	19622403	19645903	-
GS_019690	1.09575	0.927032	0.540169	2.23194	1.62172	0.830497	Up	Chr20	19659207	19662525	-
GS_019692	0.582533	0.290544	0.425538	0.0602137	0.0157342	0.0709759	Down	Chr20	19686814	19695113	-
GS_019707	2.07302	1.51772	2.31993	0.929212	1.11052	0.977829	Down	Chr20	20011190	20017817	-
GS_019838	0.21366	0.0646844	0.0499255	0	0	0	Down	Chr23	18433518	18441714	+
GS_019868	0.815214	0.771222	0.640841	0.301234	0.189875	0.323005	Down	Chr23	18951958	18978081	-
GS_019903	0.03798	0.0850473	0.021855	0.00708005	0.00695163	0	Down	Chr23	19803855	19823650	+
GS_019937	0.104779	0.250556	0.357819	1.72481	1.14513	0.548388	Up	Chr23	20250450	20251428	-
GS_019999	0.617765	0.741326	0.914627	1.73151	0.501089	1.33653	Up	Chr23	22005295	22007340	+
GS_020079	0.359146	0.377951	0.280285	0.718523	0.770025	0.59545	Up	Chr23	24304769	24309290	-
GS_020177	0.944111	0.635227	0.61181	0.273451	0.108026	0.225169	Down	Chr20	12126777	12130567	+
GS_020195	0.88226	1.4156	0.781598	2.03242	1.24834	1.75	Up	Chr20	11488265	11495950	-
GS_020201	0.878924	0.966238	0.474894	0.181803	0.130839	0	Down	Chr20	11412501	11414491	+
GS_020239	3.44928	1.09157	3.37115	1.38723	0.740089	0.953964	Down	Chr20	10684013	10686402	+
GS_020253	2.77496	0.744884	3.32589	1.10987	0.525649	0.683227	Down	Chr15	17849750	17860406	+
GS_020322	0.967353	0.347412	0.321554	0.0180503	0.0325775	0.0779351	Down	Chr15	19504775	19562478	+
GS_020383	0.662879	0.187976	0.801781	0.193587	0.099425	0.0321946	Down	Chr15	22230918	22236276	+
GS_020475	0.0423868	0.0376511	0.0796986	0.0170175	0.00564908	0	Down	Chr5	5214383	5245597	-
GS_020571	1.33689	1.36897	0.155339	2.49582	2.42303	1.35009	Up	Chr19	13651362	13655477	+
GS_020629	0.317009	0.213577	0.143561	0	0.0163751	0.103007	Down	Chr4	11801203	11809602	+
GS_020651	0.940858	0.365167	0.740123	0	0	0.0750633	Down	Chr4	12264290	12266129	+
GS_020662	2.07444	0.8891	2.48972	0.732667	0.725364	0.769182	Down	Chr4	12450692	12454907	-
GS_020680	1.15462	0.687814	1.65256	0.607216	0.309732	0.339216	Down	Chr4	12737713	12744755	-
GS_020709	0.632217	0.950135	0.751904	0.102384	0	0	Down	Chr4	13257442	13259576	+
GS_020780	0.211333	0.0755823	0.0837576	0	0	0	Down	Chr15	11298714	11304847	+
GS_020897	0.205946	0.228822	0.0299983	0.693537	0.187296	0.215189	Up	Chr21	10434585	10443217	+
GS_020915	0.262524	0.487714	0.0366031	1.15309	0.394062	1.10465	Up	Chr21	10908240	10969361	+
GS_020974	0.0235571	0.0512253	0.0866863	0.33296	0.071639	0.126737	Up	Chr21	13242855	13259443	+
GS_020989	2.41109	3.73115	2.52403	3.86431	4.05522	5.2322	Up	Chr9	14914627	14915512	+
GS_021029	1.46145	0.527751	1.69487	0.162706	0.165823	0.0808869	Down	scaffold274.1	3009	4681	+
GS_021054	4.47821	6.04715	4.16433	6.00064	5.59388	6.10675	Up	Chr16	10894337	10894986	+
GS_021080	0.863374	0.556963	0.368309	0.33165	0.144884	0.16571	Down	Chr20	1812967	1826326	-
GS_021153	0.0085458	0.017623	0.00549369	0.0184556	0.026181	0.0397579	Up	Chr15	16916786	16984017	-
GS_021204	0.904823	0.247006	0.431063	0.067434	0.132218	0.0647129	Down	Chr20	6068761	6071511	+
GS_021225	0.589717	0.62706	0.545607	0.922185	0.526973	1.10381	Up	Chr14	1901475	1919456	-
GS_021337	0.13043	0.0282094	0.090957	0.318911	0.114047	0.435277	Up	Chr20	20835807	20839582	-
GS_021341	0.10465	0.125817	0.07113	0.33392	0.0686692	0.247456	Up	Chr20	20876102	20892773	-
GS_021399	2.82819	0.491014	3.55092	0.471216	0	0	Down	Chr22	442949	443480	-
GS_021446	0.811062	0.148221	0.690744	0.0661496	0.0619817	0.209407	Down	Chr5	8558936	8570275	+
GS_021476	0.101717	0.526216	0.364735	1.38108	0.817722	0.719154	Up	Chr8	8759643	8762052	-
GS_021480	0.571598	1.00268	0.632126	1.44134	0.820269	1.15603	Up	Chr9	9878573	9881771	+
GS_021519	0	0.119803	0.134491	1.28137e-15	0	0	Down	Chr21	20393967	20401270	+
GS_021571	0.231368	0.949145	0.276115	1.1059	0.810849	0.88386	Up	Chr3	9735420	9742384	+
GS_021714	0	0	0	0.359712	0	0.548543	Up	Chr8	8762092	8764540	-
GS_021731	0.536149	0.128198	0.627927	0.120254	0.0463516	0.1303	Down	Chr4	11097644	11188451	-
GS_021770	0.128937	0.014738	0.077774	0	0	0	Down	Chr21	5192530	5202409	-
