# Supplementary material for: Identification and Characterization of lncRNAs Related to the Muscle Growth and Development of Japanese Flounder (Paralichthys olivaceus)
Source: Front Genet. 2020 Sep 9;11:1034. doi: 10.3389/fgene.2020.01034 (PMC7510837; doi:10.3389/fgene.2020.01034)
Supplement: Supplementary file 1 [file Data_Sheet_1.zip › Suppl. files/Table S7.xlsx]

## Sheet: A vs. B
Differentially expressed lncRNAs and theirs corresponding cis-acting and trans-acting target genes with differential expression in A vs. B comparison
mRNA_id	up_down	type	lncRNA_id	up_down	type	mode	Correlation Coefficient	p-value
GS_007710	Down	mRNA	TCONS_00075691	Down	lncRNA	cis	0.999948	4.05408e-09
GS_012907	Down	mRNA	TCONS_00019173	Down	lncRNA	cis	0.999939	5.49441e-09
GS_009770	Down	mRNA	TCONS_00095702	Down	lncRNA	cis	0.999928	7.83527e-09
GS_008602	Down	mRNA	TCONS_00095000	Down	lncRNA	cis	0.999914	1.098e-08
GS_000627	Down	mRNA	TCONS_00006918	Down	lncRNA	cis	0.999887	1.91591e-08
GS_018604	Down	mRNA	TCONS_00091129	Down	lncRNA	cis	0.999843	3.70896e-08
GS_003371	Down	mRNA	TCONS_00015282	Down	lncRNA	cis	0.999839	3.89166e-08
GS_005084	Down	mRNA	TCONS_00010864	Down	lncRNA	cis	0.999818	4.96528e-08
GS_016292	Down	mRNA	TCONS_00010864	Down	lncRNA	cis	0.999775	7.56816e-08
GS_007760	Down	mRNA	TCONS_00075691	Down	lncRNA	cis	0.999761	8.54141e-08
GS_018574	Down	mRNA	TCONS_00091129	Down	lncRNA	cis	0.99976	8.63765e-08
GS_009528	Down	mRNA	TCONS_00054404	Down	lncRNA	cis	0.999749	9.44042e-08
GS_005141	Down	mRNA	TCONS_00010864	Down	lncRNA	cis	0.999742	9.9673e-08
GS_008790	Down	mRNA	TCONS_00082190	Down	lncRNA	cis	0.999732	1.07935e-07
GS_003014	Down	mRNA	TCONS_00091476	Down	lncRNA	cis	0.999622	2.14706e-07
GS_017832	Down	mRNA	TCONS_00063548	Down	lncRNA	cis	0.999598	2.41989e-07
GS_016412	Down	mRNA	TCONS_00035760	Down	lncRNA	cis	0.999584	2.59688e-07
GS_007758	Down	mRNA	TCONS_00075691	Down	lncRNA	cis	0.999564	2.84621e-07
GS_006826	Down	mRNA	TCONS_00062588	Down	lncRNA	cis	0.999543	3.12924e-07
GS_016085	Down	mRNA	TCONS_00094543	Down	lncRNA	cis	0.999537	3.22117e-07
GS_018585	Down	mRNA	TCONS_00091129	Down	lncRNA	cis	0.999534	3.25929e-07
GS_020890	Down	mRNA	TCONS_00057084	Down	lncRNA	cis	0.999526	3.37562e-07
GS_018513	Down	mRNA	TCONS_00091129	Down	lncRNA	cis	0.999463	4.32787e-07
GS_020839	Down	mRNA	TCONS_00027126	Down	lncRNA	cis	0.999461	4.36033e-07
GS_006611	Down	mRNA	TCONS_00042169	Down	lncRNA	cis	0.999423	4.9904e-07
GS_005116	Down	mRNA	TCONS_00010864	Down	lncRNA	cis	0.999418	5.08774e-07
GS_005091	Down	mRNA	TCONS_00010864	Down	lncRNA	cis	0.999385	5.6722e-07
GS_008805	Down	mRNA	TCONS_00079914	Down	lncRNA	cis	0.999377	5.82572e-07
GS_018589	Down	mRNA	TCONS_00091129	Down	lncRNA	cis	0.99934	6.5341e-07
GS_020924	Down	mRNA	TCONS_00057084	Down	lncRNA	cis	0.999327	6.79105e-07
GS_016049	Down	mRNA	TCONS_00094543	Down	lncRNA	cis	0.999274	7.89346e-07
GS_001396	Down	mRNA	TCONS_00003213	Down	lncRNA	cis	0.999272	7.95258e-07
GS_008806	Down	mRNA	TCONS_00079914	Down	lncRNA	cis	0.999177	1.01528e-06
GS_019233	Up	mRNA	TCONS_00044615	Up	lncRNA	cis	0.999172	1.02703e-06
GS_011435	Down	mRNA	TCONS_00020358	Down	lncRNA	cis	0.999165	1.04648e-06
GS_010749	Down	mRNA	TCONS_00050093	Down	lncRNA	cis	0.999161	1.05519e-06
GS_015093	Down	mRNA	TCONS_00008627	Down	lncRNA	cis	0.999113	1.17899e-06
GS_011505	Down	mRNA	TCONS_00078384	Down	lncRNA	cis	0.999113	1.18054e-06
GS_007465	Down	mRNA	TCONS_00035250	Down	lncRNA	cis	0.999109	1.19087e-06
GS_011476	Down	mRNA	TCONS_00019700	Down	lncRNA	cis	0.999096	1.22576e-06
GS_013885	Down	mRNA	TCONS_00051056	Up	lncRNA	cis	-0.999018	1.44477e-06
GS_018569	Down	mRNA	TCONS_00091129	Down	lncRNA	cis	0.999004	1.48622e-06
GS_005128	Down	mRNA	TCONS_00010864	Down	lncRNA	cis	0.998991	1.52784e-06
GS_014907	Down	mRNA	TCONS_00033978	Down	lncRNA	cis	0.998938	1.69165e-06
GS_000613	Down	mRNA	TCONS_00023654	Down	lncRNA	cis	0.998879	1.8856e-06
GS_009531	Down	mRNA	TCONS_00052059	Down	lncRNA	cis	0.99883	2.05311e-06
GS_013840	Down	mRNA	TCONS_00075691	Down	lncRNA	cis	0.998808	2.13189e-06
GS_003202	Down	mRNA	TCONS_00079388	Down	lncRNA	cis	0.998804	2.14566e-06
GS_005765	Down	mRNA	TCONS_00050093	Down	lncRNA	cis	0.998781	2.22649e-06
GS_020887	Down	mRNA	TCONS_00057084	Down	lncRNA	cis	0.998748	2.34962e-06
GS_009528	Down	mRNA	TCONS_00052059	Down	lncRNA	cis	0.998741	2.37485e-06
GS_008753	Down	mRNA	TCONS_00082190	Down	lncRNA	cis	0.998737	2.39008e-06
GS_014825	Down	mRNA	TCONS_00087218	Down	lncRNA	cis	0.998722	2.45012e-06
GS_016083	Down	mRNA	TCONS_00094543	Down	lncRNA	cis	0.998695	2.55171e-06
GS_014152	Down	mRNA	TCONS_00086468	Down	lncRNA	cis	0.998656	2.70844e-06
GS_005145	Down	mRNA	TCONS_00010864	Down	lncRNA	cis	0.998646	2.74898e-06
GS_005120	Down	mRNA	TCONS_00010864	Down	lncRNA	cis	0.998645	2.75209e-06
GS_003001	Down	mRNA	TCONS_00091476	Down	lncRNA	cis	0.998632	2.80397e-06
GS_013564	Down	mRNA	TCONS_00013897	Down	lncRNA	cis	0.998608	2.9053e-06
GS_005078	Down	mRNA	TCONS_00010864	Down	lncRNA	cis	0.998599	2.94196e-06
GS_000298	Down	mRNA	TCONS_00037389	Down	lncRNA	cis	0.998558	3.11931e-06
GS_015236	Down	mRNA	TCONS_00063548	Down	lncRNA	cis	0.998548	3.1593e-06
GS_015155	Down	mRNA	TCONS_00094543	Down	lncRNA	cis	0.998533	3.22581e-06
GS_013405	Down	mRNA	TCONS_00017300	Down	lncRNA	cis	0.998515	3.30712e-06
GS_003125	Down	mRNA	TCONS_00008627	Down	lncRNA	cis	0.9985	3.37397e-06
GS_016367	Down	mRNA	TCONS_00035760	Down	lncRNA	cis	0.998499	3.37765e-06
GS_013454	Down	mRNA	TCONS_00078384	Down	lncRNA	cis	0.998481	3.4598e-06
GS_001348	Down	mRNA	TCONS_00101967	Down	lncRNA	cis	0.998451	3.59572e-06
GS_009494	Down	mRNA	TCONS_00054404	Down	lncRNA	cis	0.998443	3.63412e-06
GS_007725	Down	mRNA	TCONS_00075691	Down	lncRNA	cis	0.998428	3.70323e-06
GS_008603	Down	mRNA	TCONS_00095000	Down	lncRNA	cis	0.998395	3.86435e-06
GS_006317	Down	mRNA	TCONS_00043425	Down	lncRNA	cis	0.998335	4.15632e-06
GS_009929	Down	mRNA	TCONS_00010191	Down	lncRNA	cis	0.998294	4.36432e-06
GS_001239	Down	mRNA	TCONS_00080287	Down	lncRNA	cis	0.998288	4.39365e-06
GS_011675	Up	mRNA	TCONS_00070706	Down	lncRNA	cis	0.998278	4.44445e-06
GS_007469	Down	mRNA	TCONS_00035250	Down	lncRNA	cis	0.998269	4.49104e-06
GS_020926	Down	mRNA	TCONS_00057084	Down	lncRNA	cis	0.998252	4.58157e-06
GS_018601	Down	mRNA	TCONS_00091129	Down	lncRNA	cis	0.998234	4.67278e-06
GS_005102	Up	mRNA	TCONS_00010864	Down	lncRNA	cis	-0.998186	4.93322e-06
GS_008598	Down	mRNA	TCONS_00095000	Down	lncRNA	cis	0.998185	4.93996e-06
GS_008795	Down	mRNA	TCONS_00079914	Down	lncRNA	cis	0.998169	5.02386e-06
GS_004003	Down	mRNA	TCONS_00060535	Down	lncRNA	cis	0.998163	5.05662e-06
GS_005105	Down	mRNA	TCONS_00010864	Down	lncRNA	cis	0.998161	5.07008e-06
GS_018699	Down	mRNA	TCONS_00094543	Down	lncRNA	cis	0.998155	5.10087e-06
GS_005749	Down	mRNA	TCONS_00094750	Down	lncRNA	cis	0.998118	5.3085e-06
GS_009952	Down	mRNA	TCONS_00010191	Down	lncRNA	cis	0.99807	5.58302e-06
GS_011496	Down	mRNA	TCONS_00078384	Down	lncRNA	cis	0.998047	5.71875e-06
GS_001001	Down	mRNA	TCONS_00052059	Down	lncRNA	cis	0.99804	5.76014e-06
GS_009911	Down	mRNA	TCONS_00010191	Down	lncRNA	cis	0.997996	6.02058e-06
GS_015480	Down	mRNA	TCONS_00102699	Down	lncRNA	cis	0.997977	6.13413e-06
GS_011411	Down	mRNA	TCONS_00043425	Down	lncRNA	cis	0.997969	6.18058e-06
GS_015231	Down	mRNA	TCONS_00063548	Down	lncRNA	cis	0.997926	6.44864e-06
GS_012021	Up	mRNA	TCONS_00103127	Down	lncRNA	cis	-0.997922	6.47118e-06
GS_013397	Down	mRNA	TCONS_00079388	Down	lncRNA	cis	0.997919	6.49121e-06
GS_008735	Down	mRNA	TCONS_00079914	Down	lncRNA	cis	0.997909	6.55677e-06
GS_019050	Down	mRNA	TCONS_00057443	Down	lncRNA	cis	0.997891	6.66529e-06
GS_015002	Down	mRNA	TCONS_00036451	Down	lncRNA	cis	0.997886	6.69908e-06
GS_009553	Down	mRNA	TCONS_00054404	Down	lncRNA	cis	0.997861	6.85867e-06
GS_013839	Down	mRNA	TCONS_00075691	Down	lncRNA	cis	0.997854	6.9e-06
GS_005143	Down	mRNA	TCONS_00010864	Down	lncRNA	cis	0.997833	7.03973e-06
GS_009940	Down	mRNA	TCONS_00010191	Down	lncRNA	cis	0.997821	7.11435e-06
GS_001011	Down	mRNA	TCONS_00052059	Down	lncRNA	cis	0.997812	7.17491e-06
GS_013388	Up	mRNA	TCONS_00079388	Down	lncRNA	cis	-0.997803	7.23222e-06
GS_008772	Down	mRNA	TCONS_00079914	Down	lncRNA	cis	0.997798	7.26568e-06
GS_013841	Down	mRNA	TCONS_00075691	Down	lncRNA	cis	0.997793	7.29811e-06
GS_008791	Down	mRNA	TCONS_00082190	Down	lncRNA	cis	0.997764	7.49508e-06
GS_001675	Down	mRNA	TCONS_00010191	Down	lncRNA	cis	0.997756	7.55019e-06
GS_002928	Down	mRNA	TCONS_00095000	Down	lncRNA	cis	0.997753	7.56935e-06
GS_004329	Down	mRNA	TCONS_00063548	Down	lncRNA	cis	0.997752	7.57227e-06
GS_011449	Down	mRNA	TCONS_00019700	Down	lncRNA	cis	0.99775	7.58698e-06
GS_008763	Down	mRNA	TCONS_00079914	Down	lncRNA	cis	0.997743	7.6385e-06
GS_014303	Down	mRNA	TCONS_00095000	Down	lncRNA	cis	0.997725	7.75917e-06
GS_008786	Down	mRNA	TCONS_00079914	Down	lncRNA	cis	0.99771	7.85792e-06
GS_009525	Down	mRNA	TCONS_00054404	Down	lncRNA	cis	0.997693	7.9749e-06
GS_006602	Down	mRNA	TCONS_00042169	Down	lncRNA	cis	0.997687	8.02167e-06
GS_001466	Down	mRNA	TCONS_00045238	Down	lncRNA	cis	0.997678	8.08072e-06
GS_012749	Down	mRNA	TCONS_00095000	Down	lncRNA	cis	0.997657	8.23065e-06
GS_010715	Down	mRNA	TCONS_00039107	Down	lncRNA	cis	0.997635	8.38222e-06
GS_019240	Down	mRNA	TCONS_00044615	Up	lncRNA	cis	-0.997578	8.79164e-06
GS_018901	Down	mRNA	TCONS_00077118	Down	lncRNA	cis	0.997577	8.79609e-06
GS_008772	Down	mRNA	TCONS_00082190	Down	lncRNA	cis	0.997559	8.92929e-06
GS_005552	Down	mRNA	TCONS_00053980	Down	lncRNA	cis	0.997547	9.02186e-06
GS_002931	Down	mRNA	TCONS_00095000	Down	lncRNA	cis	0.997507	9.31249e-06
GS_017828	Down	mRNA	TCONS_00063548	Down	lncRNA	cis	0.997493	9.42048e-06
GS_003073	Up	mRNA	TCONS_00091391	Down	lncRNA	cis	-0.997491	9.43325e-06
GS_001183	Down	mRNA	TCONS_00080287	Down	lncRNA	cis	0.99748	9.51533e-06
GS_013850	Down	mRNA	TCONS_00075691	Down	lncRNA	cis	0.997465	9.63365e-06
GS_007689	Down	mRNA	TCONS_00035250	Down	lncRNA	cis	0.997464	9.64059e-06
GS_005085	Down	mRNA	TCONS_00010867	Down	lncRNA	cis	0.997442	9.804e-06
GS_008592	Down	mRNA	TCONS_00095000	Down	lncRNA	cis	0.997408	1.00691e-05
GS_014817	Down	mRNA	TCONS_00087218	Down	lncRNA	cis	0.997403	1.01115e-05
GS_001777	Down	mRNA	TCONS_00074783	Down	lncRNA	cis	0.997394	1.01761e-05
GS_008776	Up	mRNA	TCONS_00082190	Down	lncRNA	cis	-0.997383	1.02612e-05
GS_015225	Down	mRNA	TCONS_00063548	Down	lncRNA	cis	0.997363	1.04187e-05
GS_005142	Down	mRNA	TCONS_00010864	Down	lncRNA	cis	0.997343	1.0584e-05
GS_000292	Down	mRNA	TCONS_00037389	Down	lncRNA	cis	0.997339	1.06143e-05
GS_009544	Down	mRNA	TCONS_00052059	Down	lncRNA	cis	0.997334	1.06492e-05
GS_000891	Down	mRNA	TCONS_00081347	Down	lncRNA	cis	0.997307	1.08661e-05
GS_018605	Down	mRNA	TCONS_00091129	Down	lncRNA	cis	0.997295	1.09652e-05
GS_018865	Down	mRNA	TCONS_00077118	Down	lncRNA	cis	0.997292	1.09894e-05
GS_007848	Down	mRNA	TCONS_00013897	Down	lncRNA	cis	0.997281	1.10784e-05
GS_007456	Down	mRNA	TCONS_00035250	Down	lncRNA	cis	0.997277	1.11138e-05
GS_004944	Down	mRNA	TCONS_00056180	Down	lncRNA	cis	0.997264	1.12172e-05
GS_017597	Down	mRNA	TCONS_00099311	Down	lncRNA	cis	0.997255	1.12888e-05
GS_005275	Down	mRNA	TCONS_00011126	Down	lncRNA	cis	0.997254	1.1303e-05
GS_019735	Down	mRNA	TCONS_00087939	Down	lncRNA	cis	0.99725	1.13308e-05
GS_008809	Down	mRNA	TCONS_00079914	Down	lncRNA	cis	0.997235	1.14596e-05
GS_009543	Up	mRNA	TCONS_00052059	Down	lncRNA	cis	-0.997187	1.18562e-05
GS_006623	Down	mRNA	TCONS_00008459	Down	lncRNA	cis	0.997176	1.19514e-05
GS_007672	Down	mRNA	TCONS_00035250	Down	lncRNA	cis	0.997171	1.19959e-05
GS_001787	Down	mRNA	TCONS_00074783	Down	lncRNA	cis	0.997167	1.20275e-05
GS_019521	Up	mRNA	TCONS_00052778	Up	lncRNA	cis	0.997164	1.20535e-05
GS_021013	Down	mRNA	TCONS_00102699	Down	lncRNA	cis	0.997163	1.20588e-05
GS_007485	Down	mRNA	TCONS_00035250	Down	lncRNA	cis	0.997162	1.20733e-05
GS_010743	Down	mRNA	TCONS_00050093	Down	lncRNA	cis	0.997151	1.21624e-05
GS_000880	Down	mRNA	TCONS_00081347	Down	lncRNA	cis	0.997148	1.21861e-05
GS_012389	Down	mRNA	TCONS_00087939	Down	lncRNA	cis	0.9971	1.25994e-05
GS_003197	Down	mRNA	TCONS_00079388	Down	lncRNA	cis	0.997097	1.2626e-05
GS_015573	Down	mRNA	TCONS_00101559	Down	lncRNA	cis	0.997079	1.27839e-05
GS_019226	Down	mRNA	TCONS_00044615	Up	lncRNA	cis	-0.997073	1.28409e-05
GS_003327	Down	mRNA	TCONS_00091391	Down	lncRNA	cis	0.997036	1.31673e-05
GS_009553	Down	mRNA	TCONS_00052059	Down	lncRNA	cis	0.997026	1.32529e-05
GS_003203	Down	mRNA	TCONS_00079388	Down	lncRNA	cis	0.997019	1.3317e-05
GS_019316	Down	mRNA	TCONS_00044760	Down	lncRNA	cis	0.997016	1.33423e-05
GS_018929	Down	mRNA	TCONS_00077118	Down	lncRNA	cis	0.996998	1.35066e-05
GS_015154	Down	mRNA	TCONS_00097110	Down	lncRNA	cis	0.996989	1.35833e-05
GS_003026	Down	mRNA	TCONS_00091476	Down	lncRNA	cis	0.996951	1.39275e-05
GS_003228	Down	mRNA	TCONS_00081347	Down	lncRNA	cis	0.996946	1.39781e-05
GS_016057	Down	mRNA	TCONS_00094543	Down	lncRNA	cis	0.996889	1.45041e-05
GS_016414	Down	mRNA	TCONS_00035760	Down	lncRNA	cis	0.996883	1.45548e-05
GS_015572	Down	mRNA	TCONS_00101559	Down	lncRNA	cis	0.996843	1.49379e-05
GS_005148	Down	mRNA	TCONS_00010864	Down	lncRNA	cis	0.996834	1.50182e-05
GS_013450	Down	mRNA	TCONS_00078384	Down	lncRNA	cis	0.996815	1.52046e-05
GS_005207	Down	mRNA	TCONS_00011126	Down	lncRNA	cis	0.996798	1.53591e-05
GS_016086	Down	mRNA	TCONS_00094543	Down	lncRNA	cis	0.996776	1.55765e-05
GS_018542	Down	mRNA	TCONS_00091129	Down	lncRNA	cis	0.996772	1.56142e-05
GS_002938	Down	mRNA	TCONS_00095000	Down	lncRNA	cis	0.996749	1.58361e-05
GS_016041	Down	mRNA	TCONS_00101559	Down	lncRNA	cis	0.996739	1.59327e-05
GS_005265	Down	mRNA	TCONS_00011126	Down	lncRNA	cis	0.996727	1.60497e-05
GS_005138	Down	mRNA	TCONS_00010867	Down	lncRNA	cis	0.996687	1.64492e-05
GS_007246	Down	mRNA	TCONS_00062823	Down	lncRNA	cis	0.996685	1.64638e-05
GS_002939	Down	mRNA	TCONS_00095000	Down	lncRNA	cis	0.996674	1.65744e-05
GS_013384	Down	mRNA	TCONS_00081347	Down	lncRNA	cis	0.996668	1.66313e-05
GS_001543	Down	mRNA	TCONS_00008459	Down	lncRNA	cis	0.996645	1.68644e-05
GS_008753	Down	mRNA	TCONS_00079914	Down	lncRNA	cis	0.996635	1.69685e-05
GS_008823	Down	mRNA	TCONS_00079914	Down	lncRNA	cis	0.996634	1.69808e-05
GS_018870	Down	mRNA	TCONS_00077118	Down	lncRNA	cis	0.996632	1.69939e-05
GS_000636	Down	mRNA	TCONS_00006918	Down	lncRNA	cis	0.996632	1.69951e-05
GS_018061	Down	mRNA	TCONS_00013897	Down	lncRNA	cis	0.996631	1.70088e-05
GS_019380	Down	mRNA	TCONS_00006918	Down	lncRNA	cis	0.996627	1.70432e-05
GS_000686	Down	mRNA	TCONS_00006918	Down	lncRNA	cis	0.996611	1.72071e-05
GS_008809	Down	mRNA	TCONS_00082190	Down	lncRNA	cis	0.996609	1.72338e-05
GS_009524	Down	mRNA	TCONS_00052059	Down	lncRNA	cis	0.996599	1.73263e-05
GS_005298	Down	mRNA	TCONS_00011126	Down	lncRNA	cis	0.996597	1.73552e-05
GS_011676	Down	mRNA	TCONS_00070706	Down	lncRNA	cis	0.99657	1.76307e-05
GS_013363	Down	mRNA	TCONS_00079388	Down	lncRNA	cis	0.996569	1.76387e-05
GS_014307	Up	mRNA	TCONS_00095000	Down	lncRNA	cis	-0.996569	1.76422e-05
GS_007736	Down	mRNA	TCONS_00075691	Down	lncRNA	cis	0.996567	1.76613e-05
GS_018575	Down	mRNA	TCONS_00091129	Down	lncRNA	cis	0.996565	1.76758e-05
GS_005110	Down	mRNA	TCONS_00010864	Down	lncRNA	cis	0.996549	1.78477e-05
GS_010491	Down	mRNA	TCONS_00044060	Down	lncRNA	trans	0.961722	0.00216981
GS_019412	Down	mRNA	TCONS_00105694	Down	lncRNA	trans	0.950368	0.00363383
GS_005843	Up	mRNA	TCONS_00042675	Up	lncRNA	trans
GS_006475	Up	mRNA	TCONS_00028990	Up	lncRNA	trans	0.983168	0.000422598
GS_011728	Up	mRNA	TCONS_00105976	Up	lncRNA	trans	0.985933	0.000295424
GS_001379	Down	mRNA	TCONS_00052059	Down	lncRNA	trans	0.959978	0.00237064
GS_016085	Down	mRNA	TCONS_00094543	Down	lncRNA	trans	0.999537	3.22117e-07
GS_014976	Up	mRNA	TCONS_00036568	Up	lncRNA	trans
GS_002712	Down	mRNA	TCONS_00036451	Down	lncRNA	trans	0.990966	0.000122052
GS_013841	Down	mRNA	TCONS_00075691	Down	lncRNA	trans	0.997793	7.29811e-06
GS_013969	Down	mRNA	TCONS_00030397	Down	lncRNA	trans	0.889838	0.0175352
GS_011456	Down	mRNA	TCONS_00019700	Down	lncRNA	trans	0.994531	4.47893e-05
GS_004263	Up	mRNA	TCONS_00105814	Up	lncRNA	trans
GS_021501	Down	mRNA	TCONS_00042042	Down	lncRNA	trans	0.97704	0.000784699
GS_002787	Down	mRNA	TCONS_00095702	Down	lncRNA	trans	0.988389	0.000201451
GS_002337	Up	mRNA	TCONS_00051054	Up	lncRNA	trans
GS_002337	Up	mRNA	TCONS_00051056	Up	lncRNA	trans	0.984776	0.000345871
GS_012168	Up	mRNA	TCONS_00099311	Down	lncRNA	trans
GS_013657	Down	mRNA	TCONS_00039967	Down	lncRNA	trans	0.986833	0.000258915
GS_007438	Up	mRNA	TCONS_00099311	Down	lncRNA	trans	-0.980747	0.000552449
GS_012148	Down	mRNA	TCONS_00104087	Down	lncRNA	trans	0.992087	9.36789e-05
GS_021332	Up	mRNA	TCONS_00055784	Down	lncRNA	trans	-0.926561	0.00789193
GS_015267	Down	mRNA	TCONS_00099311	Down	lncRNA	trans	0.982674	0.000447677
GS_008603	Down	mRNA	TCONS_00032857	Down	lncRNA	trans	0.911316	0.0114485
GS_008603	Down	mRNA	TCONS_00099311	Down	lncRNA	trans	0.989028	0.000179901
GS_005504	Up	mRNA	TCONS_00048741	Up	lncRNA	trans
GS_001113	Up	mRNA	TCONS_00099311	Down	lncRNA	trans	0.984015	0.000381235
GS_005267	Down	mRNA	TCONS_00099311	Down	lncRNA	trans	0.982183	0.000473346
GS_021249	Up	mRNA	TCONS_00099311	Down	lncRNA	trans	-0.890136	0.017442
GS_010707	Down	mRNA	TCONS_00099311	Down	lncRNA	trans	0.981794	0.000494145
GS_007438	Up	mRNA	TCONS_00032857	Down	lncRNA	trans	-0.901613	0.0140439
GS_012168	Up	mRNA	TCONS_00032857	Down	lncRNA	trans
GS_015267	Down	mRNA	TCONS_00024125	Up	lncRNA	trans	-0.868672	0.0247381
GS_007438	Up	mRNA	TCONS_00091129	Down	lncRNA	trans	-0.972635	0.00111304
GS_021249	Up	mRNA	TCONS_00032857	Down	lncRNA	trans	-0.9619	0.00214972
GS_021249	Up	mRNA	TCONS_00091129	Down	lncRNA	trans	-0.884609	0.0192045
GS_012168	Up	mRNA	TCONS_00091129	Down	lncRNA	trans
GS_002524	Down	mRNA	TCONS_00058197	Down	lncRNA	trans	0.980144	0.000587476

## Sheet: A vs. C
Differentially expressed lncRNAs and theirs corresponding cis-acting and trans-acting target genes with differential expression in A vs. C comparison
mRNA_id	up_down	type	lncRNA_id	up_down	type	mode	Correlation Coefficient	p-value
GS_007710	Down	mRNA	TCONS_00075691	Down	lncRNA	cis	0.999948	4.05408e-09
GS_010954	Down	mRNA	TCONS_00033267	Down	lncRNA	cis	0.999946	4.31182e-09
GS_016292	Down	mRNA	TCONS_00010864	Down	lncRNA	cis	0.999932	7.01194e-09
GS_009770	Down	mRNA	TCONS_00095702	Down	lncRNA	cis	0.999928	7.83527e-09
GS_008602	Down	mRNA	TCONS_00095000	Down	lncRNA	cis	0.999914	1.098e-08
GS_000627	Down	mRNA	TCONS_00006918	Down	lncRNA	cis	0.999895	1.66424e-08
GS_018574	Down	mRNA	TCONS_00091129	Down	lncRNA	cis	0.999893	1.72743e-08
GS_005084	Down	mRNA	TCONS_00010864	Down	lncRNA	cis	0.999853	3.25357e-08
GS_018585	Down	mRNA	TCONS_00091129	Down	lncRNA	cis	0.999852	3.28146e-08
GS_007760	Down	mRNA	TCONS_00075691	Down	lncRNA	cis	0.99984	3.82507e-08
GS_003371	Down	mRNA	TCONS_00015282	Down	lncRNA	cis	0.999839	3.89166e-08
GS_005141	Down	mRNA	TCONS_00010864	Down	lncRNA	cis	0.9998	6.00333e-08
GS_002551	Down	mRNA	TCONS_00058197	Down	lncRNA	cis	0.999777	7.46486e-08
GS_009528	Down	mRNA	TCONS_00054404	Down	lncRNA	cis	0.999761	8.5807e-08
GS_003014	Down	mRNA	TCONS_00091476	Down	lncRNA	cis	0.99975	9.40168e-08
GS_020924	Down	mRNA	TCONS_00057084	Down	lncRNA	cis	0.999711	1.25347e-07
GS_018145	Down	mRNA	TCONS_00033267	Down	lncRNA	cis	0.999701	1.33675e-07
GS_017832	Down	mRNA	TCONS_00063548	Down	lncRNA	cis	0.999608	2.30019e-07
GS_018513	Down	mRNA	TCONS_00091129	Down	lncRNA	cis	0.999594	2.47773e-07
GS_007758	Down	mRNA	TCONS_00075691	Down	lncRNA	cis	0.999564	2.84621e-07
GS_013453	Down	mRNA	TCONS_00078384	Down	lncRNA	cis	0.999562	2.87842e-07
GS_018589	Down	mRNA	TCONS_00091129	Down	lncRNA	cis	0.999556	2.95815e-07
GS_009940	Down	mRNA	TCONS_00010191	Down	lncRNA	cis	0.999547	3.07203e-07
GS_012907	Down	mRNA	TCONS_00019173	Down	lncRNA	cis	0.999538	3.19472e-07
GS_004645	Down	mRNA	TCONS_00055084	Down	lncRNA	cis	0.999512	3.57793e-07
GS_002512	Down	mRNA	TCONS_00058197	Down	lncRNA	cis	0.999492	3.86909e-07
GS_011474	Down	mRNA	TCONS_00019700	Down	lncRNA	cis	0.999466	4.27271e-07
GS_020839	Down	mRNA	TCONS_00027126	Down	lncRNA	cis	0.999461	4.36033e-07
GS_011505	Down	mRNA	TCONS_00078384	Down	lncRNA	cis	0.999434	4.79849e-07
GS_015101	Down	mRNA	TCONS_00006235	Down	lncRNA	cis	0.999409	5.22936e-07
GS_019538	Down	mRNA	TCONS_00055084	Down	lncRNA	cis	0.999402	5.3707e-07
GS_018525	Down	mRNA	TCONS_00091129	Down	lncRNA	cis	0.9994	5.39643e-07
GS_005091	Down	mRNA	TCONS_00010864	Down	lncRNA	cis	0.999399	5.41886e-07
GS_010749	Down	mRNA	TCONS_00050093	Down	lncRNA	cis	0.999389	5.60076e-07
GS_008043	Down	mRNA	TCONS_00089640	Down	lncRNA	cis	0.999325	6.84134e-07
GS_010960	Down	mRNA	TCONS_00033267	Down	lncRNA	cis	0.999279	7.80498e-07
GS_012698	Down	mRNA	TCONS_00006235	Down	lncRNA	cis	0.999259	8.23876e-07
GS_015093	Down	mRNA	TCONS_00008627	Down	lncRNA	cis	0.999251	8.40704e-07
GS_005275	Down	mRNA	TCONS_00011126	Down	lncRNA	cis	0.999212	9.30452e-07
GS_014825	Down	mRNA	TCONS_00087218	Down	lncRNA	cis	0.999202	9.55298e-07
GS_004629	Down	mRNA	TCONS_00055084	Down	lncRNA	cis	0.999195	9.70931e-07
GS_002987	Down	mRNA	TCONS_00089237	Down	lncRNA	cis	0.999182	1.00287e-06
GS_010973	Down	mRNA	TCONS_00033267	Down	lncRNA	cis	0.99917	1.03406e-06
GS_009544	Down	mRNA	TCONS_00052059	Down	lncRNA	cis	0.999163	1.04987e-06
GS_011476	Down	mRNA	TCONS_00019700	Down	lncRNA	cis	0.999162	1.05431e-06
GS_011435	Down	mRNA	TCONS_00020358	Down	lncRNA	cis	0.999152	1.07833e-06
GS_018901	Down	mRNA	TCONS_00077118	Down	lncRNA	cis	0.999149	1.08557e-06
GS_018569	Down	mRNA	TCONS_00091129	Down	lncRNA	cis	0.999145	1.09542e-06
GS_015094	Down	mRNA	TCONS_00006235	Down	lncRNA	cis	0.999135	1.12289e-06
GS_002334	Down	mRNA	TCONS_00051055	Up	lncRNA	cis	-0.999108	1.19424e-06
GS_019316	Down	mRNA	TCONS_00044760	Down	lncRNA	cis	0.999088	1.24797e-06
GS_009992	Down	mRNA	TCONS_00010506	Down	lncRNA	cis	0.999052	1.34689e-06
GS_015155	Down	mRNA	TCONS_00094543	Down	lncRNA	cis	0.999044	1.36904e-06
GS_008790	Down	mRNA	TCONS_00082190	Down	lncRNA	cis	0.999025	1.42548e-06
GS_001401	Down	mRNA	TCONS_00003213	Down	lncRNA	cis	0.999012	1.46315e-06
GS_011449	Down	mRNA	TCONS_00019700	Down	lncRNA	cis	0.998988	1.53476e-06
GS_006141	Down	mRNA	TCONS_00004975	Down	lncRNA	cis	0.998954	1.63923e-06
GS_018929	Down	mRNA	TCONS_00077118	Down	lncRNA	cis	0.998935	1.69962e-06
GS_008598	Down	mRNA	TCONS_00095000	Down	lncRNA	cis	0.998909	1.78367e-06
GS_013840	Down	mRNA	TCONS_00075691	Down	lncRNA	cis	0.998906	1.7948e-06
GS_005729	Down	mRNA	TCONS_00094750	Down	lncRNA	cis	0.998896	1.82857e-06
GS_011496	Down	mRNA	TCONS_00078384	Down	lncRNA	cis	0.998886	1.86045e-06
GS_011465	Up	mRNA	TCONS_00019700	Down	lncRNA	cis	-0.998882	1.87444e-06
GS_011129	Down	mRNA	TCONS_00092579	Down	lncRNA	cis	0.998877	1.88934e-06
GS_013398	Down	mRNA	TCONS_00079388	Down	lncRNA	cis	0.998876	1.89466e-06
GS_012669	Down	mRNA	TCONS_00006235	Down	lncRNA	cis	0.99887	1.91299e-06
GS_005116	Down	mRNA	TCONS_00010864	Down	lncRNA	cis	0.99887	1.91467e-06
GS_001396	Down	mRNA	TCONS_00003213	Down	lncRNA	cis	0.998832	2.04522e-06
GS_008052	Down	mRNA	TCONS_00089640	Down	lncRNA	cis	0.998832	2.04648e-06
GS_009531	Down	mRNA	TCONS_00052059	Down	lncRNA	cis	0.99883	2.05311e-06
GS_016303	Down	mRNA	TCONS_00010864	Down	lncRNA	cis	0.998813	2.1137e-06
GS_018180	Down	mRNA	TCONS_00018789	Down	lncRNA	cis	0.99876	2.30507e-06
GS_009528	Down	mRNA	TCONS_00052059	Down	lncRNA	cis	0.998741	2.37485e-06
GS_016049	Down	mRNA	TCONS_00094543	Down	lncRNA	cis	0.998734	2.40145e-06
GS_016083	Down	mRNA	TCONS_00094543	Down	lncRNA	cis	0.998734	2.40462e-06
GS_005145	Down	mRNA	TCONS_00010864	Down	lncRNA	cis	0.998705	2.51466e-06
GS_018865	Down	mRNA	TCONS_00077118	Down	lncRNA	cis	0.998692	2.56359e-06
GS_012213	Down	mRNA	TCONS_00072786	Down	lncRNA	cis	0.998688	2.58005e-06
GS_020926	Down	mRNA	TCONS_00057084	Down	lncRNA	cis	0.998685	2.59411e-06
GS_018500	Down	mRNA	TCONS_00091129	Down	lncRNA	cis	0.998659	2.69548e-06
GS_019506	Down	mRNA	TCONS_00055084	Down	lncRNA	cis	0.998651	2.72647e-06
GS_005120	Down	mRNA	TCONS_00010864	Down	lncRNA	cis	0.99864	2.77275e-06
GS_005128	Down	mRNA	TCONS_00010864	Down	lncRNA	cis	0.99861	2.89567e-06
GS_001938	Down	mRNA	TCONS_00096670	Down	lncRNA	cis	0.998602	2.93117e-06
GS_005078	Down	mRNA	TCONS_00010864	Down	lncRNA	cis	0.998584	3.00819e-06
GS_010996	Down	mRNA	TCONS_00033267	Down	lncRNA	cis	0.998583	3.01129e-06
GS_017828	Down	mRNA	TCONS_00063548	Down	lncRNA	cis	0.998578	3.03294e-06
GS_012063	Down	mRNA	TCONS_00092579	Down	lncRNA	cis	0.998571	3.06017e-06
GS_015236	Down	mRNA	TCONS_00063548	Down	lncRNA	cis	0.998548	3.1593e-06
GS_000298	Down	mRNA	TCONS_00037389	Down	lncRNA	cis	0.998545	3.17575e-06
GS_017944	Down	mRNA	TCONS_00033267	Down	lncRNA	cis	0.998535	3.21795e-06
GS_007725	Down	mRNA	TCONS_00075691	Down	lncRNA	cis	0.998518	3.29271e-06
GS_013388	Up	mRNA	TCONS_00079388	Down	lncRNA	cis	-0.998515	3.30725e-06
GS_002316	Down	mRNA	TCONS_00051055	Up	lncRNA	cis	-0.998469	3.51447e-06
GS_019528	Down	mRNA	TCONS_00055084	Down	lncRNA	cis	0.998378	3.9431e-06
GS_006826	Down	mRNA	TCONS_00062588	Down	lncRNA	cis	0.998369	3.9862e-06
GS_012677	Down	mRNA	TCONS_00006235	Down	lncRNA	cis	0.998361	4.02843e-06
GS_019380	Down	mRNA	TCONS_00006918	Down	lncRNA	cis	0.99836	4.03151e-06
GS_004621	Down	mRNA	TCONS_00055084	Down	lncRNA	cis	0.998357	4.04711e-06
GS_018601	Down	mRNA	TCONS_00091129	Down	lncRNA	cis	0.998343	4.11857e-06
GS_010019	Down	mRNA	TCONS_00010506	Down	lncRNA	cis	0.998337	4.14547e-06
GS_001781	Down	mRNA	TCONS_00072786	Down	lncRNA	cis	0.998334	4.16111e-06
GS_003114	Down	mRNA	TCONS_00006235	Down	lncRNA	cis	0.998324	4.21341e-06
GS_005102	Up	mRNA	TCONS_00010864	Down	lncRNA	cis	-0.998316	4.24993e-06
GS_009522	Down	mRNA	TCONS_00052059	Down	lncRNA	cis	0.998306	4.30271e-06
GS_009929	Down	mRNA	TCONS_00010191	Down	lncRNA	cis	0.998294	4.36131e-06
GS_013367	Down	mRNA	TCONS_00079388	Down	lncRNA	cis	0.998275	4.45978e-06
GS_009348	Down	mRNA	TCONS_00070706	Down	lncRNA	cis	0.998217	4.76343e-06
GS_019516	Down	mRNA	TCONS_00055084	Down	lncRNA	cis	0.998197	4.87266e-06
GS_001675	Down	mRNA	TCONS_00010191	Down	lncRNA	cis	0.998177	4.98316e-06
GS_005265	Down	mRNA	TCONS_00011126	Down	lncRNA	cis	0.998173	5.00462e-06
GS_001001	Down	mRNA	TCONS_00052059	Down	lncRNA	cis	0.998172	5.00765e-06
GS_003086	Down	mRNA	TCONS_00089110	Down	lncRNA	cis	0.998169	5.02783e-06
GS_005749	Down	mRNA	TCONS_00094750	Down	lncRNA	cis	0.998118	5.3085e-06
GS_006159	Down	mRNA	TCONS_00004975	Down	lncRNA	cis	0.998109	5.36296e-06
GS_013841	Down	mRNA	TCONS_00075691	Down	lncRNA	cis	0.998107	5.37202e-06
GS_009911	Down	mRNA	TCONS_00010191	Down	lncRNA	cis	0.998102	5.39885e-06
GS_006317	Down	mRNA	TCONS_00043425	Down	lncRNA	cis	0.998081	5.5193e-06
GS_009952	Down	mRNA	TCONS_00010191	Down	lncRNA	cis	0.998069	5.58767e-06
GS_004754	Down	mRNA	TCONS_00010506	Down	lncRNA	cis	0.998049	5.70762e-06
GS_013839	Down	mRNA	TCONS_00075691	Down	lncRNA	cis	0.998038	5.76748e-06
GS_012676	Down	mRNA	TCONS_00006235	Down	lncRNA	cis	0.998009	5.9393e-06
GS_012661	Down	mRNA	TCONS_00006235	Down	lncRNA	cis	0.998005	5.96868e-06
GS_003001	Down	mRNA	TCONS_00091476	Down	lncRNA	cis	0.997996	6.01933e-06
GS_012749	Down	mRNA	TCONS_00095000	Down	lncRNA	cis	0.997993	6.03505e-06
GS_014378	Down	mRNA	TCONS_00007856	Down	lncRNA	cis	0.997979	6.1209e-06
GS_000074	Down	mRNA	TCONS_00006235	Down	lncRNA	cis	0.997976	6.14244e-06
GS_011411	Down	mRNA	TCONS_00043425	Down	lncRNA	cis	0.997969	6.18058e-06
GS_006157	Down	mRNA	TCONS_00004975	Down	lncRNA	cis	0.99792	6.48417e-06
GS_006143	Down	mRNA	TCONS_00004975	Down	lncRNA	cis	0.997898	6.62215e-06
GS_005143	Down	mRNA	TCONS_00010864	Down	lncRNA	cis	0.997897	6.6308e-06
GS_018491	Down	mRNA	TCONS_00091129	Down	lncRNA	cis	0.997888	6.68373e-06
GS_009553	Down	mRNA	TCONS_00054404	Down	lncRNA	cis	0.997875	6.76824e-06
GS_004675	Down	mRNA	TCONS_00055084	Down	lncRNA	cis	0.997857	6.88327e-06
GS_011456	Down	mRNA	TCONS_00019700	Down	lncRNA	cis	0.997822	7.1135e-06
GS_000086	Down	mRNA	TCONS_00039967	Down	lncRNA	cis	0.997821	7.11819e-06
GS_001011	Down	mRNA	TCONS_00052059	Down	lncRNA	cis	0.997819	7.13103e-06
GS_001977	Down	mRNA	TCONS_00096670	Down	lncRNA	cis	0.997809	7.19671e-06
GS_004674	Down	mRNA	TCONS_00055084	Down	lncRNA	cis	0.997805	7.2237e-06
GS_004652	Down	mRNA	TCONS_00055084	Down	lncRNA	cis	0.997791	7.31419e-06
GS_018521	Down	mRNA	TCONS_00091129	Down	lncRNA	cis	0.997765	7.48865e-06
GS_002928	Down	mRNA	TCONS_00095000	Down	lncRNA	cis	0.997753	7.56935e-06
GS_014303	Down	mRNA	TCONS_00095000	Down	lncRNA	cis	0.997725	7.75917e-06
GS_005104	Down	mRNA	TCONS_00010864	Down	lncRNA	cis	0.997687	8.01724e-06
GS_014817	Down	mRNA	TCONS_00087218	Down	lncRNA	cis	0.997652	8.26125e-06
GS_018604	Down	mRNA	TCONS_00091129	Down	lncRNA	cis	0.997641	8.34086e-06
GS_011468	Down	mRNA	TCONS_00019700	Down	lncRNA	cis	0.997641	8.34099e-06
GS_018606	Down	mRNA	TCONS_00091129	Down	lncRNA	cis	0.997635	8.38049e-06
GS_003050	Down	mRNA	TCONS_00089155	Down	lncRNA	cis	0.997627	8.43989e-06
GS_010946	Down	mRNA	TCONS_00033267	Down	lncRNA	cis	0.997623	8.46637e-06
GS_018920	Down	mRNA	TCONS_00077118	Down	lncRNA	cis	0.997618	8.5031e-06
GS_019392	Down	mRNA	TCONS_00006918	Down	lncRNA	cis	0.997617	8.50953e-06
GS_009524	Down	mRNA	TCONS_00052059	Down	lncRNA	cis	0.997611	8.55586e-06
GS_008772	Down	mRNA	TCONS_00082190	Down	lncRNA	cis	0.997595	8.66711e-06
GS_002969	Down	mRNA	TCONS_00089155	Down	lncRNA	cis	0.997594	8.67744e-06
GS_005552	Down	mRNA	TCONS_00053980	Down	lncRNA	cis	0.997562	8.90513e-06
GS_009199	Down	mRNA	TCONS_00078384	Down	lncRNA	cis	0.997558	8.9373e-06
GS_011917	Down	mRNA	TCONS_00070847	Down	lncRNA	cis	0.997546	9.02577e-06
GS_009765	Down	mRNA	TCONS_00095702	Down	lncRNA	cis	0.997531	9.1399e-06
GS_010004	Down	mRNA	TCONS_00010506	Down	lncRNA	cis	0.997515	9.25806e-06
GS_015878	Down	mRNA	TCONS_00072786	Down	lncRNA	cis	0.997509	9.30322e-06
GS_003001	Down	mRNA	TCONS_00089110	Down	lncRNA	cis	0.997506	9.32425e-06
GS_012558	Down	mRNA	TCONS_00019700	Down	lncRNA	cis	0.9975	9.36572e-06
GS_003203	Down	mRNA	TCONS_00079388	Down	lncRNA	cis	0.997491	9.43285e-06
GS_009525	Down	mRNA	TCONS_00054404	Down	lncRNA	cis	0.997483	9.49437e-06
GS_009511	Down	mRNA	TCONS_00054404	Down	lncRNA	cis	0.997478	9.52996e-06
GS_003014	Down	mRNA	TCONS_00089110	Down	lncRNA	cis	0.997466	9.62614e-06
GS_004329	Down	mRNA	TCONS_00063548	Down	lncRNA	cis	0.997462	9.65567e-06
GS_005085	Down	mRNA	TCONS_00010867	Down	lncRNA	cis	0.997449	9.75222e-06
GS_016085	Down	mRNA	TCONS_00094543	Down	lncRNA	cis	0.997441	9.81191e-06
GS_010945	Down	mRNA	TCONS_00033267	Down	lncRNA	cis	0.997434	9.86914e-06
GS_001777	Down	mRNA	TCONS_00074783	Down	lncRNA	cis	0.997433	9.87328e-06
GS_017597	Down	mRNA	TCONS_00099311	Down	lncRNA	cis	0.997423	9.95208e-06
GS_018605	Down	mRNA	TCONS_00091129	Down	lncRNA	cis	0.997422	9.96208e-06
GS_002943	Down	mRNA	TCONS_00089237	Down	lncRNA	cis	0.997413	1.00281e-05
GS_005142	Down	mRNA	TCONS_00010864	Down	lncRNA	cis	0.997407	1.00771e-05
GS_001787	Down	mRNA	TCONS_00074783	Down	lncRNA	cis	0.997392	1.01951e-05
GS_011827	Down	mRNA	TCONS_00023920	Up	lncRNA	cis	-0.99736	1.04421e-05
GS_000292	Down	mRNA	TCONS_00037389	Down	lncRNA	cis	0.997339	1.06143e-05
GS_013363	Down	mRNA	TCONS_00079388	Down	lncRNA	cis	0.997303	1.09019e-05
GS_013259	Down	mRNA	TCONS_00075233	Down	lncRNA	cis	0.997291	1.09989e-05
GS_006399	Down	mRNA	TCONS_00033267	Down	lncRNA	cis	0.997281	1.10755e-05
GS_004671	Down	mRNA	TCONS_00055084	Down	lncRNA	cis	0.99728	1.10903e-05
GS_002931	Down	mRNA	TCONS_00095000	Down	lncRNA	cis	0.997279	1.10922e-05
GS_003139	Down	mRNA	TCONS_00006235	Down	lncRNA	cis	0.997268	1.11865e-05
GS_011816	Down	mRNA	TCONS_00023920	Up	lncRNA	cis	-0.997257	1.12742e-05
GS_000178	Down	mRNA	TCONS_00074783	Down	lncRNA	cis	0.997251	1.1322e-05
GS_008592	Down	mRNA	TCONS_00095000	Down	lncRNA	cis	0.997249	1.13375e-05
GS_020900	Down	mRNA	TCONS_00057084	Down	lncRNA	cis	0.997247	1.13613e-05
GS_020887	Down	mRNA	TCONS_00057084	Down	lncRNA	cis	0.997227	1.15218e-05
GS_012751	Down	mRNA	TCONS_00095000	Down	lncRNA	cis	0.997215	1.16276e-05
GS_003197	Down	mRNA	TCONS_00079388	Down	lncRNA	cis	0.997212	1.16511e-05
GS_003327	Down	mRNA	TCONS_00091391	Down	lncRNA	cis	0.997198	1.17643e-05
GS_009496	Down	mRNA	TCONS_00054404	Down	lncRNA	cis	0.997192	1.18137e-05
GS_002535	Down	mRNA	TCONS_00058197	Down	lncRNA	cis	0.99719	1.18322e-05
GS_000686	Down	mRNA	TCONS_00006918	Down	lncRNA	cis	0.997172	1.19882e-05
GS_018610	Down	mRNA	TCONS_00091129	Down	lncRNA	cis	0.997165	1.20462e-05
GS_011934	Down	mRNA	TCONS_00070847	Down	lncRNA	cis	0.997162	1.20692e-05
GS_003882	Down	mRNA	TCONS_00033535	Down	lncRNA	cis	0.997161	1.20785e-05
GS_008809	Down	mRNA	TCONS_00082190	Down	lncRNA	cis	0.997108	1.2535e-05
GS_010491	Down	mRNA	TCONS_00044060	Down	lncRNA	trans	0.95455	0.00305161
GS_019412	Down	mRNA	TCONS_00105694	Down	lncRNA	trans	0.952017	0.00339835
GS_003039	Down	mRNA	TCONS_00089110	Down	lncRNA	trans	0.986374	0.000277248
GS_006459	Up	mRNA	TCONS_00028951	Up	lncRNA	trans
GS_009749	Down	mRNA	TCONS_00104170	Down	lncRNA	trans	0.943604	0.00468101
GS_011728	Up	mRNA	TCONS_00105976	Up	lncRNA	trans	0.912561	0.0111341
GS_016085	Down	mRNA	TCONS_00094543	Down	lncRNA	trans	0.997441	9.81191e-06
GS_013841	Down	mRNA	TCONS_00075691	Down	lncRNA	trans	0.998107	5.37202e-06
GS_013969	Down	mRNA	TCONS_00030397	Down	lncRNA	trans	0.891037	0.0171626
GS_011456	Down	mRNA	TCONS_00019700	Down	lncRNA	trans	0.997822	7.1135e-06
GS_004303	Down	mRNA	TCONS_00061400	Up	lncRNA	trans
GS_002787	Down	mRNA	TCONS_00095702	Down	lncRNA	trans	0.985841	0.000299282
GS_002337	Up	mRNA	TCONS_00051055	Up	lncRNA	trans	0.970028	0.001334
GS_002337	Up	mRNA	TCONS_00051056	Up	lncRNA	trans	0.950164	0.0036635
GS_012168	Up	mRNA	TCONS_00099311	Down	lncRNA	trans
GS_013657	Down	mRNA	TCONS_00039967	Down	lncRNA	trans	0.986771	0.00026135
GS_007438	Up	mRNA	TCONS_00099311	Down	lncRNA	trans	-0.953157	0.00324004
GS_012168	Up	mRNA	TCONS_00072874	Up	lncRNA	trans
GS_012168	Up	mRNA	TCONS_00072875	Up	lncRNA	trans
GS_008603	Down	mRNA	TCONS_00072874	Up	lncRNA	trans
GS_008603	Down	mRNA	TCONS_00072875	Up	lncRNA	trans
GS_007438	Up	mRNA	TCONS_00072874	Up	lncRNA	trans
GS_007438	Up	mRNA	TCONS_00072875	Up	lncRNA	trans
GS_021332	Up	mRNA	TCONS_00055784	Down	lncRNA	trans	-0.987737	0.000224663
GS_015267	Down	mRNA	TCONS_00099311	Down	lncRNA	trans	0.982687	0.000447019
GS_008603	Down	mRNA	TCONS_00099311	Down	lncRNA	trans	0.987709	0.000225684
GS_021249	Up	mRNA	TCONS_00072874	Up	lncRNA	trans	0.821432	0.0449828
GS_021249	Up	mRNA	TCONS_00072875	Up	lncRNA	trans
GS_021249	Up	mRNA	TCONS_00099311	Down	lncRNA	trans
GS_010707	Down	mRNA	TCONS_00099311	Down	lncRNA	trans	0.988228	0.000207047

## Sheet: A vs. D
Differentially expressed lncRNAs and theirs corresponding cis-acting and trans-acting target genes with differential expression in A vs. D comparison
mRNA_id	up_down	type	lncRNA_id	up_down	type	mode	Correlation Coefficient	p-value
GS_007710	Down	mRNA	TCONS_00075691	Down	lncRNA	cis	0.999948	4.05408e-09
GS_016292	Down	mRNA	TCONS_00010864	Down	lncRNA	cis	0.999932	7.01194e-09
GS_008602	Down	mRNA	TCONS_00095000	Down	lncRNA	cis	0.999914	1.098e-08
GS_009770	Down	mRNA	TCONS_00095702	Down	lncRNA	cis	0.999884	2.01196e-08
GS_002928	Down	mRNA	TCONS_00094846	Down	lncRNA	cis	0.999842	3.76218e-08
GS_005084	Down	mRNA	TCONS_00010864	Down	lncRNA	cis	0.999813	5.25789e-08
GS_005141	Down	mRNA	TCONS_00010864	Down	lncRNA	cis	0.9998	6.00333e-08
GS_009528	Down	mRNA	TCONS_00054404	Down	lncRNA	cis	0.999797	6.15945e-08
GS_018574	Down	mRNA	TCONS_00091129	Down	lncRNA	cis	0.999789	6.69964e-08
GS_003014	Down	mRNA	TCONS_00091476	Down	lncRNA	cis	0.99975	9.40168e-08
GS_007760	Down	mRNA	TCONS_00075691	Down	lncRNA	cis	0.999722	1.15614e-07
GS_005102	Up	mRNA	TCONS_00010864	Down	lncRNA	cis	-0.999701	1.34042e-07
GS_014152	Down	mRNA	TCONS_00086468	Down	lncRNA	cis	0.999683	1.50937e-07
GS_000627	Down	mRNA	TCONS_00006918	Down	lncRNA	cis	0.999679	1.54454e-07
GS_016085	Down	mRNA	TCONS_00094543	Down	lncRNA	cis	0.999614	2.23213e-07
GS_017832	Down	mRNA	TCONS_00063548	Down	lncRNA	cis	0.999606	2.32314e-07
GS_008603	Down	mRNA	TCONS_00095000	Down	lncRNA	cis	0.99959	2.52202e-07
GS_007758	Down	mRNA	TCONS_00075691	Down	lncRNA	cis	0.999564	2.84621e-07
GS_006611	Down	mRNA	TCONS_00042169	Down	lncRNA	cis	0.999551	3.02297e-07
GS_015480	Down	mRNA	TCONS_00102699	Down	lncRNA	cis	0.999528	3.3414e-07
GS_010412	Down	mRNA	TCONS_00007989	Down	lncRNA	cis	0.999502	3.72195e-07
GS_018513	Down	mRNA	TCONS_00091129	Down	lncRNA	cis	0.999493	3.85824e-07
GS_002512	Down	mRNA	TCONS_00058197	Down	lncRNA	cis	0.999492	3.86909e-07
GS_005091	Down	mRNA	TCONS_00010864	Down	lncRNA	cis	0.999479	4.07038e-07
GS_020839	Down	mRNA	TCONS_00027126	Down	lncRNA	cis	0.999461	4.36033e-07
GS_010749	Down	mRNA	TCONS_00050093	Down	lncRNA	cis	0.999386	5.66273e-07
GS_003125	Down	mRNA	TCONS_00008627	Down	lncRNA	cis	0.999369	5.96978e-07
GS_005116	Down	mRNA	TCONS_00010864	Down	lncRNA	cis	0.999329	6.75452e-07
GS_015093	Down	mRNA	TCONS_00008627	Down	lncRNA	cis	0.99931	7.13863e-07
GS_011476	Down	mRNA	TCONS_00019700	Down	lncRNA	cis	0.999297	7.41744e-07
GS_012698	Down	mRNA	TCONS_00006235	Down	lncRNA	cis	0.999277	7.84888e-07
GS_001396	Down	mRNA	TCONS_00003213	Down	lncRNA	cis	0.999275	7.87739e-07
GS_016049	Down	mRNA	TCONS_00094543	Down	lncRNA	cis	0.999274	7.89346e-07
GS_011465	Up	mRNA	TCONS_00019700	Down	lncRNA	cis	-0.999239	8.693e-07
GS_008411	Down	mRNA	TCONS_00032350	Down	lncRNA	cis	0.999236	8.75593e-07
GS_012680	Down	mRNA	TCONS_00006235	Down	lncRNA	cis	0.999182	1.00248e-06
GS_011505	Down	mRNA	TCONS_00078384	Down	lncRNA	cis	0.999171	1.02939e-06
GS_015094	Down	mRNA	TCONS_00006235	Down	lncRNA	cis	0.999145	1.09663e-06
GS_006736	Down	mRNA	TCONS_00051056	Up	lncRNA	cis	-0.999121	1.15757e-06
GS_003371	Down	mRNA	TCONS_00015282	Down	lncRNA	cis	0.999083	1.25973e-06
GS_018604	Down	mRNA	TCONS_00091129	Down	lncRNA	cis	0.999056	1.33621e-06
GS_011449	Down	mRNA	TCONS_00019700	Down	lncRNA	cis	0.999051	1.35155e-06
GS_018569	Down	mRNA	TCONS_00091129	Down	lncRNA	cis	0.999027	1.41956e-06
GS_003139	Down	mRNA	TCONS_00006235	Down	lncRNA	cis	0.999024	1.42981e-06
GS_011459	Down	mRNA	TCONS_00019700	Down	lncRNA	cis	0.998951	1.64943e-06
GS_011129	Down	mRNA	TCONS_00092579	Down	lncRNA	cis	0.998944	1.67263e-06
GS_015097	Down	mRNA	TCONS_00006235	Down	lncRNA	cis	0.998938	1.69114e-06
GS_011496	Down	mRNA	TCONS_00078384	Down	lncRNA	cis	0.998926	1.72964e-06
GS_001239	Down	mRNA	TCONS_00080287	Down	lncRNA	cis	0.998911	1.77953e-06
GS_008598	Down	mRNA	TCONS_00095000	Down	lncRNA	cis	0.998909	1.78367e-06
GS_005096	Down	mRNA	TCONS_00010864	Down	lncRNA	cis	0.998874	1.90027e-06
GS_014825	Down	mRNA	TCONS_00087218	Down	lncRNA	cis	0.998865	1.93011e-06
GS_001354	Down	mRNA	TCONS_00101964	Down	lncRNA	cis	0.998831	2.05006e-06
GS_015574	Down	mRNA	TCONS_00101549	Down	lncRNA	cis	0.99883	2.05379e-06
GS_009940	Down	mRNA	TCONS_00010191	Down	lncRNA	cis	0.998808	2.12879e-06
GS_009199	Down	mRNA	TCONS_00078308	Down	lncRNA	cis	0.998796	2.17195e-06
GS_016083	Down	mRNA	TCONS_00094543	Down	lncRNA	cis	0.998732	2.40897e-06
GS_005145	Down	mRNA	TCONS_00010864	Down	lncRNA	cis	0.998705	2.51466e-06
GS_009511	Down	mRNA	TCONS_00054404	Down	lncRNA	cis	0.998697	2.5475e-06
GS_005120	Down	mRNA	TCONS_00010864	Down	lncRNA	cis	0.998688	2.5818e-06
GS_019735	Down	mRNA	TCONS_00087939	Down	lncRNA	cis	0.99867	2.65323e-06
GS_005128	Down	mRNA	TCONS_00010864	Down	lncRNA	cis	0.99863	2.81569e-06
GS_000077	Down	mRNA	TCONS_00006235	Down	lncRNA	cis	0.998627	2.82474e-06
GS_013564	Down	mRNA	TCONS_00013897	Down	lncRNA	cis	0.998601	2.93485e-06
GS_001183	Down	mRNA	TCONS_00080287	Down	lncRNA	cis	0.998567	3.08081e-06
GS_009531	Down	mRNA	TCONS_00052059	Down	lncRNA	cis	0.998562	3.09989e-06
GS_000298	Down	mRNA	TCONS_00037389	Down	lncRNA	cis	0.998557	3.12104e-06
GS_005078	Down	mRNA	TCONS_00010864	Down	lncRNA	cis	0.998553	3.13885e-06
GS_017828	Down	mRNA	TCONS_00063548	Down	lncRNA	cis	0.998552	3.14387e-06
GS_015155	Down	mRNA	TCONS_00094543	Down	lncRNA	cis	0.998536	3.21213e-06
GS_009525	Down	mRNA	TCONS_00054404	Down	lncRNA	cis	0.99852	3.28388e-06
GS_009528	Down	mRNA	TCONS_00052059	Down	lncRNA	cis	0.998512	3.32145e-06
GS_002935	Down	mRNA	TCONS_00094846	Down	lncRNA	cis	0.998506	3.34613e-06
GS_018601	Down	mRNA	TCONS_00091129	Down	lncRNA	cis	0.998444	3.63207e-06
GS_006317	Down	mRNA	TCONS_00043425	Down	lncRNA	cis	0.998438	3.65614e-06
GS_007725	Down	mRNA	TCONS_00075691	Down	lncRNA	cis	0.998425	3.71933e-06
GS_002538	Down	mRNA	TCONS_00058197	Down	lncRNA	cis	0.998402	3.828e-06
GS_002922	Down	mRNA	TCONS_00094846	Down	lncRNA	cis	0.998391	3.88336e-06
GS_013398	Down	mRNA	TCONS_00079388	Down	lncRNA	cis	0.99838	3.93385e-06
GS_005765	Down	mRNA	TCONS_00050093	Down	lncRNA	cis	0.998366	4.00351e-06
GS_013453	Down	mRNA	TCONS_00078384	Down	lncRNA	cis	0.998357	4.04939e-06
GS_012389	Down	mRNA	TCONS_00087939	Down	lncRNA	cis	0.998342	4.12099e-06
GS_005105	Down	mRNA	TCONS_00010864	Down	lncRNA	cis	0.998306	4.30228e-06
GS_011011	Down	mRNA	TCONS_00009050	Down	lncRNA	cis	0.998303	4.31848e-06
GS_013367	Down	mRNA	TCONS_00079388	Down	lncRNA	cis	0.9983	4.33505e-06
GS_009929	Down	mRNA	TCONS_00010191	Down	lncRNA	cis	0.998294	4.36131e-06
GS_011496	Down	mRNA	TCONS_00078308	Down	lncRNA	cis	0.998274	4.46739e-06
GS_001675	Down	mRNA	TCONS_00010191	Down	lncRNA	cis	0.99824	4.64611e-06
GS_013840	Down	mRNA	TCONS_00075691	Down	lncRNA	cis	0.99822	4.74811e-06
GS_005104	Down	mRNA	TCONS_00010864	Down	lncRNA	cis	0.998214	4.78008e-06
GS_003086	Down	mRNA	TCONS_00089110	Down	lncRNA	cis	0.998169	5.02783e-06
GS_002919	Down	mRNA	TCONS_00094846	Down	lncRNA	cis	0.998166	5.04051e-06
GS_009544	Down	mRNA	TCONS_00052059	Down	lncRNA	cis	0.998144	5.16284e-06
GS_003001	Down	mRNA	TCONS_00091476	Down	lncRNA	cis	0.998137	5.2026e-06
GS_018518	Up	mRNA	TCONS_00091129	Down	lncRNA	cis	-0.998132	5.2296e-06
GS_008405	Down	mRNA	TCONS_00032350	Down	lncRNA	cis	0.998128	5.25209e-06
GS_005749	Down	mRNA	TCONS_00094750	Down	lncRNA	cis	0.998118	5.3085e-06
GS_009911	Down	mRNA	TCONS_00010191	Down	lncRNA	cis	0.998111	5.34701e-06
GS_019392	Down	mRNA	TCONS_00006918	Down	lncRNA	cis	0.998092	5.45749e-06
GS_015225	Down	mRNA	TCONS_00063548	Down	lncRNA	cis	0.998086	5.49138e-06
GS_019380	Down	mRNA	TCONS_00006918	Down	lncRNA	cis	0.998085	5.49842e-06
GS_020900	Down	mRNA	TCONS_00057084	Down	lncRNA	cis	0.998082	5.5128e-06
GS_009952	Down	mRNA	TCONS_00010191	Down	lncRNA	cis	0.998078	5.53788e-06
GS_014786	Down	mRNA	TCONS_00087218	Down	lncRNA	cis	0.998077	5.54075e-06
GS_001001	Down	mRNA	TCONS_00052059	Down	lncRNA	cis	0.998044	5.7329e-06
GS_018521	Down	mRNA	TCONS_00091129	Down	lncRNA	cis	0.998044	5.73542e-06
GS_013839	Down	mRNA	TCONS_00075691	Down	lncRNA	cis	0.998038	5.76748e-06
GS_013841	Down	mRNA	TCONS_00075691	Down	lncRNA	cis	0.998022	5.86222e-06
GS_018901	Down	mRNA	TCONS_00077118	Down	lncRNA	cis	0.998011	5.92872e-06
GS_011411	Down	mRNA	TCONS_00043425	Down	lncRNA	cis	0.997969	6.18058e-06
GS_018929	Down	mRNA	TCONS_00077118	Down	lncRNA	cis	0.997957	6.25549e-06
GS_019316	Down	mRNA	TCONS_00044760	Down	lncRNA	cis	0.997955	6.27114e-06
GS_009553	Down	mRNA	TCONS_00054404	Down	lncRNA	cis	0.997928	6.4323e-06
GS_002931	Down	mRNA	TCONS_00094846	Down	lncRNA	cis	0.997909	6.55205e-06
GS_005143	Down	mRNA	TCONS_00010864	Down	lncRNA	cis	0.997897	6.6308e-06
GS_002969	Down	mRNA	TCONS_00089155	Down	lncRNA	cis	0.997885	6.70201e-06
GS_018589	Down	mRNA	TCONS_00091129	Down	lncRNA	cis	0.997795	7.28721e-06
GS_008403	Down	mRNA	TCONS_00032350	Down	lncRNA	cis	0.997782	7.37597e-06
GS_012063	Down	mRNA	TCONS_00092579	Down	lncRNA	cis	0.997775	7.42013e-06
GS_002928	Down	mRNA	TCONS_00095000	Down	lncRNA	cis	0.997753	7.56935e-06
GS_018500	Down	mRNA	TCONS_00091129	Down	lncRNA	cis	0.997734	7.69886e-06
GS_011456	Down	mRNA	TCONS_00019700	Down	lncRNA	cis	0.997733	7.7057e-06
GS_008753	Down	mRNA	TCONS_00082190	Down	lncRNA	cis	0.997717	7.81312e-06
GS_018529	Up	mRNA	TCONS_00091129	Down	lncRNA	cis	-0.997698	7.94608e-06
GS_006826	Down	mRNA	TCONS_00062588	Down	lncRNA	cis	0.997682	8.05116e-06
GS_003001	Down	mRNA	TCONS_00089110	Down	lncRNA	cis	0.997681	8.05873e-06
GS_003197	Down	mRNA	TCONS_00079388	Down	lncRNA	cis	0.997675	8.10342e-06
GS_018865	Down	mRNA	TCONS_00077118	Down	lncRNA	cis	0.997664	8.1777e-06
GS_003203	Down	mRNA	TCONS_00079388	Down	lncRNA	cis	0.99765	8.27484e-06
GS_011468	Down	mRNA	TCONS_00019700	Down	lncRNA	cis	0.997641	8.34099e-06
GS_012558	Down	mRNA	TCONS_00019700	Down	lncRNA	cis	0.997627	8.43778e-06
GS_004329	Down	mRNA	TCONS_00063548	Down	lncRNA	cis	0.997627	8.43973e-06
GS_008592	Down	mRNA	TCONS_00095000	Down	lncRNA	cis	0.997622	8.47703e-06
GS_018491	Down	mRNA	TCONS_00091129	Down	lncRNA	cis	0.997615	8.52238e-06
GS_011519	Down	mRNA	TCONS_00078308	Down	lncRNA	cis	0.997613	8.53811e-06
GS_014817	Down	mRNA	TCONS_00087218	Down	lncRNA	cis	0.997607	8.58111e-06
GS_005148	Down	mRNA	TCONS_00010864	Down	lncRNA	cis	0.997596	8.65939e-06
GS_001011	Down	mRNA	TCONS_00052059	Down	lncRNA	cis	0.997574	8.81841e-06
GS_005552	Down	mRNA	TCONS_00053980	Down	lncRNA	cis	0.997566	8.87631e-06
GS_006602	Down	mRNA	TCONS_00042169	Down	lncRNA	cis	0.997515	9.25373e-06
GS_003018	Down	mRNA	TCONS_00089155	Down	lncRNA	cis	0.997511	9.28553e-06
GS_002931	Down	mRNA	TCONS_00095000	Down	lncRNA	cis	0.997507	9.31249e-06
GS_003202	Down	mRNA	TCONS_00079388	Down	lncRNA	cis	0.997493	9.41794e-06
GS_005738	Down	mRNA	TCONS_00094846	Down	lncRNA	cis	0.997482	9.502e-06
GS_003073	Up	mRNA	TCONS_00091391	Down	lncRNA	cis	-0.997471	9.5878e-06
GS_003014	Down	mRNA	TCONS_00089110	Down	lncRNA	cis	0.997466	9.62614e-06
GS_017597	Down	mRNA	TCONS_00099311	Down	lncRNA	cis	0.997461	9.65854e-06
GS_005085	Down	mRNA	TCONS_00010867	Down	lncRNA	cis	0.997443	9.79597e-06
GS_005741	Down	mRNA	TCONS_00094846	Down	lncRNA	cis	0.997421	9.96622e-06
GS_005142	Down	mRNA	TCONS_00010864	Down	lncRNA	cis	0.997407	1.00771e-05
GS_012390	Down	mRNA	TCONS_00087939	Down	lncRNA	cis	0.997401	1.0121e-05
GS_011994	Down	mRNA	TCONS_00101549	Down	lncRNA	cis	0.997373	1.03415e-05
GS_004896	Down	mRNA	TCONS_00037389	Down	lncRNA	cis	0.99736	1.04442e-05
GS_007848	Down	mRNA	TCONS_00013897	Down	lncRNA	cis	0.997356	1.04756e-05
GS_008148	Down	mRNA	TCONS_00032350	Down	lncRNA	cis	0.997353	1.05004e-05
GS_000292	Down	mRNA	TCONS_00037389	Down	lncRNA	cis	0.997339	1.06143e-05
GS_018605	Down	mRNA	TCONS_00091129	Down	lncRNA	cis	0.997314	1.08093e-05
GS_013259	Down	mRNA	TCONS_00075233	Down	lncRNA	cis	0.99731	1.08467e-05
GS_014303	Down	mRNA	TCONS_00095000	Down	lncRNA	cis	0.997294	1.09706e-05
GS_018503	Down	mRNA	TCONS_00091129	Down	lncRNA	cis	0.997261	1.12462e-05
GS_003054	Down	mRNA	TCONS_00091391	Down	lncRNA	cis	0.997252	1.13208e-05
GS_002533	Down	mRNA	TCONS_00058197	Down	lncRNA	cis	0.997239	1.14271e-05
GS_003327	Down	mRNA	TCONS_00091391	Down	lncRNA	cis	0.997203	1.1724e-05
GS_011505	Down	mRNA	TCONS_00078308	Down	lncRNA	cis	0.997181	1.19082e-05
GS_020926	Down	mRNA	TCONS_00057084	Down	lncRNA	cis	0.997145	1.22131e-05
GS_006623	Down	mRNA	TCONS_00008459	Down	lncRNA	cis	0.997145	1.22162e-05
GS_018893	Down	mRNA	TCONS_00077118	Down	lncRNA	cis	0.997124	1.23946e-05
GS_003200	Down	mRNA	TCONS_00079388	Down	lncRNA	cis	0.997114	1.2482e-05
GS_004307	Down	mRNA	TCONS_00063523	Down	lncRNA	cis	0.99711	1.25184e-05
GS_020887	Down	mRNA	TCONS_00057084	Down	lncRNA	cis	0.997102	1.25833e-05
GS_013672	Down	mRNA	TCONS_00080287	Down	lncRNA	cis	0.997074	1.28329e-05
GS_012751	Down	mRNA	TCONS_00095000	Down	lncRNA	cis	0.997069	1.2876e-05
GS_013405	Down	mRNA	TCONS_00017300	Down	lncRNA	cis	0.997062	1.29352e-05
GS_003050	Down	mRNA	TCONS_00089155	Down	lncRNA	cis	0.99706	1.29567e-05
GS_018585	Down	mRNA	TCONS_00091129	Down	lncRNA	cis	0.997019	1.33204e-05
GS_015154	Down	mRNA	TCONS_00097110	Down	lncRNA	cis	0.99701	1.33949e-05
GS_001401	Down	mRNA	TCONS_00003213	Down	lncRNA	cis	0.997007	1.34212e-05
GS_013369	Down	mRNA	TCONS_00079388	Down	lncRNA	cis	0.997001	1.34812e-05
GS_005738	Down	mRNA	TCONS_00094750	Down	lncRNA	cis	0.996962	1.38333e-05
GS_013363	Down	mRNA	TCONS_00079388	Down	lncRNA	cis	0.996956	1.3884e-05
GS_016057	Down	mRNA	TCONS_00094543	Down	lncRNA	cis	0.996911	1.43021e-05
GS_012046	Down	mRNA	TCONS_00092579	Down	lncRNA	cis	0.996897	1.44254e-05
GS_006634	Down	mRNA	TCONS_00008459	Down	lncRNA	cis	0.996848	1.48824e-05
GS_018615	Up	mRNA	TCONS_00091129	Down	lncRNA	cis	0.996835	1.50112e-05
GS_011633	Up	mRNA	TCONS_00094543	Down	lncRNA	cis	-0.996794	1.53976e-05
GS_016086	Down	mRNA	TCONS_00094543	Down	lncRNA	cis	0.996776	1.55765e-05
GS_009553	Down	mRNA	TCONS_00052059	Down	lncRNA	cis	0.996755	1.5777e-05
GS_002938	Down	mRNA	TCONS_00095000	Down	lncRNA	cis	0.996749	1.58361e-05
GS_018061	Down	mRNA	TCONS_00013897	Down	lncRNA	cis	0.99673	1.60236e-05
GS_012669	Down	mRNA	TCONS_00006235	Down	lncRNA	cis	0.996717	1.61468e-05
GS_005110	Down	mRNA	TCONS_00010864	Down	lncRNA	cis	0.996712	1.61955e-05
GS_018542	Down	mRNA	TCONS_00091129	Down	lncRNA	cis	0.996701	1.63043e-05
GS_009524	Down	mRNA	TCONS_00052059	Down	lncRNA	cis	0.996701	1.63064e-05
GS_005138	Down	mRNA	TCONS_00010867	Down	lncRNA	cis	0.996687	1.64492e-05
GS_007246	Down	mRNA	TCONS_00062823	Down	lncRNA	cis	0.996659	1.67285e-05
GS_001543	Down	mRNA	TCONS_00008459	Down	lncRNA	cis	0.996645	1.68644e-05
GS_011519	Down	mRNA	TCONS_00078384	Down	lncRNA	cis	0.996594	1.73815e-05
GS_002939	Down	mRNA	TCONS_00095000	Down	lncRNA	cis	0.996591	1.74136e-05
GS_015072	Down	mRNA	TCONS_00008627	Down	lncRNA	cis	0.996576	1.75667e-05
GS_009199	Down	mRNA	TCONS_00078384	Down	lncRNA	cis	0.996575	1.75797e-05
GS_010491	Down	mRNA	TCONS_00044060	Down	lncRNA	trans	0.961711	0.00217099
GS_019412	Down	mRNA	TCONS_00105694	Down	lncRNA	trans	0.948948	0.0038429
GS_003039	Down	mRNA	TCONS_00089110	Down	lncRNA	trans	0.986374	0.000277248
GS_005472	Down	mRNA	TCONS_00048699	Up	lncRNA	trans
GS_006459	Up	mRNA	TCONS_00028951	Up	lncRNA	trans	0.90396	0.0133927
GS_011728	Up	mRNA	TCONS_00105976	Up	lncRNA	trans	0.976721	0.000806548
GS_001379	Down	mRNA	TCONS_00052059	Down	lncRNA	trans	0.959811	0.00239029
GS_016085	Down	mRNA	TCONS_00094543	Down	lncRNA	trans	0.999614	2.23213e-07
GS_013841	Down	mRNA	TCONS_00075691	Down	lncRNA	trans	0.998022	5.86222e-06
GS_013969	Down	mRNA	TCONS_00030397	Down	lncRNA	trans	0.8888	0.0178607
GS_011456	Down	mRNA	TCONS_00019700	Down	lncRNA	trans	0.997733	7.7057e-06
GS_002337	Up	mRNA	TCONS_00051054	Up	lncRNA	trans
GS_002337	Up	mRNA	TCONS_00051055	Up	lncRNA	trans
GS_002337	Up	mRNA	TCONS_00051056	Up	lncRNA	trans	0.956711	0.0027704
GS_012168	Up	mRNA	TCONS_00099311	Down	lncRNA	trans
GS_013657	Down	mRNA	TCONS_00039967	Down	lncRNA	trans	0.986833	0.000258915
GS_007438	Up	mRNA	TCONS_00099311	Down	lncRNA	trans	-0.829387	0.04118
GS_018621	Down	mRNA	TCONS_00099311	Down	lncRNA	trans	0.954281	0.00308756
GS_021332	Up	mRNA	TCONS_00055785	Down	lncRNA	trans	-0.866677	0.0254777
GS_017825	Down	mRNA	TCONS_00063523	Down	lncRNA	trans	0.994353	4.77412e-05
GS_015267	Down	mRNA	TCONS_00099311	Down	lncRNA	trans	0.98147	0.000511844
GS_008603	Down	mRNA	TCONS_00099311	Down	lncRNA	trans	0.987136	0.000247162
GS_005267	Down	mRNA	TCONS_00099311	Down	lncRNA	trans	0.981977	0.000484311
GS_021249	Up	mRNA	TCONS_00099311	Down	lncRNA	trans
GS_010707	Down	mRNA	TCONS_00099311	Down	lncRNA	trans	0.980071	0.000591764
GS_015267	Down	mRNA	TCONS_00024125	Up	lncRNA	trans
GS_007438	Up	mRNA	TCONS_00091129	Down	lncRNA	trans	-0.830109	0.0408425
GS_021249	Up	mRNA	TCONS_00091129	Down	lncRNA	trans
GS_012168	Up	mRNA	TCONS_00091129	Down	lncRNA	trans
GS_008603	Down	mRNA	TCONS_00091129	Down	lncRNA	trans	0.998165	5.04854e-06
GS_008603	Down	mRNA	TCONS_00024125	Up	lncRNA	trans
GS_012168	Up	mRNA	TCONS_00024125	Up	lncRNA	trans	-0.831117	0.0403736
GS_018869	Down	mRNA	TCONS_00099311	Down	lncRNA	trans	0.991372	0.00011134

## Sheet: B vs. C
Differentially expressed lncRNAs and theirs corresponding cis-acting and trans-acting target genes with differential expression in B vs. C comparison
mRNA_id	up_down	type	lncRNA_id	up_down	type	mode	Correlation Coefficient	p-value
GS_001345	Down	mRNA	TCONS_00103347	Up	lncRNA	cis	-0.992174	9.16285e-05
GS_015142	Up	mRNA	TCONS_00031537	Up	lncRNA	cis	0.9889	0.000184139
GS_011833	Down	mRNA	TCONS_00025224	Down	lncRNA	cis	0.982998	0.00043113
GS_001338	Down	mRNA	TCONS_00103347	Up	lncRNA	cis	-0.98055	0.000563803
GS_001331	Up	mRNA	TCONS_00101963	Down	lncRNA	cis	-0.977592	0.000747582
GS_010434	Down	mRNA	TCONS_00005288	Down	lncRNA	cis	0.97643	0.000826804
GS_001751	Up	mRNA	TCONS_00103347	Up	lncRNA	cis	0.97597	0.000859205
GS_015401	Down	mRNA	TCONS_00002465	Up	lncRNA	cis	-0.970762	0.00126984
GS_004379	Down	mRNA	TCONS_00063103	Down	lncRNA	cis	0.969685	0.00136456
GS_011818	Down	mRNA	TCONS_00025224	Down	lncRNA	cis	0.96538	0.00177707
GS_015810	Up	mRNA	TCONS_00076216	Up	lncRNA	cis	0.965215	0.00179392
GS_010964	Up	mRNA	TCONS_00031537	Up	lncRNA	cis	0.964763	0.00184059
GS_009311	Down	mRNA	TCONS_00039348	Down	lncRNA	cis	0.964388	0.00187979
GS_011818	Down	mRNA	TCONS_00023920	Up	lncRNA	cis	-0.963632	0.00195994
GS_001338	Down	mRNA	TCONS_00101963	Down	lncRNA	cis	0.95896	0.00249185
GS_011833	Down	mRNA	TCONS_00023920	Up	lncRNA	cis	-0.95891	0.00249784
GS_002321	Down	mRNA	TCONS_00051055	Up	lncRNA	cis	-0.958503	0.00254729
GS_003418	Down	mRNA	TCONS_00101963	Down	lncRNA	cis	0.958099	0.00259673
GS_010993	Down	mRNA	TCONS_00031537	Up	lncRNA	cis	-0.957293	0.00269683
GS_006410	Up	mRNA	TCONS_00031537	Up	lncRNA	cis	0.956522	0.00279437
GS_008826	Down	mRNA	TCONS_00079914	Up	lncRNA	cis	-0.955633	0.002909
GS_017830	Up	mRNA	TCONS_00061400	Up	lncRNA	cis	0.954363	0.00307656
GS_009270	Down	mRNA	TCONS_00039348	Down	lncRNA	cis	0.954173	0.00310211
GS_019046	Down	mRNA	TCONS_00057443	Up	lncRNA	cis	-0.948873	0.00385413
GS_015405	Down	mRNA	TCONS_00002465	Up	lncRNA	cis	-0.945186	0.00442452
GS_015466	Down	mRNA	TCONS_00005288	Down	lncRNA	cis	0.944862	0.00447644
GS_011082	Down	mRNA	TCONS_00006684	Down	lncRNA	cis	0.94479	0.00448808
GS_001888	Up	mRNA	TCONS_00093971	Up	lncRNA	cis	0.94431	0.00456576
GS_005012	Down	mRNA	TCONS_00089476	Down	lncRNA	cis	0.94297	0.00478581
GS_010972	Down	mRNA	TCONS_00031537	Up	lncRNA	cis	-0.942425	0.00487697
GS_003415	Up	mRNA	TCONS_00101963	Down	lncRNA	cis	-0.941133	0.005096
GS_005006	Down	mRNA	TCONS_00089476	Down	lncRNA	cis	0.939213	0.0054303
GS_010973	Down	mRNA	TCONS_00031537	Up	lncRNA	cis	-0.933972	0.00639567
GS_015424	Down	mRNA	TCONS_00002465	Up	lncRNA	cis	-0.933691	0.00644961
GS_010969	Down	mRNA	TCONS_00031537	Up	lncRNA	cis	-0.931394	0.00689879
GS_001334	Up	mRNA	TCONS_00103347	Up	lncRNA	cis	0.930913	0.00699464
GS_005001	Down	mRNA	TCONS_00089476	Down	lncRNA	cis	0.929744	0.00723045
GS_009270	Down	mRNA	TCONS_00039347	Down	lncRNA	cis	0.929203	0.00734088
GS_010973	Down	mRNA	TCONS_00033267	Down	lncRNA	cis	0.92741	0.00771262
GS_011996	Down	mRNA	TCONS_00101549	Down	lncRNA	cis	0.9272	0.00775681
GS_006732	Up	mRNA	TCONS_00051055	Up	lncRNA	cis	0.926507	0.00790333
GS_013474	Down	mRNA	TCONS_00076216	Up	lncRNA	cis	-0.926226	0.00796318
GS_015461	Down	mRNA	TCONS_00005288	Down	lncRNA	cis	0.926154	0.00797854
GS_010992	Down	mRNA	TCONS_00031537	Up	lncRNA	cis	-0.9257	0.00807564
GS_001751	Up	mRNA	TCONS_00101963	Down	lncRNA	cis	-0.925599	0.00809735
GS_001331	Up	mRNA	TCONS_00103347	Up	lncRNA	cis	0.92488	0.00825248
GS_008034	Down	mRNA	TCONS_00089476	Down	lncRNA	cis	0.923209	0.00861888
GS_013818	Down	mRNA	TCONS_00039348	Down	lncRNA	cis	0.922857	0.00869705
GS_018258	Up	mRNA	TCONS_00018787	Down	lncRNA	cis	-0.921341	0.00903745
GS_004315	Up	mRNA	TCONS_00061400	Up	lncRNA	cis	0.906491	0.0127071
GS_004355	Down	mRNA	TCONS_00063103	Down	lncRNA	cis	0.905335	0.0130181
GS_010433	Down	mRNA	TCONS_00005288	Down	lncRNA	cis	0.904316	0.0132952
GS_015142	Up	mRNA	TCONS_00033267	Down	lncRNA	cis	-0.904004	0.0133804
GS_002372	Down	mRNA	TCONS_00101549	Down	lncRNA	cis	0.901222	0.0141537
GS_006410	Up	mRNA	TCONS_00033267	Down	lncRNA	cis	-0.900828	0.0142649
GS_011719	Down	mRNA	TCONS_00006684	Down	lncRNA	cis	0.899095	0.014759
GS_015145	Down	mRNA	TCONS_00031537	Up	lncRNA	cis	-0.89686	0.0154082
GS_004329	Up	mRNA	TCONS_00061400	Up	lncRNA	cis	0.896728	0.0154471
GS_009724	Down	mRNA	TCONS_00089476	Down	lncRNA	cis	0.892501	0.0167128
GS_009730	Down	mRNA	TCONS_00089476	Down	lncRNA	cis	0.889143	0.0177528
GS_005010	Down	mRNA	TCONS_00089476	Down	lncRNA	cis	0.884319	0.019299
GS_008776	Down	mRNA	TCONS_00079914	Up	lncRNA	cis	-0.882804	0.0197974
GS_010972	Down	mRNA	TCONS_00033267	Down	lncRNA	cis	0.880859	0.0204462
GS_011997	Down	mRNA	TCONS_00101549	Down	lncRNA	cis	0.879911	0.020766
GS_015575	Down	mRNA	TCONS_00101549	Down	lncRNA	cis	0.878955	0.0210912
GS_013481	Down	mRNA	TCONS_00076216	Up	lncRNA	cis	-0.876246	0.0220249
GS_015811	Down	mRNA	TCONS_00076216	Up	lncRNA	cis	-0.875887	0.02215
GS_001345	Down	mRNA	TCONS_00101963	Down	lncRNA	cis	0.875449	0.0223032
GS_015139	Up	mRNA	TCONS_00002465	Up	lncRNA	cis	0.875198	0.0223915
GS_005031	Down	mRNA	TCONS_00089476	Down	lncRNA	cis	0.873801	0.0228844
GS_009249	Down	mRNA	TCONS_00039348	Down	lncRNA	cis	0.873242	0.023083
GS_005005	Down	mRNA	TCONS_00089476	Down	lncRNA	cis	0.870882	0.0239308
GS_001367	Down	mRNA	TCONS_00101963	Down	lncRNA	cis	0.86981	0.0243207
GS_010961	Up	mRNA	TCONS_00031537	Up	lncRNA	cis	0.865387	0.0259614
GS_010966	Down	mRNA	TCONS_00031537	Up	lncRNA	cis	-0.859467	0.0282364
GS_009311	Down	mRNA	TCONS_00039347	Down	lncRNA	cis	0.851475	0.0314512
GS_009052	Down	mRNA	TCONS_00083340	Down	lncRNA	cis	0.846685	0.0334564
GS_013818	Down	mRNA	TCONS_00039347	Down	lncRNA	cis	0.837404	0.0375067
GS_008763	Up	mRNA	TCONS_00079914	Up	lncRNA	cis	0.835726	0.0382622
GS_013935	Down	mRNA	TCONS_00002465	Up	lncRNA	cis	-0.830465	0.0406766
GS_002997	Up	mRNA	TCONS_00091387	Up	lncRNA	cis	0.830343	0.0407336
GS_009720	Down	mRNA	TCONS_00089476	Down	lncRNA	cis	0.830288	0.0407592
GS_010969	Down	mRNA	TCONS_00033267	Down	lncRNA	cis	0.827795	0.0419287
GS_010964	Up	mRNA	TCONS_00033267	Down	lncRNA	cis	-0.827772	0.0419395
GS_003036	Down	mRNA	TCONS_00091387	Up	lncRNA	cis	-0.825372	0.0430799
GS_013462	Down	mRNA	TCONS_00076216	Up	lncRNA	cis	-0.824089	0.0436955
GS_001334	Up	mRNA	TCONS_00101963	Down	lncRNA	cis	-0.822911	0.0442639
GS_001366	Down	mRNA	TCONS_00103347	Up	lncRNA	cis	-0.82177	0.044818
GS_008816	Up	mRNA	TCONS_00079914	Up	lncRNA	cis	0.821722	0.0448412
GS_010993	Down	mRNA	TCONS_00033267	Down	lncRNA	cis	0.818451	0.046448
GS_006735	Up	mRNA	TCONS_00051055	Up	lncRNA	cis	0.817848	0.0467473
GS_010050	Up	mRNA	TCONS_00023920	Up	lncRNA	cis	0.816452	0.0474427
GS_017942	Down	mRNA	TCONS_00031537	Up	lncRNA	cis	-0.814723	0.0483114
GS_004263	Up	mRNA	TCONS_00105814	Down	lncRNA	trans
GS_004303	Down	mRNA	TCONS_00061400	Up	lncRNA	trans
GS_001334	Up	mRNA	TCONS_00103347	Up	lncRNA	trans	0.930913	0.00699464
GS_013935	Down	mRNA	TCONS_00103347	Up	lncRNA	trans
GS_015883	Down	mRNA	TCONS_00005288	Down	lncRNA	trans	0.870227	0.0241689
GS_015497	Up	mRNA	TCONS_00103347	Up	lncRNA	trans
GS_015953	Down	mRNA	TCONS_00005288	Down	lncRNA	trans	0.975441	0.000897279
GS_015853	Up	mRNA	TCONS_00005288	Down	lncRNA	trans
GS_005563	Up	mRNA	TCONS_00023920	Up	lncRNA	trans
GS_021095	Down	mRNA	TCONS_00103347	Up	lncRNA	trans	-0.961263	0.00222181
GS_010491	Up	mRNA	TCONS_00032744	Up	lncRNA	trans
GS_011601	Up	mRNA	TCONS_00023920	Up	lncRNA	trans
GS_013474	Down	mRNA	TCONS_00103347	Up	lncRNA	trans	-0.970723	0.00127314
GS_010491	Up	mRNA	TCONS_00103347	Up	lncRNA	trans
GS_001645	Up	mRNA	TCONS_00103347	Up	lncRNA	trans
GS_015497	Up	mRNA	TCONS_00032744	Up	lncRNA	trans
GS_016156	Down	mRNA	TCONS_00023920	Up	lncRNA	trans	-0.937636	0.00571258
GS_018073	Up	mRNA	TCONS_00032744	Up	lncRNA	trans	0.992702	7.96942e-05
GS_008603	Up	mRNA	TCONS_00006684	Down	lncRNA	trans
GS_015883	Down	mRNA	TCONS_00023920	Up	lncRNA	trans	-0.95638	0.00281256
GS_015497	Up	mRNA	TCONS_00083340	Down	lncRNA	trans
GS_001645	Up	mRNA	TCONS_00032744	Up	lncRNA	trans
GS_008107	Up	mRNA	TCONS_00032744	Up	lncRNA	trans
GS_001680	Up	mRNA	TCONS_00103347	Up	lncRNA	trans
GS_003118	Down	mRNA	TCONS_00023920	Up	lncRNA	trans	-0.907841	0.0123484
GS_018841	Up	mRNA	TCONS_00079914	Up	lncRNA	trans	0.862543	0.0270432
GS_014396	Down	mRNA	TCONS_00023920	Up	lncRNA	trans	-0.927862	0.00761804
GS_014396	Down	mRNA	TCONS_00083340	Down	lncRNA	trans	0.963486	0.00197551
GS_008603	Up	mRNA	TCONS_00005288	Down	lncRNA	trans
GS_003764	Down	mRNA	TCONS_00023920	Up	lncRNA	trans
GS_003118	Down	mRNA	TCONS_00032744	Up	lncRNA	trans	-0.898551	0.0149158
GS_018617	Up	mRNA	TCONS_00103347	Up	lncRNA	trans	0.852109	0.0311902
GS_018073	Up	mRNA	TCONS_00004975	Down	lncRNA	trans
GS_010011	Down	mRNA	TCONS_00091387	Up	lncRNA	trans	-0.913806	0.010824
GS_009249	Down	mRNA	TCONS_00057443	Up	lncRNA	trans	-0.935876	0.00603602
GS_013935	Down	mRNA	TCONS_00032744	Up	lncRNA	trans
GS_016922	Down	mRNA	TCONS_00091387	Up	lncRNA	trans	-0.9366	0.00590191
GS_001441	Up	mRNA	TCONS_00091387	Up	lncRNA	trans
GS_006406	Up	mRNA	TCONS_00023920	Up	lncRNA	trans
GS_011818	Down	mRNA	TCONS_00023920	Up	lncRNA	trans	-0.963632	0.00195994
GS_017537	Down	mRNA	TCONS_00023920	Up	lncRNA	trans	-0.863849	0.0265438
GS_015556	Down	mRNA	TCONS_00032744	Up	lncRNA	trans	-0.914269	0.0107096
GS_006406	Up	mRNA	TCONS_00032744	Up	lncRNA	trans
GS_004315	Up	mRNA	TCONS_00005288	Down	lncRNA	trans
GS_000448	Up	mRNA	TCONS_00032744	Up	lncRNA	trans
GS_014445	Up	mRNA	TCONS_00023920	Up	lncRNA	trans
GS_015142	Up	mRNA	TCONS_00103347	Up	lncRNA	trans	0.955887	0.00287599
GS_009636	Down	mRNA	TCONS_00103347	Up	lncRNA	trans	-0.985091	0.000331755
GS_000099	Up	mRNA	TCONS_00023920	Up	lncRNA	trans
GS_012453	Up	mRNA	TCONS_00103347	Up	lncRNA	trans	0.94207	0.00493671
GS_004737	Down	mRNA	TCONS_00083340	Down	lncRNA	trans	0.852969	0.030838
GS_004932	Down	mRNA	TCONS_00089476	Down	lncRNA	trans	0.822499	0.0444638
GS_009954	Down	mRNA	TCONS_00032744	Up	lncRNA	trans
GS_007247	Down	mRNA	TCONS_00023920	Up	lncRNA	trans
GS_001334	Up	mRNA	TCONS_00083340	Down	lncRNA	trans
GS_014524	Down	mRNA	TCONS_00023920	Up	lncRNA	trans	-0.971491	0.00120757
GS_007900	Down	mRNA	TCONS_00103347	Up	lncRNA	trans	-0.919373	0.00948898
GS_021182	Up	mRNA	TCONS_00023920	Up	lncRNA	trans
GS_006560	Down	mRNA	TCONS_00023920	Up	lncRNA	trans
GS_011818	Down	mRNA	TCONS_00091387	Up	lncRNA	trans	-0.887471	0.0182816
GS_013848	Down	mRNA	TCONS_00005288	Down	lncRNA	trans	0.872574	0.0233217
GS_004315	Up	mRNA	TCONS_00032744	Up	lncRNA	trans
GS_006560	Down	mRNA	TCONS_00005288	Down	lncRNA	trans
GS_015591	Up	mRNA	TCONS_00023920	Up	lncRNA	trans
GS_011651	Down	mRNA	TCONS_00032744	Up	lncRNA	trans	-0.947811	0.00401439
GS_011874	Up	mRNA	TCONS_00005288	Down	lncRNA	trans
GS_005976	Up	mRNA	TCONS_00091387	Up	lncRNA	trans
GS_015048	Down	mRNA	TCONS_00083340	Down	lncRNA	trans	0.817014	0.0471624
GS_002237	Down	mRNA	TCONS_00091387	Up	lncRNA	trans	-0.970196	0.00131915
GS_008375	Down	mRNA	TCONS_00023920	Up	lncRNA	trans	-0.945661	0.0043488
GS_014524	Down	mRNA	TCONS_00032744	Up	lncRNA	trans	-0.86275	0.0269634
GS_007327	Up	mRNA	TCONS_00032744	Up	lncRNA	trans
GS_018600	Down	mRNA	TCONS_00103347	Up	lncRNA	trans	-0.871607	0.0236688
GS_013935	Down	mRNA	TCONS_00083340	Down	lncRNA	trans
GS_004955	Up	mRNA	TCONS_00093971	Up	lncRNA	trans	0.994418	4.66544e-05
GS_013309	Up	mRNA	TCONS_00023920	Up	lncRNA	trans
GS_008499	Down	mRNA	TCONS_00023920	Up	lncRNA	trans	-0.936152	0.00598474
GS_013742	Down	mRNA	TCONS_00032744	Up	lncRNA	trans	-0.926442	0.00791709
GS_001869	Down	mRNA	TCONS_00032744	Up	lncRNA	trans

## Sheet: B vs. D
Differentially expressed lncRNAs and theirs corresponding cis-acting and trans-acting target genes with differential expression in B vs. D comparison
mRNA_id	up_down	type	lncRNA_id	up_down	type	mode	Correlation Coefficient	p-value
GS_014976	Down	mRNA	TCONS_00036568	Down	lncRNA	cis	0.996879	1.46e-05
GS_012279	Up	mRNA	TCONS_00004692	Up	lncRNA	cis	0.989636	0.000160578
GS_005583	Down	mRNA	TCONS_00089950	Down	lncRNA	cis	0.982147	0.000475226
GS_019051	Up	mRNA	TCONS_00057443	Up	lncRNA	cis	0.978126	0.000712484
GS_010434	Down	mRNA	TCONS_00005288	Down	lncRNA	cis	0.976648	0.000811583
GS_002590	Down	mRNA	TCONS_00067614	Down	lncRNA	cis	0.974226	0.000987864
GS_015724	Up	mRNA	TCONS_00061721	Down	lncRNA	cis	-0.971193	0.00123283
GS_011093	Up	mRNA	TCONS_00002377	Up	lncRNA	cis	0.953672	0.00316971
GS_007752	Down	mRNA	TCONS_00078056	Down	lncRNA	cis	0.949899	0.00370231
GS_006508	Down	mRNA	TCONS_00028990	Down	lncRNA	cis	0.947705	0.00403064
GS_002590	Down	mRNA	TCONS_00067615	Down	lncRNA	cis	0.943723	0.00466152
GS_008040	Down	mRNA	TCONS_00089476	Down	lncRNA	cis	0.940509	0.00520347
GS_019092	Up	mRNA	TCONS_00057443	Up	lncRNA	cis	0.939191	0.00543422
GS_006475	Down	mRNA	TCONS_00028990	Down	lncRNA	cis	0.931734	0.0068314
GS_002379	Down	mRNA	TCONS_00078056	Down	lncRNA	cis	0.928437	0.00749869
GS_013477	Up	mRNA	TCONS_00076216	Up	lncRNA	cis	0.927312	0.00773328
GS_001557	Down	mRNA	TCONS_00061721	Down	lncRNA	cis	0.918595	0.0096704
GS_006505	Down	mRNA	TCONS_00028990	Down	lncRNA	cis	0.912925	0.011043
GS_015461	Down	mRNA	TCONS_00005288	Down	lncRNA	cis	0.912333	0.0111915
GS_011818	Down	mRNA	TCONS_00025224	Down	lncRNA	cis	0.909326	0.0119598
GS_013448	Up	mRNA	TCONS_00076216	Up	lncRNA	cis	0.907691	0.0123881
GS_010968	Down	mRNA	TCONS_00031537	Up	lncRNA	cis	-0.907125	0.012538
GS_013634	Up	mRNA	TCONS_00080974	Up	lncRNA	cis	0.906373	0.0127386
GS_019101	Up	mRNA	TCONS_00057443	Up	lncRNA	cis	0.899116	0.0147531
GS_013474	Down	mRNA	TCONS_00076216	Up	lncRNA	cis	-0.89896	0.0147979
GS_008034	Down	mRNA	TCONS_00089476	Down	lncRNA	cis	0.897397	0.0152511
GS_010425	Down	mRNA	TCONS_00005288	Down	lncRNA	cis	0.894489	0.0161115
GS_006439	Down	mRNA	TCONS_00028990	Down	lncRNA	cis	0.890615	0.0172931
GS_013848	Down	mRNA	TCONS_00078056	Down	lncRNA	cis	0.889752	0.0175619
GS_007757	Down	mRNA	TCONS_00078056	Down	lncRNA	cis	0.889728	0.0175695
GS_010544	Up	mRNA	TCONS_00080974	Up	lncRNA	cis	0.881128	0.020356
GS_004379	Down	mRNA	TCONS_00063103	Down	lncRNA	cis	0.876938	0.0217845
GS_021397	Up	mRNA	TCONS_00078056	Down	lncRNA	cis	-0.873858	0.0228642
GS_013481	Down	mRNA	TCONS_00076216	Up	lncRNA	cis	-0.872569	0.0233232
GS_002591	Down	mRNA	TCONS_00067614	Down	lncRNA	cis	0.872072	0.0235015
GS_009724	Down	mRNA	TCONS_00089476	Down	lncRNA	cis	0.871984	0.0235331
GS_001888	Up	mRNA	TCONS_00093971	Up	lncRNA	cis	0.864798	0.0261837
GS_010972	Down	mRNA	TCONS_00031537	Up	lncRNA	cis	-0.864066	0.0264612
GS_005039	Down	mRNA	TCONS_00089476	Down	lncRNA	cis	0.863254	0.0267708
GS_007071	Down	mRNA	TCONS_00005288	Down	lncRNA	cis	0.849476	0.0322808
GS_009720	Down	mRNA	TCONS_00089476	Down	lncRNA	cis	0.84784	0.0329674
GS_004072	Up	mRNA	TCONS_00060244	Down	lncRNA	cis	-0.844617	0.0343402
GS_002592	Down	mRNA	TCONS_00067614	Down	lncRNA	cis	0.841655	0.0356247
GS_002591	Down	mRNA	TCONS_00067615	Down	lncRNA	cis	0.836109	0.0380892
GS_013850	Up	mRNA	TCONS_00078056	Down	lncRNA	cis	-0.827519	0.0420589
GS_013457	Up	mRNA	TCONS_00076216	Up	lncRNA	cis	0.823248	0.044101
GS_015731	Down	mRNA	TCONS_00061721	Down	lncRNA	cis	0.812422	0.0494781
GS_014976	Down	mRNA	TCONS_00036568	Down	lncRNA	trans	0.996879	1.46e-05
GS_005498	Down	mRNA	TCONS_00096817	Down	lncRNA	trans
GS_002099	Up	mRNA	TCONS_00096817	Down	lncRNA	trans
GS_021322	Up	mRNA	TCONS_00096817	Down	lncRNA	trans
GS_008119	Down	mRNA	TCONS_00096817	Down	lncRNA	trans
GS_003118	Down	mRNA	TCONS_00096817	Down	lncRNA	trans
GS_005583	Down	mRNA	TCONS_00096817	Down	lncRNA	trans	0.846522	0.0335256
GS_021205	Down	mRNA	TCONS_00096817	Down	lncRNA	trans	0.987456	0.000235024
GS_020211	Down	mRNA	TCONS_00096817	Down	lncRNA	trans
GS_013848	Down	mRNA	TCONS_00028378	Up	lncRNA	trans
GS_008603	Up	mRNA	TCONS_00028378	Up	lncRNA	trans
GS_021062	Up	mRNA	TCONS_00096817	Down	lncRNA	trans
GS_011874	Up	mRNA	TCONS_00028378	Up	lncRNA	trans	0.860596	0.0277956
GS_008778	Up	mRNA	TCONS_00096817	Down	lncRNA	trans
GS_011818	Down	mRNA	TCONS_00096817	Down	lncRNA	trans
GS_015953	Down	mRNA	TCONS_00005288	Down	lncRNA	trans	0.891489	0.017023
GS_019560	Up	mRNA	TCONS_00096817	Down	lncRNA	trans
GS_012558	Down	mRNA	TCONS_00096817	Down	lncRNA	trans
GS_001680	Up	mRNA	TCONS_00096817	Down	lncRNA	trans
GS_008335	Down	mRNA	TCONS_00096817	Down	lncRNA	trans
GS_019315	Up	mRNA	TCONS_00096817	Down	lncRNA	trans	-0.966113	0.00170301
GS_017280	Down	mRNA	TCONS_00096817	Down	lncRNA	trans
GS_009355	Down	mRNA	TCONS_00096817	Down	lncRNA	trans
GS_004303	Down	mRNA	TCONS_00096817	Down	lncRNA	trans
GS_015811	Down	mRNA	TCONS_00096817	Down	lncRNA	trans
GS_001825	Down	mRNA	TCONS_00096817	Down	lncRNA	trans	0.879041	0.0210617
GS_010743	Up	mRNA	TCONS_00096817	Down	lncRNA	trans
GS_018762	Down	mRNA	TCONS_00028378	Up	lncRNA	trans
GS_017039	Up	mRNA	TCONS_00096817	Down	lncRNA	trans
GS_016405	Down	mRNA	TCONS_00096817	Down	lncRNA	trans
GS_011874	Up	mRNA	TCONS_00096817	Down	lncRNA	trans
GS_002618	Down	mRNA	TCONS_00096817	Down	lncRNA	trans
GS_001942	Up	mRNA	TCONS_00096817	Down	lncRNA	trans
GS_021070	Down	mRNA	TCONS_00096817	Down	lncRNA	trans
GS_018073	Up	mRNA	TCONS_00032744	Up	lncRNA	trans
GS_000799	Up	mRNA	TCONS_00096817	Down	lncRNA	trans
GS_000228	Down	mRNA	TCONS_00096817	Down	lncRNA	trans
GS_011930	Up	mRNA	TCONS_00096817	Down	lncRNA	trans
GS_012974	Down	mRNA	TCONS_00096817	Down	lncRNA	trans
GS_006477	Down	mRNA	TCONS_00096817	Down	lncRNA	trans	0.844047	0.0345856
GS_008107	Up	mRNA	TCONS_00096817	Down	lncRNA	trans
GS_018860	Down	mRNA	TCONS_00096817	Down	lncRNA	trans
GS_018073	Up	mRNA	TCONS_00096817	Down	lncRNA	trans
GS_009970	Up	mRNA	TCONS_00096817	Down	lncRNA	trans
GS_001031	Up	mRNA	TCONS_00096817	Down	lncRNA	trans
GS_014886	Up	mRNA	TCONS_00096817	Down	lncRNA	trans
GS_017537	Down	mRNA	TCONS_00096817	Down	lncRNA	trans

## Sheet: C vs. D
Differentially expressed lncRNAs and theirs corresponding cis-acting and trans-acting target genes with differential expression in C vs. D comparison
mRNA_id	up_down	type	lncRNA_id	up_down	type	mode	Correlation Coefficient	p-value
GS_012279	Down	mRNA	TCONS_00004692	Down	lncRNA	cis	0.983976	0.000383092
GS_002590	Up	mRNA	TCONS_00067614	Up	lncRNA	cis	0.958536	0.00254324
GS_013921	Down	mRNA	TCONS_00002465	Up	lncRNA	cis	-0.950542	0.00360866
GS_001345	Down	mRNA	TCONS_00103347	Up	lncRNA	cis	-0.935278	0.00614792
GS_001133	Down	mRNA	TCONS_00098586	Down	lncRNA	cis	0.93434	0.00632523
GS_006393	Down	mRNA	TCONS_00033267	Down	lncRNA	cis	0.923684	0.00851392
GS_001334	Up	mRNA	TCONS_00103347	Up	lncRNA	cis	0.910112	0.0117567
GS_002591	Up	mRNA	TCONS_00067614	Up	lncRNA	cis	0.901539	0.0140646
GS_002996	Down	mRNA	TCONS_00091387	Up	lncRNA	cis	-0.876957	0.0217779
GS_003081	Down	mRNA	TCONS_00091387	Up	lncRNA	cis	-0.833683	0.0391917
GS_017942	Down	mRNA	TCONS_00033267	Down	lncRNA	cis	0.833374	0.039333
GS_001334	Up	mRNA	TCONS_00103347	Up	lncRNA	trans	0.910112	0.0117567
GS_017276	Down	mRNA	TCONS_00103347	Up	lncRNA	trans	-0.978564	0.000684308
GS_010491	Up	mRNA	TCONS_00103347	Up	lncRNA	trans
GS_001645	Up	mRNA	TCONS_00103347	Up	lncRNA	trans
GS_012210	Up	mRNA	TCONS_00103347	Up	lncRNA	trans
GS_003480	Down	mRNA	TCONS_00103347	Up	lncRNA	trans
GS_004209	Down	mRNA	TCONS_00091387	Up	lncRNA	trans	-0.82492	0.0432962
GS_014280	Down	mRNA	TCONS_00004692	Down	lncRNA	trans	0.985764	0.000302548
GS_018255	Up	mRNA	TCONS_00103347	Up	lncRNA	trans
GS_010790	Up	mRNA	TCONS_00103347	Up	lncRNA	trans
GS_016120	Up	mRNA	TCONS_00004692	Down	lncRNA	trans	-0.861275	0.0275319
GS_018073	Up	mRNA	TCONS_00004692	Down	lncRNA	trans
GS_017535	Up	mRNA	TCONS_00103347	Up	lncRNA	trans	0.861592	0.0274093
GS_003253	Up	mRNA	TCONS_00002377	Down	lncRNA	trans
GS_015167	Down	mRNA	TCONS_00103347	Up	lncRNA	trans	-0.928052	0.00757856
GS_000893	Down	mRNA	TCONS_00002377	Down	lncRNA	trans
GS_003253	Up	mRNA	TCONS_00103347	Up	lncRNA	trans	0.824148	0.043667
GS_018073	Up	mRNA	TCONS_00103347	Up	lncRNA	trans	0.828678	0.0415124
GS_015659	Down	mRNA	TCONS_00091387	Up	lncRNA	trans	-0.866725	0.0254598
GS_001645	Up	mRNA	TCONS_00002377	Down	lncRNA	trans
GS_012210	Up	mRNA	TCONS_00002377	Down	lncRNA	trans
GS_018639	Down	mRNA	TCONS_00103347	Up	lncRNA	trans	-0.966545	0.00166016
GS_017074	Up	mRNA	TCONS_00103347	Up	lncRNA	trans	0.83432	0.038901
GS_002378	Up	mRNA	TCONS_00045238	Up	lncRNA	trans
GS_012073	Down	mRNA	TCONS_00091387	Up	lncRNA	trans	-0.812956	0.0492063
GS_003187	Down	mRNA	TCONS_00103347	Up	lncRNA	trans	-0.925124	0.0081998
GS_000116	Up	mRNA	TCONS_00091387	Up	lncRNA	trans	0.843671	0.0347479
GS_014734	Down	mRNA	TCONS_00103347	Up	lncRNA	trans	-0.858705	0.0285361
GS_003573	Down	mRNA	TCONS_00103347	Up	lncRNA	trans	-0.838742	0.0369094
GS_016786	Up	mRNA	TCONS_00045238	Up	lncRNA	trans
GS_013799	Down	mRNA	TCONS_00004692	Down	lncRNA	trans
GS_002156	Down	mRNA	TCONS_00103347	Up	lncRNA	trans	-0.941925	0.00496108
GS_011537	Down	mRNA	TCONS_00004692	Down	lncRNA	trans	0.946193	0.00426498
GS_015167	Down	mRNA	TCONS_00098586	Down	lncRNA	trans	0.995734	2.73e-05
GS_008444	Down	mRNA	TCONS_00103347	Up	lncRNA	trans	-0.969533	0.00137821
GS_019690	Up	mRNA	TCONS_00103347	Up	lncRNA	trans
GS_015167	Down	mRNA	TCONS_00004692	Down	lncRNA	trans
GS_016336	Down	mRNA	TCONS_00091387	Up	lncRNA	trans	-0.943918	0.00462966
GS_018897	Down	mRNA	TCONS_00103347	Up	lncRNA	trans	-0.945751	0.00433453
GS_012722	Up	mRNA	TCONS_00103347	Up	lncRNA	trans
GS_001334	Up	mRNA	TCONS_00002377	Down	lncRNA	trans	-0.834144	0.0389812
GS_001218	Up	mRNA	TCONS_00002377	Down	lncRNA	trans
GS_019355	Up	mRNA	TCONS_00103347	Up	lncRNA	trans
GS_018255	Up	mRNA	TCONS_00004692	Down	lncRNA	trans
GS_014075	Down	mRNA	TCONS_00103347	Up	lncRNA	trans	-0.939621	0.00535832
GS_014988	Down	mRNA	TCONS_00103347	Up	lncRNA	trans	-0.966584	0.00165628
GS_012957	Up	mRNA	TCONS_00091387	Up	lncRNA	trans
GS_008220	Down	mRNA	TCONS_00091387	Up	lncRNA	trans	-0.834099	0.0390019
GS_002544	Down	mRNA	TCONS_00091387	Up	lncRNA	trans	-0.883017	0.0197269
GS_017595	Down	mRNA	TCONS_00091387	Up	lncRNA	trans	-0.822028	0.0446927
GS_011474	Down	mRNA	TCONS_00002377	Down	lncRNA	trans
GS_004360	Down	mRNA	TCONS_00091387	Up	lncRNA	trans
GS_018809	Down	mRNA	TCONS_00103347	Up	lncRNA	trans
GS_003253	Up	mRNA	TCONS_00004692	Down	lncRNA	trans
GS_003851	Down	mRNA	TCONS_00103347	Up	lncRNA	trans	-0.896754	0.0154394
GS_017595	Down	mRNA	TCONS_00103347	Up	lncRNA	trans	-0.924051	0.00843339
GS_016120	Up	mRNA	TCONS_00103347	Up	lncRNA	trans	0.882312	0.0199608
GS_013876	Up	mRNA	TCONS_00091387	Up	lncRNA	trans
GS_011969	Up	mRNA	TCONS_00002377	Down	lncRNA	trans
GS_012210	Up	mRNA	TCONS_00004692	Down	lncRNA	trans	-0.861716	0.0273615
GS_013841	Down	mRNA	TCONS_00004692	Down	lncRNA	trans
GS_010641	Down	mRNA	TCONS_00103347	Up	lncRNA	trans
GS_003480	Down	mRNA	TCONS_00002377	Down	lncRNA	trans
GS_017595	Down	mRNA	TCONS_00045238	Up	lncRNA	trans
GS_018407	Up	mRNA	TCONS_00004692	Down	lncRNA	trans	-0.927569	0.00767941
GS_000713	Down	mRNA	TCONS_00004692	Down	lncRNA	trans	0.96145	0.0022005
GS_006518	Down	mRNA	TCONS_00002377	Down	lncRNA	trans	0.879678	0.0208451
GS_006980	Up	mRNA	TCONS_00091387	Up	lncRNA	trans
GS_019019	Up	mRNA	TCONS_00002465	Up	lncRNA	trans
GS_004386	Down	mRNA	TCONS_00091387	Up	lncRNA	trans	-0.944185	0.00458609
GS_006980	Up	mRNA	TCONS_00002377	Down	lncRNA	trans
GS_014373	Down	mRNA	TCONS_00103347	Up	lncRNA	trans	-0.950687	0.00358772
GS_018834	Down	mRNA	TCONS_00045238	Up	lncRNA	trans
GS_002756	Down	mRNA	TCONS_00004692	Down	lncRNA	trans	0.926848	0.00783116
GS_013373	Down	mRNA	TCONS_00103347	Up	lncRNA	trans	-0.917985	0.00981389
GS_011194	Up	mRNA	TCONS_00091387	Up	lncRNA	trans	0.937403	0.00575498
GS_015612	Down	mRNA	TCONS_00018787	Down	lncRNA	trans
GS_015612	Down	mRNA	TCONS_00018788	Down	lncRNA	trans
GS_015612	Down	mRNA	TCONS_00018789	Down	lncRNA	trans
GS_003393	Down	mRNA	TCONS_00045238	Up	lncRNA	trans
GS_016158	Down	mRNA	TCONS_00091387	Up	lncRNA	trans	-0.846808	0.0334042
GS_000191	Down	mRNA	TCONS_00103347	Up	lncRNA	trans	-0.970495	0.00129299
GS_017890	Up	mRNA	TCONS_00002377	Down	lncRNA	trans
GS_011924	Up	mRNA	TCONS_00091387	Up	lncRNA	trans
GS_014806	Down	mRNA	TCONS_00103347	Up	lncRNA	trans
GS_015629	Down	mRNA	TCONS_00002465	Up	lncRNA	trans	-0.851521	0.0314323
GS_015719	Down	mRNA	TCONS_00004692	Down	lncRNA	trans	0.98409	0.000377656
GS_001645	Up	mRNA	TCONS_00002465	Up	lncRNA	trans
GS_005987	Up	mRNA	TCONS_00103347	Up	lncRNA	trans	0.960991	0.00225287
GS_014182	Up	mRNA	TCONS_00103347	Up	lncRNA	trans
GS_019903	Down	mRNA	TCONS_00002377	Down	lncRNA	trans
GS_002199	Up	mRNA	TCONS_00002465	Up	lncRNA	trans
GS_006967	Down	mRNA	TCONS_00004692	Down	lncRNA	trans	0.885016	0.0190719
