# Supplementary material for: Identification and Characterization of lncRNAs Related to the Muscle Growth and Development of Japanese Flounder (Paralichthys olivaceus)
Source: Front Genet. 2020 Sep 9;11:1034. doi: 10.3389/fgene.2020.01034 (PMC7510837; doi:10.3389/fgene.2020.01034)
Supplement: Supplementary file 1 [file Data_Sheet_1.zip › Suppl. files/Table S8.xlsx]

## Sheet: GO
GO analysis of DE-lncRNAs targets in A vs. B
id	term	category	pval	Enrichment_score	Gene
GO:0035408	histone H3-T6 phosphorylation	biological_process	0	2.2496	GS_000057; GS_003641; GS_017496; GS_018577
GO:0007418	ventral midline development	biological_process	0	2.2496	GS_000094; GS_008492; GS_008559
GO:0007442	hindgut morphogenesis	biological_process	0	2.2496	GS_000094; GS_008492; GS_008559
GO:0009913	epidermal cell differentiation	biological_process	0	2.2496	GS_000094; GS_008492; GS_008559; GS_017041
GO:0021696	cerebellar cortex morphogenesis	biological_process	0	2.2496	GS_000094; GS_008492; GS_008559
GO:0021938	smoothened signaling pathway involved in regulation of cerebellar granule cell precursor cell proliferation	biological_process	0	2.2496	GS_000094; GS_008492; GS_008559
GO:0021965	spinal cord ventral commissure morphogenesis	biological_process	0	2.2496	GS_000094; GS_008424; GS_008492; GS_008559; GS_011554
GO:0060032	notochord regression	biological_process	0	2.2496	GS_000094; GS_008492; GS_008559
GO:0060513	prostatic bud formation	biological_process	0	2.2496	GS_000094; GS_008492; GS_008559; GS_012539; GS_017176; GS_017384
GO:0046877	regulation of saliva secretion	biological_process	0	2.2496	GS_000129; GS_003404; GS_012539; GS_017384
GO:0005853	eukaryotic translation elongation factor 1 complex	cellular_component	0	2.2496	GS_000175; GS_000831; GS_004174; GS_014508
GO:0044232	organelle membrane contact site	cellular_component	0	2.2496	GS_000210; GS_008438; GS_015021
GO:0005850	eukaryotic translation initiation factor 2 complex	cellular_component	0	2.2496	GS_000329; GS_005363; GS_016154
GO:0017101	aminoacyl-tRNA synthetase multienzyme complex	cellular_component	0	2.2496	GS_001848; GS_008074; GS_020481
GO:0034774	secretory granule lumen	cellular_component	0	2.2496	GS_002174; GS_012563; GS_018901
GO:0043203	axon hillock	cellular_component	0	2.2496	GS_002581; GS_006978; GS_021327
GO:0005606	laminin-1 complex	cellular_component	0	2.2496	GS_002718; GS_002722; GS_010138; GS_016262; GS_019429
GO:0005607	laminin-2 complex	cellular_component	0	2.2496	GS_002718; GS_002722; GS_010138; GS_019429
GO:0043257	laminin-8 complex	cellular_component	0	2.2496	GS_002718; GS_002722; GS_010138; GS_019429
GO:0031477	myosin VII complex	cellular_component	0	2.2496	GS_002815; GS_005550; GS_012415
GO:0022843	voltage-gated cation channel activity	molecular_function	0	2.2496	GS_000047; GS_012407; GS_017828; GS_018578
GO:0035403	histone kinase activity (H3-T6 specific)	molecular_function	0	2.2496	GS_000057; GS_003641; GS_017496; GS_018577
GO:0004022	alcohol dehydrogenase (NAD) activity	molecular_function	0	2.2496	GS_000158; GS_000159; GS_007506; GS_007508
GO:0051903	S-(hydroxymethyl)glutathione dehydrogenase activity	molecular_function	0	2.2496	GS_000159; GS_007506; GS_007508
GO:0097109	neuroligin family protein binding	molecular_function	0	2.2496	GS_000165; GS_004733; GS_017049; GS_018743; GS_018745
GO:0050998	nitric-oxide synthase binding	molecular_function	0	2.2496	GS_000173; GS_005277; GS_011666; GS_012274; GS_012626; GS_016997; GS_021230
GO:0008294	calcium- and calmodulin-responsive adenylate cyclase activity	molecular_function	0	2.2496	GS_000195; GS_003860; GS_005458; GS_006432; GS_008554; GS_009380
GO:0003828	alpha-N-acetylneuraminate alpha-2,8-sialyltransferase activity	molecular_function	0	2.2496	GS_000267; GS_003162; GS_007190
GO:0003938	IMP dehydrogenase activity	molecular_function	0	2.2496	GS_000295; GS_011410; GS_013086
GO:0035174	histone serine kinase activity	molecular_function	0	2.2496	GS_000416; GS_016993; GS_017003; GS_017301

## Sheet: KEGG
KEGG pathway analysis of DE-lncRNAs targets in A vs. B
id	term	pval	Enrichment_score	Gene
path:ko00626	Naphthalene degradation	0	2.25303	GS_000158; GS_000159; GS_007506; GS_007508
path:ko04724	Glutamatergic synapse	7.94578e-10	1.48194	GS_000047; GS_000057; GS_000195; GS_000319; GS_000627; GS_000628; GS_001354; GS_001364; GS_001468; GS_001538; GS_001624; GS_001675; GS_001816; GS_002051; GS_002062; GS_002304; GS_002533; GS_002928; GS_003131; GS_003265; GS_003327; GS_003348; GS_003641; GS_003734; GS_003860; GS_004113; GS_004118; GS_004442; GS_004626; GS_004684; GS_004724; GS_005055; GS_005296; GS_005421; GS_005458; GS_005710; GS_…
path:ko04723	Retrograde endocannabinoid signaling	4.61619e-09	1.50202	GS_000057; GS_000195; GS_000303; GS_000319; GS_000336; GS_000540; GS_000627; GS_000628; GS_001008; GS_001010; GS_001011; GS_001354; GS_001816; GS_002051; GS_002700; GS_003641; GS_003860; GS_004442; GS_004626; GS_004885; GS_005421; GS_005458; GS_005710; GS_005779; GS_005781; GS_005954; GS_006255; GS_006357; GS_006432; GS_007045; GS_007526; GS_007672; GS_007776; GS_008014; GS_008274; GS_008413; GS_…
path:ko04713	Circadian entrainment	8.76693e-08	1.43614	GS_000047; GS_000057; GS_000173; GS_000195; GS_000319; GS_000636; GS_000832; GS_000833; GS_000879; GS_001354; GS_001538; GS_001675; GS_001816; GS_002051; GS_002394; GS_002464; GS_002635; GS_003131; GS_003641; GS_003822; GS_003860; GS_004118; GS_004442; GS_004626; GS_005277; GS_005458; GS_005468; GS_005485; GS_005486; GS_005636; GS_005710; GS_005720; GS_006255; GS_006432; GS_006784; GS_006955; GS_…
path:ko04360	Axon guidance	2.49947e-07	1.32346	GS_000244; GS_000311; GS_000712; GS_000729; GS_000903; GS_001288; GS_001364; GS_001396; GS_001433; GS_001759; GS_001954; GS_001976; GS_002057; GS_002116; GS_002223; GS_002296; GS_002451; GS_002452; GS_002456; GS_002547; GS_002699; GS_002710; GS_002731; GS_002857; GS_002913; GS_002931; GS_003328; GS_003447; GS_003795; GS_003886; GS_003978; GS_004177; GS_004187; GS_004201; GS_004675; GS_004683; GS_…
path:ko04921	Oxytocin signaling pathway	1.24699e-06	1.34374	GS_000057; GS_000058; GS_000132; GS_000148; GS_000180; GS_000195; GS_000319; GS_000685; GS_000686; GS_000733; GS_001226; GS_001354; GS_001364; GS_001526; GS_001976; GS_002051; GS_002365; GS_002464; GS_002642; GS_002863; GS_003544; GS_003640; GS_003641; GS_003835; GS_003860; GS_004442; GS_004559; GS_004724; GS_004901; GS_004997; GS_005102; GS_005134; GS_005458; GS_005485; GS_005486; GS_005720; GS_…
path:ko04974	Protein digestion and absorption	1.26891e-06	1.43671	GS_000255; GS_000372; GS_000465; GS_001118; GS_001353; GS_001491; GS_002509; GS_002652; GS_002937; GS_003044; GS_003055; GS_003072; GS_003284; GS_003285; GS_003292; GS_003299; GS_003498; GS_003678; GS_003864; GS_004002; GS_004078; GS_004126; GS_004310; GS_004399; GS_004400; GS_004469; GS_004470; GS_004490; GS_004622; GS_005005; GS_005223; GS_005243; GS_005605; GS_005606; GS_005820; GS_006598; GS_…
path:ko04514	Cell adhesion molecules (CAMs)	1.64097e-06	1.36337	GS_000153; GS_000244; GS_000409; GS_000527; GS_000600; GS_001223; GS_001741; GS_001749; GS_001801; GS_002102; GS_002103; GS_002492; GS_002493; GS_002534; GS_002535; GS_002536; GS_002551; GS_002552; GS_002555; GS_002556; GS_002557; GS_002889; GS_002890; GS_002931; GS_003328; GS_003340; GS_003850; GS_003971; GS_003977; GS_003984; GS_004313; GS_004550; GS_004645; GS_004733; GS_005180; GS_005228; GS_…
path:ko04727	GABAergic synapse	3.31728e-06	1.43216	GS_000057; GS_000195; GS_000319; GS_000336; GS_000627; GS_000628; GS_001008; GS_001010; GS_001011; GS_002021; GS_003418; GS_003641; GS_003734; GS_003860; GS_004442; GS_004626; GS_004885; GS_005366; GS_005458; GS_005779; GS_005781; GS_006255; GS_006432; GS_007479; GS_007776; GS_008014; GS_008274; GS_008413; GS_008483; GS_008554; GS_009056; GS_009663; GS_009727; GS_011186; GS_011775; GS_012063; GS_…
path:ko04020	Calcium signaling pathway	4.08502e-05	1.2483	GS_000047; GS_000057; GS_000180; GS_000195; GS_000319; GS_000464; GS_000588; GS_000627; GS_000628; GS_000636; GS_000733; GS_000838; GS_001034; GS_001200; GS_001241; GS_001353; GS_001354; GS_001364; GS_001675; GS_001833; GS_002051; GS_002163; GS_002301; GS_002464; GS_002615; GS_002681; GS_002726; GS_002742; GS_002773; GS_002780; GS_003525; GS_003641; GS_003860; GS_004118; GS_004442; GS_004559; GS_…
path:ko04512	ECM-receptor interaction	6.63382e-05	1.40283	GS_000409; GS_000563; GS_001312; GS_001469; GS_001668; GS_001859; GS_002718; GS_003801; GS_004315; GS_004400; GS_004490; GS_004600; GS_004846; GS_004847; GS_005005; GS_006670; GS_006995; GS_007610; GS_008334; GS_008335; GS_008509; GS_008741; GS_009128; GS_009419; GS_009501; GS_010138; GS_011252; GS_011290; GS_011355; GS_011919; GS_012628; GS_012971; GS_013401; GS_013402; GS_014220; GS_014408; GS_…
path:ko00071	Fatty acid degradation	9.27182e-05	1.58191	GS_000158; GS_000159; GS_000593; GS_003443; GS_003761; GS_004172; GS_005292; GS_005384; GS_006312; GS_007506; GS_007508; GS_007906; GS_008791; GS_009500; GS_010155; GS_010532; GS_010752; GS_011760; GS_011770; GS_012154; GS_013041; GS_013351; GS_015046; GS_016476; GS_016701; GS_017107; GS_018332; GS_018426; GS_019112; GS_019850; GS_020249; GS_020476; GS_021255
path:ko00680	Methane metabolism	0.00010182	1.60931	GS_000158; GS_000159; GS_000204; GS_001220; GS_001221; GS_002619; GS_002620; GS_003547; GS_003807; GS_005481; GS_007506; GS_007508; GS_008126; GS_009164; GS_010331; GS_010664; GS_011465; GS_012182; GS_014631; GS_015235; GS_015473; GS_016987; GS_017080; GS_017088; GS_017153; GS_018521; GS_018971; GS_020178; GS_020298; GS_020800
path:ko04024	cAMP signaling pathway	0.000102736	1.22826	GS_000047; GS_000094; GS_000132; GS_000195; GS_000319; GS_000697; GS_000698; GS_000712; GS_000727; GS_000832; GS_000833; GS_001034; GS_001241; GS_001449; GS_001538; GS_001675; GS_001816; GS_001925; GS_002163; GS_002283; GS_002365; GS_002538; GS_002647; GS_002681; GS_002773; GS_002839; GS_003026; GS_003131; GS_003703; GS_003717; GS_003795; GS_003860; GS_004105; GS_004118; GS_004187; GS_004442; GS_…
path:ko04725	Cholinergic synapse	0.000139246	1.28576	GS_000057; GS_000195; GS_000319; GS_000627; GS_000628; GS_000727; GS_001354; GS_001526; GS_001931; GS_002051; GS_002937; GS_003026; GS_003494; GS_003495; GS_003641; GS_003860; GS_004187; GS_004442; GS_004604; GS_004626; GS_004831; GS_004832; GS_005101; GS_005165; GS_005286; GS_005458; GS_005485; GS_005486; GS_005722; GS_005880; GS_006255; GS_006343; GS_006432; GS_007156; GS_007672; GS_007751; GS_…
path:ko01230	Biosynthesis of amino acids	0.000153563	1.40512	GS_000176; GS_000204; GS_000321; GS_001220; GS_001221; GS_001286; GS_001922; GS_002169; GS_003199; GS_003547; GS_006017; GS_007413; GS_008126; GS_008647; GS_008778; GS_008946; GS_009208; GS_009455; GS_009937; GS_010331; GS_010664; GS_010885; GS_011465; GS_011782; GS_012515; GS_013014; GS_013041; GS_013140; GS_013224; GS_013765; GS_014046; GS_014437; GS_014631; GS_015230; GS_015235; GS_015236; GS_…
path:ko04976	Bile secretion	0.000171632	1.39363	GS_000195; GS_001228; GS_003615; GS_003717; GS_003849; GS_003860; GS_004442; GS_004622; GS_004711; GS_004809; GS_005223; GS_005458; GS_005619; GS_005820; GS_006358; GS_006432; GS_006572; GS_006804; GS_007375; GS_007624; GS_007831; GS_008274; GS_008554; GS_009056; GS_009336; GS_010046; GS_010521; GS_011267; GS_011827; GS_011860; GS_012063; GS_012114; GS_012527; GS_012532; GS_013467; GS_013468; GS_…
path:ko02024	Quorum sensing	0.000211046	1.93117	GS_004172; GS_010532; GS_012650; GS_013351; GS_015125; GS_016476; GS_018332; GS_018426; GS_019850; GS_020249; GS_020808; GS_021540
path:ko03050	Proteasome	0.000214324	1.53206	GS_001231; GS_002153; GS_002477; GS_002798; GS_003847; GS_003917; GS_004164; GS_005723; GS_006075; GS_006322; GS_006413; GS_006577; GS_008742; GS_010205; GS_010429; GS_010685; GS_012076; GS_012588; GS_012789; GS_013343; GS_013368; GS_014409; GS_015517; GS_015520; GS_016064; GS_016152; GS_016479; GS_016636; GS_017501; GS_019148; GS_019189; GS_021166; GS_021167; GS_021168
path:ko04911	Insulin secretion	0.000225822	1.33134	GS_000057; GS_000138; GS_000195; GS_000319; GS_000727; GS_000832; GS_000833; GS_000972; GS_001354; GS_003026; GS_003396; GS_003641; GS_003860; GS_004329; GS_004442; GS_004622; GS_004809; GS_005078; GS_005101; GS_005178; GS_005223; GS_005254; GS_005458; GS_005820; GS_005908; GS_006432; GS_007672; GS_008274; GS_008413; GS_008554; GS_008676; GS_008786; GS_009021; GS_009056; GS_009591; GS_010046; GS_…
