# Supplementary material for: Identification and Characterization of lncRNAs Related to the Muscle Growth and Development of Japanese Flounder (Paralichthys olivaceus)
Source: Front Genet. 2020 Sep 9;11:1034. doi: 10.3389/fgene.2020.01034 (PMC7510837; doi:10.3389/fgene.2020.01034)
Supplement: Supplementary file 1 [file Data_Sheet_1.zip › Suppl. files/Table S9.xlsx]

## Sheet: GO
GO analysis of DE-lncRNAs targets in A vs. C
id	term	category	pval	Enrichment_score	Gene
GO:0071286	cellular response to magnesium ion	biological_process	0	2.46438	GS_000047; GS_002878; GS_009164; GS_010777; GS_010995; GS_013348; GS_013848; GS_017675; GS_018432
GO:0071396	cellular response to lipid	biological_process	0	2.46438	GS_000047; GS_001352; GS_001538
GO:0007418	ventral midline development	biological_process	0	2.46438	GS_000094; GS_008492; GS_008559
GO:0007442	hindgut morphogenesis	biological_process	0	2.46438	GS_000094; GS_008492; GS_008559
GO:0009913	epidermal cell differentiation	biological_process	0	2.46438	GS_000094; GS_008492; GS_008559; GS_017041
GO:0021696	cerebellar cortex morphogenesis	biological_process	0	2.46438	GS_000094; GS_008492; GS_008559
GO:0021938	smoothened signaling pathway involved in regulation of cerebellar granule cell precursor cell proliferation	biological_process	0	2.46438	GS_000094; GS_008492; GS_008559
GO:0021965	spinal cord ventral commissure morphogenesis	biological_process	0	2.46438	GS_000094; GS_008424; GS_008492; GS_008559; GS_011554
GO:0060032	notochord regression	biological_process	0	2.46438	GS_000094; GS_008492; GS_008559
GO:0060603	mammary gland duct morphogenesis	biological_process	0	2.46438	GS_000094; GS_003248; GS_008492; GS_008559; GS_008988
GO:0017101	aminoacyl-tRNA synthetase multienzyme complex	cellular_component	0	2.46438	GS_001848; GS_008074; GS_020481
GO:0034774	secretory granule lumen	cellular_component	0	2.46438	GS_002174; GS_012563; GS_018901
GO:0043203	axon hillock	cellular_component	0	2.46438	GS_002581; GS_006978; GS_021327
GO:0005606	laminin-1 complex	cellular_component	0	2.46438	GS_002718; GS_002722; GS_010138; GS_016262; GS_019429
GO:0005607	laminin-2 complex	cellular_component	0	2.46438	GS_002718; GS_002722; GS_010138; GS_019429
GO:0043257	laminin-8 complex	cellular_component	0	2.46438	GS_002718; GS_002722; GS_010138; GS_019429
GO:0043259	laminin-10 complex	cellular_component	0	2.46438	GS_002718; GS_002722; GS_003839; GS_010138; GS_014408; GS_017005; GS_019429
GO:0044294	dendritic growth cone	cellular_component	0	2.46438	GS_002919; GS_008416; GS_016085; GS_017210; GS_018772
GO:0031088	platelet dense granule membrane	cellular_component	0	2.46438	GS_003716; GS_003717; GS_010566; GS_020873
GO:0005610	laminin-5 complex	cellular_component	0	2.46438	GS_003839; GS_006670; GS_014408; GS_015356
GO:0022843	voltage-gated cation channel activity	molecular_function	0	2.46438	GS_000047; GS_012407; GS_017828; GS_018578
GO:0004022	alcohol dehydrogenase (NAD) activity	molecular_function	0	2.46438	GS_000158; GS_000159; GS_007506; GS_007508
GO:0051903	S-(hydroxymethyl)glutathione dehydrogenase activity	molecular_function	0	2.46438	GS_000159; GS_007506; GS_007508
GO:0097109	neuroligin family protein binding	molecular_function	0	2.46438	GS_000165; GS_004733; GS_017049; GS_018743; GS_018745
GO:0008294	calcium- and calmodulin-responsive adenylate cyclase activity	molecular_function	0	2.46438	GS_000195; GS_003860; GS_005458; GS_006432; GS_008554; GS_009380
GO:0098639	collagen binding involved in cell-matrix adhesion	molecular_function	0	2.46438	GS_000230; GS_014851; GS_018633; GS_019465
GO:0044736	acid-sensing ion channel activity	molecular_function	0	2.46438	GS_000768; GS_008844; GS_008845; GS_011255
GO:0004117	calmodulin-dependent cyclic-nucleotide phosphodiesterase activity	molecular_function	0	2.46438	GS_000838; GS_015266; GS_015267; GS_016958
GO:0048101	calcium- and calmodulin-regulated 3',5'-cyclic-GMP phosphodiesterase activity	molecular_function	0	2.46438	GS_000838; GS_015266; GS_015267; GS_016958
GO:0004471	malate dehydrogenase (decarboxylating) (NAD+) activity	molecular_function	0	2.46438	GS_000991; GS_006646; GS_009885

## Sheet: KEGG
KEGG pathway analysis of DE-lncRNAs targets in A vs. C
id	term	pval	Enrichment_score	Gene
path:ko00626	Naphthalene degradation	0	2.47751	GS_000158; GS_000159; GS_007506; GS_007508
path:ko04514	Cell adhesion molecules (CAMs)	5.25735e-14	1.63897	GS_000153; GS_000244; GS_000527; GS_000600; GS_001223; GS_001575; GS_001741; GS_001749; GS_001801; GS_001935; GS_002001; GS_002102; GS_002103; GS_002420; GS_002492; GS_002493; GS_002534; GS_002535; GS_002536; GS_002551; GS_002552; GS_002555; GS_002556; GS_002557; GS_002889; GS_002890; GS_002931; GS_002987; GS_003328; GS_003340; GS_003850; GS_003971; GS_003977; GS_003984; GS_004313; GS_004550; GS_…
path:ko04723	Retrograde endocannabinoid signaling	1.88245e-12	1.66755	GS_000057; GS_000195; GS_000303; GS_000319; GS_000336; GS_000540; GS_000627; GS_000628; GS_001008; GS_001010; GS_001011; GS_001354; GS_001816; GS_002051; GS_002700; GS_003641; GS_003860; GS_004442; GS_004626; GS_004714; GS_004851; GS_004885; GS_005421; GS_005458; GS_005710; GS_005779; GS_005781; GS_005954; GS_006255; GS_006357; GS_006432; GS_007045; GS_007201; GS_007672; GS_007776; GS_008014; GS_…
path:ko04724	Glutamatergic synapse	9.06683e-12	1.58984	GS_000047; GS_000057; GS_000195; GS_000319; GS_000627; GS_000628; GS_001354; GS_001468; GS_001538; GS_001624; GS_001675; GS_001816; GS_002051; GS_002062; GS_002304; GS_002533; GS_002928; GS_003131; GS_003265; GS_003327; GS_003348; GS_003641; GS_003860; GS_004113; GS_004118; GS_004442; GS_004626; GS_004684; GS_004724; GS_004932; GS_005296; GS_005421; GS_005458; GS_005710; GS_006042; GS_006161; GS_…
path:ko04974	Protein digestion and absorption	8.89508e-11	1.65167	GS_000255; GS_000372; GS_000465; GS_001118; GS_001164; GS_001353; GS_001491; GS_002652; GS_002937; GS_003044; GS_003072; GS_003284; GS_003285; GS_003292; GS_003299; GS_003498; GS_003674; GS_003678; GS_003750; GS_003864; GS_004126; GS_004260; GS_004310; GS_004400; GS_004469; GS_004470; GS_004490; GS_004622; GS_004932; GS_005005; GS_005223; GS_005243; GS_005605; GS_005606; GS_005820; GS_006598; GS_…
path:ko04360	Axon guidance	1.25786e-09	1.42067	GS_000244; GS_000311; GS_000312; GS_000712; GS_000729; GS_000903; GS_001288; GS_001332; GS_001396; GS_001433; GS_001759; GS_001954; GS_001976; GS_002057; GS_002116; GS_002223; GS_002296; GS_002451; GS_002452; GS_002456; GS_002547; GS_002699; GS_002731; GS_002857; GS_002913; GS_002931; GS_003192; GS_003248; GS_003328; GS_003447; GS_003795; GS_003886; GS_003978; GS_004177; GS_004201; GS_004675; GS_…
path:ko04512	ECM-receptor interaction	2.2646e-08	1.63609	GS_000230; GS_000563; GS_001312; GS_001668; GS_001859; GS_002001; GS_002718; GS_002987; GS_003800; GS_003801; GS_003839; GS_004315; GS_004400; GS_004490; GS_004600; GS_004846; GS_004847; GS_005005; GS_005075; GS_006670; GS_007304; GS_007421; GS_007610; GS_008334; GS_008335; GS_008509; GS_008741; GS_009128; GS_009419; GS_009501; GS_010138; GS_011252; GS_011290; GS_011355; GS_011783; GS_012134; GS_…
path:ko04080	Neuroactive ligand-receptor interaction	8.24464e-08	1.29117	GS_000047; GS_000129; GS_000395; GS_000646; GS_000716; GS_000787; GS_000789; GS_000820; GS_000833; GS_001008; GS_001010; GS_001011; GS_001024; GS_001034; GS_001184; GS_001293; GS_001369; GS_001491; GS_001516; GS_001538; GS_001624; GS_001675; GS_001742; GS_001743; GS_001773; GS_001816; GS_001929; GS_001931; GS_001977; GS_002062; GS_002163; GS_002301; GS_002342; GS_002446; GS_002519; GS_002533; GS_…
path:ko04976	Bile secretion	8.68485e-08	1.63464	GS_000195; GS_001228; GS_001569; GS_003615; GS_003716; GS_003717; GS_003849; GS_003860; GS_004442; GS_004622; GS_004711; GS_004809; GS_005223; GS_005458; GS_005619; GS_005820; GS_006178; GS_006358; GS_006432; GS_006572; GS_006804; GS_007375; GS_007624; GS_007831; GS_008554; GS_009056; GS_009126; GS_009224; GS_009336; GS_010046; GS_010520; GS_010521; GS_011267; GS_011717; GS_011827; GS_011860; GS_…
path:ko04727	GABAergic synapse	1.81617e-07	1.53644	GS_000057; GS_000195; GS_000319; GS_000336; GS_000627; GS_000628; GS_001008; GS_001010; GS_001011; GS_002021; GS_003641; GS_003860; GS_004442; GS_004626; GS_004714; GS_004885; GS_004932; GS_005366; GS_005458; GS_005779; GS_005781; GS_006255; GS_006432; GS_007201; GS_007479; GS_007776; GS_008014; GS_008413; GS_008554; GS_009056; GS_009663; GS_009727; GS_010317; GS_011168; GS_011186; GS_011253; GS_…
path:ko03050	Proteasome	1.34909e-06	1.78381	GS_001231; GS_002153; GS_002797; GS_002798; GS_003847; GS_004164; GS_005723; GS_006075; GS_006322; GS_006413; GS_006577; GS_006789; GS_008742; GS_010205; GS_010429; GS_010685; GS_011568; GS_011779; GS_012076; GS_012588; GS_012789; GS_013368; GS_014409; GS_015517; GS_015520; GS_015777; GS_016064; GS_016152; GS_016479; GS_016636; GS_017501; GS_018857; GS_019148; GS_021166; GS_021167; GS_021168
path:ko04020	Calcium signaling pathway	1.5106e-06	1.32245	GS_000047; GS_000057; GS_000195; GS_000319; GS_000464; GS_000588; GS_000622; GS_000627; GS_000628; GS_000636; GS_000733; GS_000838; GS_001034; GS_001200; GS_001241; GS_001353; GS_001354; GS_001675; GS_002051; GS_002163; GS_002301; GS_002448; GS_002464; GS_002615; GS_002681; GS_002726; GS_002742; GS_002773; GS_002780; GS_003482; GS_003525; GS_003641; GS_003860; GS_004118; GS_004442; GS_004559; GS_…
path:ko04024	cAMP signaling pathway	6.03273e-06	1.2947	GS_000047; GS_000094; GS_000132; GS_000195; GS_000319; GS_000646; GS_000697; GS_000698; GS_000712; GS_000716; GS_000727; GS_000833; GS_001034; GS_001241; GS_001352; GS_001449; GS_001538; GS_001569; GS_001675; GS_001816; GS_001925; GS_002163; GS_002283; GS_002364; GS_002365; GS_002538; GS_002647; GS_002681; GS_002773; GS_002839; GS_003131; GS_003703; GS_003716; GS_003717; GS_003795; GS_003860; GS_…
path:ko04911	Insulin secretion	9.13395e-06	1.44521	GS_000057; GS_000138; GS_000195; GS_000319; GS_000727; GS_000833; GS_000972; GS_001354; GS_003396; GS_003641; GS_003860; GS_004329; GS_004442; GS_004622; GS_004809; GS_005078; GS_005101; GS_005178; GS_005223; GS_005254; GS_005458; GS_005820; GS_005908; GS_006178; GS_006432; GS_007251; GS_007607; GS_007672; GS_007983; GS_008413; GS_008554; GS_009021; GS_009056; GS_009591; GS_009592; GS_010046; GS_…
path:ko04713	Circadian entrainment	9.16414e-06	1.39088	GS_000047; GS_000057; GS_000195; GS_000319; GS_000636; GS_000833; GS_000879; GS_001354; GS_001538; GS_001675; GS_001816; GS_002051; GS_002394; GS_002464; GS_002635; GS_003131; GS_003450; GS_003641; GS_003860; GS_004118; GS_004442; GS_004626; GS_005277; GS_005458; GS_005468; GS_005486; GS_005636; GS_005710; GS_005720; GS_006255; GS_006432; GS_007672; GS_008014; GS_008413; GS_008554; GS_008916; GS_…
path:ko00830	Retinol metabolism	2.7632e-05	1.63692	GS_000158; GS_000159; GS_000746; GS_001738; GS_001928; GS_001930; GS_002653; GS_003212; GS_003621; GS_005036; GS_006118; GS_006210; GS_007487; GS_007506; GS_007508; GS_007666; GS_007760; GS_008841; GS_009250; GS_009580; GS_010008; GS_010031; GS_010455; GS_010710; GS_010733; GS_010734; GS_011547; GS_012635; GS_013737; GS_013917; GS_014272; GS_014384; GS_014531; GS_015828; GS_015829; GS_020387; GS_…
path:ko04725	Cholinergic synapse	4.73179e-05	1.33604	GS_000057; GS_000195; GS_000319; GS_000627; GS_000628; GS_000727; GS_001354; GS_001931; GS_002051; GS_002723; GS_002937; GS_003494; GS_003495; GS_003641; GS_003860; GS_004442; GS_004604; GS_004626; GS_004831; GS_004832; GS_004917; GS_005101; GS_005286; GS_005458; GS_005486; GS_006255; GS_006343; GS_006432; GS_007156; GS_007201; GS_007251; GS_007672; GS_007776; GS_008014; GS_008156; GS_008413; GS_…
path:ko04721	Synaptic vesicle cycle	0.000185277	1.45233	GS_000336; GS_000584; GS_000627; GS_000628; GS_001875; GS_001940; GS_001941; GS_003488; GS_005104; GS_005241; GS_005319; GS_005908; GS_006357; GS_007201; GS_007776; GS_008352; GS_008708; GS_008941; GS_009312; GS_009575; GS_011666; GS_011775; GS_012280; GS_012510; GS_012938; GS_013258; GS_013278; GS_013779; GS_013977; GS_014035; GS_014443; GS_014536; GS_014833; GS_014878; GS_015891; GS_015980; GS_…
path:ko00053	Ascorbate and aldarate metabolism	0.000315685	1.78381	GS_001738; GS_001928; GS_001930; GS_003212; GS_005292; GS_007487; GS_009500; GS_010455; GS_011123; GS_012635; GS_013041; GS_014272; GS_015315; GS_015828; GS_015829; GS_017112; GS_017729; GS_020387
path:ko04921	Oxytocin signaling pathway	0.000385234	1.26653	GS_000057; GS_000058; GS_000132; GS_000148; GS_000195; GS_000319; GS_000685; GS_000686; GS_000733; GS_001226; GS_001354; GS_001976; GS_002051; GS_002365; GS_002464; GS_002723; GS_002863; GS_003544; GS_003640; GS_003641; GS_003835; GS_003860; GS_004442; GS_004559; GS_004724; GS_004917; GS_004997; GS_005102; GS_005134; GS_005458; GS_005486; GS_005720; GS_005954; GS_006196; GS_006205; GS_006213; GS_…
